# Supplementary material for: Analysis of wheat microspore embryogenesis induction by transcriptome and small RNA sequencing using the highly responsive cultivar “Svilena”
Source: BMC Plant Biol. 2016 Apr 21;16:97. doi: 10.1186/s12870-016-0782-8 (PMC4839079; doi:10.1186/s12870-016-0782-8)
Supplement: Additional file 1: Table S1. — Transcript reconstruction. Reconstruction of de novo assembled contigs to wheat transcripts based on known wheat cDNAs. (XLS 1968 kb) [file 12870_2016_782_MOESM1_ESM.xls]

## Sheet: Sheet1
transcript id	wheat cDNA with highest homology	restructured contigs based on wheat cDNA homology
transcript_1	Traes_5AL_DD7629EC7.2	comp639_c0_seq1,comp22726_c0_seq1
transcript_2	Traes_5AL_496E5A961.1	comp7911_c0_seq1,comp12683_c0_seq1,comp14188_c0_seq1,comp28621_c0_seq1
transcript_3	Traes_7AL_B9A1E6977.1	comp18954_c0_seq1,comp24294_c0_seq1
transcript_4	Traes_2DL_8C9C3D08B.1	comp771_c0_seq1,comp771_c0_seq2
transcript_5	Traes_3DL_2563FC468.1	comp14342_c0_seq1
transcript_6	Traes_7DS_026F13B7C.2	comp1458_c0_seq1,comp7062_c0_seq1,comp16617_c0_seq1
transcript_7	TRAES3BF081300110CFD_t1	comp4151_c0_seq1,comp11078_c0_seq1,comp13015_c0_seq1
transcript_8	Traes_2BL_2D2917BF6.2	comp25441_c0_seq1,comp27238_c0_seq1
transcript_9	Traes_7AL_B1F81BA1B.1	comp2686_c0_seq1
transcript_10	Traes_3AL_678494C3B.1	comp28529_c0_seq1
transcript_11	Traes_1DS_78C10527F.1	comp5750_c0_seq1,comp14052_c0_seq1,comp24950_c0_seq1,comp27322_c0_seq1
transcript_12	Traes_3DL_5BD545B14.1	comp5212_c0_seq1,comp11990_c0_seq1,comp12230_c0_seq1
transcript_13	Traes_3AL_872360FB9.1	comp16500_c0_seq1,comp19479_c0_seq1
transcript_14	Traes_1BL_BED8CA36E.2	comp363_c0_seq1,comp1225_c0_seq1,comp11912_c0_seq1,comp18885_c0_seq1,comp27250_c0_seq1,comp27556_c0_seq1
transcript_15	Traes_1DS_73EA448D9.1	comp14397_c0_seq1,comp14517_c0_seq1
transcript_16	Traes_2AS_925859C0B.1	comp13701_c0_seq1,comp22314_c0_seq1,comp27365_c0_seq1
transcript_17	Traes_7AS_62EC6C6DE.1	comp5634_c0_seq1,comp21215_c0_seq1
transcript_18	Traes_4BL_555AAA7DF.2	comp15551_c0_seq1,comp23277_c0_seq1
transcript_19	Traes_2DL_5436C046D.1	comp3243_c0_seq1,comp16432_c0_seq1,comp24893_c0_seq1
transcript_20	Traes_1DL_A8F47CCEF.2	comp20195_c0_seq1
transcript_21	Traes_2BL_9845177C0.2	comp6516_c0_seq1,comp14109_c0_seq1
transcript_22	Traes_1BL_2D221F56E.2	comp4652_c0_seq1,comp6412_c0_seq1
transcript_23	TRAES3BF058400010CFD_t1	comp3311_c0_seq1,comp15223_c0_seq1
transcript_24	Traes_5DS_7E06B69BD.2	comp8161_c0_seq1,comp15026_c0_seq1,comp25602_c0_seq1
transcript_25	Traes_6DL_2C4F62D80.1	comp250_c0_seq1,comp2035_c0_seq1,comp4625_c0_seq1,comp5063_c0_seq1,comp5103_c0_seq1,comp8449_c0_seq1,comp9108_c0_seq1
transcript_26	Traes_5DL_2D8BC5B83.1	comp1493_c0_seq1,comp16755_c0_seq1
transcript_27	Traes_6DL_A0BEC1674.1	comp5445_c0_seq1,comp28151_c0_seq1
transcript_28	Traes_6DL_79FE961B3.1	comp17544_c0_seq1,comp25813_c0_seq1,comp26063_c0_seq1
transcript_29	Traes_5BS_F30056AB3.1	comp7536_c0_seq1,comp16764_c0_seq1,comp24335_c0_seq1
transcript_30	Traes_6AL_29B5777D0.2	comp12155_c0_seq1
transcript_31	Traes_4AL_95FC2F534.4	comp1477_c0_seq1
transcript_32	Traes_4AS_05DF3EE38.2	comp60_c0_seq1
transcript_33	Traes_3DL_73AC32A0C.1	comp7113_c0_seq1,comp12101_c0_seq1,comp13797_c0_seq1
transcript_34	Traes_4AS_3075D8D45.1	comp10887_c0_seq1
transcript_35	Traes_5BL_8B61FD7F2.2	comp4688_c0_seq1,comp7822_c0_seq1,comp11900_c0_seq1
transcript_36	Traes_7AL_52273FDA2.1	comp11934_c0_seq1,comp18996_c0_seq1,comp22107_c0_seq1
transcript_37	Traes_6BL_B86FE53FB.1	comp23315_c0_seq1,comp28193_c0_seq1
transcript_38	Traes_7AS_8257B2226.2	comp520_c0_seq1,comp1912_c0_seq1,comp5670_c0_seq1,comp12178_c0_seq1,comp13297_c0_seq1,comp16040_c0_seq1,comp18845_c0_seq1
transcript_39	Traes_5DS_3EE830A43.1	comp9762_c0_seq1,comp18046_c0_seq1
transcript_40	Traes_4BL_CE91DFE45.1	comp1465_c0_seq1,comp2403_c0_seq1,comp3022_c0_seq1
transcript_41	Traes_6BL_820B1A800.1	comp11277_c0_seq1,comp12081_c0_seq1,comp12817_c0_seq1,comp22278_c0_seq1
transcript_42	Traes_4BS_37E3C8157.2	comp4884_c0_seq1
transcript_43	Traes_5AL_EB97D69D7.2	comp7477_c0_seq1,comp12595_c0_seq1
transcript_44	Traes_4DL_82275C845.1	comp14263_c0_seq1,comp21841_c0_seq1,comp26416_c0_seq1
transcript_45	Traes_2DS_7080CFB1C.1	comp27298_c0_seq1
transcript_46	Traes_3AL_7C7DFF99A.1	comp3582_c0_seq1,comp17298_c0_seq1,comp22621_c0_seq1
transcript_47	Traes_4BL_6741FD1C0.1	comp16975_c0_seq1
transcript_48	Traes_4DL_19498E0B0.1	comp93_c0_seq1,comp16735_c0_seq1,comp25110_c0_seq1
transcript_49	Traes_7AS_4386E1623.1	comp2665_c0_seq1,comp11322_c0_seq1
transcript_50	Traes_5BS_B90CCD62B.2	comp11007_c0_seq1,comp13767_c0_seq1,comp19377_c0_seq1
transcript_51	Traes_2BS_26D91D42D.2	comp1847_c0_seq1,comp17133_c0_seq1,comp27884_c0_seq1
transcript_52	Traes_2DL_D7E590D91.2	comp11916_c0_seq1
transcript_53	Traes_6DL_3CACA0BAE.1	comp13420_c0_seq1
transcript_54	Traes_7AL_3B0FC6F2A.1	comp20318_c0_seq1,comp21332_c0_seq1,comp21994_c0_seq1,comp25464_c0_seq1
transcript_55	Traes_2BL_2E1918E7F.2	comp7059_c0_seq1,comp9313_c0_seq1,comp9313_c1_seq1,comp12039_c0_seq1,comp15274_c0_seq1
transcript_56	Traes_3DS_0FBBD665F.1	comp24892_c0_seq1
transcript_57	Traes_2AS_03ED0D137.1	comp3129_c0_seq1,comp10210_c0_seq1
transcript_58	TRAES3BF032400030CFD_t1	comp14549_c0_seq1,comp22830_c0_seq1
transcript_59	Traes_4DL_6A47BD98B.2	comp5576_c0_seq1
transcript_60	Traes_2DS_EBB7D97AB.2	comp2271_c0_seq1,comp3446_c0_seq1
transcript_61	Traes_4BS_D2841A74E.3	comp15647_c0_seq1,comp16875_c0_seq1,comp24617_c0_seq1,comp25776_c0_seq1,comp26944_c0_seq1
transcript_62	Traes_4AL_ECC1C3641.2	comp15312_c0_seq1,comp20583_c0_seq1
transcript_63	TRAES3BF050900040CFD_t1	comp1917_c0_seq1,comp6591_c0_seq1,comp23945_c0_seq1
transcript_64	Traes_3DL_05F21C429.1	comp6480_c0_seq1
transcript_65	Traes_3DL_E19F901A0.1	comp17073_c0_seq1,comp23362_c0_seq1
transcript_66	Traes_3AL_EB20A52C8.1	comp6917_c0_seq1
transcript_67	Traes_5BS_21DB43EC2.2	comp25774_c0_seq1
transcript_68	Traes_6DL_FFA9F4CEF.1	comp293_c0_seq1,comp14654_c0_seq1,comp20688_c0_seq1,comp20955_c0_seq1,comp22141_c0_seq1
transcript_69	Traes_2BS_B0381E37A.1	comp887_c0_seq1,comp6927_c0_seq1
transcript_70	Traes_2AL_BA66820B0.2	comp10707_c0_seq1
transcript_71	Traes_2AS_DFDA79E58.1	comp1274_c0_seq1,comp2530_c0_seq1,comp2530_c0_seq2
transcript_72	Traes_6AL_F9904D1D6.1	comp5874_c0_seq1,comp8044_c0_seq1,comp9123_c0_seq1,comp10728_c0_seq1
transcript_73	Traes_6BL_5979B5341.1	comp9748_c0_seq1
transcript_74	Traes_5AL_68D1269DC.1	comp914_c0_seq1,comp1127_c0_seq1,comp2760_c0_seq1
transcript_75	Traes_3AL_AF6C467BF.1	comp1528_c0_seq1
transcript_76	Traes_5DL_DC0935CEB.2	comp11386_c0_seq1
transcript_77	Traes_1DL_73F26939A.1	comp10363_c0_seq1,comp16665_c0_seq1
transcript_78	Traes_1AS_9A68D44F4.1	comp5119_c0_seq1,comp9389_c0_seq1,comp9992_c0_seq1
transcript_79	Traes_2BS_253C414D1.1	comp7293_c0_seq1,comp10801_c0_seq1
transcript_80	Traes_2DL_8A52AFA08.2	comp17_c0_seq1,comp13884_c0_seq1,comp15095_c0_seq1,comp21321_c0_seq1,comp21730_c0_seq1,comp23639_c0_seq1,comp26261_c0_seq1,comp28406_c0_seq1,comp29353_c0_seq1
transcript_81	Traes_4DL_3A70ABE92.1	comp3773_c0_seq1,comp13545_c0_seq1,comp14862_c0_seq1
transcript_82	Traes_1BL_765AD8211.1	comp847_c0_seq1,comp954_c0_seq1,comp7393_c0_seq1
transcript_83	Traes_3DL_FB69A670E.2	comp11678_c0_seq1,comp16065_c0_seq1
transcript_84	Traes_7AL_6BB53B46B.2	comp128_c0_seq1,comp429_c0_seq1,comp429_c0_seq2,comp2612_c0_seq1,comp6790_c0_seq1,comp16583_c0_seq1,comp24495_c0_seq1
transcript_85	Traes_2DS_0D126BAD7.2	comp27188_c0_seq1
transcript_86	Traes_7AS_113EAE23E.2	comp8116_c0_seq1,comp21559_c0_seq1
transcript_87	Traes_2BS_796C146F3.1	comp6663_c0_seq1
transcript_88	Traes_1AL_FFF0FC707.3	comp2261_c0_seq1,comp2261_c0_seq2,comp6452_c0_seq1,comp6580_c0_seq1,comp7199_c0_seq1,comp13582_c0_seq1,comp14519_c0_seq1,comp21970_c0_seq1,comp22648_c0_seq1
transcript_89	Traes_2BL_B562DD3BD.2	comp11731_c0_seq1,comp22219_c0_seq1,comp28429_c0_seq1
transcript_90	Traes_4AL_54244341E.2	comp203_c0_seq1,comp7283_c0_seq1
transcript_91	Traes_6BS_37ECB1E16.1	comp1884_c0_seq1,comp9330_c0_seq1,comp10876_c0_seq1
transcript_92	Traes_2DL_128886711.1	comp5160_c0_seq1,comp6583_c0_seq1,comp7408_c0_seq1,comp9047_c0_seq1,comp15775_c0_seq1,comp24622_c0_seq1
transcript_93	Traes_7BS_601EE7219.1	comp4824_c0_seq1,comp10361_c0_seq1,comp27796_c0_seq1
transcript_94	Traes_2BL_181C4AA28.1	comp7088_c0_seq1,comp14597_c0_seq1,comp19618_c0_seq1
transcript_95	Traes_2BS_829607ADE.1	comp20162_c0_seq1
transcript_96	TRAES3BF015400010CFD_t1	comp4804_c0_seq1
transcript_97	Traes_2DL_5408D9013.2	comp9453_c0_seq1,comp12200_c0_seq1,comp22375_c0_seq1
transcript_98	Traes_2DS_0AF895CCA.2	comp12169_c0_seq1
transcript_99	Traes_5BS_0DED3EDB6.2	comp1312_c0_seq1,comp2380_c0_seq1
transcript_100	TRAES3BF117800010CFD_t1	comp12048_c0_seq1,comp22858_c0_seq1,comp24500_c0_seq1,comp25917_c0_seq1
transcript_101	Traes_7BS_56E7C0D77.1	comp1685_c0_seq1,comp1685_c0_seq2,comp1963_c0_seq1,comp2158_c0_seq1
transcript_102	Traes_2AL_B4F8BF9CD.1	comp8249_c0_seq1,comp14544_c0_seq1,comp17198_c0_seq1,comp17785_c0_seq1,comp20486_c0_seq1,comp22250_c0_seq1,comp26492_c0_seq1
transcript_103	Traes_5AL_1897F7F2C.3	comp9112_c0_seq1
transcript_104	Traes_5DL_4D1F31CCF.2	comp6407_c0_seq1,comp14795_c0_seq1,comp15243_c0_seq1,comp17236_c0_seq1
transcript_105	Traes_5BS_F7BD8AF61.2	comp831_c0_seq1,comp10213_c0_seq1,comp10454_c0_seq1,comp14726_c0_seq1,comp27663_c0_seq1
transcript_106	Traes_5AL_1EDC5886C.1	comp13099_c0_seq1,comp17418_c0_seq1,comp19394_c0_seq1,comp20480_c0_seq1,comp23104_c0_seq1,comp28784_c0_seq1
transcript_107	Traes_2AL_60D48367F.1	comp740_c0_seq1,comp4680_c0_seq1,comp18008_c0_seq1
transcript_108	Traes_5BL_D44F6EF38.1	comp8005_c0_seq1
transcript_109	Traes_3AL_AFA8932CD1.1	comp3272_c0_seq1
transcript_110	Traes_7DL_7CAF8712F.1	comp10720_c0_seq1,comp24882_c0_seq1
transcript_111	Traes_4AL_6341CCFDF.2	comp7434_c0_seq1,comp8866_c0_seq1,comp11092_c0_seq1,comp16286_c0_seq1,comp21045_c0_seq1
transcript_112	Traes_1DS_F0D75DD34.1	comp2437_c0_seq1,comp2437_c0_seq2,comp6793_c0_seq1,comp8975_c0_seq1,comp13879_c0_seq1,comp16053_c0_seq1,comp18032_c0_seq1,comp27863_c0_seq1
transcript_113	Traes_4DL_6C6322F93.1	comp6761_c0_seq1,comp13276_c0_seq1,comp15196_c0_seq1
transcript_114	Traes_7AS_1CA87C264.1	comp16113_c0_seq1,comp23183_c0_seq1
transcript_115	Traes_6DS_393733E7C.2	comp5954_c0_seq1,comp8565_c0_seq1,comp11964_c0_seq1,comp17167_c0_seq1,comp23883_c0_seq1,comp27374_c0_seq1
transcript_116	Traes_7DS_7D2A0C9D4.2	comp10890_c0_seq1
transcript_117	Traes_7BL_8E2627E0A.1	comp14419_c0_seq1,comp17598_c0_seq1,comp19025_c0_seq1,comp19708_c0_seq1
transcript_118	Traes_7AL_E65337407.1	comp20513_c0_seq1,comp23238_c0_seq1
transcript_119	Traes_2DS_9BF9506CF.1	comp26406_c0_seq1
transcript_120	Traes_7AS_A822BE054.1	comp21781_c0_seq1,comp22484_c0_seq1
transcript_121	Traes_7DL_E5677207E.1	comp10751_c0_seq1,comp17352_c0_seq1,comp18747_c0_seq1
transcript_122	Traes_5AL_14E90BA27.1	comp15798_c0_seq1,comp24064_c0_seq1,comp24069_c0_seq1,comp24228_c0_seq1,comp29465_c0_seq1
transcript_123	Traes_3DL_F1CFFFAAA.1	comp21138_c0_seq1
transcript_124	Traes_5DL_7E789B13F.1	comp5247_c0_seq1
transcript_125	Traes_4AL_3FB46969C.1	comp7649_c0_seq1,comp11577_c0_seq1,comp15485_c0_seq1,comp17972_c0_seq1,comp23490_c0_seq1
transcript_126	Traes_6BL_D816BA883.1	comp16110_c0_seq1,comp16909_c0_seq1
transcript_127	Traes_1BS_FD6D1A66A.1	comp266_c0_seq1,comp25551_c0_seq1,comp26025_c0_seq1,comp26693_c0_seq1
transcript_128	Traes_7AS_26EBD5F6B.1	comp20748_c0_seq1,comp22149_c0_seq1,comp25085_c0_seq1,comp25673_c0_seq1
transcript_129	TRAES3BF083000040CFD_t1	comp5631_c0_seq1,comp15298_c0_seq1,comp17012_c0_seq1
transcript_130	Traes_6AS_FA72332F1.1	comp2636_c0_seq1,comp2636_c0_seq2,comp15098_c0_seq1,comp17761_c0_seq1,comp18464_c0_seq1,comp20989_c0_seq1,comp26596_c0_seq1,comp28334_c0_seq1,comp29132_c0_seq1
transcript_131	Traes_4BL_9A1B33559.1	comp9854_c0_seq1,comp13211_c0_seq1,comp16830_c0_seq1
transcript_132	Traes_5BS_BD97A829F.1	comp3578_c0_seq1,comp6874_c0_seq1,comp9926_c0_seq1,comp10946_c0_seq1,comp17322_c0_seq1,comp20918_c0_seq1
transcript_133	Traes_4BS_5BB78FEB9.1	comp2768_c0_seq1,comp2841_c0_seq1,comp3703_c0_seq1,comp3800_c0_seq1
transcript_134	Traes_5DS_C12B467B9.2	comp1812_c0_seq1,comp9438_c0_seq1,comp13526_c0_seq1
transcript_135	Traes_3DL_BF18BFDA7.2	comp5024_c0_seq1,comp7775_c0_seq1,comp19856_c0_seq1,comp26536_c0_seq1
transcript_136	Traes_4AL_9D1AE9543.1	comp4129_c0_seq1,comp11986_c0_seq1
transcript_137	Traes_4BS_91481B22F.2	comp2230_c0_seq1,comp12885_c0_seq1,comp23442_c0_seq1
transcript_138	Traes_4AL_81D65697C.2	comp9346_c0_seq1,comp13563_c0_seq1
transcript_139	Traes_3DL_A700E3654.1	comp2324_c0_seq1
transcript_140	TRAES3BF070800060CFD_t1	comp26933_c0_seq1
transcript_141	Traes_2DL_95BCAF13E.1	comp3323_c0_seq1,comp4710_c0_seq1,comp21665_c0_seq1
transcript_142	Traes_1DS_7D751BA29.2	comp942_c0_seq1
transcript_143	Traes_1BL_7905E5D6E.1	comp8904_c0_seq1,comp16798_c0_seq1,comp18838_c0_seq1,comp23535_c0_seq1
transcript_144	Traes_7DS_68E77A130.1	comp1401_c0_seq1,comp1410_c0_seq1
transcript_145	Traes_6AL_FBE0A3EDE.2	comp302_c0_seq1,comp302_c0_seq2,comp12736_c0_seq1,comp24368_c0_seq1
transcript_146	Traes_7AS_86503531A.1	comp20165_c0_seq1,comp21642_c0_seq1,comp23629_c0_seq1,comp24021_c0_seq1
transcript_147	Traes_6DL_DCC989DA7.1	comp5802_c0_seq1,comp14903_c0_seq1,comp18789_c0_seq1
transcript_148	TRAES3BF116200410CFD_t1	comp13041_c0_seq1,comp15023_c0_seq1
transcript_149	Traes_5DL_02477C27A.1	comp6915_c0_seq1,comp15497_c0_seq1,comp16832_c0_seq1
transcript_150	Traes_1AL_D9E9727EB.2	comp18461_c0_seq1,comp29176_c0_seq1
transcript_151	Traes_4BL_1C26E7509.1	comp500_c0_seq1,comp3713_c0_seq1,comp7874_c0_seq1,comp7886_c0_seq1,comp18276_c0_seq1
transcript_152	Traes_1BS_BCC2C28A7.2	comp845_c0_seq1,comp10264_c0_seq1,comp17933_c0_seq1,comp21228_c0_seq1
transcript_153	Traes_6AL_9E84797A5.2	comp326_c0_seq1,comp6326_c0_seq1,comp10072_c0_seq1
transcript_154	Traes_4DL_82BC090FA.2	comp10565_c0_seq2
transcript_155	Traes_4AS_177B17C02.2	comp3916_c0_seq1,comp18951_c0_seq1,comp22086_c0_seq1
transcript_156	Traes_1DL_571977793.1	comp9101_c0_seq1,comp21714_c0_seq1
transcript_157	Traes_4AL_882773537.1	comp10318_c0_seq1,comp18300_c0_seq1
transcript_158	Traes_6AS_2E6F75FB3.2	comp19056_c0_seq1,comp25636_c0_seq1
transcript_159	Traes_3DL_C426849EA.1	comp5551_c0_seq1,comp17550_c0_seq1,comp21383_c0_seq1,comp26315_c0_seq1
transcript_160	Traes_3DL_C77596863.1	comp16148_c0_seq1,comp20083_c0_seq1,comp25202_c0_seq1,comp26220_c0_seq1
transcript_161	Traes_2BL_13F87C128.1	comp6022_c0_seq1,comp14134_c0_seq1
transcript_162	TRAES3BF115000060CFD_t1	comp11906_c0_seq1,comp19485_c0_seq1
transcript_163	Traes_7BL_F5CA2E09E.1	comp10847_c0_seq1,comp15684_c0_seq1,comp19801_c0_seq1
transcript_164	Traes_2DL_9ECB8E709.2	comp12587_c0_seq1
transcript_165	Traes_2BL_B8CB8AE82.2	comp17988_c0_seq1,comp28102_c0_seq1
transcript_166	Traes_4AL_2ED1412A1.1	comp6500_c0_seq1,comp13314_c0_seq1
transcript_167	Traes_7BL_FA7046752.1	comp7133_c0_seq1,comp11795_c0_seq1,comp12578_c0_seq1
transcript_168	Traes_1BL_CC9CF3F5F.1	comp6807_c0_seq1,comp26007_c0_seq1,comp26704_c0_seq1
transcript_169	Traes_5BL_752A54614.2	comp1972_c0_seq1,comp5168_c0_seq1,comp18346_c0_seq1,comp20571_c0_seq1
transcript_170	Traes_5AL_1F4EF559C.2	comp5748_c0_seq1,comp8699_c0_seq1,comp17125_c0_seq1,comp17486_c0_seq1,comp20608_c0_seq1,comp21217_c0_seq1,comp21634_c0_seq1
transcript_171	Traes_3DL_B2F9ED88B.1	comp21267_c0_seq1
transcript_172	Traes_5DL_52B952D4F.4	comp5919_c0_seq1,comp6207_c0_seq1,comp10255_c0_seq1,comp14088_c0_seq1,comp16814_c0_seq1,comp19768_c0_seq1,comp21186_c0_seq1,comp27401_c0_seq1,comp28603_c0_seq1
transcript_173	Traes_7BL_566C6F683.2	comp12780_c0_seq1
transcript_174	Traes_2DL_529E6D77D.2	comp7316_c0_seq1
transcript_175	Traes_1BL_5A7CB464D.2	comp4242_c0_seq1,comp14245_c0_seq1,comp14662_c0_seq1,comp14957_c0_seq1,comp17112_c0_seq1,comp17483_c0_seq1,comp19782_c0_seq1,comp22012_c0_seq1
transcript_176	Traes_1AL_7FEE7B585.1	comp4256_c0_seq1,comp11305_c0_seq1,comp22986_c0_seq1
transcript_177	Traes_5DS_8A8D193E8.1	comp11128_c0_seq1,comp26471_c0_seq1
transcript_178	Traes_6DL_B9EAF84BD.1	comp13371_c0_seq1
transcript_179	Traes_6DL_AF3A8BF20.1	comp338_c0_seq1,comp14023_c0_seq1,comp16328_c0_seq1,comp18338_c0_seq1,comp24171_c0_seq1
transcript_180	Traes_4BL_2136196AE.2	comp6505_c0_seq1,comp18649_c0_seq1
transcript_181	Traes_7BS_B306DF216.1	comp13461_c0_seq1,comp19969_c0_seq1
transcript_182	Traes_4AL_071EA1916.1	comp5169_c0_seq1,comp7854_c0_seq1,comp18821_c0_seq1
transcript_183	Traes_2AL_96B8E3DDA.2	comp6066_c0_seq1,comp17644_c0_seq1
transcript_184	Traes_3AL_C6F8A5129.1	comp26569_c0_seq1
transcript_185	Traes_2DL_2A97F9923.2	comp19074_c0_seq1
transcript_186	Traes_5AL_2A9B02C47.2	comp26231_c0_seq1
transcript_187	Traes_2AL_F64B48E36.1	comp20735_c0_seq1,comp24951_c0_seq1,comp29458_c0_seq1
transcript_188	Traes_3DS_8F58CF45D.1	comp18801_c0_seq1
transcript_189	Traes_2AS_B7320D89C.2	comp3681_c0_seq1,comp9254_c0_seq1,comp9650_c0_seq1,comp12069_c0_seq1,comp24636_c0_seq1,comp27295_c0_seq1,comp28255_c0_seq1
transcript_190	Traes_2AS_82881CE63.1	comp7420_c0_seq1,comp22660_c0_seq1
transcript_191	Traes_7DL_6D1504637.1	comp12286_c0_seq1,comp15387_c0_seq1,comp18171_c0_seq1,comp24264_c0_seq1
transcript_192	Traes_6AL_019B61E4A.2	comp13_c0_seq1,comp646_c0_seq1,comp3944_c0_seq1,comp7275_c0_seq1,comp8499_c0_seq1,comp12315_c0_seq1
transcript_193	Traes_3DL_7D25C6081.1	comp389_c0_seq1,comp11886_c0_seq1
transcript_194	Traes_2DL_85968C461.1	comp26187_c0_seq1,comp29586_c0_seq1
transcript_195	Traes_5BL_1BB35DC30.1	comp15736_c0_seq1,comp18808_c0_seq1,comp26852_c0_seq1
transcript_196	Traes_3AS_4E4F1CA3D.1	comp4023_c0_seq1,comp8749_c0_seq1,comp11814_c0_seq1,comp14647_c0_seq1,comp20455_c0_seq1
transcript_197	Traes_5BL_1A2D894A5.2	comp5456_c0_seq1,comp15008_c0_seq1,comp22321_c0_seq1,comp29220_c0_seq1
transcript_198	Traes_7BL_18634F6EA.4	comp7422_c0_seq1,comp15022_c0_seq1,comp16246_c0_seq1,comp24662_c0_seq1
transcript_199	Traes_2BS_1DE9CA221.2	comp168_c0_seq1,comp18820_c0_seq1,comp20500_c0_seq1,comp24027_c0_seq1,comp29341_c0_seq1
transcript_200	Traes_3AS_5E5B11DCE.1	comp4414_c0_seq1,comp13471_c0_seq1
transcript_201	Traes_7AL_1744001DB.1	comp2747_c0_seq1,comp2924_c0_seq1,comp3020_c0_seq1
transcript_202	Traes_5AL_D38482402.1	comp746_c0_seq1,comp3727_c0_seq1,comp5649_c0_seq1
transcript_203	Traes_1AL_D754E878D.1	comp3387_c0_seq1,comp21352_c0_seq1,comp25145_c0_seq1
transcript_204	Traes_1DL_74A35C8D0.1	comp5824_c0_seq1,comp8924_c0_seq1
transcript_205	TRAES3BF160200020CFD_t1	comp6309_c0_seq1
transcript_206	Traes_4BL_DCA190FF2.2	comp14427_c0_seq1
transcript_207	Traes_3AS_73E3AE2ED.1	comp10151_c0_seq1,comp20978_c0_seq1,comp27405_c0_seq1
transcript_208	Traes_3DL_5F257C9CD.2	comp11389_c0_seq1
transcript_209	TRAES3BF074000020CFD_t1	comp4175_c0_seq1
transcript_210	Traes_2AL_25944DD47.1	comp12585_c0_seq1,comp23695_c0_seq1
transcript_211	Traes_5BL_201E2B388.1	comp7357_c0_seq1,comp10483_c0_seq1
transcript_212	Traes_2BL_E8E0C4401.2	comp5906_c0_seq1
transcript_213	Traes_4BL_4E3CBDE04.1	comp3427_c0_seq1,comp10989_c0_seq1
transcript_214	Traes_4DS_835BD1C12.1	comp9420_c0_seq1,comp11184_c0_seq1,comp13512_c0_seq1
transcript_215	Traes_1BL_14BFE77A2.2	comp7392_c0_seq1,comp21774_c0_seq1
transcript_216	Traes_7AL_1BAB53DCE.1	comp8288_c0_seq1,comp17042_c0_seq1
transcript_217	Traes_4AS_AAF6B6BDF.2	comp3836_c0_seq1,comp6889_c0_seq1,comp9696_c0_seq1,comp13634_c0_seq1,comp27228_c0_seq1
transcript_218	Traes_5BL_9868BB79F.1	comp12116_c0_seq1,comp20260_c0_seq1,comp23676_c0_seq1
transcript_219	Traes_2BL_4F31B5695.1	comp4012_c0_seq1
transcript_220	Traes_3AL_83C777D2B.2	comp6116_c0_seq1,comp10856_c0_seq1,comp11697_c0_seq1,comp16288_c0_seq1,comp18582_c0_seq1,comp28278_c0_seq1
transcript_221	Traes_5BL_24CF61E6A.2	comp23264_c0_seq1
transcript_222	Traes_4BL_F91DC939A.1	comp2276_c0_seq1,comp18506_c0_seq1
transcript_223	Traes_2AS_A71D3F635.2	comp1935_c0_seq1,comp14865_c0_seq1,comp25402_c0_seq1
transcript_224	Traes_5AL_4D0AF8C20.1	comp714_c0_seq1,comp18456_c0_seq1,comp18772_c0_seq1,comp22723_c0_seq1,comp22740_c0_seq1
transcript_225	Traes_2AL_5F8B0F20C.13	comp8601_c0_seq1,comp11639_c0_seq1
transcript_226	TRAES3BF037300010CFD_t1	comp1187_c0_seq1,comp1187_c0_seq2,comp2552_c0_seq1,comp2552_c0_seq2,comp13525_c0_seq1,comp23569_c0_seq1,comp27569_c0_seq1
transcript_227	Traes_5AS_E73817521.1	comp6982_c0_seq1,comp9895_c0_seq1,comp13112_c0_seq1,comp15538_c0_seq1,comp18179_c0_seq1,comp26106_c0_seq1
transcript_228	Traes_1AL_954898895.1	comp1012_c0_seq1,comp7995_c0_seq1
transcript_229	Traes_1BL_19E07DA0F.1	comp29544_c0_seq1
transcript_230	Traes_5BL_3C394AF92.1	comp3023_c0_seq1,comp4436_c0_seq1
transcript_231	Traes_7DL_C39B4A1C4.2	comp10446_c0_seq1,comp15263_c0_seq1
transcript_232	Traes_5BL_C81848ED7.1	comp3413_c0_seq1,comp6021_c0_seq1,comp6603_c0_seq1,comp6710_c0_seq1,comp8284_c0_seq1
transcript_233	Traes_3AS_806D6C151.1	comp2705_c0_seq1,comp9890_c0_seq1,comp11178_c0_seq1,comp21200_c0_seq1,comp25823_c0_seq1
transcript_234	Traes_2BS_778FD15DC.1	comp7847_c0_seq1,comp18941_c0_seq1,comp25617_c0_seq1,comp27514_c0_seq1
transcript_235	Traes_5BL_E274E95EE.1	comp12162_c0_seq1,comp15524_c0_seq1,comp24329_c0_seq1
transcript_236	Traes_1BS_392BB0480.2	comp4489_c0_seq1,comp21162_c0_seq1
transcript_237	Traes_3DS_DDBD203CF.2	comp9051_c0_seq1
transcript_238	Traes_2BS_0ABED462E.1	comp4619_c0_seq1,comp9099_c0_seq1,comp12726_c0_seq1,comp23655_c0_seq1
transcript_239	Traes_7DL_DB979A72F.1	comp26131_c0_seq1
transcript_240	Traes_1DS_CE0DD00C7.2	comp21454_c0_seq1,comp27661_c0_seq1
transcript_241	Traes_2AL_B9DD92A2E.1	comp8605_c0_seq1,comp8716_c0_seq1,comp23210_c0_seq1
transcript_242	Traes_6AL_DC3A66B3A.2	comp8025_c0_seq1,comp21095_c0_seq1
transcript_243	Traes_7AS_2E3DAC553.1	comp1962_c0_seq1,comp8192_c0_seq1,comp9391_c0_seq1,comp11918_c0_seq1,comp13138_c0_seq1,comp14457_c0_seq1,comp24394_c0_seq1
transcript_244	Traes_4DS_4B325101D.1	comp97_c0_seq1,comp10655_c0_seq1,comp11367_c0_seq1,comp21219_c0_seq1,comp23068_c0_seq1,comp28111_c0_seq1
transcript_245	Traes_5AL_104BAD095.1	comp243_c0_seq1,comp2228_c0_seq1,comp5782_c0_seq1
transcript_246	Traes_7DS_8B2BA1741.2	comp7112_c0_seq1,comp9855_c0_seq1,comp20359_c0_seq1
transcript_247	Traes_4DL_CE62F16B1.2	comp2026_c0_seq1,comp12161_c0_seq1
transcript_248	Traes_2BS_F698CECA3.2	comp7387_c0_seq1,comp9544_c0_seq1
transcript_249	Traes_3DL_62FAD8B18.1	comp1828_c0_seq1,comp6240_c0_seq1,comp15965_c0_seq1,comp23037_c0_seq1
transcript_250	Traes_4BL_5935B2B3A.1	comp1342_c0_seq1,comp8055_c0_seq1,comp12944_c0_seq1,comp15557_c0_seq1,comp16151_c0_seq1,comp18653_c0_seq1,comp22964_c0_seq1,comp23067_c0_seq1
transcript_251	Traes_2AS_B1A45EB62.2	comp6490_c0_seq1
transcript_252	Traes_1AL_4A48DFED8.2	comp12700_c0_seq1
transcript_253	Traes_2AS_EC7E6EAF0.2	comp2526_c0_seq1,comp7724_c0_seq1,comp13826_c0_seq1
transcript_254	Traes_1DL_BB1076D6B.1	comp7328_c0_seq1,comp20303_c0_seq1
transcript_255	Traes_4DL_982F37D22.1	comp524_c0_seq1,comp3367_c0_seq1
transcript_256	Traes_6BS_89E8D55D0.1	comp26927_c0_seq1
transcript_257	Traes_5DL_AD12E6BC4.1	comp16690_c0_seq1,comp23593_c0_seq1,comp29531_c0_seq1
transcript_258	TRAES3BF151900060CFD_t1	comp3503_c0_seq1
transcript_259	Traes_6BL_03CE8DD73.1	comp1573_c0_seq1,comp9647_c0_seq1,comp14844_c0_seq1
transcript_260	TRAES3BF020300100CFD_t1	comp25996_c0_seq1
transcript_261	Traes_2DL_1AE2A05E8.1	comp14653_c0_seq1,comp21895_c0_seq1
transcript_262	Traes_3DL_451A40651.2	comp21793_c0_seq1,comp22724_c0_seq1
transcript_263	Traes_4BL_15F760668.1	comp13876_c0_seq1
transcript_264	Traes_5AL_C02B15DDD.2	comp3436_c0_seq1,comp9284_c0_seq1
transcript_265	Traes_4BS_14908BC86.1	comp6466_c0_seq1,comp7754_c0_seq1,comp11800_c0_seq1
transcript_266	Traes_1AL_020FE13E5.1	comp7618_c0_seq1,comp16254_c0_seq1,comp22912_c0_seq1
transcript_267	Traes_2BL_2AD69DFD7.2	comp9158_c0_seq1,comp23184_c0_seq1
transcript_268	Traes_2BL_D92E88190.1	comp2108_c0_seq1,comp24620_c0_seq1,comp29361_c0_seq1
transcript_269	TRAES3BF086400010CFD_t1	comp3846_c0_seq1,comp5383_c0_seq1
transcript_270	TRAES3BF039600210CFD_t1	comp397_c0_seq1
transcript_271	Traes_2BL_A5C31D5B5.1	comp7238_c0_seq1,comp29383_c0_seq1
transcript_272	Traes_2AL_E85E25F66.1	comp19940_c0_seq1,comp20358_c0_seq1,comp22995_c0_seq1,comp26091_c0_seq1
transcript_273	Traes_1BL_4DDADF8E8.2	comp3252_c0_seq1,comp7709_c0_seq1
transcript_274	Traes_6AS_DEE1DEE94.1	comp8840_c0_seq1,comp22663_c0_seq1
transcript_275	Traes_3AL_63E53F065.2	comp1619_c0_seq1,comp12551_c0_seq1,comp25916_c0_seq1,comp26254_c0_seq1
transcript_276	Traes_6BL_415F0839A.2	comp21738_c0_seq1,comp23350_c0_seq1
transcript_277	Traes_3AS_A06BE8350.1	comp22493_c0_seq1,comp23815_c0_seq1
transcript_278	Traes_3DL_94DA45801.1	comp16375_c0_seq1,comp28122_c0_seq1,comp28340_c0_seq1,comp29595_c0_seq1
transcript_279	Traes_5AL_E2D1A33AC.1	comp2739_c0_seq1,comp2757_c0_seq1,comp2772_c0_seq1,comp2782_c0_seq1
transcript_280	Traes_3AS_4A806BAF2.2	comp23220_c0_seq1,comp26484_c0_seq1
transcript_281	Traes_6AL_A0A4C4102.1	comp21693_c0_seq1,comp22189_c0_seq1
transcript_282	Traes_4DL_AE5093871.1	comp18255_c0_seq1
transcript_283	Traes_2BL_F5E17E76E.1	comp11803_c0_seq1,comp24155_c0_seq1
transcript_284	Traes_7DS_D2D58778F.1	comp3626_c0_seq1
transcript_285	Traes_6AS_BAB9A28AB.2	comp19937_c0_seq1
transcript_286	TRAES3BF000100010CFD_t1	comp27065_c0_seq1
transcript_287	Traes_1AL_375723493.1	comp7717_c0_seq1,comp16778_c0_seq1,comp19964_c0_seq1,comp22322_c0_seq1
transcript_288	Traes_2DL_4F6EACAD3.2	comp378_c0_seq1,comp378_c0_seq2,comp7154_c0_seq1,comp18863_c0_seq1
transcript_289	Traes_1AL_1B5F51626.1	comp11083_c0_seq1,comp12322_c0_seq1
transcript_290	Traes_6DL_25C0F3FA3.2	comp23686_c0_seq1
transcript_291	Traes_3AL_68539DDAD.2	comp17461_c0_seq1,comp21720_c0_seq1,comp22353_c0_seq1
transcript_292	Traes_2DL_4479D270F.2	comp2296_c0_seq1,comp2296_c0_seq2
transcript_293	Traes_7AS_A7B291F8B.1	comp2930_c0_seq2,comp26031_c0_seq1
transcript_294	Traes_6DL_17A9E24AA.1	comp11216_c0_seq1,comp13286_c0_seq1,comp14254_c0_seq1,comp21398_c0_seq1,comp25112_c0_seq1,comp25438_c0_seq1
transcript_295	Traes_7AL_79EEDFD5D.1	comp14236_c0_seq1,comp20903_c0_seq1
transcript_296	Traes_6DL_DE8BCB083.1	comp1207_c0_seq1,comp4309_c0_seq1,comp10052_c0_seq1
transcript_297	Traes_6DL_47AC09404.2	comp1781_c0_seq1,comp7346_c0_seq1,comp13188_c0_seq1,comp19523_c0_seq1,comp27290_c0_seq1
transcript_298	Traes_2BS_EA91CEBFF.1	comp12484_c0_seq1,comp13038_c0_seq1,comp17009_c0_seq1
transcript_299	Traes_2BL_E01FA173E.1	comp1631_c0_seq1,comp22316_c0_seq1
transcript_300	Traes_7BL_29EA35ED9.2	comp3391_c0_seq1
transcript_301	Traes_4AL_4BB1E1432.2	comp651_c0_seq1,comp1110_c0_seq1,comp1245_c0_seq1,comp2746_c0_seq1,comp5628_c0_seq1
transcript_302	Traes_7AL_7C1158FB5.2	comp12536_c0_seq1
transcript_303	Traes_4AL_27C235951.1	comp21504_c0_seq1,comp25559_c0_seq1
transcript_304	Traes_5DS_9F8E2BBB4.1	comp545_c0_seq1
transcript_305	Traes_2BS_5A2E83BF6.2	comp28592_c0_seq1
transcript_306	Traes_1DL_0A39D7E09.1	comp10420_c0_seq1,comp13181_c0_seq1
transcript_307	Traes_3AL_0BE20B0CF.1	comp8319_c0_seq1
transcript_308	Traes_4BL_8F56E443B.2	comp739_c0_seq1,comp8988_c0_seq1,comp18596_c0_seq1,comp22025_c0_seq1,comp22733_c0_seq1,comp28861_c0_seq1
transcript_309	Traes_4DL_140E30C0C.2	comp1862_c0_seq1
transcript_310	Traes_2BS_B98E8975C.2	comp19313_c0_seq1,comp21580_c0_seq1
transcript_311	Traes_3AL_CD04D11F1.1	comp2487_c0_seq1
transcript_312	Traes_4AS_2DCA42965.1	comp569_c0_seq1,comp6712_c0_seq1
transcript_313	Traes_1DL_8F3205EC8.1	comp5377_c0_seq1,comp7944_c0_seq1,comp14593_c0_seq1,comp19640_c0_seq1
transcript_314	Traes_3DL_82308E49F.1	comp3050_c0_seq1,comp23058_c0_seq1,comp23514_c0_seq1
transcript_315	Traes_4AL_9A608867D.2	comp15057_c0_seq1,comp25398_c0_seq1
transcript_316	Traes_4DS_66792D40C.1	comp2155_c0_seq1,comp2155_c0_seq2,comp10299_c0_seq1,comp15963_c0_seq1,comp18486_c0_seq1,comp18560_c0_seq1,comp25637_c0_seq1
transcript_317	Traes_2DS_0C9126D1A.1	comp2104_c0_seq1,comp11293_c0_seq1,comp19196_c0_seq1,comp22222_c0_seq1
transcript_318	Traes_2BS_48B2AB466.1	comp2175_c0_seq1
transcript_319	Traes_5DS_D1E8EB1A3.2	comp16147_c0_seq1,comp17332_c0_seq1,comp23304_c0_seq1,comp23986_c0_seq1,comp28314_c0_seq1
transcript_320	Traes_6BL_86A5FC922.1	comp17074_c0_seq1,comp27201_c0_seq1,comp28734_c0_seq1
transcript_321	Traes_3DL_641140C60.1	comp12430_c0_seq1,comp17814_c0_seq1,comp21718_c0_seq1,comp21798_c0_seq1
transcript_322	Traes_2AS_F6E2D9915.2	comp9306_c0_seq1,comp13335_c0_seq1,comp19212_c0_seq1,comp20362_c0_seq1
transcript_323	Traes_7DS_30C9A45EF.4	comp7234_c0_seq1,comp17932_c0_seq1,comp29482_c0_seq1
transcript_324	Traes_6DS_4367516C7.1	comp12518_c0_seq1,comp13135_c0_seq1
transcript_325	TRAES3BF035000090CFD_t1	comp18797_c0_seq1
transcript_326	Traes_5BL_BC6295C30.2	comp6724_c0_seq1,comp7806_c0_seq1,comp18548_c0_seq1,comp22116_c0_seq1,comp23018_c0_seq1,comp24106_c0_seq1
transcript_327	Traes_6DL_75468CCAB.2	comp1860_c0_seq1,comp14598_c0_seq1,comp22145_c0_seq1
transcript_328	Traes_6DS_E0A326AEE.2	comp7701_c0_seq1,comp15466_c0_seq1,comp15844_c0_seq1
transcript_329	Traes_5DL_BD7FE7805.2	comp7802_c0_seq1,comp15376_c0_seq1,comp15909_c0_seq1
transcript_330	Traes_3DL_EFA0435E1.1	comp26614_c0_seq1
transcript_331	Traes_6DL_A578F1B4E.1	comp1117_c0_seq1,comp15690_c0_seq1,comp23701_c0_seq1,comp29436_c0_seq1
transcript_332	Traes_5DS_AC5D29D23.1	comp1691_c0_seq1,comp9128_c0_seq1,comp19662_c0_seq1
transcript_333	Traes_2BS_BD243EA04.2	comp1152_c0_seq1,comp7014_c0_seq1
transcript_334	Traes_6AL_BC4C52162.2	comp126_c0_seq1,comp549_c0_seq1,comp27902_c0_seq1,comp29063_c0_seq1
transcript_335	Traes_4AL_38B1ACFF0.5	comp8573_c0_seq1,comp17595_c0_seq1
transcript_336	Traes_4AS_0402C0FA6.1	comp76_c0_seq1,comp2432_c0_seq1,comp9062_c0_seq1
transcript_337	Traes_3AL_044288DBA1.2	comp3720_c0_seq1,comp13169_c0_seq1
transcript_338	Traes_2AS_F763072DA.2	comp23605_c0_seq1
transcript_339	Traes_1DS_7184CF9D1.2	comp9020_c0_seq1,comp21724_c0_seq1,comp23756_c0_seq1,comp27850_c0_seq1
transcript_340	Traes_6DS_74700E918.1	comp11977_c0_seq1
transcript_341	Traes_7DL_878FD8A33.1	comp1608_c0_seq1,comp10980_c0_seq1,comp18371_c0_seq1
transcript_342	Traes_2AL_836982D92.1	comp29473_c0_seq1
transcript_343	Traes_2DS_CAB7A3B4D.1	comp19002_c0_seq1,comp24787_c0_seq1
transcript_344	TRAES3BF021800180CFD_t1	comp13791_c0_seq1,comp13832_c0_seq1,comp20316_c0_seq1
transcript_345	Traes_7AS_C309559E5.2	comp5170_c0_seq1,comp9924_c0_seq1,comp21699_c0_seq1
transcript_346	Traes_2DS_9D4521586.2	comp6535_c0_seq1,comp11651_c0_seq1,comp16722_c0_seq1,comp24334_c0_seq1
transcript_347	Traes_2DS_81BDC3C01.1	comp3779_c0_seq1,comp5616_c0_seq1
transcript_348	Traes_2BL_EF8A95C4C.2	comp1593_c0_seq1,comp9049_c0_seq1,comp11231_c0_seq1,comp21622_c0_seq1
transcript_349	Traes_5BS_B04E9955D.2	comp2786_c0_seq1,comp2795_c0_seq1,comp3054_c0_seq1
transcript_350	Traes_1DL_846015F59.5	comp12057_c0_seq1,comp17680_c0_seq1,comp23261_c0_seq1,comp28202_c0_seq1
transcript_351	Traes_4AS_90C3255FC.1	comp5099_c0_seq1
transcript_352	Traes_5BL_02FF46849.1	comp28765_c0_seq1
transcript_353	TRAES3BF108800080CFD_t1	comp15795_c0_seq1,comp25667_c0_seq1
transcript_354	Traes_7BL_3E869AED2.3	comp210_c0_seq1,comp3586_c0_seq1,comp14984_c0_seq1,comp21456_c0_seq1
transcript_355	Traes_7BL_4062FFB27.1	comp7769_c0_seq1,comp13074_c0_seq1,comp24072_c0_seq1
transcript_356	Traes_2AL_67970C350.2	comp3275_c0_seq1
transcript_357	Traes_5BL_1A6B75002.1	comp1995_c0_seq1,comp6851_c0_seq1,comp9797_c0_seq1
transcript_358	Traes_1BL_9143E08FD.2	comp21308_c0_seq1
transcript_359	Traes_3DS_98D34F018.1	comp5369_c0_seq1,comp11648_c0_seq1,comp12426_c0_seq1
transcript_360	Traes_1DL_0E4BA3B9A.1	comp1815_c0_seq1,comp5785_c0_seq1,comp12078_c0_seq1
transcript_361	Traes_7AS_2EB9E44921.1	comp992_c0_seq1,comp992_c0_seq2,comp1470_c0_seq1
transcript_362	Traes_2DL_1FF716E43.2	comp1500_c0_seq1,comp19125_c0_seq1
transcript_363	Traes_7BS_BB40432FF.1	comp3520_c0_seq1,comp8271_c0_seq1
transcript_364	Traes_5AL_DB85C94C1.1	comp10128_c0_seq1,comp22918_c0_seq1
transcript_365	Traes_5BL_BC4D8ED25.1	comp13837_c0_seq1
transcript_366	Traes_1BL_257D144A8.1	comp1760_c0_seq1,comp11208_c0_seq1,comp14373_c0_seq1,comp20937_c0_seq1,comp23503_c0_seq1
transcript_367	Traes_4BS_4EA99058E.1	comp27036_c0_seq1
transcript_368	Traes_6BL_578569624.2	comp207_c0_seq1,comp1289_c0_seq1,comp16633_c0_seq1
transcript_369	Traes_6BS_257A12B34.1	comp11268_c0_seq1
transcript_370	Traes_1BL_763919FAC.1	comp7030_c0_seq1,comp22921_c0_seq1,comp27565_c0_seq1
transcript_371	Traes_7DS_0B170AFF9.1	comp10365_c0_seq1
transcript_372	Traes_7BL_DF6FB3A22.1	comp8511_c0_seq1,comp12812_c0_seq1,comp18880_c0_seq1,comp19291_c0_seq1
transcript_373	Traes_7BS_B4AB714D2.1	comp3168_c0_seq1
transcript_374	TRAES3BF278900040CFD_t1	comp27281_c0_seq1
transcript_375	Traes_1DL_74B79A19A.1	comp9038_c0_seq1,comp13951_c0_seq1
transcript_376	Traes_4AL_9E0D1CFA6.1	comp16271_c0_seq1
transcript_377	Traes_4DS_F8114882E.2	comp13842_c0_seq1
transcript_378	Traes_3AL_562D6614F.1	comp3927_c0_seq1,comp6154_c0_seq1,comp14581_c0_seq1,comp14751_c0_seq1
transcript_379	Traes_1BL_05EB7AD97.1	comp4831_c0_seq1,comp12030_c0_seq1,comp12323_c0_seq1,comp19437_c0_seq1,comp21648_c0_seq1,comp26338_c0_seq1
transcript_380	Traes_7BS_91EA4C6E5.1	comp7297_c0_seq1
transcript_381	Traes_7AS_7AD539041.1	comp17658_c0_seq1
transcript_382	Traes_1DL_FA6F66659.1	comp5074_c0_seq1
transcript_383	Traes_7DL_694BF3DCD.1	comp3971_c0_seq1
transcript_384	Traes_2DL_D4BEF2F49.2	comp15269_c0_seq1,comp15769_c0_seq1,comp18206_c0_seq1,comp20521_c0_seq1
transcript_385	Traes_4DL_3760B02F7.1	comp22991_c0_seq1
transcript_386	Traes_7BS_13A10F9A4.2	comp5842_c0_seq1,comp10091_c0_seq1
transcript_387	Traes_4BS_A27ECCD44.1	comp2456_c0_seq1,comp13268_c0_seq1,comp15088_c0_seq1,comp28190_c0_seq1
transcript_388	Traes_1AS_37544BAAE.2	comp23193_c0_seq1
transcript_389	Traes_5DL_95C0550E4.2	comp6896_c0_seq1,comp7410_c0_seq1,comp9042_c0_seq1,comp9181_c0_seq1,comp12873_c0_seq1,comp14989_c0_seq1,comp15167_c0_seq1,comp27434_c0_seq1
transcript_390	Traes_2AL_27580E224.2	comp7932_c0_seq1,comp8456_c0_seq1,comp25587_c0_seq1
transcript_391	Traes_7AS_847074431.1	comp90_c0_seq1,comp10266_c0_seq1
transcript_392	Traes_6BS_FF3A794F8.1	comp19131_c0_seq1,comp20055_c0_seq1,comp24328_c0_seq1
transcript_393	Traes_3DL_F0BCAF198.1	comp6742_c0_seq1,comp22506_c0_seq1
transcript_394	Traes_4DS_7561C1ED1.1	comp19747_c0_seq1,comp19930_c0_seq1,comp20851_c0_seq1
transcript_395	Traes_7BS_3878BF050.1	comp16845_c0_seq1
transcript_396	Traes_7AS_5C44A9E75.1	comp2122_c0_seq1,comp2659_c0_seq1,comp5078_c0_seq1,comp14424_c0_seq1
transcript_397	Traes_3DL_D574323B4.2	comp24378_c0_seq1
transcript_398	Traes_7DL_8DD408E17.2	comp5077_c0_seq1,comp11361_c0_seq1,comp13009_c0_seq1,comp19873_c0_seq1,comp24476_c0_seq1
transcript_399	Traes_3DS_8110D933A.2	comp27418_c0_seq1,comp27744_c0_seq1
transcript_400	Traes_1DL_EFD05110D.2	comp11323_c0_seq1,comp14343_c0_seq1,comp14378_c0_seq1,comp14831_c0_seq1,comp19148_c0_seq1,comp27031_c0_seq1
transcript_401	Traes_2AS_F0D016BD0.1	comp3974_c0_seq1,comp7260_c0_seq1,comp8475_c0_seq1
transcript_402	Traes_2BS_F82F6EB28.2	comp17480_c0_seq1
transcript_403	Traes_6DL_3FBA5B70E.1	comp5023_c0_seq1,comp5492_c0_seq1,comp13292_c0_seq1,comp23772_c0_seq1,comp27578_c0_seq1
transcript_404	Traes_5AL_115418ADD.1	comp25270_c0_seq1
transcript_405	Traes_1AL_DA0591A69.1	comp5787_c0_seq1,comp6381_c0_seq1
transcript_406	Traes_5DL_CEDABCD95.2	comp1270_c0_seq1,comp5687_c0_seq1,comp19331_c0_seq1
transcript_407	Traes_2AS_56F42A681.4	comp14372_c0_seq1,comp22839_c0_seq1
transcript_408	Traes_4DL_06F4348FC.1	comp6581_c0_seq1
transcript_409	TRAES3BF045600080CFD_t1	comp25492_c0_seq1
transcript_410	Traes_3AL_31FF078A6.1	comp147_c0_seq1,comp6855_c0_seq1,comp18050_c0_seq1
transcript_411	Traes_6BS_86BC797DE.1	comp2253_c0_seq1,comp3224_c0_seq1
transcript_412	Traes_5DL_D944482BC.2	comp23222_c0_seq1,comp24275_c0_seq1,comp26948_c0_seq1,comp28405_c0_seq1
transcript_413	Traes_5DL_A94BE5252.1	comp4096_c0_seq1,comp11838_c0_seq1,comp12082_c0_seq1,comp16606_c0_seq1,comp17922_c0_seq1
transcript_414	Traes_7DL_4B5D31084.1	comp6017_c0_seq1
transcript_415	Traes_5AL_0D4BDDDCD.1	comp20326_c0_seq1,comp27481_c0_seq1
transcript_416	Traes_5BS_4EE11B06A.2	comp1053_c0_seq1,comp2483_c0_seq1
transcript_417	Traes_4DS_A0B032FFF.1	comp396_c0_seq1
transcript_418	Traes_4DS_262C4EF9C.1	comp8609_c0_seq1,comp10204_c0_seq1,comp18572_c0_seq1,comp20600_c0_seq1
transcript_419	Traes_5DS_98583EE65.2	comp26482_c0_seq1
transcript_420	Traes_1BL_739EC4E87.1	comp18450_c0_seq1
transcript_421	Traes_6BL_2B62D1458.2	comp6646_c0_seq1,comp20640_c0_seq1,comp25998_c0_seq1,comp27059_c0_seq1,comp27593_c0_seq1
transcript_422	Traes_2DL_3BBD24259.2	comp2436_c0_seq1
transcript_423	Traes_5DS_B87E17C0B.1	comp27154_c0_seq1
transcript_424	Traes_2AL_665C778FB.1	comp4201_c0_seq1,comp7267_c0_seq1,comp12940_c0_seq1,comp17002_c0_seq1
transcript_425	Traes_3AL_DF80EF326.2	comp5992_c0_seq1,comp7396_c0_seq1
transcript_426	Traes_5BL_2377038ED.1	comp1768_c0_seq1,comp8357_c0_seq1,comp20328_c0_seq1,comp24811_c0_seq1
transcript_427	Traes_6DL_839F38473.1	comp4827_c0_seq1,comp9737_c0_seq1,comp11877_c0_seq1,comp18387_c0_seq1,comp19947_c0_seq1
transcript_428	Traes_3DL_738EEB08B.2	comp19628_c0_seq1,comp27207_c0_seq1,comp28820_c0_seq1
transcript_429	Traes_2DL_B7ABC1CB9.2	comp3061_c0_seq1
transcript_430	Traes_5DS_05940A19F.1	comp2703_c0_seq1,comp14264_c0_seq1,comp19582_c0_seq1,comp21005_c0_seq1,comp23751_c0_seq1,comp24273_c0_seq1
transcript_431	Traes_4AS_CA01F7D42.5	comp2363_c0_seq1,comp17338_c0_seq1,comp19934_c0_seq1
transcript_432	Traes_5AL_7937B7A31.1	comp1397_c0_seq1,comp1397_c0_seq2
transcript_433	Traes_2DS_D1BD339B9.1	comp1455_c0_seq1,comp1672_c0_seq1,comp3492_c0_seq1,comp6847_c0_seq1
transcript_434	Traes_2AL_39432DCB1.2	comp23383_c0_seq1
transcript_435	Traes_4DL_C9CBE5A1D.1	comp9301_c0_seq1,comp17729_c0_seq1
transcript_436	Traes_2DS_7D823C363.1	comp1336_c0_seq1,comp4373_c0_seq1,comp7863_c0_seq1,comp10975_c0_seq1,comp15781_c0_seq1
transcript_437	Traes_1AL_45A9AD1EA.1	comp876_c0_seq1,comp4208_c0_seq1
transcript_438	Traes_1AL_61A37A885.1	comp428_c0_seq1,comp10277_c0_seq1,comp12059_c0_seq1,comp26297_c0_seq1
transcript_439	Traes_7BL_163D2C6B5.1	comp10772_c0_seq1,comp22968_c0_seq1
transcript_440	Traes_5DL_B723CEC0D.2	comp27546_c0_seq1,comp27991_c0_seq1
transcript_441	Traes_2BL_5E9E6B02E.3	comp5006_c0_seq1,comp9607_c0_seq1,comp10913_c0_seq1
transcript_442	Traes_4DL_072A60BDA.2	comp9486_c0_seq1
transcript_443	Traes_2DL_4BB0ADC221.1	comp4471_c0_seq1,comp7550_c0_seq1,comp24589_c0_seq1
transcript_444	Traes_7DL_434E0F3E1.2	comp22063_c0_seq1,comp25210_c0_seq1
transcript_445	Traes_2AL_08822A7AE.1	comp3401_c0_seq1
transcript_446	Traes_4AL_784CF40E5.1	comp8154_c0_seq1,comp14210_c0_seq1,comp17764_c0_seq1,comp20322_c0_seq1
transcript_447	Traes_7DS_F962AB6D6.1	comp9997_c0_seq1,comp13227_c0_seq1
transcript_448	Traes_3AL_528F09D43.1	comp12268_c0_seq1
transcript_449	Traes_2BS_170FDB954.1	comp10087_c0_seq1,comp13746_c0_seq1,comp20432_c0_seq1,comp21135_c0_seq1
transcript_450	Traes_4BL_BE65A0C40.2	comp24149_c0_seq1
transcript_451	Traes_1DS_E10C0BB9A.1	comp1317_c0_seq1,comp10023_c0_seq1
transcript_452	TRAES3BF036500030CFD_t1	comp18832_c0_seq1
transcript_453	Traes_4AS_8CDF87CBD.2	comp422_c0_seq1,comp4072_c0_seq1,comp5094_c0_seq1,comp13608_c0_seq1
transcript_454	Traes_2BL_705B820EB.1	comp9836_c0_seq1,comp16682_c0_seq1,comp27312_c0_seq1
transcript_455	Traes_5AL_CF2138623.2	comp11983_c0_seq1,comp12170_c0_seq1
transcript_456	Traes_1DL_4CEA025BF.1	comp12246_c0_seq1
transcript_457	Traes_1AL_5DA69A7AC.2	comp1929_c0_seq1,comp2702_c0_seq1,comp13302_c0_seq1,comp15687_c0_seq1,comp15924_c0_seq1,comp18725_c0_seq1,comp18925_c0_seq1,comp22908_c0_seq1,comp24019_c0_seq1,comp26186_c0_seq1,comp26740_c0_seq1,comp27070_c0_seq1,comp29045_c0_seq1
transcript_458	Traes_4DL_874B7B04D.1	comp1697_c0_seq1,comp3330_c0_seq1,comp21209_c0_seq1,comp22900_c0_seq1
transcript_459	Traes_5BL_DDA3E3EB0.2	comp470_c0_seq1,comp2570_c0_seq1
transcript_460	Traes_4BS_93E76D6AE.1	comp7639_c0_seq1,comp11301_c0_seq1,comp17985_c0_seq1
transcript_461	Traes_6BL_BB623A66B.2	comp24911_c0_seq1
transcript_462	Traes_7BS_617A6B596.2	comp14438_c0_seq1,comp19098_c0_seq1
transcript_463	Traes_2AL_58214CDDF.1	comp7195_c0_seq1,comp12809_c0_seq1,comp13293_c0_seq1,comp24807_c0_seq1
transcript_464	Traes_4DL_8B3A637CF.1	comp13443_c0_seq1,comp13500_c0_seq1
transcript_465	Traes_3DL_C91193C5A.2	comp18785_c0_seq1,comp26542_c0_seq1
transcript_466	Traes_6DL_B3D380E3B.1	comp124_c0_seq1,comp8125_c0_seq1,comp19146_c0_seq1,comp22120_c0_seq1
transcript_467	Traes_5BL_82AFC218B.2	comp16233_c0_seq1,comp25599_c0_seq1
transcript_468	Traes_5DL_0BFACD476.1	comp8947_c0_seq1
transcript_469	Traes_6AL_89AF35690.1	comp21405_c0_seq1
transcript_470	Traes_4AL_0CCCC6043.2	comp4122_c0_seq1,comp5120_c0_seq1
transcript_471	Traes_2AS_28AFBA741.1	comp18499_c0_seq1
transcript_472	Traes_3AS_BE2A474D7.1	comp15831_c0_seq1
transcript_473	Traes_6BL_8B19FECEE.7	comp3036_c0_seq1,comp7322_c0_seq1,comp13049_c0_seq1,comp20533_c0_seq1
transcript_474	Traes_3DL_CB9CA6DF6.1	comp2398_c0_seq1,comp3256_c0_seq1,comp4594_c0_seq1,comp5949_c0_seq1
transcript_475	Traes_6AL_C141DEE3A.2	comp15457_c0_seq1,comp20166_c0_seq1,comp23354_c0_seq1,comp26686_c0_seq1,comp27222_c0_seq1
transcript_476	Traes_7DS_C6112C4F5.1	comp2129_c0_seq1,comp2129_c0_seq2,comp2129_c0_seq3
transcript_477	Traes_4DL_2DBB03D7E.1	comp20721_c0_seq1
transcript_478	Traes_7BS_777909F81.1	comp4788_c0_seq1
transcript_479	Traes_5BL_0307E35FA.2	comp2354_c0_seq1,comp9109_c0_seq1
transcript_480	Traes_6BL_18A221378.2	comp15939_c0_seq1
transcript_481	Traes_6BL_276141C9F.1	comp7277_c0_seq1,comp15782_c0_seq1,comp29046_c0_seq1
transcript_482	Traes_3AS_2E4DF0CF3.1	comp8730_c0_seq1,comp18043_c0_seq1
transcript_483	Traes_2BL_84B12F4F8.1	comp164_c0_seq1,comp6088_c0_seq1,comp8504_c0_seq1,comp10718_c0_seq1,comp21382_c0_seq1,comp22177_c0_seq1
transcript_484	Traes_2DL_D16041625.1	comp9434_c0_seq1,comp14845_c0_seq1
transcript_485	Traes_2AL_13660C467.1	comp103_c0_seq1,comp18368_c0_seq1,comp26620_c0_seq1
transcript_486	Traes_2DL_A795D8251.1	comp513_c0_seq1,comp4350_c0_seq1,comp20422_c0_seq1
transcript_487	Traes_2DL_1D53410DC.1	comp4885_c0_seq1,comp10000_c0_seq1
transcript_488	Traes_6DL_692CEF6C8.2	comp11715_c0_seq1,comp16379_c0_seq1
transcript_489	Traes_1AS_28062D839.1	comp17570_c0_seq1
transcript_490	Traes_2AL_F3134E931.2	comp4266_c0_seq1,comp25135_c0_seq1
transcript_491	Traes_2BL_BD059842B.1	comp9334_c0_seq1
transcript_492	Traes_6DL_C5E7CD621.1	comp23728_c0_seq1
transcript_493	Traes_5DS_DE5BE8A7C.2	comp5346_c0_seq1,comp12709_c0_seq1,comp15113_c0_seq1,comp18882_c0_seq1,comp18988_c0_seq1,comp23670_c0_seq1
transcript_494	Traes_3DL_6BFE89F7D.2	comp7914_c0_seq1,comp20202_c0_seq1,comp25961_c0_seq1
transcript_495	Traes_4BS_1DCF82CB7.1	comp576_c0_seq1,comp8260_c0_seq1
transcript_496	TRAES3BF082800140CFD_t1	comp5030_c0_seq1,comp12254_c0_seq1,comp13645_c0_seq1,comp15835_c0_seq1,comp17942_c0_seq1,comp20610_c0_seq1
transcript_497	Traes_6AL_911E27D96.2	comp8632_c0_seq1,comp14698_c0_seq1,comp21653_c0_seq1,comp24735_c0_seq1
transcript_498	Traes_7AL_612345325.1	comp17603_c0_seq1
transcript_499	Traes_1AS_8B8D904D7.2	comp8294_c0_seq1,comp8625_c0_seq1,comp16797_c0_seq1,comp17373_c0_seq1
transcript_500	Traes_7DL_F67B7AB7E.5	comp4938_c0_seq1,comp8649_c0_seq1
transcript_501	Traes_2DS_3E0F93360.2	comp15624_c0_seq1,comp23485_c0_seq1,comp27518_c0_seq1
transcript_502	Traes_2DL_9F294A672.1	comp24207_c0_seq1
transcript_503	Traes_1AL_BF9EF0CC9.2	comp152_c0_seq1,comp9639_c0_seq1,comp13437_c0_seq1,comp15882_c0_seq1,comp19269_c0_seq1,comp25894_c0_seq1
transcript_504	Traes_1AL_881882915.1	comp18729_c0_seq1
transcript_505	Traes_5AS_6DAB413F3.2	comp8748_c0_seq1,comp8978_c0_seq1
transcript_506	TRAES3BF118400060CFD_t1	comp7304_c0_seq1,comp12197_c0_seq1,comp14706_c0_seq1,comp15708_c0_seq1,comp21703_c0_seq1
transcript_507	Traes_3DL_F28E6CE46.2	comp11696_c0_seq1,comp16220_c0_seq1,comp21510_c0_seq1,comp23741_c0_seq1
transcript_508	Traes_2BL_EEAB95BC7.1	comp7370_c0_seq1,comp10860_c0_seq1,comp12717_c0_seq1
transcript_509	Traes_5DL_99F1CDF1F.2	comp15211_c0_seq1,comp15211_c1_seq1
transcript_510	Traes_6BL_B15752923.1	comp12029_c0_seq1,comp15199_c0_seq1
transcript_511	Traes_4BL_6CC64A7F2.1	comp1246_c0_seq1,comp1700_c0_seq1
transcript_512	Traes_5BL_917DF323B.1	comp12964_c0_seq1
transcript_513	Traes_1AL_2E1250DAE.2	comp8397_c0_seq1,comp22525_c0_seq1,comp26405_c0_seq1,comp27347_c0_seq1
transcript_514	Traes_5BL_68FCD3492.1	comp5309_c0_seq1,comp13104_c0_seq1
transcript_515	Traes_6AL_354820208.1	comp4939_c0_seq1
transcript_516	Traes_7AS_61CBE720C.1	comp6701_c0_seq1,comp15791_c0_seq1
transcript_517	Traes_2AL_F73AFACB4.1	comp144_c0_seq1,comp28769_c0_seq1
transcript_518	Traes_3DL_AD55573CF.2	comp232_c0_seq1,comp14261_c0_seq1,comp20348_c0_seq1
transcript_519	Traes_6AL_B57DC279C.1	comp913_c0_seq1
transcript_520	Traes_7DS_F5343C374.1	comp16006_c0_seq1,comp17072_c0_seq1
transcript_521	Traes_4AS_ADAE4B86D2.2	comp1331_c0_seq1,comp2444_c0_seq1
transcript_522	TRAES3BF104900080CFD_t1	comp5304_c0_seq1,comp8124_c0_seq1,comp10564_c0_seq1,comp15346_c0_seq1
transcript_523	Traes_1BL_8414A93D1.2	comp20329_c0_seq1
transcript_524	Traes_1AL_B60132B5A.2	comp783_c0_seq1
transcript_525	Traes_2BL_78B69AD87.2	comp11987_c0_seq1,comp12750_c0_seq1,comp28466_c0_seq1
transcript_526	Traes_2AS_BCEF3FFED.1	comp13594_c0_seq1,comp17531_c0_seq1
transcript_527	Traes_3DL_113007A90.2	comp16087_c0_seq1,comp28934_c0_seq1,comp28966_c0_seq1
transcript_528	Traes_1BL_A4F949020.2	comp23123_c0_seq1
transcript_529	Traes_3DL_EA8EFA467.1	comp16125_c0_seq1
transcript_530	Traes_7DS_AB399594E.2	comp1736_c0_seq1,comp7910_c0_seq1,comp11671_c0_seq1,comp16825_c0_seq1
transcript_531	Traes_6AL_BC6DC6DD1.2	comp9872_c0_seq1,comp19895_c0_seq1
transcript_532	Traes_6AS_F13F75511.1	comp10018_c0_seq1,comp14148_c0_seq1,comp18062_c0_seq1,comp20700_c0_seq1
transcript_533	Traes_2BL_E19CC64A01.1	comp28119_c0_seq1
transcript_534	Traes_2BL_9AF083258.2	comp10166_c0_seq1,comp24895_c0_seq1,comp25669_c0_seq1
transcript_535	Traes_2AS_4ABCC7848.2	comp9948_c0_seq1,comp22022_c0_seq1
transcript_536	Traes_2AL_54C78A86E.1	comp26057_c0_seq1,comp27914_c0_seq1
transcript_537	Traes_5AL_6D3435280.1	comp8919_c0_seq1
transcript_538	Traes_6BS_B25CB3CE0.1	comp1226_c0_seq1
transcript_539	Traes_2AL_3E47960FB.2	comp5533_c0_seq1
transcript_540	Traes_6AS_2409DD2E9.1	comp7643_c0_seq1,comp13554_c0_seq1,comp14982_c0_seq1,comp20267_c0_seq1
transcript_541	Traes_5AL_EE0639A2E.1	comp13332_c0_seq1,comp21446_c0_seq1
transcript_542	Traes_4BS_904BA6DE6.1	comp2584_c0_seq1,comp17116_c0_seq1,comp17661_c0_seq1
transcript_543	Traes_1DS_365934D34.2	comp8331_c0_seq1
transcript_544	Traes_4AS_32F564B49.1	comp24874_c0_seq1
transcript_545	Traes_4DS_499BFBA36.10	comp3840_c0_seq1,comp29445_c0_seq1
transcript_546	Traes_5DS_12241EF27.2	comp23438_c0_seq1
transcript_547	Traes_7DS_744050DFC.2	comp14603_c0_seq1,comp20274_c0_seq1,comp24988_c0_seq1
transcript_548	Traes_5AL_1FA541114.1	comp9690_c0_seq1
transcript_549	TRAES3BF138600010CFD_t1	comp12705_c0_seq1,comp25735_c0_seq1
transcript_550	Traes_5DL_432CC0CB0.1	comp12713_c0_seq1,comp14258_c0_seq1,comp22751_c0_seq1,comp25696_c0_seq1
transcript_551	Traes_2DL_479E5956B.2	comp5909_c0_seq1
transcript_552	Traes_6AS_52C59C68D.1	comp9321_c0_seq1
transcript_553	Traes_6AS_EAFC36CA6.1	comp16195_c0_seq1,comp16425_c0_seq1,comp16431_c0_seq1,comp20066_c0_seq1
transcript_554	Traes_4BL_A0A0E8D56.1	comp2093_c0_seq1,comp4132_c0_seq1,comp12583_c0_seq1
transcript_555	Traes_3DL_16CFC20F9.1	comp12528_c0_seq1,comp16146_c0_seq1,comp16468_c0_seq1
transcript_556	Traes_5BS_5B25D0BEB.2	comp8836_c0_seq1,comp21168_c0_seq1
transcript_557	Traes_2AL_527F0314F.1	comp8091_c0_seq1,comp21261_c0_seq1
transcript_558	Traes_1AL_D2049E4A2.1	comp3055_c0_seq1
transcript_559	Traes_5BL_A5F7D3709.1	comp2297_c0_seq1,comp2297_c0_seq2,comp2297_c0_seq3,comp4347_c0_seq1
transcript_560	Traes_4DL_42D31039B.1	comp26285_c0_seq1
transcript_561	Traes_4DL_D1F16C28F.2	comp11374_c0_seq1,comp16407_c0_seq1
transcript_562	Traes_5BL_68452F90E.2	comp6476_c0_seq1,comp13930_c0_seq1
transcript_563	Traes_7BL_D0AF3A86B.2	comp27550_c0_seq1,comp28859_c0_seq1,comp29083_c0_seq1
transcript_564	Traes_6AL_39F2C9D20.1	comp17642_c0_seq1
transcript_565	Traes_1DS_A938A0F56.1	comp5208_c0_seq1,comp9222_c0_seq1,comp9770_c0_seq1
transcript_566	Traes_7BS_76C21A62F.2	comp9437_c0_seq1,comp17758_c0_seq1,comp22122_c0_seq1,comp22916_c0_seq1
transcript_567	Traes_7AS_667FF91C2.2	comp7739_c0_seq1,comp12867_c0_seq1,comp23070_c0_seq1,comp28269_c0_seq1
transcript_568	Traes_4DL_A4AC0F930.2	comp25644_c0_seq1
transcript_569	Traes_5AS_DBAC781F4.1	comp4133_c0_seq1,comp13367_c0_seq1
transcript_570	Traes_5DL_1353B8A9D.2	comp19555_c0_seq1
transcript_571	Traes_4BL_87DB9E44C.2	comp11476_c0_seq1,comp11832_c0_seq1,comp12615_c0_seq1,comp16871_c0_seq1
transcript_572	Traes_7AL_BAC611918.1	comp8592_c0_seq1
transcript_573	Traes_4DL_9294C72F2.1	comp8642_c0_seq1,comp25223_c0_seq1
transcript_574	Traes_4AS_4995E7289.1	comp6186_c0_seq1,comp21057_c0_seq1,comp21606_c0_seq1
transcript_575	Traes_2DL_5EFA2A42E.1	comp11962_c0_seq1
transcript_576	Traes_1AL_5EE5C4D0C.2	comp10331_c0_seq1,comp13320_c0_seq1,comp16561_c0_seq1,comp17728_c0_seq1,comp22196_c0_seq1
transcript_577	Traes_5BS_D51370B32.1	comp1680_c0_seq1,comp2717_c0_seq1,comp2717_c0_seq2,comp14789_c0_seq1
transcript_578	Traes_4BS_9831A28AE.1	comp2195_c0_seq1,comp25585_c0_seq1
transcript_579	Traes_5BL_69D450D3A.1	comp6366_c0_seq1,comp7674_c0_seq1,comp17635_c0_seq1
transcript_580	Traes_6DS_502036064.2	comp6732_c0_seq1,comp12548_c0_seq1
transcript_581	Traes_2AL_C2E96D8E0.3	comp6315_c0_seq1,comp7682_c0_seq1,comp11082_c0_seq1,comp15750_c0_seq1,comp19069_c0_seq1,comp20100_c0_seq1
transcript_582	Traes_6DS_2249907AB.2	comp7909_c0_seq1,comp18758_c0_seq1
transcript_583	Traes_4AL_C425C68D7.1	comp29440_c0_seq1
transcript_584	Traes_2DS_306726BB7.1	comp5572_c0_seq1
transcript_585	Traes_2AL_8A7BAF255.2	comp4192_c0_seq1,comp8886_c0_seq1,comp11909_c0_seq1
transcript_586	Traes_4AL_8758B00CD.1	comp9851_c0_seq1,comp24760_c0_seq1
transcript_587	Traes_4AS_7600732D9.2	comp5470_c0_seq1,comp15535_c0_seq1,comp27830_c0_seq1
transcript_588	Traes_5DL_6ECA368F5.2	comp781_c0_seq1,comp22792_c0_seq1
transcript_589	Traes_6DL_E8A06D3F7.1	comp17844_c0_seq1
transcript_590	TRAES3BF080100090CFD_t1	comp4510_c0_seq1,comp9013_c0_seq1,comp13667_c0_seq1
transcript_591	TRAES3BF089000040CFD_t1	comp18703_c0_seq1
transcript_592	Traes_1DS_32958E4C2.1	comp4656_c0_seq1
transcript_593	Traes_1DS_AB7FE9B10.2	comp9533_c0_seq1,comp15727_c0_seq1
transcript_594	Traes_2BS_8D83D7037.2	comp9377_c0_seq1,comp15188_c0_seq1
transcript_595	Traes_6BL_55445DC2D.1	comp6750_c0_seq1,comp6986_c0_seq1
transcript_596	Traes_5BL_B2F99840A.1	comp4444_c0_seq1
transcript_597	Traes_2BL_CEE8B43AB.2	comp11887_c0_seq1,comp14441_c0_seq1,comp23852_c0_seq1,comp27856_c0_seq1
transcript_598	TRAES3BF072400020CFD_t1	comp29608_c0_seq1
transcript_599	Traes_4DS_7868A8C2E.1	comp593_c0_seq1,comp13625_c0_seq1
transcript_600	Traes_1BL_07B8BFA42.1	comp2839_c0_seq1,comp6233_c0_seq1
transcript_601	Traes_1BL_6741F0C8B.2	comp10545_c0_seq1,comp19756_c0_seq1
transcript_602	Traes_4DL_40692B277.1	comp11000_c0_seq1,comp17115_c0_seq1,comp27838_c0_seq1
transcript_603	Traes_4BL_673D64C2B.2	comp1182_c0_seq1
transcript_604	Traes_7BL_473E3DC8A.1	comp14398_c0_seq1,comp14550_c0_seq1
transcript_605	Traes_1BL_8331B9643.1	comp4491_c0_seq1,comp19511_c0_seq1
transcript_606	Traes_6DL_9F6A87AE0.2	comp13385_c0_seq1
transcript_607	Traes_5AS_EB3D432A9.1	comp6992_c0_seq1,comp21391_c0_seq1
transcript_608	Traes_3DS_962252476.2	comp14058_c0_seq1,comp15836_c0_seq1
transcript_609	Traes_5AS_4A1933639.2	comp2377_c0_seq1,comp5849_c0_seq1,comp21734_c0_seq1
transcript_610	Traes_6BL_57FC6AD11.1	comp1036_c0_seq1,comp7452_c0_seq1,comp7841_c0_seq1,comp15875_c0_seq1,comp22556_c0_seq1
transcript_611	Traes_5AL_CA63FD86D.1	comp1174_c0_seq1
transcript_612	Traes_2DS_6E564A7CF.1	comp917_c0_seq1,comp1758_c0_seq1,comp3075_c0_seq1
transcript_613	Traes_7AL_5E754746A.2	comp7175_c0_seq1
transcript_614	Traes_2DS_6BF2E65C2.1	comp862_c0_seq1,comp1530_c0_seq1,comp9233_c0_seq1
transcript_615	Traes_7DL_9D97AB442.1	comp5259_c0_seq1,comp10641_c0_seq1,comp25733_c0_seq1
transcript_616	TRAES3BF031100040CFD_t1	comp12599_c0_seq1,comp15240_c0_seq1,comp19639_c0_seq1
transcript_617	Traes_7AS_81AE2D41B.1	comp21686_c0_seq1
transcript_618	Traes_2AL_C58393478.1	comp1551_c0_seq1,comp18878_c0_seq1
transcript_619	Traes_7BL_DCC6F8306.1	comp918_c0_seq1,comp28569_c0_seq1
transcript_620	Traes_4DS_A14821FA0.1	comp19911_c0_seq1
transcript_621	Traes_6DS_965C8FA80.1	comp6530_c0_seq1
transcript_622	Traes_7DL_5B4B21BA0.1	comp8063_c0_seq1
transcript_623	Traes_5AL_BBE7EF2E1.2	comp24989_c0_seq1,comp27186_c0_seq1
transcript_624	Traes_3AL_3E8464BCC.1	comp9267_c0_seq1,comp9450_c0_seq1
transcript_625	Traes_6AL_FD7F170A5.1	comp10916_c0_seq1,comp13354_c0_seq1
transcript_626	Traes_6AS_0234024CF.2	comp25761_c0_seq1
transcript_627	Traes_5DL_3BEACBDF2.1	comp7959_c0_seq1,comp18546_c0_seq1
transcript_628	TRAES3BF091200130CFD_t1	comp13449_c0_seq1,comp29123_c0_seq1
transcript_629	Traes_7DL_D24C5A8D7.1	comp22472_c0_seq1,comp28053_c0_seq1,comp28121_c0_seq1
transcript_630	Traes_2AS_20F993A96.1	comp5014_c0_seq1,comp13282_c0_seq1,comp20705_c0_seq1,comp20966_c0_seq1
transcript_631	Traes_1AL_5F65C4004.2	comp4924_c0_seq1
transcript_632	Traes_4BS_F49851200.2	comp18739_c0_seq1
transcript_633	Traes_7BS_22201B322.2	comp4370_c0_seq1,comp4728_c0_seq1,comp10892_c0_seq1,comp12272_c0_seq1
transcript_634	Traes_4DL_BD6E09FB7.1	comp8374_c0_seq1,comp14767_c0_seq1,comp24453_c0_seq1,comp25943_c0_seq1,comp28720_c0_seq1,comp29036_c0_seq1
transcript_635	Traes_2DS_071650798.1	comp8384_c0_seq1,comp9164_c0_seq1,comp11758_c0_seq1
transcript_636	Traes_6AS_C06FBD883.1	comp13730_c0_seq1
transcript_637	Traes_1AS_060D39B9D.1	comp5997_c0_seq1,comp12192_c0_seq1
transcript_638	Traes_5DL_2CE622975.1	comp7061_c0_seq1
transcript_639	Traes_7BS_7BAB586EC.2	comp24733_c0_seq1
transcript_640	TRAES3BF089500040CFD_t1	comp14352_c0_seq1
transcript_641	Traes_5BL_AA36BC1E0.1	comp3844_c0_seq1,comp5818_c0_seq1
transcript_642	Traes_1BL_8709BB152.2	comp1328_c0_seq1,comp15590_c0_seq1,comp26605_c0_seq1
transcript_643	Traes_7BL_BCA66B639.2	comp5682_c0_seq1,comp6623_c0_seq1,comp19776_c0_seq1,comp24545_c0_seq1,comp26642_c0_seq1
transcript_644	Traes_1DL_62A869C44.2	comp18140_c0_seq1,comp19082_c0_seq1,comp23168_c0_seq1
transcript_645	Traes_1BL_4BA918249.4	comp990_c0_seq1,comp2950_c0_seq1,comp3264_c0_seq1,comp14066_c0_seq1,comp18673_c0_seq1
transcript_646	TRAES3BF132500020CFD_t1	comp21658_c0_seq1,comp22475_c0_seq1
transcript_647	Traes_2BL_BA5B68F01.1	comp1411_c0_seq1,comp8077_c0_seq1,comp12260_c0_seq1,comp18334_c0_seq1,comp19006_c0_seq1,comp19346_c0_seq1,comp20884_c0_seq1,comp22410_c0_seq1
transcript_648	Traes_6AS_083DAD616.2	comp20139_c0_seq1,comp25717_c0_seq1
transcript_649	Traes_5DL_6B09AFADC.1	comp7892_c0_seq1,comp22452_c0_seq1
transcript_650	Traes_1DL_921F2A339.2	comp12265_c0_seq1,comp23652_c0_seq1,comp24920_c0_seq1,comp26683_c0_seq1
transcript_651	Traes_5AL_55738F55C.1	comp20954_c0_seq1,comp22668_c0_seq1,comp27888_c0_seq1
transcript_652	Traes_7AS_137AD9219.1	comp5618_c0_seq1,comp11961_c0_seq1,comp24593_c0_seq1
transcript_653	Traes_7DS_20A408692.1	comp1886_c0_seq1,comp2070_c0_seq1,comp2671_c0_seq1,comp21046_c0_seq1
transcript_654	Traes_6BL_29F6A3588.1	comp11603_c0_seq1,comp15321_c0_seq1
transcript_655	Traes_7AL_D0C817957.1	comp18127_c0_seq1,comp24852_c0_seq1
transcript_656	Traes_5AL_0258FDB9B.1	comp1795_c0_seq1,comp1795_c0_seq2,comp1966_c0_seq1,comp1966_c0_seq2
transcript_657	Traes_4AS_D87B27F54.1	comp8929_c0_seq1,comp11712_c0_seq1,comp19359_c0_seq1
transcript_658	Traes_2AS_4400D11DE.1	comp18188_c0_seq1,comp22606_c0_seq1
transcript_659	Traes_6AS_71DD6D6B2.1	comp9709_c0_seq1,comp11357_c0_seq1,comp21646_c0_seq1,comp24599_c0_seq1
transcript_660	Traes_6DS_0A1181845.1	comp15699_c0_seq1,comp20110_c0_seq1
transcript_661	Traes_7BL_F5693A25B.2	comp18669_c0_seq1
transcript_662	Traes_1AL_492E5A536.1	comp16308_c0_seq1
transcript_663	TRAES3BF063900050CFD_t1	comp4146_c0_seq1
transcript_664	Traes_6BL_F2A93454B.2	comp10763_c0_seq1,comp17805_c0_seq1,comp27049_c0_seq1
transcript_665	Traes_5BS_F80F165D2.2	comp1959_c0_seq1,comp8046_c0_seq1,comp8677_c0_seq1,comp13407_c0_seq1,comp14102_c0_seq1
transcript_666	Traes_5AL_ED53128E0.1	comp7557_c0_seq1,comp23194_c0_seq1
transcript_667	Traes_1AS_6052071D9.1	comp4156_c0_seq1,comp4540_c0_seq1,comp6523_c0_seq1
transcript_668	Traes_1BS_7101D8D63.1	comp2400_c0_seq1
transcript_669	Traes_2AL_DF5B4EC41.1	comp13855_c0_seq1
transcript_670	Traes_7BL_404F97A08.1	comp6246_c0_seq1,comp9406_c0_seq1,comp11831_c0_seq1
transcript_671	Traes_6DS_9696174DF.1	comp2372_c0_seq1,comp8955_c0_seq1,comp20304_c0_seq1
transcript_672	Traes_2BL_8B099E4DA.1	comp163_c0_seq1,comp24137_c0_seq1,comp27185_c0_seq1
transcript_673	Traes_1DS_9EDF19EA3.1	comp17253_c0_seq1
transcript_674	Traes_4BS_77F5E1A28.2	comp9692_c0_seq1,comp10950_c0_seq1,comp21915_c0_seq1,comp25303_c0_seq1,comp28438_c0_seq1
transcript_675	Traes_2DL_8D9F98B22.1	comp10112_c0_seq1,comp12909_c0_seq1,comp13207_c0_seq1,comp29333_c0_seq1
transcript_676	Traes_1BS_E7702D25C.1	comp13470_c0_seq1,comp26172_c0_seq1,comp27993_c0_seq1
transcript_677	Traes_6DS_5029722FE.2	comp4537_c0_seq1,comp5647_c0_seq1,comp8829_c0_seq1,comp11501_c0_seq1,comp18019_c0_seq1,comp18172_c0_seq1,comp23459_c0_seq1
transcript_678	Traes_5BL_2B137911F.1	comp4748_c0_seq1,comp12109_c0_seq1,comp18475_c0_seq1
transcript_679	Traes_3AL_D45F1F789.1	comp10644_c0_seq1
transcript_680	Traes_2AS_20F7B312E.1	comp18769_c0_seq1
transcript_681	Traes_2AS_8B6E44000.1	comp11914_c0_seq1,comp23521_c0_seq1,comp28144_c0_seq1
transcript_682	Traes_5DS_05D1DC4DC.1	comp2206_c0_seq1,comp2206_c0_seq2
transcript_683	Traes_5AS_04CAD6BB2.1	comp4064_c0_seq1,comp6703_c0_seq1,comp10350_c0_seq1,comp10867_c0_seq1,comp11915_c0_seq1,comp14267_c0_seq1,comp14411_c0_seq1
transcript_684	Traes_4DL_49B328F1F.2	comp2632_c0_seq1,comp4595_c0_seq1,comp15120_c0_seq1,comp26738_c0_seq1
transcript_685	Traes_2DL_633374955.1	comp21017_c0_seq1
transcript_686	Traes_1BL_F01FD0B63.1	comp2347_c0_seq1,comp3825_c0_seq1,comp6525_c0_seq1,comp6730_c0_seq1,comp8170_c0_seq1
transcript_687	Traes_1DL_831559883.2	comp6284_c0_seq1
transcript_688	Traes_7AL_954A63205.1	comp650_c0_seq1,comp11592_c0_seq1,comp12544_c0_seq1,comp17470_c0_seq1
transcript_689	Traes_2DL_29EC150F2.1	comp17130_c0_seq1
transcript_690	Traes_5DL_249833256.2	comp254_c0_seq1,comp2149_c0_seq1,comp6489_c0_seq1,comp11490_c0_seq1,comp19009_c0_seq1
transcript_691	Traes_1AL_483661FD4.1	comp1957_c0_seq1,comp9156_c0_seq1,comp14014_c0_seq1,comp24906_c0_seq1
transcript_692	Traes_7BL_C09CECD07.2	comp2670_c0_seq1,comp15958_c0_seq1
transcript_693	Traes_4DS_14D2B9829.2	comp6498_c0_seq1,comp14408_c0_seq1,comp14587_c0_seq1,comp16886_c0_seq1,comp17953_c0_seq1
transcript_694	Traes_7DL_42B4727C4.1	comp9241_c0_seq1,comp19481_c0_seq1,comp20290_c0_seq1
transcript_695	Traes_7AS_B406A98B1.2	comp3815_c0_seq1,comp8429_c0_seq1,comp13754_c0_seq1,comp16485_c0_seq1,comp18449_c0_seq1
transcript_696	Traes_5AS_A64D1E74B.1	comp13383_c0_seq1,comp16772_c0_seq1,comp18597_c0_seq1,comp26218_c0_seq1
transcript_697	Traes_5BL_ACB93E2B7.1	comp2419_c0_seq1,comp18164_c0_seq1
transcript_698	Traes_7BL_95D52AB58.1	comp9575_c0_seq1,comp17502_c0_seq1,comp23571_c0_seq1,comp25181_c0_seq1
transcript_699	Traes_5AL_CC12189FF.1	comp2826_c0_seq1
transcript_700	Traes_6DL_D6D7A8220.1	comp15180_c0_seq1
transcript_701	Traes_1BS_652FB4531.1	comp19438_c0_seq1
transcript_702	Traes_5AL_32A81F167.1	comp6414_c0_seq1,comp11410_c0_seq1,comp14242_c0_seq1
transcript_703	Traes_3DL_38BF9ECAA.2	comp10047_c0_seq1,comp27157_c0_seq1
transcript_704	Traes_2BS_965A35A11.1	comp4334_c0_seq1,comp13944_c0_seq1,comp19488_c0_seq1
transcript_705	Traes_3AL_6AF77707F.1	comp13962_c0_seq1,comp14413_c0_seq1,comp17454_c0_seq1,comp22039_c0_seq1,comp25533_c0_seq1,comp28200_c0_seq1
transcript_706	Traes_6DL_56442C58D.2	comp24024_c0_seq1,comp29527_c0_seq1
transcript_707	Traes_1DS_E98487D6D.4	comp2091_c0_seq1,comp9536_c0_seq1,comp9588_c0_seq1,comp21529_c0_seq1
transcript_708	Traes_4AL_CA2EC7BFF1.1	comp3716_c0_seq1,comp12035_c0_seq1,comp14622_c0_seq1
transcript_709	Traes_4DS_05E17AA54.4	comp39_c0_seq1,comp346_c0_seq1,comp17725_c0_seq1
transcript_710	Traes_1BS_82B47CBF7.2	comp6686_c0_seq1,comp21717_c0_seq1,comp24864_c0_seq1,comp26632_c0_seq1,comp27130_c0_seq1
transcript_711	Traes_3AS_377271D65.3	comp9263_c0_seq1,comp11825_c0_seq1
transcript_712	Traes_4DS_F8FC0C699.6	comp8889_c0_seq1
transcript_713	Traes_5BL_A667C3D92.3	comp8811_c0_seq1,comp19568_c0_seq1,comp27072_c0_seq1
transcript_714	TRAES3BF011500010CFD_t1	comp8155_c0_seq1,comp14061_c0_seq1,comp17280_c0_seq1,comp21695_c0_seq1,comp26717_c0_seq1
transcript_715	Traes_2AS_AE903775A.1	comp1565_c0_seq1,comp19642_c0_seq1,comp19850_c0_seq1
transcript_716	Traes_6AL_00D7F62F2.1	comp22704_c0_seq1,comp24858_c0_seq1,comp27989_c0_seq1
transcript_717	Traes_6BL_B363FB1EE.2	comp16385_c0_seq1
transcript_718	Traes_2BS_C791FB25A.1	comp2920_c0_seq1,comp3791_c0_seq1,comp5436_c0_seq1
transcript_719	Traes_5DS_2145F8A9E.2	comp12567_c0_seq1
transcript_720	Traes_4DS_E8591A581.1	comp1825_c0_seq1,comp4257_c0_seq1,comp10432_c0_seq1,comp19924_c0_seq1,comp20352_c0_seq1,comp23542_c0_seq1,comp23855_c0_seq1
transcript_721	Traes_3DL_7E980C685.1	comp873_c0_seq1,comp1798_c0_seq1,comp2913_c0_seq1,comp3112_c0_seq1,comp3268_c0_seq1,comp3307_c0_seq1
transcript_722	Traes_3AS_74F68DAE6.1	comp4971_c0_seq1,comp5659_c0_seq1
transcript_723	Traes_1DL_075B93A26.2	comp15656_c0_seq1
transcript_724	Traes_7BL_4D22380CD.2	comp4291_c0_seq1,comp10683_c0_seq1
transcript_725	Traes_2AS_3A4166DAF.1	comp23975_c0_seq1,comp29180_c0_seq1
transcript_726	Traes_5BS_C7DE4C1AC.2	comp12546_c0_seq1
transcript_727	Traes_1DL_E209C2538.1	comp20998_c0_seq1,comp23859_c0_seq1,comp24813_c0_seq1,comp26070_c0_seq1
transcript_728	Traes_2BL_B09F6D195.2	comp1669_c0_seq1
transcript_729	Traes_4BL_7091749BF.1	comp325_c0_seq1,comp5517_c0_seq1,comp13158_c0_seq1,comp16981_c0_seq1
transcript_730	Traes_5AL_08650A9DC.1	comp4626_c0_seq1,comp11407_c0_seq1,comp18830_c0_seq1,comp22789_c0_seq1
transcript_731	Traes_7AL_BBBA81A74.1	comp6867_c0_seq1
transcript_732	Traes_1BL_124053782.2	comp2369_c0_seq1,comp5892_c0_seq1
transcript_733	Traes_5BS_9E62F6722.1	comp20880_c0_seq1
transcript_734	TRAES3BF097000030CFD_t1	comp14310_c0_seq1,comp24955_c0_seq1
transcript_735	Traes_4BS_1A8210E05.2	comp10290_c0_seq1,comp13296_c0_seq1,comp20183_c0_seq1
transcript_736	Traes_1DS_A2099E9EA.2	comp15221_c0_seq1,comp15730_c0_seq1
transcript_737	Traes_1DL_85186FD28.1	comp5680_c0_seq1,comp7150_c0_seq1
transcript_738	Traes_6DL_5F7D8CF66.2	comp8688_c0_seq1
transcript_739	Traes_6BS_3F987EE0B.1	comp7509_c0_seq1,comp27509_c0_seq1
transcript_740	Traes_5DL_33F0688DA.1	comp20793_c0_seq1,comp20920_c0_seq1,comp26803_c0_seq1
transcript_741	Traes_4DL_CD9F2C6A5.1	comp14324_c0_seq1,comp27795_c0_seq1
transcript_742	Traes_5DL_045B970AE.2	comp6875_c0_seq1,comp19869_c0_seq1,comp22736_c0_seq1,comp26260_c0_seq1,comp26794_c0_seq1
transcript_743	Traes_1AS_E700FE9D9.2	comp12138_c0_seq1
transcript_744	Traes_7DL_875C956C1.2	comp16769_c0_seq1,comp23004_c0_seq1,comp24418_c0_seq1
transcript_745	Traes_5DL_41989F37D.1	comp1750_c0_seq1,comp8743_c0_seq1
transcript_746	Traes_7DL_E67C32C0A.1	comp1172_c0_seq1,comp5185_c0_seq1,comp9999_c0_seq1,comp13067_c0_seq1,comp15067_c0_seq1,comp15429_c0_seq1,comp17904_c0_seq1,comp18324_c0_seq1
transcript_747	Traes_6AL_FFB09C712.1	comp78_c0_seq1,comp8081_c0_seq1,comp12275_c0_seq1,comp18721_c0_seq1,comp19425_c0_seq1
transcript_748	Traes_3DL_AF25BE839.2	comp6597_c0_seq1
transcript_749	Traes_1AS_0B3F4AE5E.1	comp5967_c0_seq1,comp16314_c0_seq1,comp28421_c0_seq1,comp29077_c0_seq1
transcript_750	Traes_7DS_40AEA3739.2	comp1532_c0_seq1,comp1532_c0_seq2,comp7982_c0_seq1,comp10689_c0_seq1,comp17007_c0_seq1,comp17689_c0_seq1,comp18077_c0_seq1,comp21768_c0_seq1
transcript_751	Traes_5DL_56BDB0133.2	comp1910_c0_seq1,comp10798_c0_seq1
transcript_752	Traes_6BL_7AA305267.1	comp1537_c0_seq1,comp16134_c0_seq1,comp17614_c0_seq1
transcript_753	Traes_2DL_92CEF24E0.1	comp2180_c0_seq1,comp6846_c0_seq1,comp20119_c0_seq1,comp22352_c0_seq1,comp24977_c0_seq1
transcript_754	Traes_7BL_24B98F2E1.1	comp7896_c0_seq1,comp10734_c0_seq1,comp16794_c0_seq1,comp17099_c0_seq1
transcript_755	Traes_4DL_915B85F4B.1	comp15916_c0_seq1,comp16093_c0_seq1,comp16739_c0_seq1,comp20578_c0_seq1
transcript_756	Traes_2BL_269E2CEF3.2	comp591_c0_seq1,comp809_c0_seq1,comp4527_c0_seq1
transcript_757	Traes_6DS_B36029F4D.1	comp77_c0_seq1,comp11230_c0_seq1,comp17237_c0_seq1,comp22193_c0_seq1
transcript_758	Traes_3AL_7498B1849.1	comp14754_c0_seq1
transcript_759	Traes_6BL_22515EB16.2	comp1805_c0_seq1,comp13916_c0_seq1
transcript_760	Traes_2BS_7741E5C4C.2	comp21273_c0_seq1,comp27119_c0_seq1
transcript_761	TRAES3BF278900010CFD_t1	comp16279_c0_seq1,comp19566_c0_seq1,comp24776_c0_seq1
transcript_762	Traes_6BL_A32D31924.2	comp9578_c0_seq1,comp16912_c0_seq1,comp25839_c0_seq1,comp27953_c0_seq1
transcript_763	Traes_2DL_13BC6EC14.2	comp26741_c0_seq1,comp27839_c0_seq1,comp28900_c0_seq1
transcript_764	Traes_6BL_63FB12617.4	comp1771_c0_seq1,comp10063_c0_seq1
transcript_765	Traes_2DS_9507240A1.1	comp2009_c0_seq1
transcript_766	Traes_5AS_070E2DEF1.2	comp8877_c0_seq1
transcript_767	Traes_7AS_7FBD690F3.2	comp1265_c0_seq1
transcript_768	Traes_2DS_66DA423D1.1	comp1178_c0_seq1,comp13539_c0_seq1,comp17759_c0_seq1,comp25755_c0_seq1
transcript_769	Traes_1BL_12F13C989.1	comp17471_c0_seq1,comp23998_c0_seq1
transcript_770	Traes_3DL_202778939.1	comp13784_c0_seq1,comp28331_c0_seq1
transcript_771	Traes_3AL_2A172A963.1	comp15363_c0_seq1,comp21864_c0_seq1
transcript_772	Traes_7DL_D516F061B.2	comp1585_c0_seq1,comp8645_c0_seq1,comp19728_c0_seq1,comp19797_c0_seq1,comp21286_c0_seq1,comp23496_c0_seq1
transcript_773	Traes_2BS_199C1DA12.1	comp751_c0_seq1,comp14228_c0_seq1,comp16804_c0_seq1
transcript_774	Traes_2AL_DF03A4B48.1	comp10697_c0_seq1
transcript_775	Traes_2DL_89A313AC3.1	comp4755_c0_seq1
transcript_776	Traes_5DL_1DEAF0A75.2	comp159_c0_seq1,comp10186_c0_seq1,comp12850_c0_seq1,comp13254_c0_seq1
transcript_777	Traes_5BL_E092B6259.1	comp2307_c0_seq1,comp2307_c0_seq2
transcript_778	Traes_1DL_30B3FD9F8.1	comp25683_c0_seq1
transcript_779	Traes_2BL_023BD7732.1	comp8219_c0_seq1,comp12075_c0_seq1
transcript_780	Traes_3AS_1E9F377DA.1	comp2087_c0_seq1,comp17948_c0_seq1,comp22089_c0_seq1,comp24716_c0_seq1
transcript_781	TRAES3BF092000040CFD_t1	comp21698_c0_seq1,comp23533_c0_seq1
transcript_782	Traes_5AL_D313FB087.2	comp2277_c0_seq1,comp15412_c0_seq1,comp21485_c0_seq1
transcript_783	Traes_4BS_15871AAF4.1	comp18509_c0_seq1,comp19411_c0_seq1,comp26162_c0_seq1
transcript_784	Traes_5AL_418807F2A.1	comp17789_c0_seq1
transcript_785	Traes_2DS_DF389D07D.1	comp24823_c0_seq1
transcript_786	Traes_4BS_E60607AE5.1	comp21981_c0_seq1,comp24728_c0_seq1
transcript_787	Traes_5DL_2C6BEA648.2	comp2700_c0_seq1,comp16719_c0_seq1
transcript_788	Traes_4BL_399250A77.2	comp5924_c0_seq1,comp15129_c0_seq1
transcript_789	Traes_6DS_C7D4BC9C4.2	comp1505_c0_seq1,comp5398_c0_seq1,comp5886_c0_seq1
transcript_790	TRAES3BF171300010CFD_t1	comp2562_c0_seq1,comp2562_c0_seq2,comp5350_c0_seq1,comp7773_c0_seq1,comp9297_c0_seq1,comp18153_c0_seq1,comp22510_c0_seq1
transcript_791	Traes_3DS_2EE5CF3B1.2	comp18483_c0_seq1,comp27772_c0_seq1
transcript_792	Traes_5AL_AF9D4A8FB.2	comp8325_c0_seq1,comp12289_c0_seq1,comp13617_c0_seq1,comp25150_c0_seq1
transcript_793	Traes_1BL_4FE03D7B0.1	comp6752_c0_seq1,comp10788_c0_seq1,comp23465_c0_seq1
transcript_794	Traes_2AL_F53EDA4C9.1	comp5942_c0_seq1,comp9027_c0_seq1,comp28645_c0_seq1
transcript_795	Traes_5BS_242B8923E.3	comp7635_c0_seq1,comp23582_c0_seq1,comp24681_c0_seq1
transcript_796	Traes_4BL_66E76E6B0.1	comp2980_c0_seq1
transcript_797	Traes_2DL_649748B7E.1	comp2269_c0_seq1,comp7745_c0_seq1
transcript_798	TRAES3BF042800100CFD_t1	comp3021_c0_seq1,comp7761_c0_seq1
transcript_799	TRAES3BF077700010CFD_t1	comp6673_c0_seq1,comp8168_c0_seq1,comp14169_c0_seq1,comp27145_c0_seq1
transcript_800	Traes_5DL_9BFC56771.1	comp4476_c0_seq1,comp7825_c0_seq1,comp8131_c0_seq1,comp16770_c0_seq1,comp25740_c0_seq1
transcript_801	Traes_2DL_EE2EDAB78.1	comp14931_c0_seq1,comp21537_c0_seq1
transcript_802	Traes_5BL_92BE6033A.1	comp2055_c0_seq1,comp10629_c0_seq1,comp24886_c0_seq1
transcript_803	Traes_4BS_2A7D13468.2	comp25213_c0_seq1
transcript_804	Traes_7AL_A6D712A88.2	comp13571_c0_seq1,comp14649_c0_seq1
transcript_805	Traes_2AS_50E7A8228.1	comp7317_c0_seq1,comp12966_c0_seq1
transcript_806	Traes_7DS_F30BDE73D.1	comp2358_c0_seq1,comp2358_c0_seq2,comp7705_c0_seq1,comp8423_c0_seq1
transcript_807	Traes_7BS_52A49E491.2	comp18218_c0_seq1,comp26521_c0_seq1
transcript_808	Traes_7DL_8F7D7C0E2.2	comp12066_c0_seq1,comp22890_c0_seq1
transcript_809	Traes_7DL_E8584BFF8.1	comp7022_c0_seq1,comp14899_c0_seq1,comp20384_c0_seq1
transcript_810	Traes_4DL_CA7408586.1	comp27155_c0_seq1
transcript_811	TRAES3BF014700010CFD_t1	comp2166_c0_seq1,comp9937_c0_seq1,comp13440_c0_seq1
transcript_812	Traes_7BS_7A59106A7.1	comp2543_c0_seq1,comp11702_c0_seq1
transcript_813	Traes_1AL_6F1907FF4.1	comp5015_c0_seq1,comp18886_c0_seq1
transcript_814	Traes_4BL_51CB77408.1	comp4483_c0_seq1
transcript_815	Traes_5BS_49C7C1976.2	comp8041_c0_seq1,comp11636_c0_seq1
transcript_816	Traes_3DS_57BE2DAD4.1	comp19524_c0_seq1,comp20701_c0_seq1,comp22807_c0_seq1
transcript_817	Traes_4AS_BE972A2661.1	comp22172_c0_seq1,comp24199_c0_seq1
transcript_818	Traes_7AL_A33076690.3	comp4786_c0_seq1,comp8053_c0_seq1,comp9998_c0_seq1,comp25204_c0_seq1
transcript_819	Traes_4BS_D1BBD04EA.2	comp18784_c0_seq1
transcript_820	TRAES3BF052700220CFD_t1	comp5256_c0_seq1,comp26317_c0_seq1
transcript_821	Traes_1DL_318686C5D.2	comp2647_c0_seq1
transcript_822	Traes_6BS_85AA7A67F.1	comp1667_c0_seq1,comp3861_c0_seq1
transcript_823	Traes_5BL_A06AA1F3E.2	comp8360_c0_seq1
transcript_824	Traes_6AS_A1CD1A773.1	comp5850_c0_seq1,comp6251_c0_seq1
transcript_825	Traes_3AS_A646EDBA7.2	comp1438_c0_seq1
transcript_826	Traes_7DS_1F5ECF731.1	comp89_c0_seq1,comp10918_c0_seq1,comp18492_c0_seq1,comp27829_c0_seq1,comp29050_c0_seq1
transcript_827	Traes_7DS_D1231233C.1	comp25489_c0_seq1
transcript_828	Traes_1DL_BFC72DDF8.2	comp2529_c0_seq1,comp2615_c0_seq1,comp2615_c0_seq2,comp11084_c0_seq1
transcript_829	Traes_6AL_1DAE9DA7D.1	comp6188_c0_seq1,comp7020_c0_seq1,comp8755_c0_seq1,comp9652_c0_seq1,comp12339_c0_seq1,comp29429_c0_seq1
transcript_830	Traes_2BL_0D4EA8B58.1	comp6832_c0_seq1,comp20827_c0_seq1
transcript_831	Traes_2DL_25423D70F.2	comp2601_c0_seq1,comp2601_c0_seq2,comp3525_c0_seq1,comp4008_c0_seq1,comp4207_c0_seq1,comp5321_c0_seq1,comp8151_c0_seq1,comp15290_c0_seq1
transcript_832	Traes_6AS_C810294B0.1	comp322_c0_seq1,comp9037_c0_seq1,comp15941_c0_seq1
transcript_833	Traes_1AS_8E56A6581.1	comp24347_c0_seq1
transcript_834	Traes_5BL_4DF9257BE.1	comp5187_c0_seq1
transcript_835	Traes_2BS_02A1D8B64.1	comp10265_c0_seq1,comp25027_c0_seq1,comp27218_c0_seq1
transcript_836	Traes_4DL_8CBA4B30A.2	comp20769_c0_seq1,comp21300_c0_seq1,comp23492_c0_seq1
transcript_837	Traes_3DL_AA7D33342.2	comp14130_c0_seq1,comp15979_c0_seq1,comp22362_c0_seq1
transcript_838	Traes_5AL_AD6FE4AF5.1	comp16084_c0_seq1
transcript_839	Traes_5AL_06FC92C3B.1	comp19936_c0_seq1,comp20912_c0_seq1,comp21134_c0_seq1
transcript_840	Traes_4AS_74660DF99.2	comp5520_c0_seq1
transcript_841	Traes_2DS_D09901183.1	comp2623_c0_seq1
transcript_842	Traes_5BL_B18888794.2	comp6822_c0_seq1,comp11867_c0_seq1,comp14423_c0_seq1
transcript_843	Traes_4AS_4A418E6B5.4	comp8921_c0_seq1,comp18948_c0_seq1,comp26258_c0_seq1,comp26785_c0_seq1,comp27497_c0_seq1
transcript_844	Traes_6DS_8864CC635.1	comp7454_c0_seq1,comp19800_c0_seq1,comp27066_c0_seq1,comp29081_c0_seq1
transcript_845	Traes_1BS_A91580A151.2	comp1065_c0_seq1,comp1996_c0_seq1,comp9859_c0_seq1
transcript_846	Traes_2AL_04F330EDC.2	comp20845_c0_seq1,comp21696_c0_seq1
transcript_847	Traes_7AS_8E0288B85.2	comp19062_c0_seq1,comp20061_c0_seq1
transcript_848	Traes_4AL_504C8483F.2	comp305_c0_seq1,comp25810_c0_seq1
transcript_849	Traes_2BS_F7FBE9766.1	comp22272_c0_seq1
transcript_850	Traes_7BS_3974582E7.2	comp6306_c0_seq1,comp20790_c0_seq1
transcript_851	Traes_4DS_FABA6C874.2	comp1035_c0_seq1,comp1654_c0_seq1
transcript_852	Traes_1DL_37B9C1613.1	comp4608_c0_seq1,comp9193_c0_seq1,comp23595_c0_seq1
transcript_853	Traes_6BL_256CF1ED4.10	comp1742_c0_seq1
transcript_854	Traes_2AS_5C7DAFECA.1	comp3428_c0_seq1
transcript_855	Traes_6AL_07B8B18C9.1	comp5284_c0_seq1,comp9740_c0_seq1,comp28329_c0_seq1,comp29459_c0_seq1
transcript_856	Traes_2BS_F2F72A2B3.1	comp19547_c0_seq1,comp25195_c0_seq1
transcript_857	Traes_6DL_00C849B2A.2	comp2027_c0_seq1,comp9480_c0_seq1
transcript_858	Traes_3AS_3F8424E4E.1	comp2211_c0_seq1
transcript_859	Traes_3AL_8EC5476B6.1	comp11834_c0_seq1
transcript_860	Traes_4DL_BC6F87E02.1	comp16035_c0_seq1,comp21516_c0_seq1,comp23481_c0_seq1
transcript_861	Traes_1DL_BF87EE1AC.1	comp3301_c0_seq1
transcript_862	Traes_6AS_2CAE778D1.10	comp10386_c0_seq1,comp19132_c0_seq1,comp22521_c0_seq1
transcript_863	Traes_6BL_88C2E7C97.1	comp11054_c0_seq1,comp15905_c0_seq1
transcript_864	Traes_7AS_0D1CF5A66.2	comp4661_c0_seq1
transcript_865	Traes_7AL_57449DF04.2	comp4296_c0_seq1,comp5693_c0_seq1,comp7470_c0_seq1,comp19123_c0_seq1
transcript_866	Traes_3DL_E92CE748D.2	comp710_c0_seq1,comp12088_c0_seq1
transcript_867	Traes_4BS_DB47471FB.1	comp10930_c0_seq1
transcript_868	Traes_1DL_2FD3A1E6C.2	comp23554_c0_seq1,comp29432_c0_seq1
transcript_869	Traes_2AL_B25331E87.1	comp23860_c0_seq1,comp26389_c0_seq1
transcript_870	Traes_5AS_96AB3E0C9.1	comp6117_c0_seq1,comp10575_c0_seq1
transcript_871	Traes_4BL_9CEB6088F.1	comp7319_c0_seq1,comp8521_c0_seq1,comp28914_c0_seq1
transcript_872	Traes_5DS_FA97EBA45.1	comp703_c0_seq1,comp7983_c0_seq1,comp27318_c0_seq1
transcript_873	TRAES3BF066200040CFD_t1	comp1017_c0_seq1,comp2218_c0_seq1,comp2218_c0_seq2,comp11633_c0_seq1
transcript_874	Traes_1DS_1A28F75E1.2	comp23281_c0_seq1
transcript_875	Traes_5AL_EA802A833.1	comp5045_c0_seq1
transcript_876	Traes_5AL_6F771C72A.3	comp2572_c0_seq1,comp2572_c0_seq2,comp2572_c0_seq3,comp4438_c0_seq1
transcript_877	Traes_1BL_AA77D6F83.1	comp6473_c0_seq1,comp11623_c0_seq1
transcript_878	Traes_1AL_9C46DE741.1	comp20842_c0_seq1
transcript_879	Traes_2DS_889AD168A.1	comp3866_c0_seq1,comp4794_c0_seq1,comp10278_c0_seq1
transcript_880	Traes_1AS_E4E2AFB65.1	comp2349_c0_seq1,comp3220_c0_seq1,comp7494_c0_seq1
transcript_881	Traes_2AL_33548C662.2	comp6133_c0_seq1,comp21357_c0_seq1,comp22520_c0_seq1
transcript_882	Traes_2DL_56ED5AE04.2	comp1167_c0_seq1,comp6560_c0_seq1
transcript_883	Traes_6BS_A133126BB.3	comp7606_c0_seq1,comp9040_c0_seq1,comp18349_c0_seq1
transcript_884	Traes_4BL_89CD8DB7D.1	comp26872_c0_seq1
transcript_885	Traes_5BL_E58300466.2	comp892_c0_seq1,comp26125_c0_seq1
transcript_886	Traes_2DS_E72225729.1	comp3369_c0_seq1
transcript_887	Traes_1AS_5E8BF35BC.2	comp18484_c0_seq1
transcript_888	Traes_7AL_0FB67374A.2	comp386_c0_seq1,comp11174_c0_seq1
transcript_889	Traes_7BS_DA5EE1BE2.1	comp11618_c0_seq1,comp11932_c0_seq1,comp14909_c0_seq1
transcript_890	Traes_5BL_5B1D93E6D.2	comp16562_c0_seq1,comp22725_c0_seq1,comp25142_c0_seq1
transcript_891	Traes_4BL_85FA0FC2C.2	comp3990_c0_seq1,comp6768_c0_seq1
transcript_892	Traes_4AS_049576319.2	comp20562_c0_seq1,comp23293_c0_seq1,comp27377_c0_seq1
transcript_893	TRAES3BF114300130CFD_t1	comp4813_c0_seq1,comp5988_c0_seq1,comp21424_c0_seq1
transcript_894	Traes_5BL_91CFC2096.2	comp14357_c0_seq1,comp14902_c0_seq1,comp27360_c0_seq1
transcript_895	Traes_5BL_7F2C25CB9.1	comp16853_c0_seq1
transcript_896	Traes_1BS_D00BF5C95.2	comp4366_c0_seq1,comp20730_c0_seq1
transcript_897	Traes_5AL_6ACDB1B09.1	comp22121_c0_seq1
transcript_898	Traes_6BL_58DBE9834.2	comp1648_c0_seq1,comp4186_c0_seq1,comp23431_c0_seq1,comp23507_c0_seq1,comp29539_c0_seq1
transcript_899	Traes_6AS_7076AC0D9.2	comp20736_c0_seq1
transcript_900	Traes_3AL_E71F550F5.2	comp315_c0_seq1,comp6831_c0_seq1,comp23752_c0_seq1,comp25069_c0_seq1,comp29135_c0_seq1
transcript_901	Traes_3DL_295AE3C47.2	comp3707_c0_seq1,comp20346_c0_seq1
transcript_902	Traes_2AL_03BB64E8A.2	comp2387_c0_seq1,comp3138_c0_seq1,comp3200_c0_seq1,comp5632_c0_seq1,comp9252_c0_seq1,comp16510_c0_seq1
transcript_903	Traes_3DS_759A72524.2	comp2147_c0_seq1,comp22608_c0_seq1,comp25277_c0_seq1,comp27394_c0_seq1
transcript_904	Traes_7BL_ED5879386.2	comp194_c0_seq1,comp17260_c0_seq1,comp24244_c0_seq1
transcript_905	Traes_7DL_B7D60090F.1	comp3729_c0_seq1,comp11035_c0_seq1,comp20664_c0_seq1
transcript_906	Traes_6AL_F587317F4.2	comp6289_c0_seq1,comp20441_c0_seq1
transcript_907	Traes_3DL_AE21424BF.2	comp2426_c0_seq1,comp10604_c0_seq1,comp12310_c0_seq1,comp21882_c0_seq1,comp23358_c0_seq1,comp24715_c0_seq1
transcript_908	Traes_5AS_238F990CC.2	comp4756_c0_seq1
transcript_909	Traes_7DL_5D27A51D6.2	comp6717_c0_seq1,comp12588_c0_seq1,comp26591_c0_seq1
transcript_910	Traes_4BS_BDCA9AD4D.2	comp15268_c0_seq1
transcript_911	Traes_1AS_A51A55BB8.1	comp7609_c0_seq1,comp10903_c0_seq1,comp13241_c0_seq1,comp14028_c0_seq1,comp15364_c0_seq1,comp19977_c0_seq1,comp23736_c0_seq1
transcript_912	Traes_7DL_27519AB2B.1	comp7351_c0_seq1,comp10675_c0_seq1,comp14678_c0_seq1
transcript_913	Traes_3AL_F1C79F0A5.1	comp21078_c0_seq1,comp25723_c0_seq1
transcript_914	Traes_2BL_BF579ED6B.2	comp3750_c0_seq1,comp4249_c0_seq1,comp13600_c0_seq1
transcript_915	Traes_6AS_756ECCA71.1	comp3161_c0_seq1
transcript_916	Traes_3AL_E72027F1C.3	comp9771_c0_seq1,comp28388_c0_seq1
transcript_917	Traes_1DS_4CE572266.1	comp24388_c0_seq1
transcript_918	Traes_3AL_92D0EFD1D.2	comp638_c0_seq1,comp3069_c0_seq1,comp4014_c0_seq1,comp8883_c0_seq1,comp8994_c0_seq1
transcript_919	Traes_5DL_B5B614A05.2	comp10579_c0_seq1,comp13717_c0_seq1,comp16800_c0_seq1
transcript_920	Traes_1DL_727F09EF8.1	comp4502_c0_seq1
transcript_921	Traes_2DL_9BA171704.2	comp7545_c0_seq1,comp10660_c0_seq1,comp11313_c0_seq1,comp21126_c0_seq1
transcript_922	Traes_1BS_0964C1316.2	comp8533_c0_seq1,comp15525_c0_seq1,comp20501_c0_seq1
transcript_923	TRAES3BF032000060CFD_t1	comp4415_c0_seq1
transcript_924	Traes_1BL_EE469A92D.2	comp9984_c0_seq1,comp12969_c0_seq1,comp14161_c0_seq1
transcript_925	Traes_5DL_3EE2456DB.2	comp6901_c0_seq1,comp16076_c0_seq1,comp22364_c0_seq1,comp27520_c0_seq1,comp27983_c0_seq1
transcript_926	Traes_2AL_E78A695EC.1	comp2062_c0_seq1,comp24688_c0_seq1
transcript_927	Traes_2BL_E7FCC3596.1	comp11584_c0_seq1,comp16570_c0_seq1,comp17518_c0_seq1,comp24557_c0_seq1,comp25911_c0_seq1,comp29066_c0_seq1
transcript_928	Traes_3DL_EE55B2567.1	comp969_c0_seq1
transcript_929	Traes_7BL_04854C138.1	comp4642_c0_seq1
transcript_930	Traes_2DL_355E90C65.1	comp2833_c0_seq1,comp11353_c0_seq1
transcript_931	Traes_4DL_7B3C253CC.1	comp26204_c0_seq1
transcript_932	Traes_6BL_A012FAD0E.1	comp3755_c0_seq1,comp6459_c0_seq1,comp20782_c0_seq1,comp22774_c0_seq1,comp23633_c0_seq1
transcript_933	Traes_7DL_EF64BC4FC.2	comp299_c0_seq1,comp17582_c0_seq1,comp18642_c0_seq1,comp18911_c0_seq1,comp26494_c0_seq1,comp27878_c0_seq1,comp28402_c0_seq1
transcript_934	Traes_1AS_BF353B963.3	comp7792_c0_seq1,comp15013_c0_seq1,comp21754_c0_seq1,comp21969_c0_seq1,comp22108_c0_seq1,comp26225_c0_seq1
transcript_935	Traes_1BL_87F0C18AD1.2	comp6351_c0_seq1,comp10457_c0_seq1,comp22720_c0_seq1,comp25575_c0_seq1
transcript_936	Traes_7DS_B85F1EBBB.2	comp7035_c0_seq1,comp17504_c0_seq1
transcript_937	Traes_6AL_86EE554C5.1	comp14966_c0_seq1
transcript_938	Traes_4AL_F35369E96.1	comp16790_c0_seq1,comp29190_c0_seq1
transcript_939	TRAES3BF068500040CFD_t1	comp9564_c0_seq1,comp12928_c0_seq1,comp24685_c0_seq1
transcript_940	Traes_4AL_316A6A39E.2	comp10356_c0_seq1,comp15948_c0_seq1,comp25126_c0_seq1,comp26946_c0_seq1
transcript_941	Traes_1BL_CF98E922B.1	comp9629_c0_seq1,comp15720_c0_seq1
transcript_942	Traes_1BL_31D5DCC65.2	comp7877_c0_seq1,comp14151_c0_seq1,comp18001_c0_seq1,comp19170_c0_seq1
transcript_943	Traes_2BS_65C9C0F08.1	comp7310_c0_seq1,comp28915_c0_seq1
transcript_944	Traes_2BL_2B983AD37.1	comp602_c0_seq1,comp1197_c0_seq1,comp2102_c0_seq1,comp4644_c0_seq1
transcript_945	Traes_1DL_8856396E1.1	comp4505_c0_seq1
transcript_946	Traes_1DL_8902C5092.1	comp8961_c0_seq1,comp15977_c0_seq1
transcript_947	Traes_4AL_AC24CFEAE.1	comp20873_c0_seq1,comp26255_c0_seq1
transcript_948	Traes_4AL_E4358776D.1	comp1164_c0_seq1,comp3661_c0_seq1,comp19401_c0_seq1
transcript_949	Traes_1BL_9415642AE.2	comp2586_c0_seq1
transcript_950	Traes_3AL_C3F4BF5B9.1	comp11042_c0_seq1,comp25607_c0_seq1
transcript_951	TRAES3BF058300010CFD_t1	comp2711_c0_seq1,comp15797_c0_seq1
transcript_952	Traes_3AS_8006D28B5.1	comp9177_c0_seq1,comp11766_c0_seq1,comp20931_c0_seq1,comp24638_c0_seq1
transcript_953	TRAES3BF060500040CFD_t1	comp22002_c0_seq1
transcript_954	Traes_5AS_7C28D2F48.1	comp20868_c0_seq1
transcript_955	TRAES3BF136600020CFD_t1	comp4127_c0_seq1,comp24198_c0_seq1,comp26926_c0_seq1
transcript_956	Traes_5DL_FBCE5007F.1	comp3775_c0_seq1,comp13904_c0_seq1
transcript_957	Traes_5BS_2759770DC.1	comp4013_c0_seq1,comp9566_c0_seq1,comp14576_c0_seq1,comp21414_c0_seq1
transcript_958	Traes_7AS_996628671.1	comp19450_c0_seq1
transcript_959	Traes_5BL_7418E612E.1	comp10824_c0_seq1
transcript_960	Traes_5BS_8598410AA.2	comp20472_c0_seq1
transcript_961	Traes_4DS_93484E0D0.2	comp1396_c0_seq1,comp4915_c0_seq1,comp10131_c0_seq1,comp11564_c0_seq1
transcript_962	Traes_4AL_83DAF87F3.1	comp6008_c0_seq1,comp10793_c0_seq1
transcript_963	Traes_5AL_7C768531B.1	comp17403_c0_seq1,comp24875_c0_seq1
transcript_964	Traes_4AS_0BCC125B5.3	comp5731_c0_seq1,comp7779_c0_seq1,comp13266_c0_seq1,comp15852_c0_seq1,comp27473_c0_seq1
transcript_965	Traes_5BL_1913573B5.2	comp861_c0_seq1,comp7469_c0_seq1,comp9347_c0_seq1,comp10797_c0_seq1,comp13306_c0_seq1,comp14782_c0_seq1
transcript_966	Traes_1DL_9C4D4A3F9.2	comp13045_c0_seq1,comp27908_c0_seq1
transcript_967	Traes_3DL_235732DDF.1	comp16687_c0_seq1
transcript_968	Traes_2AS_D262DF086.2	comp2075_c0_seq1
transcript_969	Traes_6DL_DCE081922.1	comp20649_c0_seq1,comp21869_c0_seq1,comp24922_c0_seq1
transcript_970	Traes_7DL_E58F852A0.1	comp261_c0_seq1,comp2386_c0_seq1,comp15423_c0_seq1,comp23378_c0_seq1,comp23666_c0_seq1
transcript_971	Traes_5BL_1CE9B2BCD.2	comp21011_c0_seq1
transcript_972	Traes_6AS_C82AD356A.2	comp16777_c0_seq1
transcript_973	Traes_5BL_E60DCD110.1	comp1638_c0_seq1
transcript_974	Traes_7DL_65EC01395.4	comp20264_c0_seq1,comp23916_c0_seq1
transcript_975	Traes_3DS_B12C1908F.2	comp263_c0_seq1,comp19483_c0_seq1
transcript_976	Traes_5DL_D75A4AB54.1	comp11173_c0_seq1,comp12277_c0_seq1,comp16311_c0_seq1,comp25243_c0_seq1,comp27191_c0_seq1
transcript_977	Traes_4DL_38A330258.2	comp1457_c0_seq1,comp14514_c0_seq1,comp18825_c0_seq1,comp23932_c0_seq1,comp25401_c0_seq1,comp29023_c0_seq1
transcript_978	Traes_7AL_0F6AEC3A5.1	comp10532_c0_seq1,comp15227_c0_seq1,comp16564_c0_seq1,comp23188_c0_seq1
transcript_979	Traes_4AS_9BA1217D4.1	comp7256_c0_seq1
transcript_980	Traes_7BL_35B200444.1	comp7772_c0_seq1,comp17259_c0_seq1,comp17630_c0_seq1,comp24030_c0_seq1,comp25312_c0_seq1
transcript_981	Traes_6AL_F27168073.2	comp5328_c0_seq1
transcript_982	Traes_5AL_CC49FC794.1	comp1424_c0_seq1,comp4274_c0_seq1,comp8173_c0_seq1,comp26839_c0_seq1,comp27870_c0_seq1
transcript_983	Traes_5DL_83C7AB50A.1	comp12298_c0_seq1,comp20836_c0_seq1
transcript_984	Traes_3DL_2BC4E4FEB.1	comp4386_c0_seq1,comp8089_c0_seq1,comp11629_c0_seq1,comp25144_c0_seq1
transcript_985	Traes_1DL_5E9D2190E.1	comp1057_c0_seq1,comp22253_c0_seq1
transcript_986	Traes_2DS_288F245C1.1	comp8989_c0_seq1,comp9429_c0_seq1
transcript_987	Traes_3DL_348F9FA7E.2	comp9919_c0_seq1
transcript_988	Traes_6BL_12CACA992.1	comp20451_c0_seq1,comp27939_c0_seq1
transcript_989	Traes_4BL_FD0D3B74A.3	comp18711_c0_seq1,comp23796_c0_seq1,comp24112_c0_seq1
transcript_990	Traes_1BS_E42CADE5D.1	comp1709_c0_seq1,comp2043_c0_seq1,comp2568_c0_seq1,comp2710_c0_seq1,comp2710_c0_seq2,comp4234_c0_seq1,comp4326_c0_seq1,comp4446_c0_seq1
transcript_991	Traes_5BS_CB4AE11A5.2	comp9159_c0_seq1,comp9383_c0_seq1,comp24573_c0_seq1,comp25014_c0_seq1,comp26229_c0_seq1
transcript_992	Traes_7DL_7838787DC.1	comp26488_c0_seq1
transcript_993	Traes_4AL_288923C66.1	comp15068_c0_seq1
transcript_994	Traes_5DL_08C0F22EE.1	comp9032_c0_seq1,comp17158_c0_seq1
transcript_995	Traes_1DS_937EB36CF.2	comp24734_c0_seq1
transcript_996	Traes_2BS_ECF9B4EB4.1	comp22669_c0_seq1
transcript_997	Traes_2AS_B365561A9.2	comp2559_c0_seq1,comp7529_c0_seq1
transcript_998	Traes_2AS_EEADD06D6.1	comp4702_c0_seq1,comp6872_c0_seq1,comp8980_c0_seq1,comp24360_c0_seq1
transcript_999	Traes_4AL_2B70B04B6.1	comp1596_c0_seq1
transcript_1000	Traes_4AL_4C08F2E17.1	comp15397_c0_seq1,comp22869_c0_seq1
transcript_1001	TRAES3BF089000080CFD_t1	comp6124_c0_seq1
transcript_1002	Traes_5AL_D5691F636.3	comp1607_c0_seq1,comp9837_c0_seq1,comp16117_c0_seq1,comp16807_c0_seq1,comp17344_c0_seq1
transcript_1003	TRAES3BF042900030CFD_t1	comp14085_c0_seq1,comp14132_c0_seq1
transcript_1004	Traes_5AL_7FFD17EDE.2	comp14127_c0_seq1,comp18943_c0_seq1
transcript_1005	Traes_2DL_444AC51E1.2	comp17604_c0_seq1
transcript_1006	Traes_5AL_10E85D5B3.1	comp16619_c0_seq1,comp22202_c0_seq1,comp26443_c0_seq1
transcript_1007	Traes_5BS_825C8B39E.2	comp11334_c0_seq1,comp11617_c0_seq1,comp17021_c0_seq1
transcript_1008	Traes_3AL_3B2347181.1	comp6798_c0_seq1,comp11080_c0_seq1
transcript_1009	Traes_3DL_29859D3EE.2	comp6431_c0_seq1,comp10607_c0_seq1,comp16956_c0_seq1,comp22204_c0_seq1,comp22866_c0_seq1,comp23446_c0_seq1,comp28298_c0_seq1
transcript_1010	Traes_7DL_A66D6FC44.1	comp17026_c0_seq1
transcript_1011	Traes_1AL_5471AB509.1	comp8297_c0_seq1,comp14595_c0_seq1
transcript_1012	Traes_4DL_4DD8BAC21.1	comp8017_c0_seq1,comp21963_c0_seq1
transcript_1013	Traes_2DL_DA1A74C0D.2	comp8946_c0_seq1,comp19565_c0_seq1,comp20405_c0_seq1
transcript_1014	Traes_5DL_46C45EC36.2	comp23784_c0_seq1
transcript_1015	Traes_3AS_4700D89FC.1	comp25040_c0_seq1,comp25584_c0_seq1
transcript_1016	Traes_5AL_217A5FE69.2	comp9488_c0_seq1,comp28875_c0_seq1
transcript_1017	Traes_7DS_D046B30B4.1	comp4460_c0_seq1,comp6800_c0_seq1,comp26868_c0_seq1,comp26996_c0_seq1
transcript_1018	Traes_6AS_FA7234B20.2	comp6048_c0_seq1,comp10160_c0_seq1,comp11015_c0_seq1
transcript_1019	Traes_5DS_70A94705D.1	comp11016_c0_seq1
transcript_1020	Traes_1BL_8F3BBD25E.1	comp6053_c0_seq1,comp10523_c0_seq1,comp14681_c0_seq1,comp17742_c0_seq1,comp18738_c0_seq1,comp21376_c0_seq1,comp26022_c0_seq1,comp27136_c0_seq1,comp28919_c0_seq1
transcript_1021	Traes_4AL_8C7636C36.1	comp3674_c0_seq1,comp8568_c0_seq1
transcript_1022	Traes_5DL_61D183EBD.2	comp17108_c0_seq1,comp25057_c0_seq1
transcript_1023	Traes_7DL_75D5AD718.2	comp11134_c0_seq1,comp16955_c0_seq1,comp22592_c0_seq1
transcript_1024	Traes_4DL_DB1E1ED55.1	comp22290_c0_seq1
transcript_1025	Traes_1AL_8C0966B88.1	comp2301_c0_seq1,comp2498_c0_seq1,comp9230_c0_seq1
transcript_1026	Traes_5DS_B1F448167.2	comp28503_c0_seq1
transcript_1027	Traes_2BS_6015BC7C6.1	comp912_c0_seq1
transcript_1028	Traes_6DS_E745E946C.2	comp20419_c0_seq1
transcript_1029	Traes_7BL_314FA64E2.1	comp5178_c0_seq1,comp6386_c0_seq1,comp29421_c0_seq1
transcript_1030	Traes_6BL_D72B17A60.1	comp330_c0_seq1
transcript_1031	Traes_6DL_46C71D1D2.1	comp18661_c0_seq1,comp18818_c0_seq1,comp26534_c0_seq1
transcript_1032	Traes_4BS_EE6F1A2F8.1	comp16696_c0_seq1,comp17159_c0_seq1,comp26532_c0_seq1,comp28399_c0_seq1
transcript_1033	Traes_4BS_285DEFB81.1	comp16756_c0_seq1,comp21191_c0_seq1,comp25555_c0_seq1,comp26653_c0_seq1
transcript_1034	Traes_3DL_DB5247FD1.1	comp5658_c0_seq1
transcript_1035	Traes_2AL_EDC9EB796.2	comp306_c0_seq1,comp25272_c0_seq1
transcript_1036	Traes_1AS_581B56D01.2	comp57_c0_seq1,comp5206_c0_seq1,comp15220_c0_seq1
transcript_1037	Traes_1AL_E60FA09AE.2	comp7405_c0_seq1,comp20203_c0_seq1,comp22969_c0_seq1,comp24848_c0_seq1,comp28377_c0_seq1
transcript_1038	Traes_5DL_2A0F00A38.2	comp9522_c0_seq1,comp14262_c0_seq1,comp27596_c0_seq1
transcript_1039	Traes_2AL_6A407867D.2	comp12989_c0_seq1,comp24373_c0_seq1
transcript_1040	Traes_4BS_5E18AC12B.1	comp15604_c0_seq1,comp16085_c0_seq1,comp28707_c0_seq1
transcript_1041	Traes_2DL_F7EC1D1A0.1	comp14772_c0_seq1,comp17071_c0_seq1,comp20972_c0_seq1
transcript_1042	Traes_5DL_57F344A7B.3	comp8545_c0_seq1,comp25977_c0_seq1
transcript_1043	Traes_5AS_0193BC91B.2	comp511_c0_seq1,comp13464_c0_seq1,comp14711_c0_seq1,comp26451_c0_seq1
transcript_1044	Traes_4AS_D45DE38D0.1	comp28016_c0_seq1
transcript_1045	Traes_5DL_DA8474162.1	comp4999_c0_seq1,comp7049_c0_seq1,comp28332_c0_seq1
transcript_1046	Traes_1DS_F68C7B61E.1	comp15908_c0_seq1,comp16785_c0_seq1,comp26829_c0_seq1
transcript_1047	Traes_4BS_916A18BD0.1	comp17671_c0_seq1
transcript_1048	Traes_2BL_1EE2E375F.1	comp1195_c0_seq1,comp10093_c0_seq1,comp13927_c0_seq1,comp18603_c0_seq1
transcript_1049	Traes_5BL_DD4C9F446.2	comp16576_c0_seq1
transcript_1050	Traes_3DS_98E2565D1.3	comp5763_c0_seq1
transcript_1051	Traes_4BL_224721BFC.1	comp10330_c0_seq1,comp13515_c0_seq1,comp19047_c0_seq1
transcript_1052	Traes_2BL_EBEF74913.2	comp22174_c0_seq1
transcript_1053	TRAES3BF268900020CFD_t1	comp3476_c0_seq1,comp15186_c0_seq1
transcript_1054	Traes_6AL_9FD263FF1.2	comp7943_c0_seq1,comp17519_c0_seq1
transcript_1055	Traes_2AL_F1B7B5E4A.1	comp10251_c0_seq1,comp18539_c0_seq1
transcript_1056	Traes_7DS_03C14B868.1	comp8856_c0_seq1,comp12575_c0_seq1,comp12927_c0_seq1
transcript_1057	Traes_6BS_62B2454FE.2	comp61_c0_seq1,comp21531_c0_seq1
transcript_1058	TRAES3BF026900010CFD_t1	comp2238_c0_seq1
transcript_1059	Traes_3DL_6B4E7C1C4.1	comp25646_c0_seq1
transcript_1060	Traes_3DL_0B902764B.1	comp3420_c0_seq1,comp18810_c0_seq1
transcript_1061	Traes_6BS_C4E87D47A.1	comp20430_c0_seq1,comp22465_c0_seq1
transcript_1062	Traes_1BL_B77909838.1	comp84_c0_seq1,comp10908_c0_seq1
transcript_1063	Traes_7AL_E117E4F88.2	comp12091_c0_seq1,comp26222_c0_seq1
transcript_1064	Traes_5DL_17A964A4D.2	comp16395_c0_seq1
transcript_1065	Traes_7DS_82EB82727.1	comp8824_c0_seq1,comp14968_c0_seq1
transcript_1066	Traes_4BL_FC0FBFF7E.1	comp2333_c0_seq1,comp11872_c0_seq1,comp11979_c0_seq1,comp20354_c0_seq1,comp21710_c0_seq1
transcript_1067	Traes_2BL_3038A283A.1	comp11142_c0_seq1,comp18978_c0_seq1,comp21351_c0_seq1,comp24504_c0_seq1,comp27327_c0_seq1
transcript_1068	Traes_7AL_88DBB5A9A.1	comp20179_c0_seq1
transcript_1069	Traes_2BL_F9BD2B7C8.1	comp2393_c0_seq1
transcript_1070	Traes_5DL_CAF31A19B.1	comp3074_c0_seq1
transcript_1071	Traes_3AS_AB88DA388.1	comp14196_c0_seq1
transcript_1072	Traes_5AL_6AD71E7DA.1	comp23470_c0_seq1
transcript_1073	Traes_6AS_84C92EC67.1	comp5641_c0_seq1,comp23349_c0_seq1
transcript_1074	Traes_5BL_92159B5D4.1	comp20573_c0_seq1
transcript_1075	Traes_7AL_FE97DFD4E.1	comp18391_c0_seq1
transcript_1076	Traes_5AL_A714BA22E.1	comp14742_c0_seq1
transcript_1077	Traes_5DS_CB3830B22.2	comp5707_c0_seq1,comp7625_c0_seq1
transcript_1078	Traes_2AL_0113F3335.1	comp11377_c0_seq1
transcript_1079	Traes_6DL_9F682FEF2.1	comp15156_c0_seq1,comp15681_c0_seq1,comp18491_c0_seq1,comp25045_c0_seq1
transcript_1080	Traes_3AS_C500AB360.1	comp25885_c0_seq1
transcript_1081	Traes_4BS_ACBE893D5.1	comp4684_c0_seq1,comp25546_c0_seq1
transcript_1082	Traes_2AS_617EE2FA7.1	comp5327_c0_seq1,comp8079_c0_seq1,comp27747_c0_seq1,comp28192_c0_seq1
transcript_1083	Traes_5BL_D2E15A722.1	comp4155_c0_seq1,comp4275_c0_seq1
transcript_1084	Traes_4AS_0F1FF4486.1	comp4498_c0_seq1,comp6771_c0_seq1,comp8959_c0_seq1,comp13319_c0_seq1,comp14948_c0_seq1
transcript_1085	Traes_3DS_03A75ED721.1	comp14780_c0_seq1,comp15885_c0_seq1,comp18968_c0_seq1,comp27704_c0_seq1
transcript_1086	Traes_2BL_E77C30E97.1	comp7495_c0_seq1
transcript_1087	Traes_2BS_C8BF7ABEB.1	comp6949_c0_seq1,comp11858_c0_seq1
transcript_1088	TRAES3BF077300090CFD_t1	comp7626_c0_seq1,comp27977_c0_seq1
transcript_1089	Traes_2DL_C0A63C56C.2	comp3148_c0_seq1,comp29056_c0_seq1
transcript_1090	Traes_1AL_50174A304.1	comp9217_c0_seq1,comp13681_c0_seq1
transcript_1091	Traes_7BS_EC1989694.1	comp13472_c0_seq1,comp19632_c0_seq1,comp21372_c0_seq1,comp22977_c0_seq1
transcript_1092	Traes_4BL_F68753702.1	comp5614_c0_seq1,comp20506_c0_seq1
transcript_1093	Traes_1AL_F358DB0831.1	comp2728_c0_seq1,comp2774_c0_seq1,comp2875_c0_seq1
transcript_1094	Traes_5BL_F977DE803.1	comp18415_c0_seq1
transcript_1095	Traes_4DS_3ECA72379.1	comp1568_c0_seq1,comp2054_c0_seq1,comp10358_c0_seq1
transcript_1096	Traes_3DL_39A4EC5DE.1	comp15849_c0_seq1,comp27673_c0_seq1
transcript_1097	Traes_7AS_55C7C4970.1	comp12319_c0_seq1
transcript_1098	Traes_5DL_2E2295FF9.2	comp23197_c0_seq1,comp24170_c0_seq1
transcript_1099	Traes_3AL_9FC82F434.1	comp4546_c0_seq1,comp22874_c0_seq1
transcript_1100	Traes_4AL_92F24A5B9.1	comp17605_c0_seq1,comp18613_c0_seq1,comp21416_c0_seq1,comp23399_c0_seq1
transcript_1101	Traes_4BL_96E367077.2	comp989_c0_seq1,comp2777_c0_seq1,comp2789_c0_seq1
transcript_1102	Traes_3AL_F5022D481.1	comp2154_c0_seq1,comp2371_c0_seq1,comp5384_c0_seq1,comp6063_c0_seq1,comp7221_c0_seq1
transcript_1103	Traes_5DL_61509ABD3.1	comp12844_c0_seq1
transcript_1104	Traes_7BL_64D664EE2.1	comp6895_c0_seq1,comp21328_c0_seq1
transcript_1105	Traes_1AS_A6C4844CD.2	comp26997_c0_seq1
transcript_1106	Traes_5BL_E8D36EEA8.1	comp9700_c0_seq1,comp22038_c0_seq1
transcript_1107	Traes_2DL_E37ECDD6E.1	comp881_c0_seq1,comp2012_c0_seq1
transcript_1108	Traes_2AS_146D16572.2	comp13779_c0_seq1,comp14912_c0_seq1
transcript_1109	Traes_7AL_C0DB55E98.2	comp4545_c0_seq1
transcript_1110	Traes_5BS_FAE4E3F3E.1	comp5489_c0_seq1
transcript_1111	Traes_5DL_9D2643A18.1	comp4685_c0_seq1
transcript_1112	Traes_2BL_004C94397.1	comp2232_c0_seq1,comp7307_c0_seq1,comp12166_c0_seq1,comp16281_c0_seq1,comp20789_c0_seq1,comp23863_c0_seq1,comp23990_c0_seq1,comp24428_c0_seq1,comp25853_c0_seq1,comp27221_c0_seq1
transcript_1113	Traes_5DS_3FC58EDF4.1	comp3165_c0_seq1,comp7500_c0_seq1
transcript_1114	Traes_4BS_E58A215D1.1	comp8599_c0_seq1,comp10834_c0_seq1,comp20473_c0_seq1
transcript_1115	Traes_5AS_99548C5A4.1	comp450_c0_seq1,comp25343_c0_seq1
transcript_1116	Traes_2AS_63C324EDC.1	comp16848_c0_seq1
transcript_1117	Traes_2AL_B0A911DD6.1	comp4663_c0_seq1,comp8280_c0_seq1,comp15402_c0_seq1,comp17083_c0_seq1,comp19872_c0_seq1
transcript_1118	Traes_5AL_534F40911.6	comp353_c0_seq1,comp8554_c0_seq1,comp21590_c0_seq1,comp22148_c0_seq1,comp29292_c0_seq1
transcript_1119	Traes_3DL_E97B0A00E.1	comp24138_c0_seq1,comp28052_c0_seq1
transcript_1120	Traes_4DS_0ED91CE20.1	comp3467_c0_seq1,comp4076_c0_seq1
transcript_1121	Traes_7DL_6B98A0572.1	comp51_c0_seq1,comp27025_c0_seq1,comp27313_c0_seq1
transcript_1122	Traes_2AS_6A8726CC5.2	comp2985_c0_seq1,comp6363_c0_seq1,comp13346_c0_seq1,comp19793_c0_seq1,comp20323_c0_seq1
transcript_1123	Traes_2BL_80C5AC1E6.1	comp1594_c0_seq1,comp8619_c0_seq1,comp12261_c0_seq1
transcript_1124	Traes_6AS_D537A116B.1	comp11764_c0_seq1,comp29211_c0_seq1
transcript_1125	Traes_6AL_1E68C6606.1	comp11370_c0_seq1,comp22007_c0_seq1,comp26583_c0_seq1
transcript_1126	Traes_1BL_DF1807D97.3	comp6769_c0_seq1
transcript_1127	Traes_5AS_5AAF7135E.1	comp2267_c0_seq1,comp6247_c0_seq1,comp7656_c0_seq1,comp7986_c0_seq1,comp8651_c0_seq1,comp10257_c0_seq1,comp17202_c0_seq1
transcript_1128	Traes_6AS_CB1C6484A.1	comp148_c0_seq1,comp1698_c0_seq1
transcript_1129	Traes_5BL_537388393.1	comp2017_c0_seq1
transcript_1130	Traes_2DL_F5AC8F7CB.2	comp2523_c0_seq1,comp5805_c0_seq1
transcript_1131	Traes_5DL_B68F9C403.1	comp7153_c0_seq1,comp19634_c0_seq1,comp24031_c0_seq1
transcript_1132	Traes_2BS_6F3465A31.2	comp14765_c0_seq1,comp24539_c0_seq1
transcript_1133	Traes_4DL_D3D9833F3.1	comp1803_c0_seq1,comp9685_c0_seq1,comp13334_c0_seq1,comp13976_c0_seq1,comp15812_c0_seq1,comp20006_c0_seq1,comp28080_c0_seq1
transcript_1134	Traes_2AS_7D3EC9FC2.2	comp12935_c0_seq1,comp24144_c0_seq1
transcript_1135	Traes_1AL_3AF581C11.1	comp3280_c0_seq1,comp5209_c0_seq1
transcript_1136	Traes_5AL_CD9481C81.1	comp587_c0_seq1,comp6940_c0_seq1,comp12424_c0_seq1,comp17424_c0_seq1
transcript_1137	Traes_2AS_409ED2830.2	comp9979_c0_seq1,comp11129_c0_seq1,comp23821_c0_seq1
transcript_1138	Traes_4BL_69193119A.2	comp5382_c0_seq1,comp11737_c0_seq1
transcript_1139	Traes_7DL_8DFE5AF5E.2	comp4475_c0_seq1
transcript_1140	Traes_3DL_5FE7C92A7.1	comp7977_c0_seq1,comp13978_c0_seq1,comp18847_c0_seq1
transcript_1141	Traes_1AS_8D33AB43B.1	comp3904_c0_seq1,comp5095_c0_seq1,comp5564_c0_seq1,comp7295_c0_seq1,comp15014_c0_seq1,comp23120_c0_seq1
transcript_1142	TRAES3BF058700040CFD_t1	comp295_c0_seq1,comp11721_c0_seq1,comp28874_c0_seq1
transcript_1143	Traes_1DL_3E661502D.1	comp7078_c0_seq1
transcript_1144	Traes_4DS_F2FFC249F.1	comp3360_c0_seq1,comp11593_c0_seq1
transcript_1145	Traes_7DL_6B655C9BA.1	comp7891_c0_seq1
transcript_1146	Traes_7AL_AC1CA5D2B.1	comp851_c0_seq1,comp3555_c0_seq1
transcript_1147	TRAES3BF021600120CFD_t1	comp28024_c0_seq1
transcript_1148	Traes_2DL_932A0CF6C.1	comp1511_c0_seq1,comp8536_c0_seq1,comp8616_c0_seq1,comp10379_c0_seq1,comp13187_c0_seq1,comp15665_c0_seq1,comp21187_c0_seq1
transcript_1149	Traes_4AS_9EEABCE1C.1	comp3124_c0_seq1
transcript_1150	Traes_2DS_92CD17C1F.3	comp21311_c0_seq1,comp25870_c0_seq1
transcript_1151	Traes_7DL_BBC1A1CC2.1	comp6600_c0_seq1,comp13517_c0_seq1,comp23889_c0_seq1
transcript_1152	Traes_4DS_1765AEDD4.1	comp15897_c0_seq1
transcript_1153	Traes_3DL_61EB5D1D8.1	comp22530_c0_seq1
transcript_1154	Traes_5BL_2D13CB817.1	comp6253_c0_seq1,comp26723_c0_seq1
transcript_1155	Traes_3AL_DA1B335B6.1	comp21545_c0_seq1
transcript_1156	Traes_6AS_F23B2397A.1	comp6139_c0_seq1,comp10893_c0_seq1,comp11402_c0_seq1
transcript_1157	Traes_2AS_697562C77.2	comp13720_c0_seq1,comp17089_c0_seq1
transcript_1158	Traes_2AS_6DA49285E.1	comp1844_c0_seq1
transcript_1159	Traes_2BS_F164B8CB9.1	comp955_c0_seq1,comp6483_c0_seq1,comp20345_c0_seq1
transcript_1160	Traes_1AL_018165ED5.2	comp14744_c0_seq1,comp24668_c0_seq1
transcript_1161	Traes_2DL_A792D76FC.1	comp22431_c0_seq1
transcript_1162	Traes_7BS_20C7EAD4A.1	comp28747_c0_seq1
transcript_1163	TRAES3BF093500030CFD_t1	comp14031_c0_seq1,comp20577_c0_seq1,comp23598_c0_seq1,comp26442_c0_seq1,comp26980_c0_seq1
transcript_1164	Traes_6DL_71544DFF8.2	comp11505_c0_seq1,comp11993_c0_seq1,comp12003_c0_seq1,comp17967_c0_seq1
transcript_1165	Traes_2AS_796DAC11B.2	comp259_c0_seq1,comp527_c0_seq1,comp1704_c0_seq1
transcript_1166	Traes_3AL_4C6B57484.1	comp1797_c0_seq1,comp6691_c0_seq1,comp8679_c0_seq1,comp18425_c0_seq1,comp23008_c0_seq1,comp27477_c0_seq1
transcript_1167	Traes_2DS_FF6CC8441.1	comp2820_c0_seq1,comp2891_c0_seq1,comp2901_c0_seq1
transcript_1168	Traes_2DL_6C28958FA.1	comp4286_c0_seq1,comp4973_c0_seq1,comp17745_c0_seq1
transcript_1169	Traes_7DL_554049079.2	comp2193_c0_seq1,comp26398_c0_seq1
transcript_1170	Traes_5BL_32FA43577.1	comp16374_c0_seq1
transcript_1171	Traes_2AS_FFDC62098.1	comp5538_c0_seq1,comp12514_c0_seq1,comp23413_c0_seq1
transcript_1172	Traes_7DS_BEA5C7404.1	comp23129_c0_seq1
transcript_1173	Traes_6BS_F87437638.3	comp269_c0_seq1,comp21484_c0_seq1,comp28099_c0_seq1
transcript_1174	Traes_7AS_BD205FACF.1	comp27508_c0_seq1
transcript_1175	Traes_4BS_7581BABEA.2	comp16260_c0_seq1,comp28504_c0_seq1
transcript_1176	TRAES3BF023000010CFD_t1	comp5342_c0_seq1,comp13431_c0_seq1,comp21053_c0_seq1,comp26725_c0_seq1,comp29446_c0_seq1
transcript_1177	Traes_6AL_FBFBA69E9.2	comp840_c0_seq1,comp1670_c0_seq1,comp1764_c0_seq1,comp3985_c0_seq1
transcript_1178	Traes_7DL_0C02D38AD.1	comp3726_c0_seq1,comp10123_c0_seq1,comp11342_c0_seq1
transcript_1179	Traes_5DS_7A0ECD4AB.1	comp4609_c0_seq1,comp11875_c0_seq1
transcript_1180	Traes_7AS_1329D82C1.1	comp7034_c0_seq1
transcript_1181	Traes_1AL_E49C5E5EA.2	comp550_c0_seq1,comp11312_c0_seq1,comp11674_c0_seq1,comp21990_c0_seq1,comp23341_c0_seq1
transcript_1182	Traes_4BL_2FE37AA5C.1	comp14705_c0_seq1,comp16603_c0_seq1,comp26193_c0_seq1
transcript_1183	Traes_7AS_43343E75E.2	comp6542_c0_seq1,comp9092_c0_seq1,comp21140_c0_seq1,comp24651_c0_seq1,comp26677_c0_seq1,comp28333_c0_seq1
transcript_1184	Traes_4AS_EDC478940.2	comp14369_c0_seq1,comp14875_c0_seq1,comp16890_c0_seq1,comp17193_c0_seq1,comp20220_c0_seq1,comp25912_c0_seq1
transcript_1185	Traes_2BS_D9A0F1157.1	comp11473_c0_seq1
transcript_1186	Traes_6BL_F5808F283.1	comp1302_c0_seq1,comp4253_c0_seq1
transcript_1187	Traes_6BS_41A8BCF53.1	comp7900_c0_seq1
transcript_1188	Traes_2BS_9C5E6C127.1	comp547_c0_seq1
transcript_1189	Traes_3DL_CFB4B90B4.1	comp3911_c0_seq1,comp6327_c0_seq1
transcript_1190	Traes_2AL_E6ACD9F9B.3	comp2362_c0_seq1
transcript_1191	Traes_4BS_0C6E2EE72.1	comp7467_c0_seq1,comp14963_c0_seq1,comp16276_c0_seq1,comp19502_c0_seq1,comp21652_c0_seq1,comp29532_c0_seq1
transcript_1192	Traes_1AS_0CA588C4E.1	comp29033_c0_seq1
transcript_1193	Traes_2DS_D85D62AD6.1	comp18888_c0_seq1,comp28435_c0_seq1
transcript_1194	Traes_2BL_4747EFE3F.1	comp1889_c0_seq1,comp4857_c0_seq1
transcript_1195	TRAES3BF273200010CFD_t1	comp8109_c0_seq1
transcript_1196	Traes_2DL_6E28434C21.1	comp14950_c0_seq1,comp16018_c0_seq1
transcript_1197	Traes_1AL_D8B97BD8D.1	comp5736_c0_seq1,comp9449_c0_seq1
transcript_1198	Traes_2DS_FC7D2B346.1	comp7678_c0_seq1,comp14746_c0_seq1,comp23382_c0_seq1,comp25360_c0_seq1,comp26020_c0_seq1
transcript_1199	Traes_3AS_76A815719.2	comp4789_c0_seq1,comp5156_c0_seq1,comp22040_c0_seq1,comp22224_c0_seq1
transcript_1200	Traes_7DS_9DF85403B.1	comp947_c0_seq1,comp1046_c0_seq1,comp3400_c0_seq1,comp5213_c0_seq1
transcript_1201	Traes_3DL_4B8AB34A9.1	comp3002_c0_seq1
transcript_1202	Traes_1DL_7773A9BFB.2	comp1421_c0_seq1,comp4421_c0_seq1,comp7826_c0_seq1,comp12821_c0_seq1,comp17652_c0_seq1,comp19101_c0_seq1,comp19505_c0_seq1,comp19880_c0_seq1,comp20771_c0_seq1
transcript_1203	Traes_6DS_F65A5FD04.1	comp18317_c0_seq1,comp20594_c0_seq1,comp22573_c0_seq1,comp28523_c0_seq1
transcript_1204	Traes_6DL_F46673879.2	comp995_c0_seq1,comp4689_c0_seq1,comp5189_c0_seq1
transcript_1205	Traes_2DS_63EA9335A.3	comp1398_c0_seq1,comp5428_c0_seq1,comp8226_c0_seq1
transcript_1206	Traes_2DL_B18351047.2	comp2577_c0_seq1,comp13731_c0_seq1
transcript_1207	Traes_6DS_B8E4EAAB5.1	comp403_c0_seq1,comp1734_c0_seq1,comp7159_c0_seq1
transcript_1208	Traes_4DS_DCB44D21B.1	comp14488_c0_seq1,comp15097_c0_seq1
transcript_1209	TRAES3BF008300040CFD_t1	comp2471_c0_seq1,comp8762_c0_seq1,comp14021_c0_seq1,comp18018_c0_seq1
transcript_1210	Traes_6AS_DEA6E3AE8.2	comp14282_c0_seq1
transcript_1211	Traes_7DS_9DA62882E.1	comp6543_c0_seq1
transcript_1212	Traes_5BL_3DC0729AB.2	comp20482_c0_seq1,comp22955_c0_seq1,comp24333_c0_seq1
transcript_1213	Traes_4DS_0EB6F6C41.1	comp2491_c0_seq2,comp2560_c0_seq1,comp4995_c0_seq1
transcript_1214	Traes_7AL_677F233CE.1	comp15410_c0_seq1,comp19700_c0_seq1,comp26671_c0_seq1
transcript_1215	Traes_3DL_DC27EC194.1	comp652_c0_seq1
transcript_1216	Traes_5DL_AFA65FA89.2	comp10609_c0_seq1,comp11526_c0_seq1,comp25385_c0_seq1
transcript_1217	Traes_4BS_D0752E8E9.1	comp19376_c0_seq1,comp24136_c0_seq1
transcript_1218	Traes_3AS_F46E02204.1	comp16902_c0_seq1
transcript_1219	Traes_5BL_289FBD7DE.2	comp252_c0_seq1,comp1344_c0_seq1,comp4712_c0_seq1,comp8995_c0_seq1,comp14889_c0_seq1,comp22944_c0_seq1
transcript_1220	TRAES3BF111600200CFD_t1	comp9600_c0_seq1
transcript_1221	Traes_7BS_1D9F44049.1	comp9237_c0_seq1
transcript_1222	Traes_4BS_23C17F5E9.1	comp794_c0_seq1,comp8987_c0_seq1,comp13384_c0_seq1
transcript_1223	Traes_7DL_EA65A81E5.2	comp4420_c0_seq1,comp18684_c0_seq1,comp21889_c0_seq1,comp25888_c0_seq1,comp27468_c0_seq1
transcript_1224	Traes_2BS_94C42CB70.1	comp9799_c0_seq1
transcript_1225	Traes_2AS_7A69AF0D3.1	comp12210_c0_seq1,comp19071_c0_seq1,comp20289_c0_seq1,comp23276_c0_seq1
transcript_1226	Traes_7DS_FCD57EBB0.2	comp13807_c0_seq1,comp14884_c0_seq1,comp23077_c0_seq1
transcript_1227	Traes_2DS_AD74205D8.1	comp11099_c0_seq1
transcript_1228	Traes_1DL_96D855E61.1	comp6706_c0_seq1,comp8248_c0_seq1,comp10285_c0_seq1,comp12498_c0_seq1
transcript_1229	Traes_4AS_B1DE7ABF8.2	comp22344_c0_seq1
transcript_1230	Traes_5DL_B8E1BC03B.2	comp1102_c0_seq1,comp1449_c0_seq1,comp19903_c0_seq1
transcript_1231	Traes_2BL_1AA6EDD1F.1	comp7686_c0_seq1,comp16729_c0_seq1,comp17574_c0_seq1
transcript_1232	Traes_2DL_D07859F0B.1	comp14430_c0_seq1
transcript_1233	Traes_5BL_C7E8B14EB.2	comp1319_c0_seq1,comp14495_c0_seq1,comp21293_c0_seq1
transcript_1234	Traes_5DL_151C16982.2	comp245_c0_seq1,comp1849_c0_seq1,comp7522_c0_seq1,comp12291_c0_seq1,comp14897_c0_seq1,comp17735_c0_seq1,comp20187_c0_seq1,comp26249_c0_seq1
transcript_1235	Traes_7DL_CF910CFFD.1	comp4616_c0_seq1,comp8033_c0_seq1,comp8661_c0_seq1
transcript_1236	Traes_1DL_19807FE9C.1	comp13888_c0_seq1,comp18223_c0_seq1,comp26911_c0_seq1
transcript_1237	Traes_5DL_2D2182A68.2	comp12685_c0_seq1,comp13558_c0_seq1,comp24413_c0_seq1
transcript_1238	Traes_5DL_CFA00FCB1.2	comp22218_c0_seq1,comp22638_c0_seq1,comp24205_c0_seq1
transcript_1239	Traes_3DL_5D03A833F.1	comp10911_c0_seq1,comp11663_c0_seq1
transcript_1240	Traes_1AS_4A9E433A7.1	comp13941_c0_seq1,comp18111_c0_seq1,comp26680_c0_seq1
transcript_1241	Traes_5BL_A489C4B06.2	comp6651_c0_seq1
transcript_1242	Traes_2AS_FA532A2B7.1	comp3515_c0_seq1,comp5244_c0_seq1
transcript_1243	Traes_1DS_69740CF6C.1	comp1896_c0_seq1,comp8281_c0_seq1
transcript_1244	Traes_2AL_55A281C0F.1	comp29604_c0_seq1
transcript_1245	TRAES3BF138400020CFD_t1	comp11971_c0_seq1,comp13035_c0_seq1,comp23714_c0_seq1
transcript_1246	Traes_7DL_F8096C44B.1	comp4874_c0_seq1,comp10424_c0_seq1,comp12955_c0_seq1,comp16356_c0_seq1
transcript_1247	Traes_5BL_5E9440492.1	comp13992_c0_seq1,comp16381_c0_seq1
transcript_1248	Traes_2DL_669FB4ED1.1	comp296_c0_seq1,comp753_c0_seq1,comp1228_c0_seq1,comp2401_c0_seq1,comp15503_c0_seq1
transcript_1249	Traes_5BL_C872F2275.1	comp5747_c0_seq1,comp14008_c0_seq1,comp20388_c0_seq1
transcript_1250	Traes_2DL_A00550722.2	comp3554_c0_seq1,comp3704_c0_seq1
transcript_1251	Traes_3DL_887AEBF9E.1	comp25001_c0_seq1
transcript_1252	Traes_1DS_2618AFDA3.2	comp11658_c0_seq1,comp11741_c0_seq1,comp12561_c0_seq1,comp13722_c0_seq1,comp23061_c0_seq1,comp24159_c0_seq1
transcript_1253	Traes_6AL_708A5332C.1	comp1951_c0_seq1
transcript_1254	Traes_5AL_F6064A23A.2	comp565_c0_seq1,comp13959_c0_seq1,comp20085_c0_seq1,comp21673_c0_seq1,comp28885_c0_seq1,comp29566_c0_seq1
transcript_1255	Traes_1DL_AD1D08A18.1	comp2229_c0_seq1,comp3576_c0_seq1,comp6681_c0_seq1,comp9556_c0_seq1,comp14285_c0_seq1
transcript_1256	Traes_5DL_0ADFF145A.1	comp18768_c0_seq1
transcript_1257	Traes_2BL_5E868851D.2	comp10327_c0_seq1,comp12418_c0_seq1,comp26426_c0_seq1
transcript_1258	Traes_6BL_B2DD35784.1	comp11376_c0_seq1,comp22195_c0_seq1,comp28882_c0_seq1
transcript_1259	Traes_4DS_1FE7028AD.1	comp6950_c0_seq1,comp9794_c0_seq1,comp26289_c0_seq1,comp29142_c0_seq1
transcript_1260	Traes_3DL_2C291073A.1	comp1838_c0_seq1,comp5688_c0_seq1,comp17134_c0_seq1,comp28932_c0_seq1
transcript_1261	Traes_1AS_1D5A1B790.2	comp15326_c0_seq1,comp28308_c0_seq1
transcript_1262	Traes_4BL_F7C734D2D.2	comp4963_c0_seq1,comp5070_c0_seq1,comp8723_c0_seq1,comp9784_c0_seq1
transcript_1263	Traes_5BL_3A33069B6.2	comp122_c0_seq1,comp13456_c0_seq1,comp15136_c0_seq1,comp23934_c0_seq1,comp28942_c0_seq1
transcript_1264	Traes_7AS_D116D2722.2	comp10799_c0_seq1,comp20682_c0_seq1,comp20861_c0_seq1,comp24560_c0_seq1
transcript_1265	Traes_4BL_7BFE58ED9.1	comp3208_c0_seq1,comp3781_c0_seq1
transcript_1266	Traes_1BL_CCBEF6A5D.8	comp1232_c0_seq1,comp5231_c0_seq1,comp14429_c0_seq1
transcript_1267	Traes_2BL_9A52A40DC.1	comp631_c0_seq1,comp4559_c0_seq1,comp5941_c0_seq1,comp6245_c0_seq1,comp9538_c0_seq1,comp13830_c0_seq1,comp15073_c0_seq1,comp15148_c0_seq1,comp15509_c0_seq1,comp19183_c0_seq1,comp19184_c0_seq1,comp29212_c0_seq1
transcript_1268	Traes_2BL_5920D4C60.1	comp1984_c0_seq1,comp1984_c0_seq2,comp8126_c0_seq1,comp9134_c0_seq1,comp12725_c0_seq1,comp15652_c0_seq1,comp16750_c0_seq1,comp25418_c0_seq1
transcript_1269	Traes_5BS_56B31CFEE.2	comp9598_c0_seq1,comp11109_c0_seq1,comp12010_c0_seq1,comp12843_c0_seq1
transcript_1270	Traes_1AL_16EEDBBF0.1	comp2609_c0_seq1
transcript_1271	Traes_7DS_D0A2F92D0.2	comp7306_c0_seq1,comp21621_c0_seq1
transcript_1272	Traes_4DS_C1A0731B6.2	comp6923_c0_seq1,comp10196_c0_seq1,comp12453_c0_seq1,comp23660_c0_seq1
transcript_1273	Traes_2BS_EB9A410DE.2	comp1278_c0_seq1,comp6160_c0_seq1
transcript_1274	Traes_7BL_07C4E8081.2	comp4855_c0_seq1
transcript_1275	Traes_6AS_982D1FE34.2	comp3924_c0_seq1,comp7532_c0_seq1,comp11358_c0_seq1,comp17559_c0_seq1
transcript_1276	Traes_3AL_EECBEA275.2	comp15549_c0_seq1,comp25701_c0_seq1
transcript_1277	Traes_3AL_3D0923988.1	comp9382_c0_seq1,comp10027_c0_seq1,comp14607_c0_seq1,comp15179_c0_seq1,comp18743_c0_seq1,comp23460_c0_seq1,comp23618_c0_seq1
transcript_1278	Traes_6BL_5B73FA137.1	comp4000_c0_seq1,comp18149_c0_seq1,comp18268_c0_seq1,comp20041_c0_seq1,comp23182_c0_seq1
transcript_1279	Traes_6DL_4D6EBF4B5.1	comp1452_c0_seq1,comp17206_c0_seq1,comp28433_c0_seq1
transcript_1280	Traes_4AS_D6F5D705F.1	comp8198_c0_seq1,comp23534_c0_seq1,comp24643_c0_seq1
transcript_1281	Traes_7DL_658319860.2	comp15676_c0_seq1,comp20191_c0_seq1
transcript_1282	TRAES3BF047400060CFD_t1	comp13110_c0_seq1,comp29599_c0_seq1
transcript_1283	Traes_7BL_8AB5A3F33.1	comp2843_c0_seq1,comp5139_c0_seq1
transcript_1284	Traes_4DL_E479B6F4F.1	comp3473_c0_seq1,comp11154_c0_seq1
transcript_1285	Traes_2BL_93BE8D16F.1	comp19283_c0_seq1
transcript_1286	Traes_7BL_69A11C4AF.1	comp8_c0_seq1,comp11011_c0_seq1,comp14227_c0_seq1
transcript_1287	Traes_4BS_AAB62F089.1	comp760_c0_seq1,comp1839_c0_seq1,comp3519_c0_seq1
transcript_1288	Traes_2AS_11627F727.2	comp8341_c0_seq1,comp21597_c0_seq1
transcript_1289	Traes_2DS_12E568C5B.2	comp9508_c0_seq1,comp12892_c0_seq1,comp19224_c0_seq1,comp26555_c0_seq1
transcript_1290	Traes_3DL_2681D7A9A.1	comp17885_c0_seq1,comp21465_c0_seq1,comp23687_c0_seq1,comp24513_c0_seq1
transcript_1291	Traes_5AL_B23B82B46.2	comp435_c0_seq1,comp8759_c0_seq1,comp9959_c0_seq1
transcript_1292	Traes_7DL_6293CE644.1	comp10976_c0_seq1,comp29094_c0_seq1
transcript_1293	TRAES3BF075400030CFD_t1	comp9125_c0_seq1,comp14683_c0_seq1,comp18744_c0_seq1,comp23233_c0_seq1,comp26914_c0_seq1
transcript_1294	Traes_4DL_53D9C27CA.1	comp12881_c0_seq1,comp22818_c0_seq1
transcript_1295	Traes_4BS_EC135C403.1	comp46_c0_seq1,comp12266_c0_seq1,comp13118_c0_seq1,comp22911_c0_seq1
transcript_1296	Traes_7BS_CB15DB953.1	comp16676_c0_seq1
transcript_1297	Traes_1BS_D4CB5F655.1	comp2462_c0_seq1
transcript_1298	Traes_6DL_8C4A14CEB.2	comp10124_c0_seq1,comp24678_c0_seq1
transcript_1299	Traes_5BL_E773051C8.1	comp20882_c0_seq1
transcript_1300	Traes_7BL_B0D4E239A.1	comp17245_c0_seq1,comp22686_c0_seq1
transcript_1301	Traes_7BL_8F11D3EDE.1	comp7466_c0_seq1,comp14077_c0_seq1,comp26096_c0_seq1
transcript_1302	Traes_2AL_1CE68825E.2	comp8037_c0_seq1,comp12416_c0_seq1,comp15370_c0_seq1,comp25899_c0_seq1,comp26199_c0_seq1
transcript_1303	Traes_6BS_19F006833.1	comp16849_c0_seq1,comp20224_c0_seq1,comp21368_c0_seq1
transcript_1304	Traes_5BL_685CE90DD.1	comp2374_c0_seq2,comp2374_c0_seq3,comp15392_c0_seq1,comp22872_c0_seq1
transcript_1305	Traes_6AL_DC4716486.1	comp16068_c0_seq1
transcript_1306	Traes_2AL_B1A035DA8.2	comp8907_c0_seq1,comp29433_c0_seq1
transcript_1307	Traes_5BL_326F553F7.1	comp15668_c0_seq1
transcript_1308	TRAES3BF014000050CFD_t1	comp5789_c0_seq1
transcript_1309	Traes_3DS_C894F7EF1.1	comp788_c0_seq1,comp1059_c0_seq1,comp4901_c0_seq1
transcript_1310	Traes_2DL_F27ED2B87.1	comp4481_c0_seq1,comp5569_c0_seq1,comp11274_c0_seq1,comp12460_c0_seq1,comp18618_c0_seq1
transcript_1311	Traes_7DS_058977ADE.3	comp2399_c0_seq1,comp13851_c0_seq1,comp26332_c0_seq1,comp27302_c0_seq1
transcript_1312	Traes_5AL_C9E8B873B.1	comp17824_c0_seq1,comp28618_c0_seq1
transcript_1313	Traes_4DL_29E6D0103.1	comp4870_c0_seq1,comp11936_c0_seq1,comp12993_c0_seq1,comp22317_c0_seq1
transcript_1314	Traes_5BL_C7D905077.1	comp19669_c0_seq1,comp21744_c0_seq1,comp24606_c0_seq1,comp26863_c0_seq1
transcript_1315	Traes_7DS_659C88744.1	comp1787_c0_seq1,comp3308_c0_seq1
transcript_1316	Traes_2AL_C93FB1762.2	comp12941_c0_seq1,comp28223_c0_seq1
transcript_1317	Traes_3DL_FA8CAF2B5.3	comp10559_c0_seq1,comp19635_c0_seq1,comp21697_c0_seq1,comp23377_c0_seq1,comp24942_c0_seq1,comp24971_c0_seq1,comp26560_c0_seq1,comp26827_c0_seq1,comp28585_c0_seq1
transcript_1318	Traes_5AS_33A86266A.1	comp41_c0_seq1,comp1324_c0_seq1,comp4802_c0_seq1,comp23788_c0_seq1
transcript_1319	Traes_5BL_E93713C14.1	comp2148_c0_seq1,comp26141_c0_seq1
transcript_1320	Traes_2DL_EB64B7305.1	comp3789_c0_seq1
transcript_1321	Traes_6AS_1E524A2D6.2	comp28786_c0_seq1
transcript_1322	Traes_3AL_BEE5B84CE.1	comp6544_c0_seq1
transcript_1323	Traes_7DS_05A87BB48.1	comp1722_c0_seq1
transcript_1324	Traes_2DL_C0475B442.1	comp8371_c0_seq1,comp11236_c0_seq1,comp12739_c0_seq1,comp17862_c0_seq1,comp26369_c0_seq1,comp29019_c0_seq1
transcript_1325	Traes_5BL_9C24BFD66.1	comp6830_c0_seq1
transcript_1326	Traes_4DS_20D5EF0ED.3	comp8760_c0_seq1,comp14046_c0_seq1,comp14612_c0_seq1
transcript_1327	Traes_1AL_110B76159.1	comp6754_c0_seq1,comp8057_c0_seq1,comp13300_c0_seq1,comp15678_c0_seq1,comp21938_c0_seq1
transcript_1328	Traes_6AL_C1BDB13FF.1	comp636_c0_seq1,comp9086_c0_seq1,comp15960_c0_seq1
transcript_1329	Traes_1BL_A762B63A2.2	comp2249_c0_seq1,comp12053_c0_seq1
transcript_1330	Traes_5DS_976CBF9EB.2	comp27887_c0_seq1
transcript_1331	Traes_5DL_CF49B4531.2	comp4565_c0_seq1
transcript_1332	Traes_7DS_64CC792B1.1	comp1510_c0_seq1,comp4062_c0_seq1,comp13439_c0_seq1
transcript_1333	Traes_7DS_380AC22D6.1	comp6881_c0_seq1,comp17309_c0_seq1
transcript_1334	Traes_7DL_FCD23BB40.2	comp1668_c0_seq1,comp3761_c0_seq1
transcript_1335	Traes_1BL_155A55F7F.1	comp4390_c0_seq1,comp5086_c0_seq1,comp5755_c0_seq1,comp6449_c0_seq1,comp7055_c0_seq1,comp7491_c0_seq1,comp8627_c0_seq1,comp11221_c0_seq1
transcript_1336	Traes_7DL_1AA9C00A3.1	comp15000_c0_seq1,comp25068_c0_seq1
transcript_1337	Traes_2BL_FFF96039E.2	comp13620_c0_seq1
transcript_1338	Traes_2AS_C2A953FC4.1	comp6395_c0_seq1,comp6988_c0_seq1
transcript_1339	Traes_1AL_4E3F366BB.1	comp1636_c0_seq1
transcript_1340	Traes_2AL_236534047.2	comp11212_c0_seq1,comp20226_c0_seq1,comp26641_c0_seq1
transcript_1341	Traes_1BL_884FA4347.1	comp14045_c0_seq1,comp19114_c0_seq1,comp26038_c0_seq1,comp29325_c0_seq1,comp29336_c0_seq1
transcript_1342	Traes_2DS_A3334906D.1	comp8276_c0_seq1,comp13521_c0_seq1
transcript_1343	Traes_5AL_E2A8A750D.1	comp256_c0_seq1,comp23559_c0_seq1
transcript_1344	Traes_7DL_2CC8CE29E.1	comp17765_c0_seq1
transcript_1345	TRAES3BF093200020CFD_t1	comp20518_c0_seq1,comp27981_c0_seq1
transcript_1346	Traes_5AL_852A1474C.1	comp11053_c0_seq1,comp20043_c0_seq1
transcript_1347	Traes_1AL_8475A65E8.1	comp1875_c0_seq1,comp5848_c0_seq1,comp10012_c0_seq1,comp12186_c0_seq1
transcript_1348	Traes_6AL_AD07E892B.1	comp379_c0_seq1,comp6507_c0_seq1
transcript_1349	Traes_1BL_43DF23036.1	comp1149_c0_seq1,comp24430_c0_seq1
transcript_1350	Traes_2AL_39F789674.2	comp487_c0_seq1,comp487_c0_seq2
transcript_1351	TRAES3BF016800040CFD_t1	comp23239_c0_seq1,comp23653_c0_seq1
transcript_1352	Traes_3DS_D87AA6ECE.2	comp17290_c0_seq1,comp20235_c0_seq1,comp24477_c0_seq1
transcript_1353	Traes_2BL_6A1CBAB60.3	comp2311_c0_seq1,comp26822_c0_seq1
transcript_1354	Traes_6AL_39CF1CF23.1	comp4109_c0_seq1,comp5483_c0_seq1
transcript_1355	TRAES3BF048200090CFD_t1	comp10680_c0_seq1,comp19896_c0_seq1
transcript_1356	TRAES3BF139100050CFD_t1	comp896_c0_seq1,comp896_c0_seq2,comp6534_c0_seq1,comp10395_c0_seq1
transcript_1357	Traes_5DL_EB5CA9090.1	comp27446_c0_seq1
transcript_1358	Traes_4BS_E159CEEDF.1	comp3071_c0_seq1,comp3228_c0_seq1,comp3551_c0_seq1
transcript_1359	Traes_5AS_3F5DE64F8.1	comp16917_c0_seq1
transcript_1360	Traes_4DS_5644BB36D.3	comp28708_c0_seq1
transcript_1361	Traes_7DL_4F8080979.1	comp9807_c0_seq1
transcript_1362	Traes_7DL_C02DC21EF.2	comp26859_c0_seq1,comp27759_c0_seq1
transcript_1363	Traes_7DL_441754C75.2	comp1217_c0_seq1,comp18923_c0_seq1
transcript_1364	Traes_4AS_E6967DAA8.2	comp3479_c0_seq1,comp3560_c0_seq1
transcript_1365	Traes_5AL_6048CFFE9.2	comp5719_c0_seq1,comp20443_c0_seq1,comp24416_c0_seq1
transcript_1366	Traes_3DL_351951197.1	comp9632_c0_seq1
transcript_1367	Traes_3AL_86FE8F291.2	comp7136_c0_seq1,comp20056_c0_seq1,comp28462_c0_seq1
transcript_1368	Traes_2BS_96D64756B.1	comp745_c0_seq1,comp3602_c0_seq1,comp4110_c0_seq1
transcript_1369	Traes_1AL_A66077D07.2	comp11199_c0_seq1,comp22026_c0_seq1
transcript_1370	Traes_5AL_8D0C181DC.2	comp1354_c0_seq1,comp25857_c0_seq1
transcript_1371	Traes_5BL_3285D19B9.2	comp5142_c0_seq1
transcript_1372	Traes_5AL_A2509D63E.1	comp15467_c0_seq1,comp20962_c0_seq1
transcript_1373	Traes_3AS_F48DF9FE7.2	comp6849_c0_seq1,comp6852_c0_seq1,comp15644_c0_seq1,comp16103_c0_seq1,comp20257_c0_seq1
transcript_1374	Traes_1AL_CCDAC9481.1	comp13192_c0_seq1,comp13317_c0_seq1
transcript_1375	Traes_5DL_1FAA696A9.1	comp7707_c0_seq1,comp25219_c0_seq1
transcript_1376	Traes_2AL_5E50C3B50.1	comp18657_c0_seq1
transcript_1377	Traes_7AS_599E30842.3	comp15464_c0_seq1,comp16474_c0_seq1,comp23451_c0_seq1
transcript_1378	Traes_1AS_7DC2CB902.2	comp4558_c0_seq1,comp7368_c0_seq1
transcript_1379	Traes_3AL_E48D96E6C.2	comp3091_c0_seq1,comp9403_c0_seq1,comp13218_c0_seq1
transcript_1380	Traes_5BL_6AE75A1FF.1	comp5987_c0_seq1,comp7245_c0_seq1,comp23474_c0_seq1
transcript_1381	Traes_3AS_36DE8973A.2	comp6135_c0_seq1,comp10132_c0_seq1
transcript_1382	Traes_2BL_CA7E1239C.1	comp9007_c0_seq1,comp9130_c0_seq1,comp19556_c0_seq1
transcript_1383	Traes_4AL_F4F41969B.1	comp27521_c0_seq1
transcript_1384	Traes_4BL_ABFD362B6.2	comp3669_c0_seq1,comp19866_c0_seq1
transcript_1385	Traes_4BL_AE61A838A.2	comp9060_c0_seq1,comp10175_c0_seq1,comp12110_c0_seq1
transcript_1386	Traes_7DL_B1472D77B.2	comp22467_c0_seq1
transcript_1387	Traes_1AS_240EBA7BA.1	comp6796_c0_seq1,comp17722_c0_seq1,comp21678_c0_seq1
transcript_1388	Traes_4AS_894CED0DA.1	comp1880_c0_seq1,comp2440_c0_seq1,comp2440_c0_seq2,comp2512_c0_seq1,comp4457_c0_seq1,comp6039_c0_seq1,comp14198_c0_seq1
transcript_1389	Traes_5AL_229BBFF10.1	comp15783_c0_seq1
transcript_1390	Traes_6DS_EDBA86116.3	comp16393_c0_seq1
transcript_1391	Traes_4DS_69308E608.11	comp13650_c0_seq1,comp22265_c0_seq1
transcript_1392	Traes_3DS_FEECE39D3.2	comp1155_c0_seq1
transcript_1393	Traes_4DS_95156451B.1	comp2003_c0_seq1,comp17526_c0_seq1,comp23274_c0_seq1
transcript_1394	Traes_5BS_6D5A15E70.1	comp23343_c0_seq1
transcript_1395	Traes_2BL_0FEB31E96.5	comp23580_c0_seq1
transcript_1396	Traes_2AL_3808C9EC7.2	comp11431_c0_seq1
transcript_1397	Traes_3DL_4ECE85DE1.1	comp34_c0_seq1
transcript_1398	Traes_4BL_4D370C9FA1.1	comp997_c0_seq1,comp4164_c0_seq1,comp5951_c0_seq1,comp6396_c0_seq1
transcript_1399	Traes_5AL_1A0B3BEAF.3	comp5985_c0_seq1,comp9873_c0_seq1,comp12772_c0_seq1
transcript_1400	Traes_3DL_8404269F8.1	comp1373_c0_seq1,comp2442_c0_seq1,comp3686_c0_seq1
transcript_1401	Traes_1AL_22EF88A3B.2	comp12541_c0_seq1,comp24133_c0_seq1
transcript_1402	TRAES3BF172200090CFD_t1	comp22895_c0_seq1
transcript_1403	Traes_3AL_57C2021E0.2	comp5585_c0_seq1,comp8008_c0_seq1
transcript_1404	Traes_3DL_EA7C7F622.1	comp24578_c0_seq1,comp25568_c0_seq1
transcript_1405	Traes_2AS_7C18F8EF6.1	comp25200_c0_seq1
transcript_1406	Traes_6DL_F92A8E35F.1	comp29402_c0_seq1
transcript_1407	Traes_4AS_DCDB8DD65.2	comp2463_c0_seq1,comp10061_c0_seq1,comp14190_c0_seq1,comp20885_c0_seq1
transcript_1408	Traes_7DS_4DE810271.2	comp1045_c0_seq1,comp11777_c0_seq1,comp14556_c0_seq1,comp16657_c0_seq1,comp21201_c0_seq1,comp22517_c0_seq1,comp22823_c0_seq1,comp23236_c0_seq1,comp26580_c0_seq1
transcript_1409	Traes_4AL_AB3C62E5A.1	comp13981_c0_seq1,comp16874_c0_seq1,comp28701_c0_seq1
transcript_1410	Traes_6AL_5729FFBA5.1	comp18088_c0_seq1,comp22355_c0_seq1
transcript_1411	Traes_6AS_077A9B3E1.1	comp5277_c0_seq1,comp23016_c0_seq1,comp23537_c0_seq1
transcript_1412	Traes_2DL_678E7B37A.1	comp4881_c0_seq1
transcript_1413	Traes_5BL_BB8D76E7B.1	comp8121_c0_seq1,comp11822_c0_seq1,comp12380_c0_seq1
transcript_1414	Traes_4BL_E10E27E27.1	comp1186_c0_seq1,comp3335_c0_seq1,comp9408_c0_seq1
transcript_1415	Traes_6BL_D4D9732C8.1	comp3777_c0_seq1
transcript_1416	Traes_5DL_8547B9A26.2	comp8898_c0_seq1,comp15015_c0_seq1,comp16791_c0_seq1,comp18161_c0_seq1,comp19302_c0_seq1,comp20856_c0_seq1
transcript_1417	Traes_2DS_009E185A8.1	comp9542_c0_seq1,comp11510_c0_seq1
transcript_1418	Traes_5BL_06D9266A6.1	comp2675_c0_seq1
transcript_1419	Traes_5BL_E3904C0B8.1	comp3613_c0_seq1,comp16512_c0_seq1
transcript_1420	Traes_2AL_BCD188DD3.1	comp11296_c0_seq1,comp18306_c0_seq1,comp20484_c0_seq1
transcript_1421	Traes_1AL_23DCDDCF1.2	comp2309_c0_seq1,comp5293_c0_seq1,comp26012_c0_seq1
transcript_1422	Traes_7AL_9A605560C.1	comp8912_c0_seq1,comp23100_c0_seq1
transcript_1423	Traes_4BL_F47C315FE.2	comp183_c0_seq1,comp14476_c0_seq1,comp16000_c0_seq1,comp16985_c0_seq1
transcript_1424	Traes_7DS_B30C70553.1	comp692_c0_seq1,comp19744_c0_seq1
transcript_1425	Traes_5BL_E175CF194.1	comp1846_c0_seq1,comp1946_c0_seq1
transcript_1426	Traes_2BL_920047AF5.1	comp11151_c0_seq1
transcript_1427	Traes_5BL_4851BB93D.1	comp11241_c0_seq1,comp28791_c0_seq1
transcript_1428	Traes_3AL_16B15A9BB.2	comp1417_c0_seq1,comp2535_c0_seq1,comp6630_c0_seq1,comp12340_c0_seq1,comp17980_c0_seq1
transcript_1429	Traes_1AL_8B48720BC.1	comp14634_c0_seq1
transcript_1430	Traes_2DL_20D358BB3.2	comp7830_c0_seq1,comp9138_c0_seq1
transcript_1431	Traes_4DL_DE7774064.1	comp5252_c0_seq1,comp8036_c0_seq1
transcript_1432	Traes_4AS_9722C073D.2	comp27544_c0_seq1
transcript_1433	Traes_7DL_F036E5075.1	comp2571_c0_seq1,comp14806_c0_seq1,comp20940_c0_seq1
transcript_1434	Traes_5AL_0CE943722.1	comp7191_c0_seq1,comp23938_c0_seq1,comp28904_c0_seq1
transcript_1435	Traes_5DL_B89CD8432.1	comp8869_c0_seq1,comp12527_c0_seq1,comp15041_c0_seq1,comp19357_c0_seq1,comp23970_c0_seq1,comp24833_c0_seq1,comp26113_c0_seq1
transcript_1436	Traes_1AL_FAA0547B8.2	comp2679_c0_seq1,comp4158_c0_seq1
transcript_1437	Traes_4DS_D2FB2C31D.1	comp11726_c0_seq1
transcript_1438	Traes_5DL_0D8BB1DD6.1	comp1601_c0_seq1,comp8097_c0_seq1
transcript_1439	Traes_4BS_A33D4A921.1	comp1222_c0_seq1,comp12647_c0_seq1,comp21023_c0_seq1
transcript_1440	Traes_4DS_ED23CCC93.2	comp8676_c0_seq1,comp13660_c0_seq1,comp25207_c0_seq1,comp29343_c0_seq1
transcript_1441	Traes_1AL_E5F9EA9A9.1	comp7770_c0_seq1,comp11434_c0_seq1,comp14394_c0_seq1,comp15854_c0_seq1,comp22009_c0_seq1,comp24105_c0_seq1
transcript_1442	Traes_6BL_41FE810E6.2	comp1252_c0_seq1,comp1562_c0_seq1,comp1562_c0_seq2,comp9278_c0_seq1,comp15476_c0_seq1,comp21501_c0_seq1,comp23942_c0_seq1
transcript_1443	Traes_6BL_8B6B6B2EB.1	comp890_c0_seq1
transcript_1444	Traes_1AL_7FE24229E.2	comp1205_c0_seq1,comp4430_c0_seq1,comp4606_c0_seq1,comp4606_c0_seq2,comp5133_c0_seq1,comp13980_c0_seq1
transcript_1445	Traes_5DL_15F243251.1	comp12753_c0_seq1,comp16131_c0_seq1,comp19209_c0_seq1
transcript_1446	Traes_4AL_0A744A865.1	comp1138_c0_seq1,comp2987_c0_seq1,comp3087_c0_seq1
transcript_1447	Traes_2AS_15B9A044C.1	comp99_c0_seq1,comp3780_c0_seq1,comp21084_c0_seq1
transcript_1448	Traes_4BS_4248F8A2B.2	comp2569_c0_seq1,comp4732_c0_seq1,comp5378_c0_seq1,comp8127_c0_seq1,comp14042_c0_seq1,comp15001_c0_seq1,comp22798_c0_seq1
transcript_1449	Traes_7DS_AD88E0A2F.1	comp9362_c0_seq1,comp13466_c0_seq1
transcript_1450	Traes_6DL_0CA95BBB9.1	comp6482_c0_seq1
transcript_1451	Traes_6AL_CD95299CC.2	comp675_c0_seq1
transcript_1452	Traes_6AS_189EB21C7.1	comp316_c0_seq1,comp26578_c0_seq1
transcript_1453	Traes_7AS_6C7117175.1	comp8401_c0_seq1,comp10249_c0_seq1,comp15889_c0_seq1,comp16645_c0_seq1,comp18485_c0_seq1,comp25369_c0_seq1
transcript_1454	Traes_7BL_E4DE2F59A.4	comp12361_c0_seq1
transcript_1455	Traes_7BS_09A695815.1	comp26342_c0_seq1
transcript_1456	Traes_5AL_DE3D69635.1	comp1335_c0_seq1,comp6638_c0_seq1
transcript_1457	Traes_6DS_0DEA40605.2	comp6149_c0_seq1,comp25339_c0_seq1
transcript_1458	TRAES3BF005800010CFD_t1	comp5938_c0_seq1,comp8285_c0_seq1,comp8327_c0_seq1,comp11349_c0_seq1
transcript_1459	Traes_5DL_3E0A9EAF5.1	comp5137_c0_seq1
transcript_1460	Traes_5DL_3DC67078F.1	comp1427_c0_seq1,comp2814_c0_seq1
transcript_1461	TRAES3BF136800020CFD_t1	comp16097_c0_seq1,comp26384_c0_seq1
transcript_1462	Traes_6BS_93472CE1C.1	comp16460_c0_seq1,comp20633_c0_seq1,comp23137_c0_seq1,comp28490_c0_seq1
transcript_1463	Traes_4DS_AFCEDDE67.2	comp21712_c0_seq1
transcript_1464	Traes_5BL_A652A05E4.1	comp2023_c0_seq1,comp4105_c0_seq1
transcript_1465	Traes_6AS_FB979C396.1	comp10622_c0_seq1,comp24743_c0_seq1
transcript_1466	Traes_4DS_347772019.1	comp2210_c0_seq1,comp2210_c0_seq2,comp12312_c0_seq1,comp20121_c0_seq1,comp27980_c0_seq1
transcript_1467	Traes_1AL_D51DB1D81.1	comp6512_c0_seq1
transcript_1468	Traes_5DL_D2ACDB95D.1	comp9815_c0_seq1,comp12731_c0_seq1,comp28678_c0_seq1
transcript_1469	Traes_1BL_2B5D7A31F.2	comp3630_c0_seq1,comp13968_c0_seq1
transcript_1470	Traes_2DL_0393046A4.1	comp3374_c0_seq1,comp3702_c0_seq1,comp6714_c0_seq1,comp9470_c0_seq1,comp26074_c0_seq1
transcript_1471	Traes_4DL_46C17FA89.1	comp5373_c0_seq1
transcript_1472	Traes_3AS_46E4819DB.1	comp5971_c0_seq1,comp9649_c0_seq1,comp15786_c0_seq1
transcript_1473	Traes_3AS_DF92A1FC5.1	comp6956_c0_seq1,comp12278_c0_seq1
transcript_1474	Traes_7AS_7D9AE6E09.1	comp14953_c0_seq1,comp28760_c0_seq1
transcript_1475	Traes_7DL_FBE71A7AE.2	comp6197_c0_seq1
transcript_1476	Traes_6BS_4A0C34E63.1	comp11339_c0_seq1
transcript_1477	Traes_4AS_6D8493110.1	comp1083_c0_seq1,comp3292_c0_seq1
transcript_1478	Traes_5AS_69B5E8B69.1	comp414_c0_seq1
transcript_1479	Traes_3DS_94E124149.3	comp11705_c0_seq1,comp16334_c0_seq1
transcript_1480	Traes_4AS_5AA9E57F1.1	comp22491_c0_seq1,comp22579_c0_seq1
transcript_1481	Traes_6DS_36CB0C5AA.1	comp26108_c0_seq1,comp27182_c0_seq1
transcript_1482	Traes_6DS_C1F9EAF02.1	comp12_c0_seq1,comp3317_c0_seq1,comp5686_c0_seq1,comp5858_c0_seq1,comp6384_c0_seq1,comp11141_c0_seq1,comp21758_c0_seq1
transcript_1483	Traes_2DS_EDC051BE3.3	comp779_c0_seq1,comp4049_c0_seq1,comp10269_c0_seq1
transcript_1484	Traes_4BS_C59AD9F22.1	comp1660_c0_seq1,comp7731_c0_seq1,comp15991_c0_seq1,comp23140_c0_seq1,comp25949_c0_seq1,comp29049_c0_seq1
transcript_1485	TRAES3BF089600090CFD_t1	comp21500_c0_seq1
transcript_1486	Traes_5AL_7158765BC.1	comp2929_c0_seq1
transcript_1487	Traes_6DL_B7D3994AF.1	comp2278_c0_seq1
transcript_1488	Traes_4DL_75F01F0D8.3	comp3872_c0_seq1,comp10468_c0_seq1,comp13068_c0_seq1
transcript_1489	Traes_6BS_B2F666D2C.1	comp381_c0_seq1,comp3622_c0_seq1,comp10370_c0_seq1
transcript_1490	TRAES3BF054300010CFD_t1	comp471_c0_seq1,comp18518_c0_seq1,comp27768_c0_seq1
transcript_1491	Traes_3DL_12C52CDD9.1	comp9964_c0_seq1,comp10490_c0_seq1
transcript_1492	Traes_6AL_391580249.1	comp2618_c0_seq1,comp8225_c0_seq1
transcript_1493	Traes_2AL_8FEF19206.2	comp13189_c0_seq1,comp14292_c0_seq1,comp14855_c0_seq1
transcript_1494	Traes_2DL_C5363E040.2	comp19171_c0_seq1
transcript_1495	Traes_5DS_9E038EFF9.2	comp3383_c0_seq1,comp9512_c0_seq1,comp12105_c0_seq1,comp12501_c0_seq1,comp16549_c0_seq1,comp17943_c0_seq1,comp20018_c0_seq1,comp24506_c0_seq1
transcript_1496	Traes_4DS_5117B5DE7.2	comp879_c0_seq2
transcript_1497	Traes_5DL_E209B0EDE.1	comp1076_c0_seq1,comp2525_c0_seq1,comp2770_c0_seq1,comp9304_c0_seq1
transcript_1498	Traes_1BS_998F2E806.2	comp1716_c0_seq1,comp29441_c0_seq1
transcript_1499	Traes_7DS_904CC3EB5.1	comp11380_c0_seq1,comp20813_c0_seq1,comp27958_c0_seq1,comp28163_c0_seq1
transcript_1500	Traes_2DL_89552AB7D.1	comp4254_c0_seq1,comp11195_c0_seq1
transcript_1501	Traes_3AL_98EAAEB65.2	comp598_c0_seq1
transcript_1502	Traes_7AL_4D97FC4CE.1	comp7280_c0_seq1,comp14976_c0_seq1,comp23185_c0_seq1,comp23195_c0_seq1
transcript_1503	Traes_7DL_6E8C48DAA.1	comp3890_c0_seq1
transcript_1504	Traes_5BL_A6A747ACA.2	comp2553_c0_seq1,comp6679_c0_seq1,comp14020_c0_seq1,comp16443_c0_seq1
transcript_1505	Traes_2DS_0413F2E0A.1	comp5241_c0_seq1,comp5292_c0_seq1
transcript_1506	Traes_4DS_BE6DE602E.1	comp3991_c0_seq1,comp9465_c0_seq1
transcript_1507	Traes_6AS_448C7608C.2	comp3942_c0_seq1,comp9710_c0_seq1
transcript_1508	TRAES3BF057900060CFD_t1	comp6977_c0_seq1,comp17940_c0_seq1,comp24308_c0_seq1
transcript_1509	Traes_2AL_9DC58DF84.1	comp1635_c0_seq1,comp10531_c0_seq1
transcript_1510	Traes_3AS_2D2438594.2	comp12363_c0_seq1,comp13805_c0_seq1
transcript_1511	Traes_4BS_61BA6242B.2	comp5596_c0_seq1,comp18409_c0_seq1
transcript_1512	Traes_6BL_2067E82AC.1	comp372_c0_seq1,comp21101_c0_seq1,comp24289_c0_seq1
transcript_1513	Traes_7AS_9891C3B5A.1	comp16625_c0_seq1
transcript_1514	Traes_1AL_96D184BF0.1	comp116_c0_seq1,comp7459_c0_seq1,comp9046_c1_seq1,comp11533_c0_seq1
transcript_1515	Traes_4DL_0728051BE.1	comp10963_c0_seq1
transcript_1516	Traes_6AL_9D5673FB7.2	comp9396_c0_seq1,comp10367_c0_seq1,comp15938_c0_seq1,comp18228_c0_seq1
transcript_1517	Traes_1BS_7E11DD20D.1	comp25307_c0_seq1
transcript_1518	Traes_1AS_09CFE957A.1	comp28862_c0_seq1
transcript_1519	Traes_2AL_581043828.1	comp10273_c0_seq1,comp11418_c0_seq1,comp11624_c0_seq1,comp14331_c0_seq1,comp20325_c0_seq1,comp21837_c0_seq1,comp24044_c0_seq1
transcript_1520	Traes_4BS_330D73745.1	comp2340_c0_seq1,comp19393_c0_seq1,comp24505_c0_seq1
transcript_1521	Traes_1AL_75166A6E7.1	comp7569_c0_seq1,comp25174_c0_seq1
transcript_1522	Traes_4AL_8D0193195.2	comp957_c0_seq1,comp1280_c0_seq1,comp2138_c0_seq1,comp3287_c0_seq1,comp4579_c0_seq1,comp5294_c0_seq1,comp5313_c0_seq1
transcript_1523	Traes_4BS_E4C21B153.1	comp2457_c0_seq1,comp3908_c0_seq1
transcript_1524	Traes_5BL_3F49EA442.2	comp20779_c0_seq1,comp23623_c0_seq1,comp25013_c0_seq1
transcript_1525	Traes_5BL_1292E81B3.1	comp13970_c0_seq1,comp14792_c0_seq1
transcript_1526	Traes_3DL_90DF5777B.1	comp404_c0_seq1,comp25517_c0_seq1
transcript_1527	Traes_4AS_0CCCE0F03.1	comp21866_c0_seq1
transcript_1528	Traes_1DL_CC664F4B6.1	comp18666_c0_seq1
transcript_1529	Traes_4DS_AA9A110FA.1	comp15711_c0_seq1,comp17535_c0_seq1,comp23138_c0_seq1
transcript_1530	Traes_4BS_067788F5E.1	comp539_c0_seq1
transcript_1531	TRAES3BF011700110CFD_t1	comp734_c0_seq1,comp4307_c0_seq1,comp6984_c0_seq1,comp20040_c0_seq1
transcript_1532	Traes_7BS_068239410.2	comp17946_c0_seq1,comp27307_c0_seq1
transcript_1533	Traes_3AL_6CFA9FB10.1	comp734_c0_seq2
transcript_1534	Traes_4AL_AB376EAC5.1	comp2048_c0_seq1,comp7985_c0_seq1,comp11325_c0_seq1,comp13632_c0_seq1
transcript_1535	Traes_6AL_A0BE9244B.1	comp16043_c0_seq1,comp20387_c0_seq1
transcript_1536	Traes_7DL_F678CB096.2	comp14315_c0_seq1,comp19507_c0_seq1,comp20375_c0_seq1
transcript_1537	Traes_5AL_BCF688A92.1	comp696_c0_seq1,comp19506_c0_seq1
transcript_1538	Traes_7BS_20E45E0A9.3	comp4351_c0_seq1
transcript_1539	Traes_4BL_3D638E238.2	comp15716_c0_seq1,comp17314_c0_seq1,comp19698_c0_seq1,comp20709_c0_seq1,comp21015_c0_seq1,comp24055_c0_seq1
transcript_1540	Traes_4DL_879C8557D.1	comp8301_c0_seq1,comp11371_c0_seq1,comp24645_c0_seq1
transcript_1541	Traes_2AL_0E56AC3BF.1	comp20229_c0_seq1,comp21305_c0_seq1,comp22498_c0_seq1
transcript_1542	Traes_5BS_B400426AF.1	comp358_c0_seq1,comp3530_c0_seq1,comp9445_c0_seq1
transcript_1543	Traes_1DL_B58DD7FCC.2	comp5439_c0_seq1
transcript_1544	Traes_2AL_0BD6646BA.1	comp3372_c0_seq1
transcript_1545	Traes_2AS_755EE8FA3.1	comp6026_c0_seq1,comp22697_c0_seq1
transcript_1546	Traes_3AS_473083FFE.1	comp10701_c0_seq1,comp10879_c0_seq1,comp12487_c0_seq1
transcript_1547	Traes_6AS_8EFB380AD.2	comp31_c0_seq1,comp6531_c0_seq1,comp16630_c0_seq1
transcript_1548	Traes_7BL_5E16054F2.1	comp3526_c0_seq1,comp4690_c0_seq1,comp12118_c0_seq1,comp12500_c0_seq1,comp25622_c0_seq1
transcript_1549	Traes_5DL_97C31269B.1	comp18915_c0_seq1,comp23406_c0_seq1
transcript_1550	Traes_3DS_5FA3D5EF4.1	comp11774_c0_seq1
transcript_1551	TRAES3BF062500060CFD_t1	comp757_c0_seq1
transcript_1552	Traes_3DL_615BACC27.1	comp5159_c0_seq1
transcript_1553	Traes_5AL_32038A22C.2	comp6185_c0_seq1,comp7798_c0_seq1,comp8471_c0_seq1,comp23740_c0_seq1,comp25388_c0_seq1
transcript_1554	Traes_7BS_FD25753C1.1	comp4467_c0_seq1,comp6120_c0_seq1,comp20794_c0_seq1,comp22795_c0_seq1,comp27397_c0_seq1
transcript_1555	Traes_6DL_2375FD8A7.1	comp13427_c0_seq1,comp21893_c0_seq1
transcript_1556	Traes_4BS_96BD83721.2	comp17997_c0_seq1,comp29058_c0_seq1
transcript_1557	Traes_7AS_D76BE1C79.2	comp27485_c0_seq1
transcript_1558	Traes_7DS_F2128E890.1	comp21477_c0_seq1
transcript_1559	Traes_3AL_AC7812894.1	comp16061_c0_seq1
transcript_1560	Traes_7DL_5300B0F40.2	comp11591_c0_seq1,comp20871_c0_seq1,comp21567_c0_seq1,comp27897_c0_seq1
transcript_1561	Traes_2AS_46689D86C.2	comp18037_c0_seq1,comp19589_c0_seq1,comp25391_c0_seq1
transcript_1562	TRAES3BF024100050CFD_t1	comp5904_c0_seq1,comp12113_c0_seq1
transcript_1563	Traes_4DL_6063F821A.2	comp8685_c0_seq1,comp27402_c0_seq1
transcript_1564	Traes_7AL_75E030C10.1	comp365_c0_seq1
transcript_1565	Traes_7DS_497BE805D.1	comp13473_c0_seq1,comp17833_c0_seq1
transcript_1566	Traes_1BL_7CD8883D4.2	comp9846_c0_seq1,comp14208_c0_seq1
transcript_1567	Traes_2BS_507E9764D.1	comp1526_c0_seq1,comp19688_c0_seq1
transcript_1568	Traes_4DS_808851AC6.2	comp12840_c0_seq1,comp13485_c0_seq1,comp22532_c0_seq1,comp24060_c0_seq1,comp25184_c0_seq1
transcript_1569	Traes_7AS_1EB8B60FC.2	comp6749_c0_seq1,comp26570_c0_seq1
transcript_1570	Traes_6AL_4A570EE9F1.1	comp21122_c0_seq1
transcript_1571	Traes_1DL_03B8E52F9.1	comp1824_c0_seq1,comp6429_c0_seq1
transcript_1572	Traes_5DL_5A546D5B3.2	comp1586_c0_seq1,comp1904_c0_seq1,comp8282_c0_seq1,comp17665_c0_seq1
transcript_1573	Traes_2DS_F1014B0AA.2	comp6522_c0_seq1,comp14212_c0_seq1
transcript_1574	Traes_1DL_C0F3A63C0.1	comp5704_c0_seq1,comp16536_c0_seq1,comp28812_c0_seq1
transcript_1575	Traes_3AL_BC02F3750.1	comp10977_c0_seq1
transcript_1576	Traes_6AS_07C7F2F42.2	comp12869_c0_seq1,comp13820_c0_seq1,comp18853_c0_seq1
transcript_1577	Traes_6AL_AB4586D59.2	comp7539_c0_seq1,comp15922_c0_seq1
transcript_1578	Traes_7AS_3EAE1AB52.3	comp4605_c0_seq1,comp5058_c0_seq1,comp6337_c0_seq1,comp16931_c0_seq1
transcript_1579	Traes_1DL_D82C8A546.1	comp14106_c0_seq1,comp16908_c0_seq1
transcript_1580	Traes_4DL_64508CBF1.2	comp8563_c0_seq1,comp28673_c0_seq1
transcript_1581	Traes_3DL_579E578B8.1	comp904_c0_seq1,comp6027_c0_seq1
transcript_1582	Traes_5AL_A9B2624E6.1	comp7083_c0_seq1,comp12146_c0_seq1
transcript_1583	Traes_1DL_4B1939000.2	comp2766_c0_seq1,comp7003_c0_seq1
transcript_1584	Traes_6BS_C6217BCE3.1	comp3370_c0_seq1,comp3851_c0_seq1
transcript_1585	Traes_2AL_065DBAB56.1	comp12670_c0_seq1,comp19530_c0_seq1
transcript_1586	Traes_1BS_F348B884F.2	comp6770_c0_seq1
transcript_1587	Traes_4BS_15014415A.1	comp3216_c0_seq1,comp3490_c0_seq1
transcript_1588	Traes_5BS_B7F04C1A5.4	comp11046_c0_seq1,comp14714_c0_seq1,comp15707_c0_seq1,comp18689_c0_seq1,comp23206_c0_seq1
transcript_1589	Traes_7AS_515610AE1.1	comp4031_c0_seq1,comp22885_c0_seq1
transcript_1590	Traes_2BL_021AF6949.1	comp14182_c0_seq1
transcript_1591	Traes_5BL_7FE1F579A.1	comp20651_c0_seq1
transcript_1592	Traes_1AS_47E744FE3.1	comp13954_c0_seq1,comp27692_c0_seq1
transcript_1593	TRAES3BF032000080CFD_t1	comp20029_c0_seq1,comp26801_c0_seq1
transcript_1594	Traes_5BL_0E54922CE.1	comp7096_c0_seq1
transcript_1595	Traes_6BL_7AECB9BF7.1	comp7042_c0_seq1,comp15614_c0_seq1
transcript_1596	TRAES3BF091400220CFD_t1	comp8643_c0_seq1,comp23864_c0_seq1
transcript_1597	Traes_7AS_DB4DD4840.1	comp2931_c0_seq1,comp9075_c0_seq1,comp11817_c0_seq1
transcript_1598	Traes_2DL_8198BCFFE.1	comp17771_c0_seq1,comp22339_c0_seq1
transcript_1599	Traes_4AS_52E1DA341.2	comp8660_c0_seq1,comp13638_c0_seq1,comp27757_c0_seq1
transcript_1600	Traes_5DL_799647EA7.1	comp9257_c0_seq1,comp21870_c0_seq1,comp26968_c0_seq1
transcript_1601	Traes_5BL_2CF53C06C.1	comp5353_c0_seq1
transcript_1602	Traes_6AL_A7EB056B0.1	comp24644_c0_seq1
transcript_1603	Traes_2DL_1815C4C40.2	comp25236_c0_seq1,comp26159_c0_seq1
transcript_1604	Traes_4AL_9C2555C8A.1	comp4556_c0_seq1,comp19573_c0_seq1
transcript_1605	Traes_2AS_19B6321CB.1	comp726_c0_seq1
transcript_1606	Traes_2DL_2604BC271.1	comp12608_c0_seq1
transcript_1607	Traes_4DL_D0B43694E.1	comp4447_c0_seq1,comp4586_c0_seq1
transcript_1608	Traes_6DS_BC25BBB52.1	comp1216_c0_seq1,comp1523_c0_seq1,comp1604_c0_seq1
transcript_1609	Traes_3AL_69080D745.2	comp2225_c0_seq1
transcript_1610	Traes_2AS_BF6826BCC.1	comp3145_c0_seq1
transcript_1611	Traes_4BL_41FA8C663.1	comp2539_c0_seq1
transcript_1612	Traes_1AL_C1C15BCEC.1	comp195_c0_seq1
transcript_1613	Traes_5BL_8FFD203BD.1	comp3059_c0_seq1,comp3153_c0_seq1
transcript_1614	Traes_2DL_07F08C844.1	comp11048_c0_seq1,comp12249_c0_seq1
transcript_1615	Traes_2BL_EC2509F1A.1	comp2203_c0_seq1,comp8636_c0_seq1
transcript_1616	Traes_3AL_F28856AD8.1	comp9016_c0_seq1,comp10693_c0_seq1,comp21108_c0_seq1
transcript_1617	Traes_3DS_3464F9D37.1	comp15569_c0_seq1,comp20429_c0_seq1
transcript_1618	Traes_2BL_E3309CCDA.1	comp1544_c0_seq1,comp17268_c0_seq1
transcript_1619	Traes_6DS_BF25A7DB8.1	comp5674_c0_seq1,comp11145_c0_seq1,comp12784_c0_seq1,comp20282_c0_seq1,comp20984_c0_seq1
transcript_1620	Traes_1AL_DB98BC65E.2	comp529_c0_seq1,comp698_c0_seq1,comp15505_c0_seq1,comp16936_c0_seq1,comp20944_c0_seq1,comp22144_c0_seq1,comp22878_c0_seq1,comp27381_c0_seq1
transcript_1621	Traes_5DL_84D0A7030.1	comp852_c0_seq1,comp1394_c0_seq1,comp9894_c0_seq1,comp24656_c0_seq1,comp25948_c0_seq1
transcript_1622	Traes_6AS_6CE103014.1	comp11902_c0_seq1,comp20520_c0_seq1
transcript_1623	Traes_6BS_6D2A626DE.2	comp883_c0_seq1,comp903_c0_seq1,comp903_c0_seq2
transcript_1624	Traes_2DL_179570792.1	comp4041_c0_seq1,comp8895_c0_seq1,comp22252_c0_seq1
transcript_1625	Traes_3AL_68C8F32D8.2	comp10558_c0_seq1
transcript_1626	Traes_1AL_3EDE368EB.1	comp12061_c0_seq1,comp15997_c0_seq1,comp22319_c0_seq1,comp25992_c0_seq1
transcript_1627	Traes_2BS_6F640D7E9.1	comp4958_c0_seq1
transcript_1628	Traes_1AL_9092735FA.6	comp17156_c0_seq1,comp26612_c0_seq1
transcript_1629	Traes_2AL_57DF7CC48.1	comp2112_c0_seq1
transcript_1630	Traes_2BS_C25203771.1	comp1645_c0_seq1,comp15493_c0_seq1
transcript_1631	Traes_1BL_6F0F704B0.1	comp29044_c0_seq1
transcript_1632	Traes_3AL_F15462452.1	comp3302_c0_seq1
transcript_1633	TRAES3BF104200100CFD_t1	comp3451_c0_seq1,comp5889_c0_seq1,comp10979_c0_seq1,comp18779_c0_seq1
transcript_1634	Traes_1BS_C7A401682.2	comp14883_c0_seq1
transcript_1635	Traes_2BL_BEDBF4677.1	comp1134_c0_seq1,comp4607_c0_seq1
transcript_1636	Traes_4AL_4296DBA40.2	comp8156_c0_seq1,comp9823_c0_seq1,comp10452_c0_seq1,comp11970_c0_seq1
transcript_1637	Traes_1DL_B2CA253F1.1	comp3900_c0_seq1
transcript_1638	Traes_2BL_8A0359515.1	comp17201_c0_seq1
transcript_1639	Traes_7BS_65EBEDEFC.1	comp20233_c0_seq1
transcript_1640	Traes_2AS_1AB8E365C.1	comp8586_c0_seq1,comp15902_c0_seq1
transcript_1641	Traes_4AS_3FEDC3E8F.2	comp68_c0_seq1,comp137_c0_seq1,comp14296_c0_seq1,comp19838_c0_seq1
transcript_1642	TRAES3BF061700080CFD_t1	comp12549_c0_seq1,comp13034_c0_seq1,comp16773_c0_seq1,comp24054_c0_seq1
transcript_1643	TRAES3BF116200210CFD_t1	comp19432_c0_seq1,comp26435_c0_seq1
transcript_1644	Traes_7DL_7D9ECCAE5.2	comp4891_c0_seq1,comp16888_c0_seq1
transcript_1645	Traes_7DL_758DC4B11.3	comp2749_c0_seq1,comp2804_c0_seq1,comp2813_c0_seq1
transcript_1646	Traes_4AL_2EBA96358.2	comp4393_c0_seq1,comp17292_c0_seq1,comp21945_c0_seq1
transcript_1647	Traes_6DS_93A746C0C.4	comp3981_c0_seq1
transcript_1648	Traes_7AL_DA0239FF0.1	comp12768_c0_seq1,comp16587_c0_seq1,comp17896_c0_seq1,comp21487_c0_seq1
transcript_1649	Traes_1AL_80931BE4C.1	comp20243_c0_seq1
transcript_1650	Traes_4DL_D0B60B7B5.2	comp17572_c0_seq1
transcript_1651	Traes_6DL_C20FB9D01.1	comp26564_c0_seq1
transcript_1652	Traes_1BL_21B1A40D3.1	comp23379_c0_seq1
transcript_1653	Traes_6AS_D81ED78CF.1	comp946_c0_seq1,comp1790_c0_seq1,comp3262_c0_seq1
transcript_1654	Traes_4BS_B3C5E355D.1	comp1206_c0_seq1,comp4577_c0_seq1,comp16880_c0_seq1
transcript_1655	Traes_2AL_0A486A73F.2	comp20445_c0_seq1,comp27542_c0_seq1
transcript_1656	Traes_2AS_8E6DDBBA4.1	comp5179_c0_seq1
transcript_1657	Traes_6DL_1FB712919.1	comp3682_c0_seq1
transcript_1658	Traes_3AS_9892592E5.1	comp18761_c0_seq1,comp25333_c0_seq1
transcript_1659	Traes_5BS_0F66C6171.2	comp5793_c0_seq1,comp6099_c0_seq1,comp26843_c0_seq1
transcript_1660	Traes_1AL_308EC1EFD.2	comp9606_c0_seq1
transcript_1661	TRAES3BF151900080CFD_t1	comp15837_c0_seq1,comp27788_c0_seq1
transcript_1662	Traes_7DS_3903D6368.2	comp905_c0_seq1,comp1098_c0_seq1,comp10733_c0_seq1
transcript_1663	Traes_6BL_137DA6DE1.2	comp208_c0_seq1,comp27404_c0_seq1,comp28851_c0_seq1
transcript_1664	Traes_1DS_5835B2974.2	comp2107_c0_seq1,comp14302_c0_seq1,comp15147_c0_seq1
transcript_1665	Traes_3DL_F117C2D8C.1	comp4815_c0_seq1
transcript_1666	Traes_6DS_DEB6089AF.3	comp9071_c0_seq1
transcript_1667	Traes_2AS_A204857F71.1	comp14163_c0_seq1,comp25527_c0_seq1
transcript_1668	Traes_1AL_C8971FBEE.1	comp1751_c0_seq1
transcript_1669	Traes_7BL_0E93FBCFF.2	comp4592_c0_seq1,comp7288_c0_seq1,comp8390_c0_seq1,comp18555_c0_seq1
transcript_1670	Traes_3AL_184DD77F2.1	comp1434_c0_seq1,comp1434_c0_seq2,comp22763_c0_seq1
transcript_1671	Traes_2BS_F7C035436.2	comp24018_c0_seq1,comp25015_c0_seq1
transcript_1672	Traes_7BL_2FEB769EF.1	comp10855_c0_seq1,comp20534_c0_seq1
transcript_1673	Traes_1AS_DA7EFB1F9.1	comp22030_c0_seq1
transcript_1674	Traes_6BS_AAF619319.1	comp14455_c0_seq1
transcript_1675	Traes_4AL_9056DB0D1.1	comp2293_c0_seq1,comp5912_c0_seq1,comp8244_c0_seq1,comp13937_c0_seq1,comp23754_c0_seq1
transcript_1676	Traes_5DL_B8F5FB8B1.1	comp16847_c0_seq1
transcript_1677	Traes_5DS_C8143B6F5.1	comp3239_c0_seq1,comp8329_c0_seq1
transcript_1678	Traes_7DL_9EF4354F6.2	comp12651_c0_seq1,comp26253_c0_seq1
transcript_1679	Traes_3AL_5935773EA.1	comp1314_c0_seq1,comp9718_c0_seq1,comp18067_c0_seq1
transcript_1680	Traes_5AS_D2F5FF592.2	comp9756_c0_seq1,comp26727_c0_seq1
transcript_1681	Traes_7BS_0D0B186DB.1	comp1062_c0_seq1,comp7540_c0_seq1,comp13196_c0_seq1
transcript_1682	Traes_4AL_C36A3933F.1	comp2060_c0_seq1,comp7923_c0_seq1,comp10149_c0_seq1,comp12083_c0_seq1,comp15066_c0_seq1
transcript_1683	Traes_3DL_B4EC6FA95.1	comp3186_c0_seq1,comp21065_c0_seq1
transcript_1684	Traes_2DL_B0054AAC7.2	comp835_c0_seq1,comp3813_c0_seq1
transcript_1685	Traes_3AS_787974D60.1	comp4836_c0_seq1,comp11552_c0_seq1,comp24266_c0_seq1
transcript_1686	Traes_7BS_6FE3ECD41.2	comp540_c0_seq1
transcript_1687	Traes_7BS_939457F53.1	comp8287_c0_seq1,comp14340_c0_seq1
transcript_1688	Traes_7DS_C3156CCF6.2	comp291_c0_seq1,comp9779_c0_seq1
transcript_1689	Traes_7DS_BD38CE2EA.2	comp1651_c0_seq1,comp8862_c0_seq1,comp13975_c0_seq1
transcript_1690	Traes_2BS_FDAB8452D.6	comp19908_c0_seq1,comp23232_c0_seq1,comp26841_c0_seq1
transcript_1691	Traes_5BS_86C1C9A9F.2	comp6733_c0_seq1,comp9206_c0_seq1,comp10513_c0_seq1,comp13755_c0_seq1
transcript_1692	TRAES3BF156900030CFD_t1	comp27152_c0_seq1,comp27227_c0_seq1
transcript_1693	Traes_5BL_36B4733ED.1	comp3486_c0_seq1,comp6134_c0_seq1
transcript_1694	Traes_7AL_30F5D9448.2	comp11996_c0_seq1,comp12114_c0_seq1,comp16154_c0_seq1,comp24961_c0_seq1,comp29408_c0_seq1
transcript_1695	Traes_5BL_8875EC73C.1	comp799_c0_seq1
transcript_1696	Traes_1AS_CE4DDD294.2	comp20683_c0_seq1,comp22824_c0_seq1
transcript_1697	Traes_4AS_A3AFAC88C.2	comp6607_c0_seq1,comp21468_c0_seq1
transcript_1698	Traes_4DL_407A6806E.1	comp4942_c0_seq1,comp10539_c0_seq1,comp15622_c0_seq1
transcript_1699	Traes_4AL_0C2B420B0.2	comp10180_c0_seq1,comp15911_c0_seq1
transcript_1700	Traes_2BL_0CB50EA27.1	comp26032_c0_seq1
transcript_1701	Traes_4BL_188A551F7.3	comp11311_c0_seq1,comp12227_c0_seq1
transcript_1702	TRAES3BF029700050CFD_t1	comp972_c0_seq1
transcript_1703	Traes_1AL_F54C508CD.2	comp25594_c0_seq1
transcript_1704	Traes_4DS_3C9C1DBA1.3	comp4403_c0_seq1,comp5685_c0_seq1,comp10535_c0_seq1
transcript_1705	Traes_3DS_5A7507F94.2	comp18494_c0_seq1
transcript_1706	Traes_5BL_50C5F7E9C.1	comp7922_c0_seq1,comp9906_c0_seq1,comp12120_c0_seq1,comp25561_c0_seq1
transcript_1707	Traes_6BS_FF34C4BC1.1	comp24331_c0_seq1,comp25226_c0_seq1
transcript_1708	Traes_4AL_E7AC85506.1	comp27356_c0_seq1
transcript_1709	Traes_2BL_70B425A83.1	comp6783_c0_seq1,comp11661_c0_seq1,comp24701_c0_seq1,comp26702_c0_seq1,comp28033_c0_seq1
transcript_1710	Traes_2AL_44855EDCA.1	comp5088_c0_seq1
transcript_1711	Traes_5BL_7C2ACBD8C.1	comp4337_c0_seq1
transcript_1712	Traes_4BS_FD559B27E.2	comp23425_c0_seq1,comp25682_c0_seq1
transcript_1713	TRAES3BF078700160CFD_t1	comp2719_c0_seq1,comp4730_c0_seq1,comp21598_c0_seq1
transcript_1714	Traes_2DS_2890D385B.1	comp11930_c0_seq1,comp13804_c0_seq1,comp22849_c0_seq1
transcript_1715	Traes_1AS_F8B0566B8.1	comp13398_c0_seq1,comp17673_c0_seq1
transcript_1716	Traes_1AL_4BC2EC094.2	comp517_c0_seq1,comp5112_c0_seq1,comp7077_c0_seq1,comp8177_c0_seq1,comp12462_c0_seq1,comp13509_c0_seq1,comp17163_c0_seq1,comp19255_c0_seq1
transcript_1717	Traes_3DL_8FB4A186E.1	comp2039_c0_seq1
transcript_1718	Traes_2DL_24AC58D40.2	comp7615_c0_seq1,comp8060_c0_seq1,comp11553_c0_seq1
transcript_1719	Traes_5DL_2E700FDD1.1	comp6401_c0_seq1
transcript_1720	Traes_6DL_2BA26E6A2.2	comp2600_c0_seq1,comp13340_c0_seq1
transcript_1721	Traes_4DS_1153D0950.1	comp8366_c0_seq1,comp17251_c0_seq1
transcript_1722	Traes_2DS_2D035BAFD.1	comp6001_c0_seq1,comp6205_c0_seq1
transcript_1723	Traes_1DL_B3855303E.1	comp171_c0_seq1,comp3644_c0_seq1,comp9773_c0_seq1
transcript_1724	Traes_7BS_97AB520FD.2	comp10303_c0_seq1,comp18411_c0_seq1,comp19996_c0_seq1,comp23952_c0_seq1
transcript_1725	Traes_5DL_E642CCD5A.1	comp8094_c0_seq1
transcript_1726	Traes_4BS_CCF617AB0.1	comp6795_c0_seq1
transcript_1727	Traes_1BS_8F2734114.2	comp3190_c0_seq1
transcript_1728	Traes_7BL_112FDC5EF.3	comp11176_c0_seq1,comp16754_c0_seq1,comp25707_c0_seq1
transcript_1729	Traes_1AL_3A1D8DC66.2	comp2809_c0_seq1,comp3583_c0_seq1
transcript_1730	Traes_1BL_D2C0285B1.1	comp20854_c0_seq1,comp27671_c0_seq1
transcript_1731	Traes_5BL_1315614DC.1	comp15935_c0_seq1,comp16761_c0_seq1,comp23385_c0_seq1
transcript_1732	Traes_2DL_BB42BCD6A.2	comp4983_c0_seq1,comp7099_c0_seq1
transcript_1733	Traes_5DL_F38B6F5C2.1	comp14532_c0_seq1
transcript_1734	Traes_3DS_023551079.1	comp1998_c0_seq1,comp8010_c0_seq1,comp8777_c0_seq1,comp20819_c0_seq1,comp27458_c0_seq1
transcript_1735	Traes_7AS_F0C844C22.2	comp2581_c0_seq1,comp29309_c0_seq1
transcript_1736	Traes_5AL_00CC4E7C6.1	comp21210_c0_seq1,comp24083_c0_seq1,comp27073_c0_seq1
transcript_1737	Traes_5BL_FF9AA4B58.1	comp2281_c0_seq1,comp3888_c0_seq1,comp15103_c0_seq1
transcript_1738	Traes_3DL_627A96373.1	comp5579_c0_seq1,comp10522_c0_seq1
transcript_1739	TRAES3BF265900010CFD_t1	comp4967_c0_seq1,comp8498_c0_seq1
transcript_1740	Traes_2DL_EF06B33F9.2	comp17949_c0_seq1
transcript_1741	Traes_6AS_80E91260D.2	comp1075_c0_seq1,comp3019_c0_seq1
transcript_1742	Traes_5DL_655FAEAE5.1	comp17068_c0_seq1,comp18873_c0_seq1
transcript_1743	Traes_3AS_3303192D7.1	comp28605_c0_seq1
transcript_1744	Traes_7DL_4DCA4C458.1	comp1310_c0_seq1,comp2630_c0_seq1,comp7177_c0_seq1
transcript_1745	Traes_6BL_5DF82BD3F.1	comp25444_c0_seq1
transcript_1746	Traes_7DS_48F80B9ED.2	comp8239_c0_seq1
transcript_1747	Traes_5BL_0A34DDC7F.1	comp7955_c0_seq1,comp22450_c0_seq1
transcript_1748	Traes_1BS_76F5D4D2D.2	comp8559_c0_seq1,comp10351_c0_seq1,comp20777_c0_seq1
transcript_1749	Traes_7DL_967D84F86.1	comp5034_c0_seq1
transcript_1750	Traes_1AL_AC276011F.1	comp6316_c0_seq1,comp7027_c0_seq1
transcript_1751	Traes_7BS_F8AD94CC4.2	comp18999_c0_seq1,comp27052_c0_seq1
transcript_1752	Traes_2BL_4618D6246.1	comp1014_c0_seq1,comp4620_c0_seq1
transcript_1753	Traes_6AL_6AD463C67.1	comp3338_c0_seq1,comp7828_c0_seq1,comp7828_c1_seq1,comp15872_c0_seq1,comp27779_c0_seq1
transcript_1754	Traes_5AS_DB3233952.2	comp4706_c0_seq1,comp9914_c0_seq1,comp11204_c0_seq1,comp12996_c0_seq1,comp15683_c0_seq1,comp23680_c0_seq1
transcript_1755	Traes_5AS_FC3C5CA46.1	comp19720_c0_seq1
transcript_1756	Traes_5BL_F74DE716C.2	comp5973_c0_seq1,comp13527_c0_seq1,comp21747_c0_seq1
transcript_1757	Traes_2DL_64803388A.2	comp2620_c0_seq1
transcript_1758	Traes_3AL_EEEA5630E.1	comp2853_c0_seq1
transcript_1759	Traes_2BL_454B33993.2	comp18271_c0_seq1
transcript_1760	Traes_4DL_84BDB65D9.2	comp9902_c0_seq1,comp13799_c0_seq1,comp22644_c0_seq1
transcript_1761	Traes_2BL_8101DFF11.1	comp1737_c0_seq1,comp17417_c0_seq1
transcript_1762	Traes_3AL_0F75B411F.2	comp6841_c0_seq1
transcript_1763	Traes_2BS_4A6487547.1	comp3333_c0_seq1,comp18807_c0_seq1
transcript_1764	Traes_4DL_6555ABB5E.2	comp2021_c0_seq1,comp3305_c0_seq1
transcript_1765	Traes_5DL_EB2BB709B.1	comp2286_c0_seq1,comp19279_c0_seq1
transcript_1766	Traes_5DS_ED5D9E7C8.1	comp2427_c0_seq1
transcript_1767	Traes_4DL_CB8E1061C.1	comp26491_c0_seq1
transcript_1768	Traes_5BS_A90A5DA3F.2	comp8317_c0_seq1,comp8703_c0_seq1,comp13140_c0_seq1
transcript_1769	Traes_4DL_4D86151D9.1	comp8920_c0_seq1,comp9456_c0_seq1,comp21628_c0_seq1
transcript_1770	Traes_3AS_D28CB23A6.2	comp11382_c0_seq1,comp24598_c0_seq1
transcript_1771	Traes_2BS_064B02A89.2	comp4844_c0_seq1,comp16476_c0_seq1
transcript_1772	Traes_3DS_9DF21DEBA.1	comp4597_c0_seq1
transcript_1773	Traes_2AL_74A40A486.2	comp10098_c0_seq1,comp14117_c0_seq1,comp22779_c0_seq1
transcript_1774	Traes_2AS_637D8F256.1	comp23698_c0_seq1,comp28854_c0_seq1
transcript_1775	Traes_6DL_1BCF08167.1	comp1752_c0_seq1
transcript_1776	Traes_4DS_FD11D9F48.2	comp22074_c0_seq1,comp22217_c0_seq1,comp26001_c0_seq1,comp28208_c0_seq1
transcript_1777	Traes_3DL_597E5DAE5.3	comp9080_c0_seq1,comp9694_c0_seq1,comp10634_c0_seq1,comp11280_c0_seq1
transcript_1778	Traes_4AL_6A3037137.2	comp4293_c0_seq1,comp4845_c0_seq1
transcript_1779	Traes_1AL_4A3552593.1	comp17207_c0_seq1,comp20648_c0_seq1,comp28481_c0_seq1
transcript_1780	TRAES3BF026700030CFD_t1	comp611_c0_seq1,comp6725_c0_seq1
transcript_1781	Traes_4DL_82885E3B4.1	comp1842_c0_seq1,comp10219_c0_seq1,comp10592_c0_seq1,comp17874_c0_seq1
transcript_1782	Traes_6BL_E4EC4E589.1	comp2280_c0_seq1,comp12469_c0_seq1,comp14520_c0_seq1,comp19222_c0_seq1,comp20087_c0_seq1,comp26434_c0_seq1
transcript_1783	Traes_7BL_C7C3DF0A6.1	comp2748_c0_seq1,comp2884_c0_seq1
transcript_1784	Traes_2DL_9F9A0D041.1	comp9302_c0_seq1
transcript_1785	Traes_7DS_609DDFAFE.3	comp2150_c0_seq1,comp3668_c0_seq1
transcript_1786	Traes_2AS_A8CCC32D3.1	comp691_c0_seq1
transcript_1787	Traes_3DL_D59F480B6.1	comp3833_c0_seq1,comp19412_c0_seq1
transcript_1788	Traes_6AL_904D2D9AB.1	comp3026_c0_seq1,comp4645_c0_seq1
transcript_1789	Traes_1BL_67DE12110.1	comp1666_c0_seq1,comp17235_c0_seq1,comp21847_c0_seq1
transcript_1790	TRAES3BF070600040CFD_t1	comp7608_c0_seq1,comp16538_c0_seq1,comp22535_c0_seq1
transcript_1791	Traes_4AS_ABC75AC10.1	comp12143_c0_seq1
transcript_1792	Traes_2BL_16E291BC4.1	comp594_c0_seq1,comp11143_c0_seq1
transcript_1793	Traes_1DL_0BF851CF6.1	comp11794_c0_seq1,comp25175_c0_seq1
transcript_1794	Traes_4DL_96F8D5869.2	comp20127_c0_seq1,comp23373_c0_seq1,comp25053_c0_seq1,comp26663_c0_seq1
transcript_1795	Traes_4BL_583FB9B6A.1	comp1184_c0_seq1,comp5004_c0_seq1
transcript_1796	Traes_1DL_2253B154D.1	comp4572_c0_seq1,comp21025_c0_seq1
transcript_1797	Traes_1AS_4C5DB717C.2	comp619_c0_seq1,comp8945_c0_seq1,comp27489_c0_seq1
transcript_1798	Traes_2DL_614065FF6.1	comp18330_c0_seq1
transcript_1799	Traes_7DL_0FA2BC698.2	comp6862_c0_seq1,comp16424_c0_seq1,comp21453_c0_seq1,comp24544_c0_seq1
transcript_1800	Traes_5DL_19B6D0483.1	comp2500_c0_seq1,comp6203_c0_seq1,comp6935_c0_seq1
transcript_1801	Traes_2BL_C809718F2.1	comp5683_c0_seq1,comp9619_c0_seq1
transcript_1802	Traes_2AS_CD170CE8C.1	comp3181_c0_seq1
transcript_1803	Traes_7AL_8895EDF48.1	comp27035_c0_seq1
transcript_1804	Traes_5BL_1D099E868.1	comp4613_c0_seq1
transcript_1805	Traes_5AS_92A2909AB.2	comp9927_c0_seq1,comp18699_c0_seq1,comp19717_c0_seq1,comp24841_c0_seq1,comp28987_c0_seq1
transcript_1806	Traes_3DS_2EF48AB54.1	comp15582_c0_seq1
transcript_1807	Traes_4BS_59D17E23D.2	comp15159_c0_seq1
transcript_1808	Traes_6AL_52E93B6FC.2	comp11177_c0_seq1
transcript_1809	Traes_1DL_CBBFA8DBE.1	comp22069_c0_seq1,comp22536_c0_seq1
transcript_1810	Traes_6AL_E7EC461BD.2	comp6215_c0_seq1
transcript_1811	Traes_6AS_E690A27CA.1	comp11776_c0_seq1,comp17915_c0_seq1,comp20986_c0_seq1,comp29363_c0_seq1
transcript_1812	Traes_5AL_BE29762BC.1	comp3812_c0_seq1,comp29143_c0_seq1
transcript_1813	Traes_2BL_CE6A07E1D.2	comp23393_c0_seq1
transcript_1814	Traes_5BL_F258582BB.1	comp22298_c0_seq1
transcript_1815	Traes_1DS_94E98D797.2	comp14383_c0_seq1,comp16566_c0_seq1,comp22893_c0_seq1
transcript_1816	Traes_6AS_CF374995B.1	comp10263_c0_seq1,comp20335_c0_seq1,comp22043_c0_seq1,comp27235_c0_seq1
transcript_1817	Traes_7AS_90DEFF0A2.1	comp11393_c0_seq1
transcript_1818	Traes_5DL_44B6B8DCB.1	comp648_c0_seq1
transcript_1819	Traes_7DL_8162D6F6B.2	comp18022_c0_seq1,comp25572_c0_seq1,comp26553_c0_seq1
transcript_1820	Traes_7DL_51216CD52.2	comp7006_c0_seq1,comp13232_c0_seq1,comp19587_c0_seq1
transcript_1821	Traes_2AS_9CAF743EA.1	comp6471_c0_seq1,comp23251_c0_seq1
transcript_1822	Traes_7DS_FEF9D211A.1	comp1727_c0_seq1,comp28074_c0_seq1
transcript_1823	TRAES3BF061600070CFD_t1	comp805_c0_seq1,comp22538_c0_seq1
transcript_1824	Traes_6BL_0CB2299E9.1	comp11265_c0_seq1,comp18751_c0_seq1,comp19652_c0_seq1,comp20219_c0_seq1,comp20582_c0_seq1
transcript_1825	Traes_2AS_3E3858BD9.2	comp10667_c0_seq1
transcript_1826	Traes_4BS_081F0E7CA.1	comp8746_c0_seq1
transcript_1827	Traes_1DL_67B00FEE8.1	comp12284_c0_seq1,comp18586_c0_seq1,comp27011_c0_seq1
transcript_1828	Traes_5DL_E1D06F29F.1	comp1574_c0_seq1,comp18226_c0_seq1
transcript_1829	Traes_6DS_2F1995526.1	comp742_c0_seq1,comp1708_c0_seq1,comp2829_c0_seq1,comp3086_c0_seq1,comp4982_c0_seq1
transcript_1830	TRAES3BF008300050CFD_t1	comp14994_c0_seq1,comp29251_c0_seq1
transcript_1831	Traes_3AS_D90217BB7.1	comp7756_c0_seq1,comp16262_c0_seq1
transcript_1832	Traes_3AS_957DFAA3B.1	comp1533_c0_seq1
transcript_1833	Traes_1BS_0CEF1BE70.1	comp21825_c0_seq1
transcript_1834	Traes_6DS_24FAAA156.2	comp21250_c0_seq1,comp29576_c0_seq1
transcript_1835	Traes_7DL_36C6B4587.1	comp7386_c0_seq1,comp22435_c0_seq1,comp24492_c0_seq1
transcript_1836	Traes_1AL_9938EEEDC.2	comp13310_c0_seq1,comp14798_c0_seq1
transcript_1837	Traes_7AS_FECD94D4B.1	comp9474_c0_seq1,comp10317_c0_seq1,comp23191_c0_seq1,comp26799_c0_seq1,comp26853_c0_seq1
transcript_1838	Traes_4DS_13B2D270B.1	comp23799_c0_seq1
transcript_1839	Traes_1DL_F16C961F7.2	comp18252_c0_seq1,comp21003_c0_seq1,comp21787_c0_seq1,comp23116_c0_seq1,comp23147_c0_seq1,comp27092_c0_seq1
transcript_1840	Traes_7AS_DD24F4515.1	comp2778_c0_seq1
transcript_1841	Traes_7BL_979C4A803.1	comp9703_c0_seq1,comp12486_c0_seq1
transcript_1842	Traes_6AS_C1BA35408.1	comp10966_c0_seq1,comp13532_c0_seq1,comp22150_c0_seq1,comp25500_c0_seq1,comp26595_c0_seq1
transcript_1843	Traes_1AL_1538AC680.1	comp3790_c0_seq1
transcript_1844	Traes_1DL_A1E16EA09.1	comp1854_c0_seq1,comp3601_c0_seq1
transcript_1845	Traes_5DS_B95BC2A5F.1	comp7699_c0_seq1,comp9454_c0_seq1
transcript_1846	TRAES3BF084900040CFD_t1	comp16107_c0_seq1
transcript_1847	TRAES3BF043500060CFD_t1	comp17027_c0_seq1
transcript_1848	Traes_7AS_1F8F80CC0.1	comp9210_c0_seq1
transcript_1849	Traes_2AL_19ED71E09.1	comp11556_c0_seq1,comp19112_c0_seq1,comp27391_c0_seq1
transcript_1850	Traes_3AS_077DDC496.1	comp23881_c0_seq1
transcript_1851	Traes_4AS_CBBAA0282.2	comp504_c0_seq1,comp6457_c0_seq1,comp10094_c0_seq1,comp21246_c0_seq1,comp21460_c0_seq1,comp24549_c0_seq1
transcript_1852	Traes_5BL_86F2EC1B0.1	comp1054_c0_seq1,comp1642_c0_seq1,comp4354_c0_seq1
transcript_1853	Traes_6DL_0A41F917E.2	comp2242_c0_seq1,comp6073_c0_seq1,comp7016_c0_seq1,comp10891_c0_seq1,comp27121_c0_seq1
transcript_1854	Traes_5AL_189C97273.2	comp1374_c0_seq1,comp12157_c0_seq1,comp15406_c0_seq1,comp27493_c0_seq1
transcript_1855	Traes_1DL_ED13E4244.2	comp409_c0_seq1,comp2644_c0_seq1,comp10698_c0_seq1,comp15233_c0_seq1,comp20130_c0_seq1,comp21068_c0_seq1
transcript_1856	Traes_3DL_EA334F981.1	comp3809_c0_seq1,comp10375_c0_seq1
transcript_1857	Traes_6BL_07270C575.1	comp8602_c0_seq1,comp17484_c0_seq1,comp18196_c0_seq1
transcript_1858	Traes_1DL_79A9DE30C.1	comp10202_c0_seq1,comp13092_c0_seq1,comp19410_c0_seq1
transcript_1859	Traes_6AL_F7FCB9C03.1	comp4478_c0_seq1
transcript_1860	Traes_6DL_10926529D.1	comp1499_c0_seq1,comp2409_c0_seq1,comp7194_c0_seq1,comp11634_c0_seq1,comp25613_c0_seq1,comp27194_c0_seq1
transcript_1861	Traes_7DS_F3BF9E454.4	comp9645_c0_seq1
transcript_1862	Traes_4AL_9D68B4693.1	comp12314_c0_seq1,comp18724_c0_seq1
transcript_1863	Traes_5BL_6C7389D01.1	comp3874_c0_seq1,comp13758_c0_seq1,comp18639_c0_seq1,comp27694_c0_seq1
transcript_1864	Traes_7DS_F5B0CE6B8.1	comp19164_c0_seq1
transcript_1865	Traes_5DS_9EF71961E.1	comp12085_c0_seq1,comp17017_c0_seq1
transcript_1866	Traes_5BL_D73B30487.1	comp12156_c0_seq1,comp18448_c0_seq1,comp21766_c0_seq1,comp22712_c0_seq1
transcript_1867	Traes_2AL_F9F9D7861.2	comp12016_c0_seq1
transcript_1868	TRAES3BF128200010CFD_t1	comp1055_c0_seq1,comp8262_c0_seq1,comp10719_c0_seq1,comp16771_c0_seq1
transcript_1869	Traes_5DL_5A2C01B47.2	comp2603_c0_seq1,comp14998_c0_seq1,comp15724_c0_seq1,comp21027_c0_seq1
transcript_1870	Traes_4DL_72566DB8B.2	comp4005_c0_seq1,comp19121_c0_seq1
transcript_1871	Traes_5AL_3270A6690.1	comp12638_c0_seq1,comp21472_c0_seq1
transcript_1872	Traes_1AL_48BACBEB6.1	comp16817_c0_seq1
transcript_1873	Traes_7BS_76BE85982.1	comp7097_c0_seq1,comp7144_c0_seq1
transcript_1874	Traes_7DL_62F01AA40.1	comp1993_c0_seq1,comp1993_c0_seq2
transcript_1875	Traes_2DL_9C91AE665.1	comp7374_c0_seq1
transcript_1876	Traes_3AS_6BC049834.1	comp7010_c0_seq1,comp7726_c0_seq1
transcript_1877	Traes_4AL_22094E5BF.1	comp15756_c0_seq1,comp16268_c0_seq1,comp18534_c0_seq1,comp25269_c0_seq1
transcript_1878	Traes_1DL_E217977A6.2	comp4442_c0_seq1,comp19100_c0_seq1
transcript_1879	Traes_4DL_F9C8E490E.1	comp2429_c0_seq1
transcript_1880	Traes_6BS_E7B5EA9E0.1	comp4929_c0_seq1
transcript_1881	Traes_3DL_C389707AF.1	comp458_c0_seq1
transcript_1882	Traes_5DS_011851EE7.1	comp28706_c0_seq1
transcript_1883	Traes_6BL_B84BC12EC.1	comp8078_c0_seq1
transcript_1884	Traes_6DL_459FEB335.2	comp2182_c0_seq1,comp11354_c0_seq1,comp17263_c0_seq1,comp20193_c0_seq1,comp22050_c0_seq1,comp26300_c0_seq1,comp28026_c0_seq1
transcript_1885	Traes_6AL_23B52547C.1	comp8691_c0_seq1,comp10528_c0_seq1,comp16458_c0_seq1
transcript_1886	Traes_5DL_8F6275F60.1	comp16938_c0_seq1,comp19950_c0_seq1,comp22939_c0_seq1,comp27964_c0_seq1
transcript_1887	Traes_1DL_E3B16633F.1	comp16011_c0_seq1
transcript_1888	Traes_7DS_D6E2D4E20.2	comp445_c0_seq1,comp2781_c0_seq1,comp14697_c0_seq1
transcript_1889	Traes_4DS_7D8A5F90B.1	comp17228_c0_seq1,comp24894_c0_seq1,comp25633_c0_seq1,comp27748_c0_seq1
transcript_1890	Traes_7AS_D624D9E4D.1	comp1203_c0_seq1,comp6903_c0_seq1,comp20279_c0_seq1
transcript_1891	Traes_4AL_884E74F51.1	comp4520_c0_seq1,comp18398_c0_seq1,comp20067_c0_seq1
transcript_1892	Traes_2BS_2DF6D06D5.2	comp2522_c0_seq1,comp22124_c0_seq1
transcript_1893	Traes_4AS_051F2D921.2	comp1682_c0_seq1,comp4452_c0_seq1,comp8314_c0_seq1,comp8800_c0_seq1,comp15788_c0_seq1,comp16008_c0_seq1,comp26213_c0_seq1
transcript_1894	Traes_4AS_63D074127.2	comp7987_c0_seq1
transcript_1895	Traes_4BL_6ABA3FD7B.1	comp2199_c0_seq1,comp13018_c0_seq1
transcript_1896	Traes_7DS_83F809A1E.1	comp1789_c0_seq1
transcript_1897	Traes_5DS_1FCF024CE.1	comp120_c0_seq1,comp4206_c0_seq1,comp8868_c0_seq1,comp18017_c0_seq1
transcript_1898	Traes_3AS_A5B3D0551.1	comp15829_c0_seq1,comp17391_c0_seq1
transcript_1899	Traes_6AL_86D5CB0E6.1	comp21848_c0_seq1
transcript_1900	Traes_1AL_3254CE5D6.2	comp5274_c0_seq1,comp5394_c0_seq1
transcript_1901	Traes_1DL_2FFAC24CE.1	comp2126_c0_seq1,comp2126_c0_seq2,comp4618_c0_seq1
transcript_1902	Traes_5AL_EC310DBC51.1	comp7250_c0_seq1
transcript_1903	Traes_7AS_D5F5D49CA.2	comp1785_c0_seq1,comp11193_c0_seq1
transcript_1904	Traes_7BL_4B1E07CF0.1	comp10110_c0_seq1,comp16660_c0_seq1,comp21289_c0_seq1
transcript_1905	Traes_5AL_CA4323CE1.2	comp5290_c0_seq1,comp12682_c0_seq1
transcript_1906	Traes_2AL_4AC81B887.1	comp8119_c0_seq1,comp10387_c0_seq1,comp24881_c0_seq1
transcript_1907	Traes_4AL_0101FE8EB.1	comp13069_c0_seq1
transcript_1908	Traes_5BL_08B12638C.2	comp14553_c0_seq1,comp22000_c0_seq1
transcript_1909	Traes_5DL_1F18FD8B2.1	comp4792_c0_seq1
transcript_1910	Traes_6BS_A679AA5FF.1	comp3484_c0_seq1,comp18439_c0_seq1
transcript_1911	Traes_5AS_7388C63CB.2	comp3042_c0_seq1,comp15910_c0_seq1
transcript_1912	Traes_2BS_2BD741907.1	comp26177_c0_seq1
transcript_1913	Traes_4DS_20C59E523.3	comp23903_c0_seq1
transcript_1914	Traes_6BS_4CA215D31.2	comp157_c0_seq1
transcript_1915	Traes_2AL_0ADBF3D27.1	comp1655_c0_seq1
transcript_1916	Traes_1BL_2A4B7DC93.2	comp8363_c0_seq1,comp18045_c0_seq1
transcript_1917	Traes_6DL_30AD166CD.1	comp2708_c0_seq1
transcript_1918	Traes_3AL_B87D0DFB5.1	comp8157_c0_seq1,comp9791_c0_seq1
transcript_1919	TRAES3BF114700010CFD_t1	comp4102_c0_seq1,comp9243_c0_seq1
transcript_1920	Traes_3AL_CD509A316.1	comp2718_c0_seq1,comp6991_c0_seq1,comp12270_c0_seq1,comp21818_c0_seq1
transcript_1921	Traes_1BL_4D25A4554.1	comp2241_c0_seq1,comp2241_c0_seq2,comp9412_c0_seq1,comp10635_c0_seq1
transcript_1922	Traes_3AL_0BFE1ACE7.1	comp898_c0_seq1
transcript_1923	Traes_7AS_6C3BC6E75.1	comp463_c0_seq1
transcript_1924	Traes_1DL_44FF6293E.2	comp20221_c0_seq1,comp24752_c0_seq1
transcript_1925	Traes_5DS_918947860.2	comp18879_c0_seq1
transcript_1926	Traes_1DL_9E700497C.1	comp3654_c0_seq1
transcript_1927	Traes_4BS_C39445B0F.1	comp25241_c0_seq1,comp28899_c0_seq1
transcript_1928	Traes_4DL_A5A032739.1	comp7143_c0_seq1,comp12870_c0_seq1,comp20122_c0_seq1,comp20772_c0_seq1
transcript_1929	Traes_6DS_4B55F4A4A.1	comp20641_c0_seq1
transcript_1930	Traes_3AS_76DE756BE.1	comp6354_c0_seq1,comp19520_c0_seq1
transcript_1931	Traes_7AL_4B60AB609.1	comp10515_c0_seq1,comp11802_c0_seq1
transcript_1932	Traes_5BL_AA00F9B3E.2	comp4376_c0_seq1,comp13501_c0_seq1
transcript_1933	Traes_1BS_78F0B2BA3.1	comp4979_c0_seq1,comp10782_c0_seq1,comp11772_c0_seq1,comp14672_c0_seq1,comp14824_c0_seq1
transcript_1934	Traes_4AL_C1B0B5332.3	comp3089_c0_seq1
transcript_1935	Traes_5AS_FD445F834.2	comp14232_c0_seq1,comp25023_c0_seq1
transcript_1936	Traes_5BL_9D3756802.2	comp7563_c0_seq1,comp18378_c0_seq1,comp20281_c0_seq1
transcript_1937	Traes_3DL_2BA54361D.2	comp3843_c0_seq1,comp22474_c0_seq1
transcript_1938	Traes_6BL_577C27D0D.1	comp5958_c0_seq1
transcript_1939	Traes_1AL_35F140363.1	comp2417_c0_seq1,comp10231_c0_seq1
transcript_1940	Traes_1DL_114E430EB.2	comp383_c0_seq1,comp1887_c0_seq1,comp2533_c0_seq1,comp9573_c0_seq1
transcript_1941	Traes_4BL_AAB16ED8A.2	comp1688_c0_seq1,comp4441_c0_seq1,comp5684_c0_seq1,comp7777_c0_seq1
transcript_1942	Traes_5BL_FCB1625F3.1	comp570_c0_seq1
transcript_1943	Traes_7BS_F77C7E591.1	comp13175_c0_seq1,comp15299_c0_seq1,comp17547_c0_seq1
transcript_1944	Traes_3DS_73D9DA0AA.2	comp2461_c0_seq1,comp20733_c0_seq1
transcript_1945	Traes_2BL_071496669.1	comp21491_c0_seq1
transcript_1946	Traes_6BS_8FD706381.2	comp1933_c0_seq1,comp4570_c0_seq1,comp12366_c0_seq1,comp21810_c0_seq1
transcript_1947	Traes_7DL_F18E38207.3	comp10880_c0_seq1,comp17602_c0_seq1,comp26082_c0_seq1
transcript_1948	Traes_4DL_60CBA5C26.2	comp7605_c0_seq1,comp12542_c0_seq1
transcript_1949	TRAES3BF078000060CFD_t1	comp15867_c0_seq1,comp24959_c0_seq1
transcript_1950	Traes_6BL_4666DB059.2	comp26650_c0_seq1,comp27955_c0_seq1
transcript_1951	Traes_7AS_CA420466A.1	comp9273_c0_seq1
transcript_1952	Traes_5BS_231F0D428.2	comp1475_c0_seq1,comp11573_c0_seq1,comp18278_c0_seq1,comp27875_c0_seq1
transcript_1953	Traes_5BL_10D2FEBA1.2	comp7667_c0_seq1,comp13119_c0_seq1,comp14391_c0_seq1
transcript_1954	Traes_1AL_BA0213DE3.1	comp3733_c0_seq1,comp4306_c0_seq1
transcript_1955	Traes_5DL_23DC02B35.1	comp16369_c0_seq1,comp17293_c0_seq1,comp26454_c0_seq1
transcript_1956	Traes_4BL_622945C66.1	comp4244_c0_seq1
transcript_1957	Traes_6DS_95801648F.2	comp3352_c0_seq1,comp9900_c0_seq1
transcript_1958	Traes_6BS_91A668B50.2	comp18089_c0_seq1
transcript_1959	Traes_4BS_D159CAB31.1	comp1231_c0_seq1,comp7542_c0_seq1,comp20665_c0_seq1
transcript_1960	Traes_2BL_47E25AA22.3	comp6930_c0_seq1,comp8681_c0_seq1,comp9332_c0_seq1,comp17723_c0_seq1
transcript_1961	Traes_2AL_1D09CBA04.2	comp3717_c0_seq1,comp11770_c0_seq1
transcript_1962	Traes_5DS_89B3C55F5.1	comp12086_c0_seq1,comp27243_c0_seq1
transcript_1963	Traes_6AL_727AEFCD4.1	comp8857_c0_seq1,comp24569_c0_seq1
transcript_1964	Traes_2BS_2410051E8.1	comp14222_c0_seq1,comp15036_c0_seq1,comp17672_c0_seq1,comp19967_c0_seq1,comp22373_c0_seq1,comp22703_c0_seq1
transcript_1965	Traes_3AL_6BB20CF42.1	comp5331_c0_seq1,comp20802_c0_seq1,comp28226_c0_seq1
transcript_1966	Traes_4BL_4E798449D.1	comp4676_c0_seq1,comp22416_c0_seq1
transcript_1967	Traes_5BS_1982F6078.1	comp10215_c0_seq1,comp17836_c0_seq1
transcript_1968	Traes_1AS_1234FA28F.1	comp5358_c0_seq1,comp8596_c0_seq1,comp10624_c0_seq1
transcript_1969	Traes_3DS_2D4710D75.1	comp950_c0_seq1,comp950_c0_seq2,comp3233_c0_seq1
transcript_1970	Traes_6DL_565B3D7EC.2	comp1920_c0_seq1,comp1920_c0_seq2
transcript_1971	Traes_2DL_78032701A.2	comp11507_c0_seq1
transcript_1972	Traes_4BL_057150686.1	comp12448_c0_seq1,comp15072_c0_seq1,comp17920_c0_seq1,comp17990_c0_seq1
transcript_1973	Traes_1BL_FB9F64F641.2	comp1201_c0_seq1,comp3443_c0_seq1,comp3472_c0_seq1
transcript_1974	Traes_7DS_487069DA3.2	comp27464_c0_seq1
transcript_1975	Traes_2BS_FD01C1351.2	comp19604_c0_seq1,comp25347_c0_seq1,comp26994_c0_seq1
transcript_1976	Traes_6DL_283DF62C8.2	comp908_c0_seq1,comp1049_c0_seq1,comp4374_c0_seq1
transcript_1977	Traes_6AS_BBECF977C.1	comp7128_c0_seq1
transcript_1978	Traes_2AS_6A8961AE8.1	comp418_c0_seq1,comp7926_c0_seq1,comp15049_c0_seq1,comp23679_c0_seq1,comp24094_c0_seq1,comp27449_c0_seq1
transcript_1979	Traes_3AL_4695BA515.1	comp28083_c0_seq1
transcript_1980	Traes_7DS_0A968BA86.2	comp7120_c0_seq1,comp12777_c0_seq1,comp13025_c0_seq1
transcript_1981	Traes_2DL_3040097A4.2	comp9501_c0_seq1,comp15671_c0_seq1,comp15975_c0_seq1,comp25734_c0_seq1
transcript_1982	Traes_1BL_F0F995FE3.1	comp2649_c0_seq1,comp2649_c0_seq2,comp5192_c0_seq1,comp6040_c0_seq1
transcript_1983	Traes_4BS_83933B12F.2	comp1690_c0_seq1,comp1690_c0_seq2
transcript_1984	Traes_6AS_E5EA094E5.1	comp274_c0_seq1,comp16806_c0_seq1,comp18563_c0_seq1
transcript_1985	Traes_2BS_768F60DAB.2	comp6639_c0_seq1,comp15080_c0_seq1,comp15389_c0_seq1,comp16338_c0_seq1,comp23831_c0_seq1,comp26378_c0_seq1
transcript_1986	Traes_7DS_FFE9ACDAB.2	comp785_c0_seq1,comp16205_c0_seq1
transcript_1987	Traes_2BL_75EC2BDA9.1	comp1869_c0_seq1,comp14305_c0_seq1,comp17231_c0_seq1,comp19415_c0_seq1,comp19495_c0_seq1
transcript_1988	Traes_1AL_564D5A1A0.2	comp6748_c0_seq1,comp6804_c0_seq1,comp12661_c0_seq1
transcript_1989	Traes_1AL_4B89B33E3.1	comp27587_c0_seq1
transcript_1990	Traes_2DL_8F5283229.5	comp22882_c0_seq1,comp27519_c0_seq1
transcript_1991	Traes_4DL_4BC6A448C.1	comp56_c0_seq1,comp13351_c0_seq1,comp23040_c0_seq1
transcript_1992	Traes_5DL_8E2F3049B.1	comp6142_c0_seq1,comp12103_c0_seq1,comp21153_c0_seq1
transcript_1993	Traes_4DL_15F16EE22.1	comp6654_c0_seq1,comp12613_c0_seq1,comp14386_c0_seq1,comp26762_c0_seq1,comp28918_c0_seq1
transcript_1994	Traes_2AS_486779555.1	comp8631_c0_seq1,comp15578_c0_seq1
transcript_1995	Traes_2AL_8184FCDCF.1	comp5765_c0_seq1,comp17261_c0_seq1,comp19562_c0_seq1,comp28040_c0_seq1
transcript_1996	Traes_6DS_972C7F490.1	comp2555_c0_seq1
transcript_1997	Traes_5BL_B98442666.2	comp1898_c0_seq1,comp23907_c0_seq1
transcript_1998	Traes_7AL_F7668497B.2	comp1718_c0_seq1,comp1718_c0_seq2,comp1718_c0_seq3,comp9990_c0_seq1,comp13684_c0_seq1,comp13907_c0_seq1,comp14496_c0_seq1,comp15964_c0_seq1,comp18437_c0_seq1
transcript_1999	Traes_4DL_48DBD8FC5.1	comp6331_c0_seq1
[truncated: 14,384 more rows]
