# Supplementary material for: Analysis of wheat microspore embryogenesis induction by transcriptome and small RNA sequencing using the highly responsive cultivar “Svilena”
Source: BMC Plant Biol. 2016 Apr 21;16:97. doi: 10.1186/s12870-016-0782-8 (PMC4839079; doi:10.1186/s12870-016-0782-8)
Supplement: Additional file 2: Table S2. — BLASTx hits of transcripts. BLASTx top hit results for de novo assembled contigs of restructured transcripts. (XLS 4120 kb) [file 12870_2016_782_MOESM2_ESM.xls]

## Sheet: Sheet1
transcript id	contig id	hit	p-value	hit description
transcript_1	comp22726_c0_seq1	gi|474067872|gb|EMS54197.1|	1e-54	Translation initiation factor eIF-2B subunit delta [Triticum urartu]
transcript_1	comp639_c0_seq1	gi|514755114|ref|XP_004963202.1|	0	PREDICTED: translation initiation factor eIF-2B subunit delta-like [Setaria italica]
transcript_1	comp639_c0_seq1	gi|225451956|ref|XP_002283177.1|	0	PREDICTED: translation initiation factor eIF-2B subunit delta-like [Vitis vinifera]
transcript_1	comp639_c0_seq1	gi|357120380|ref|XP_003561905.1|	0	PREDICTED: translation initiation factor eIF-2B subunit delta-like isoform 1 [Brachypodium distachyon]
transcript_1	comp639_c0_seq1	gi|357120382|ref|XP_003561906.1|	0	PREDICTED: translation initiation factor eIF-2B subunit delta-like isoform 2 [Brachypodium distachyon]
transcript_1	comp639_c0_seq1	gi|514815110|ref|XP_004982318.1|	0	PREDICTED: translation initiation factor eIF-2B subunit delta-like isoform X1 [Setaria italica]
transcript_1	comp639_c0_seq1	gi|514815112|ref|XP_004982319.1|	0	PREDICTED: translation initiation factor eIF-2B subunit delta-like isoform X2 [Setaria italica]
transcript_1	comp639_c0_seq1	gi|413933613|gb|AFW68164.1|	0	translation initiation factor eIF-2B delta subunit [Zea mays]
transcript_1	comp639_c0_seq1	gi|259490160|ref|NP_001159071.1|	0	translation initiation factor eIF-2B delta subunit [Zea mays]<>translation initiation factor eIF-2B delta subunit [Zea mays]
transcript_1	comp639_c0_seq1	gi|108710072|gb|ABF97867.1|	0	Translation initiation factor eIF-2B delta subunit, putative, expressed [Oryza sativa Japonica Group]
transcript_1	comp639_c0_seq1	gi|474067872|gb|EMS54197.1|	0	Translation initiation factor eIF-2B subunit delta [Triticum urartu]
transcript_100	comp22858_c0_seq1	gi|357466437|ref|XP_003603503.1|	7e-46	Leucine-rich repeat-containing protein [Medicago truncatula]<>Leucine-rich repeat-containing protein [Medicago truncatula]
transcript_1000	comp22869_c0_seq1	gi|475436778|gb|EMT01333.1|	2e-13	Protein neuralized [Aegilops tauschii]
transcript_10000	comp7784_c0_seq1	gi|474451497|gb|EMS68921.1|	6e-33	Trigger factor [Triticum urartu]
transcript_10002	comp18157_c0_seq1	gi|475155333|gb|EMT00069.1|	5e-63	RING finger protein 5 [Aegilops tauschii]
transcript_10002	comp7879_c0_seq1	gi|475155333|gb|EMT00069.1|	5e-66	RING finger protein 5 [Aegilops tauschii]
transcript_10012	comp2381_c0_seq1	gi|475597049|gb|EMT23519.1|	0	Transcription factor TFIIIB component B'' [Aegilops tauschii]
transcript_10012	comp2381_c0_seq1	gi|473980706|gb|EMS51550.1|	0	Transcription factor TFIIIB component B'' [Triticum urartu]
transcript_10012	comp2381_c0_seq2	gi|475597049|gb|EMT23519.1|	0	Transcription factor TFIIIB component B'' [Aegilops tauschii]
transcript_10012	comp2381_c0_seq2	gi|473980706|gb|EMS51550.1|	0	Transcription factor TFIIIB component B'' [Triticum urartu]
transcript_10013	comp14908_c0_seq1	gi|473957600|gb|EMS50981.1|	2e-73	G-type lectin S-receptor-like serine/threonine-protein kinase SD2-5 [Triticum urartu]
transcript_10014	comp26722_c0_seq1	gi|357168323|ref|XP_003581592.1|	1e-70	PREDICTED: E3 ubiquitin-protein ligase RNF14-like [Brachypodium distachyon]
transcript_10014	comp7698_c0_seq1	gi|475610615|gb|EMT27799.1|	2e-33	E3 ubiquitin-protein ligase RNF14 [Aegilops tauschii]
transcript_10014	comp7698_c0_seq1	gi|475610615|gb|EMT27799.1|	2e-33	E3 ubiquitin-protein ligase RNF14 [Aegilops tauschii]
transcript_10016	comp2118_c0_seq1	gi|413948397|gb|AFW81046.1|	0	dynamin protein 1A [Zea mays]
transcript_10016	comp2118_c0_seq1	gi|226505372|ref|NP_001151777.1|	0	dynamin-related protein 1A [Zea mays]<>dynamin-related protein 1A [Zea mays]
transcript_10016	comp2118_c0_seq1	gi|475507802|gb|EMT04990.1|	0	Dynamin-related protein 5A [Aegilops tauschii]
transcript_10016	comp2118_c0_seq1	gi|473813192|gb|EMS46827.1|	0	Dynamin-related protein 5A [Triticum urartu]
transcript_10016	comp2118_c0_seq1	gi|255537813|ref|XP_002509973.1|	0	dynamin, putative [Ricinus communis]<>dynamin, putative [Ricinus communis]
transcript_10016	comp2118_c0_seq1	gi|90995393|gb|ABE01395.1|	0	phragmoplastin [Camellia sinensis]
transcript_10016	comp2118_c0_seq1	gi|224058237|ref|XP_002299468.1|	0	predicted protein [Populus trichocarpa]<>Dynamin-like family protein [Populus trichocarpa]
transcript_10016	comp2118_c0_seq1	gi|225426312|ref|XP_002268528.1|	0	PREDICTED: dynamin-related protein 5A isoform 1 [Vitis vinifera]<>unnamed protein product [Vitis vinifera]
transcript_10016	comp2118_c0_seq1	gi|357132624|ref|XP_003567929.1|	0	PREDICTED: dynamin-related protein 5A-like [Brachypodium distachyon]
transcript_10016	comp2118_c0_seq1	gi|514747050|ref|XP_004961276.1|	0	PREDICTED: dynamin-related protein 5A-like [Setaria italica]
transcript_10016	comp2118_c0_seq1	gi|514780238|ref|XP_004969549.1|	0	PREDICTED: dynamin-related protein 5A-like isoform X1 [Setaria italica]
transcript_10019	comp6787_c0_seq1	gi|475553145|gb|EMT11935.1|	6e-12	V-type proton ATPase 16 kDa proteolipid subunit [Aegilops tauschii]
transcript_1002	comp1607_c0_seq1	gi|474050046|gb|EMS53628.1|	2e-30	DEAD-box ATP-dependent RNA helicase 28 [Triticum urartu]
transcript_1002	comp16117_c0_seq1	gi|475501257|gb|EMT04316.1|	1e-59	DEAD-box ATP-dependent RNA helicase 28 [Aegilops tauschii]
transcript_1002	comp16807_c0_seq1	gi|475501257|gb|EMT04316.1|	2e-38	DEAD-box ATP-dependent RNA helicase 28 [Aegilops tauschii]
transcript_1002	comp17344_c0_seq1	gi|475501257|gb|EMT04316.1|	2e-70	DEAD-box ATP-dependent RNA helicase 28 [Aegilops tauschii]
transcript_1002	comp9837_c0_seq1	gi|475501257|gb|EMT04316.1|	5e-65	DEAD-box ATP-dependent RNA helicase 28 [Aegilops tauschii]
transcript_10025	comp4772_c0_seq1	gi|61658230|gb|AAX49504.1|	7e-163	UDP-D-glucose epimerase 1 [Hordeum vulgare]
transcript_1003	comp14085_c0_seq1	gi|474373721|gb|EMS64027.1|	7e-127	putative mitochondrial chaperone bcs1 [Triticum urartu]
transcript_1003	comp14132_c0_seq1	gi|475615412|gb|EMT29435.1|	2e-77	Putative mitochondrial chaperone bcs1 [Aegilops tauschii]
transcript_10030	comp26977_c0_seq1	gi|475507014|gb|EMT04886.1|	2e-25	Cytokinin-O-glucosyltransferase 2 [Aegilops tauschii]
transcript_10033	comp7781_c0_seq1	gi|115474137|ref|NP_001060667.1|	1e-54	Os07g0683900 [Oryza sativa Japonica Group]<>r40g2 protein [Oryza sativa Japonica Group]<>Os07g0683900 [Oryza sativa Japonica Group]<>osr40g2 [Oryza sativa Japonica Group]<>unnamed protein product [Oryza sativa Japonica Group]
transcript_10037	comp27781_c0_seq1	gi|475617515|gb|EMT30144.1|	1e-42	Putative ubiquitin carrier protein E2 23 [Aegilops tauschii]
transcript_10038	comp21576_c0_seq1	gi|2583072|gb|AAB82604.1|	2e-71	ADP-glucose-pyrophosphorylase large subunit [Triticum aestivum]
transcript_1004	comp14127_c0_seq1	gi|475583209|gb|EMT19401.1|	1e-57	Transcription factor E2F3 [Aegilops tauschii]
transcript_1004	comp14127_c0_seq1	gi|475583209|gb|EMT19401.1|	1e-57	Transcription factor E2F3 [Aegilops tauschii]
transcript_1004	comp18943_c0_seq1	gi|475583209|gb|EMT19401.1|	3e-19	Transcription factor E2F3 [Aegilops tauschii]
transcript_10042	comp26826_c0_seq1	gi|473739949|gb|EMS45339.1|	5e-54	putative monogalactosyldiacylglycerol synthase 3, chloroplastic [Triticum urartu]
transcript_10043	comp26250_c0_seq1	gi|474139552|gb|EMS56471.1|	2e-39	Beta-amylase 2, chloroplastic [Triticum urartu]
transcript_10044	comp4758_c0_seq1	gi|315064600|gb|ADT78384.1|	1e-155	BCL-2-associated athanogene 2 [Triticum aestivum]
transcript_10050	comp27193_c0_seq1	gi|475547571|gb|EMT10901.1|	4e-19	Putative membrane protein [Aegilops tauschii]
transcript_10051	comp25675_c0_seq1	gi|473891797|gb|EMS48771.1|	3e-18	putative WRKY transcription factor 46 [Triticum urartu]
transcript_10053	comp15927_c0_seq1	gi|475428875|gb|EMT01167.1|	2e-92	Ribonucleoside-diphosphate reductase large subunit [Aegilops tauschii]
transcript_10054	comp2878_c0_seq1	gi|11124572|emb|CAC14917.1|	3e-173	triosephosphat-isomerase [Triticum aestivum]
transcript_10057	comp12144_c0_seq1	gi|475546721|gb|EMT10741.1|	4e-27	50S ribosomal protein L31, chloroplastic [Aegilops tauschii]
transcript_10057	comp12144_c0_seq1	gi|473930020|gb|EMS49917.1|	4e-27	50S ribosomal protein L31, chloroplastic [Triticum urartu]
transcript_10067	comp20843_c0_seq1	gi|475337748|gb|EMT00347.1|	1e-77	Cell division protease ftsH-like protein, mitochondrial-like protein [Aegilops tauschii]
transcript_10069	comp6970_c0_seq1	gi|475621831|gb|EMT31641.1|	1e-30	Putative S-acyltransferase [Aegilops tauschii]
transcript_1007	comp11334_c0_seq1	gi|474426984|gb|EMS67761.1|	4e-70	Endoribonuclease Dicer-like protein 2a [Triticum urartu]
transcript_1007	comp11617_c0_seq1	gi|474426984|gb|EMS67761.1|	2e-36	Endoribonuclease Dicer-like protein 2a [Triticum urartu]
transcript_1007	comp17021_c0_seq1	gi|474426984|gb|EMS67761.1|	1e-46	Endoribonuclease Dicer-like protein 2a [Triticum urartu]
transcript_10072	comp26013_c0_seq1	gi|475625046|gb|EMT32837.1|	7e-53	Peptide transporter PTR5 [Aegilops tauschii]
transcript_10074	comp3837_c0_seq1	gi|474110492|gb|EMS55583.1|	1e-116	Uncharacterized WD repeat-containing protein C2A9.03 [Triticum urartu]
transcript_10075	comp6123_c0_seq1	gi|475562238|gb|EMT13976.1|	1e-114	Sorting nexin-2 [Aegilops tauschii]
transcript_10076	comp6819_c0_seq1	gi|474196045|gb|EMS58371.1|	2e-80	LL-diaminopimelate aminotransferase, chloroplastic [Triticum urartu]
transcript_10077	comp23215_c0_seq1	gi|475527896|gb|EMT07549.1|	5e-40	Disease resistance protein RPM1 [Aegilops tauschii]
transcript_10081	comp4704_c0_seq1	gi|474175700|gb|EMS57773.1|	5e-99	F-box protein SKIP27 [Triticum urartu]
transcript_10082	comp25022_c0_seq1	gi|40641605|emb|CAE54282.1|	1e-35	putative pyridine nucleotide-disulphide oxidoreductase [Triticum aestivum]
transcript_10084	comp1350_c0_seq1	gi|474313752|gb|EMS62001.1|	4e-121	Syntaxin-71 [Triticum urartu]
transcript_10087	comp29461_c0_seq1	gi|475534834|gb|EMT08644.1|	7e-20	Putative LRR receptor-like serine/threonine-protein kinase [Aegilops tauschii]
transcript_10087	comp29461_c0_seq1	gi|475534834|gb|EMT08644.1|	7e-20	Putative LRR receptor-like serine/threonine-protein kinase [Aegilops tauschii]
transcript_10088	comp3102_c0_seq1	gi|473872687|gb|EMS47758.1|	3e-115	bZIP transcription factor 60 [Triticum urartu]
transcript_1009	comp10607_c0_seq1	gi|475560550|gb|EMT13577.1|	1e-73	1-phosphatidylinositol-3-phosphate 5-kinase [Aegilops tauschii]
transcript_1009	comp16956_c0_seq1	gi|475560550|gb|EMT13577.1|	1e-83	1-phosphatidylinositol-3-phosphate 5-kinase [Aegilops tauschii]
transcript_1009	comp22204_c0_seq1	gi|514785054|ref|XP_004970745.1|	9e-43	PREDICTED: putative 1-phosphatidylinositol-3-phosphate 5-kinase FAB1C-like isoform X1 [Setaria italica]
transcript_1009	comp22204_c0_seq1	gi|514785058|ref|XP_004970746.1|	9e-43	PREDICTED: putative 1-phosphatidylinositol-3-phosphate 5-kinase FAB1C-like isoform X2 [Setaria italica]
transcript_1009	comp22866_c0_seq1	gi|475560550|gb|EMT13577.1|	7e-62	1-phosphatidylinositol-3-phosphate 5-kinase [Aegilops tauschii]
transcript_1009	comp23446_c0_seq1	gi|297728997|ref|NP_001176862.1|	1e-51	Os12g0236700 [Oryza sativa Japonica Group]<>Phosphatidylinositol-4-phosphate 5-Kinase family protein, expressed [Oryza sativa Japonica Group]<>Os12g0236700 [Oryza sativa Japonica Group]
transcript_1009	comp28298_c0_seq1	gi|475560550|gb|EMT13577.1|	5e-28	1-phosphatidylinositol-3-phosphate 5-kinase [Aegilops tauschii]
transcript_1009	comp6431_c0_seq1	gi|475560550|gb|EMT13577.1|	1e-31	1-phosphatidylinositol-3-phosphate 5-kinase [Aegilops tauschii]
transcript_10095	comp9323_c0_seq1	gi|6224924|gb|AAF06016.1|AF194171_1	1e-102	putative serine/threonine kinase [Hordeum vulgare subsp. vulgare]
transcript_10095	comp9323_c0_seq1	gi|333385003|gb|AEF30550.1|	1e-102	serine/threonine protein kinase Stpk-B [Triticum aestivum]
transcript_10097	comp2480_c0_seq1	gi|54287453|gb|AAV31197.1|	3e-124	putative polyprotein [Oryza sativa Japonica Group]
transcript_10098	comp26728_c0_seq1	gi|475599897|gb|EMT24360.1|	1e-27	Putative ADP-ribosylation factor GTPase-activating protein AGD11 [Aegilops tauschii]
transcript_10099	comp11310_c0_seq1	gi|475532946|gb|EMT08304.1|	3e-62	LRR receptor-like serine/threonine-protein kinase RPK2 [Aegilops tauschii]
transcript_10099	comp16350_c0_seq1	gi|475532946|gb|EMT08304.1|	1e-79	LRR receptor-like serine/threonine-protein kinase RPK2 [Aegilops tauschii]
transcript_1010	comp17026_c0_seq1	gi|475596964|gb|EMT23497.1|	3e-70	Protein odr-4-like protein [Aegilops tauschii]
transcript_10101	comp13827_c0_seq1	gi|115479583|ref|NP_001063385.1|	6e-59	Os09g0460000 [Oryza sativa Japonica Group]<>DNAJ heat shock N-terminal domain-containing protein-like [Oryza sativa Japonica Group]<>DNAJ heat shock N-terminal domain-containing protein-like [Oryza sativa Japonica Group]<>Os09g0460000 [Oryza sativa Japonica Group]<>hypothetical protein OsJ_29646 [Oryza sativa Japonica Group]<>unnamed protein product [Oryza sativa Japonica Group]
transcript_10111	comp16613_c0_seq1	gi|514747654|ref|XP_004961420.1|	3e-24	PREDICTED: ubiquitin domain-containing protein 2-like isoform X2 [Setaria italica]
transcript_10112	comp2395_c0_seq1	gi|115477128|ref|NP_001062160.1|	0	Os08g0500800 [Oryza sativa Japonica Group]<>zinc metalloproteinase-like [Oryza sativa Japonica Group]<>Os08g0500800 [Oryza sativa Japonica Group]<>unnamed protein product [Oryza sativa Japonica Group]<>hypothetical protein OsI_29769 [Oryza sativa Indica Group]
transcript_10112	comp2395_c0_seq1	gi|357469919|ref|XP_003605244.1|	0	Ubiquitin and WLM domain-containing protein [Medicago truncatula]<>Ubiquitin and WLM domain-containing protein [Medicago truncatula]
transcript_10112	comp2395_c0_seq1	gi|357462523|ref|XP_003601543.1|	0	Ubiquitin and WLM domain-containing protein [Medicago truncatula]<>Ubiquitin and WLM domain-containing protein [Medicago truncatula]
transcript_10112	comp2395_c0_seq1	gi|508701473|gb|EOX93369.1|	0	Ubiquitin and WLM domain-containing protein C1442.07c, putative [Theobroma cacao]
transcript_10114	comp17217_c0_seq1	gi|473747500|gb|EMS45538.1|	4e-73	Receptor-like cytosolic serine/threonine-protein kinase RBK1 [Triticum urartu]
transcript_10117	comp5578_c0_seq1	gi|475569160|gb|EMT15706.1|	8e-30	Mannose-1-phosphate guanyltransferase beta [Aegilops tauschii]
transcript_1012	comp21963_c0_seq1	gi|357111924|ref|XP_003557760.1|	5e-78	PREDICTED: vacuolar cation/proton exchanger 2-like [Brachypodium distachyon]
transcript_1012	comp8017_c0_seq1	gi|357111924|ref|XP_003557760.1|	5e-92	PREDICTED: vacuolar cation/proton exchanger 2-like [Brachypodium distachyon]
transcript_10122	comp25215_c0_seq1	gi|474065761|gb|EMS54102.1|	3e-54	putative acetyl-CoA acetyltransferase, cytosolic 2 [Triticum urartu]
transcript_10124	comp11146_c0_seq1	gi|514760171|ref|XP_004964476.1|	3e-30	PREDICTED: protein AF-9 homolog [Setaria italica]
transcript_10126	comp27894_c0_seq1	gi|475533324|gb|EMT08367.1|	1e-43	Cycloartenol synthase [Aegilops tauschii]
transcript_10128	comp1813_c0_seq1	gi|473889537|gb|EMS48502.1|	3e-159	40S ribosomal protein S3-3 [Triticum urartu]<>40S ribosomal protein S3-3 [Aegilops tauschii]
transcript_10130	comp23224_c0_seq1	gi|474305904|gb|EMS61780.1|	1e-54	Anaphase-promoting complex subunit 6 [Triticum urartu]
transcript_10132	comp16261_c0_seq1	gi|115488908|ref|NP_001066941.1|	2e-59	Os12g0538500 [Oryza sativa Japonica Group]<>CHY zinc finger family protein, expressed [Oryza sativa Japonica Group]<>Os12g0538500 [Oryza sativa Japonica Group]<>unnamed protein product [Oryza sativa Japonica Group]<>hypothetical protein OsJ_36374 [Oryza sativa Japonica Group]
transcript_10133	comp2057_c0_seq1	gi|474381290|gb|EMS64622.1|	2e-59	Ran-binding protein 1-like protein c [Triticum urartu]
transcript_10135	comp25051_c0_seq1	gi|473922893|gb|EMS49729.1|	3e-70	PAP-specific phosphatase HAL2-like protein [Triticum urartu]
transcript_10138	comp28566_c0_seq1	gi|475550873|gb|EMT11531.1|	8e-59	Coatomer subunit beta'-1 [Aegilops tauschii]
transcript_1014	comp23784_c0_seq1	gi|475553889|gb|EMT12109.1|	4e-45	tRNA guanosine-2'-O-methyltransferase TRM13 [Aegilops tauschii]
transcript_10140	comp11287_c0_seq1	gi|357132171|ref|XP_003567705.1|	6e-65	PREDICTED: E3 ubiquitin-protein ligase MGRN1-like [Brachypodium distachyon]
transcript_10146	comp25259_c0_seq1	gi|475527374|gb|EMT07454.1|	2e-11	Boron transporter-like protein 2 [Aegilops tauschii]
transcript_10147	comp2106_c0_seq1	gi|357135864|ref|XP_003569528.1|	7e-132	PREDICTED: splicing factor U2af small subunit B-like isoform 1 [Brachypodium distachyon]<>PREDICTED: splicing factor U2af small subunit B-like isoform 2 [Brachypodium distachyon]<>PREDICTED: splicing factor U2af small subunit B-like isoform 3 [Brachypodium distachyon]
transcript_10148	comp1731_c0_seq1	gi|475537415|gb|EMT09070.1|	2e-101	DNA-directed RNA polymerases I, II, and III subunit rpabc3 [Aegilops tauschii]
transcript_10149	comp5930_c0_seq1	gi|16905164|gb|AAL31034.1|AC078948_18	3e-49	putative serine protease [Oryza sativa Japonica Group]<>hypothetical protein LOC_Os10g33490 [Oryza sativa Japonica Group]
transcript_10150	comp18158_c0_seq1	gi|357168326|ref|XP_003581593.1|	6e-56	PREDICTED: craniofacial development protein 2-like [Brachypodium distachyon]
transcript_10150	comp22828_c0_seq1	gi|473901187|gb|EMS49159.1|	1e-36	Glutathione reductase, cytosolic [Triticum urartu]
transcript_10152	comp15824_c0_seq1	gi|255565184|ref|XP_002523584.1|	6e-12	Splicing factor, arginine/serine-rich, putative [Ricinus communis]<>Splicing factor, arginine/serine-rich, putative [Ricinus communis]
transcript_10153	comp7440_c0_seq1	gi|473897710|gb|EMS49025.1|	9e-56	ATP-dependent Clp protease adapter protein ClpS [Triticum urartu]
transcript_10154	comp1678_c0_seq1	gi|475550188|gb|EMT11413.1|	3e-113	DEAD-box ATP-dependent RNA helicase 20 [Aegilops tauschii]
transcript_10156	comp11646_c0_seq1	gi|474219390|gb|EMS59175.1|	9e-44	Methionine adenosyltransferase 2 subunit beta [Triticum urartu]
transcript_10157	comp4738_c0_seq1	gi|357512635|ref|XP_003626606.1|	0	Conserved oligomeric Golgi complex subunit [Medicago truncatula]<>Conserved oligomeric Golgi complex component 4, related [Medicago truncatula]<>Conserved oligomeric Golgi complex subunit [Medicago truncatula]
transcript_10157	comp4738_c0_seq1	gi|357143798|ref|XP_003573055.1|	0	PREDICTED: conserved oligomeric Golgi complex subunit 4-like [Brachypodium distachyon]
transcript_10157	comp4738_c0_seq1	gi|449445754|ref|XP_004140637.1|	0	PREDICTED: conserved oligomeric Golgi complex subunit 4-like [Cucumis sativus]
transcript_10157	comp4738_c0_seq1	gi|460395312|ref|XP_004243228.1|	0	PREDICTED: conserved oligomeric Golgi complex subunit 4-like [Solanum lycopersicum]
transcript_10157	comp4738_c0_seq1	gi|565402618|ref|XP_006366770.1|	0	PREDICTED: conserved oligomeric Golgi complex subunit 4-like [Solanum tuberosum]
transcript_10157	comp4738_c0_seq1	gi|359489475|ref|XP_002267721.2|	0	PREDICTED: conserved oligomeric Golgi complex subunit 4-like [Vitis vinifera]
transcript_10157	comp4738_c0_seq1	gi|514712032|ref|XP_004952416.1|	0	PREDICTED: conserved oligomeric Golgi complex subunit 4-like isoform X1 [Setaria italica]
transcript_10157	comp4738_c0_seq1	gi|514712036|ref|XP_004952417.1|	0	PREDICTED: conserved oligomeric Golgi complex subunit 4-like isoform X2 [Setaria italica]
transcript_10157	comp4738_c0_seq1	gi|449518982|ref|XP_004166514.1|	0	PREDICTED: LOW QUALITY PROTEIN: conserved oligomeric Golgi complex subunit 4-like [Cucumis sativus]
transcript_10158	comp11551_c0_seq1	gi|27542952|gb|AAO16560.1|	1e-74	mitogen-activated protein kinase [Triticum aestivum]
transcript_10159	comp2693_c0_seq1	gi|62733420|gb|AAX95537.1|	0	Putative Rhomboid family protein [Oryza sativa Japonica Group]
transcript_10159	comp2693_c0_seq1	gi|195627118|gb|ACG35389.1|	0	rhomboid family protein [Zea mays]
transcript_10159	comp2693_c0_seq1	gi|223942663|gb|ACN25415.1|	0	unknown [Zea mays]<>TPA: rhomboid family protein [Zea mays]
transcript_10162	comp1808_c0_seq1	gi|2493131|sp|Q40078.1|VATB1_HORVU	3e-146	RecName: Full=V-type proton ATPase subunit B 1; Short=V-ATPase subunit B 1; AltName: Full=Vacuolar proton pump subunit B 1<>vacuolar ATPase B subunit [Hordeum vulgare]<>predicted protein [Hordeum vulgare subsp. vulgare]<>predicted protein [Hordeum vulgare subsp. vulgare]
transcript_10162	comp1808_c0_seq1	gi|474119554|gb|EMS55986.1|	3e-146	V-type proton ATPase subunit B 1 [Triticum urartu]
transcript_10166	comp2259_c0_seq1	gi|30695777|ref|NP_199801.2|	0	Beta-glucosidase, GBA2 type family protein [Arabidopsis thaliana]<>putative protein [Arabidopsis thaliana]<>At5g49900 [Arabidopsis thaliana]<>Beta-glucosidase, GBA2 type family protein [Arabidopsis thaliana]
transcript_10166	comp2259_c0_seq1	gi|508705098|gb|EOX96994.1|	0	Non-lysosomal glucosylceramidase [Theobroma cacao]
transcript_10166	comp2259_c0_seq1	gi|473755237|gb|EMS45716.1|	0	Non-lysosomal glucosylceramidase [Triticum urartu]
transcript_10166	comp2259_c0_seq1	gi|359486233|ref|XP_002264575.2|	0	PREDICTED: non-lysosomal glucosylceramidase [Vitis vinifera]
transcript_10166	comp2259_c0_seq1	gi|357157041|ref|XP_003577664.1|	0	PREDICTED: non-lysosomal glucosylceramidase-like [Brachypodium distachyon]
transcript_10166	comp2259_c0_seq1	gi|514808334|ref|XP_004979008.1|	0	PREDICTED: non-lysosomal glucosylceramidase-like isoform X1 [Setaria italica]
transcript_10169	comp2246_c0_seq1	gi|20599|emb|CAA45023.1|	0	aspartate aminotransferase [Panicum miliaceum]<>aspartate aminotransferase [Panicum miliaceum]
transcript_10169	comp2246_c0_seq1	gi|452090848|gb|AGF95095.1|	0	aspartate aminotransferase [Prunus persica]<>hypothetical protein PRUPE_ppa005315mg [Prunus persica]
transcript_10169	comp2246_c0_seq1	gi|164471780|gb|ABY58643.1|	0	aspartate aminotransferase [Triticum aestivum]
transcript_10169	comp2246_c0_seq1	gi|508782424|gb|EOY29680.1|	0	Aspartate aminotransferase 3 [Theobroma cacao]
transcript_10169	comp2246_c0_seq1	gi|475604472|gb|EMT25743.1|	0	Aspartate aminotransferase, cytoplasmic [Aegilops tauschii]
transcript_10169	comp2246_c0_seq1	gi|473970549|gb|EMS51413.1|	0	Aspartate aminotransferase, cytoplasmic [Triticum urartu]
transcript_10169	comp2246_c0_seq1	gi|255551036|ref|XP_002516566.1|	0	aspartate aminotransferase, putative [Ricinus communis]<>aspartate aminotransferase, putative [Ricinus communis]
transcript_10169	comp2246_c0_seq1	gi|115440075|ref|NP_001044317.1|	0	Os01g0760600 [Oryza sativa Japonica Group]<>putative aspartate aminotransferase [Oryza sativa Japonica Group]<>Os01g0760600 [Oryza sativa Japonica Group]<>unnamed protein product [Oryza sativa Japonica Group]
transcript_10169	comp2246_c0_seq1	gi|224089058|ref|XP_002308618.1|	0	predicted protein [Populus trichocarpa]<>aspartate transaminase family protein [Populus trichocarpa]
transcript_10169	comp2246_c0_seq1	gi|224143559|ref|XP_002324997.1|	0	predicted protein [Populus trichocarpa]<>unknown [Populus trichocarpa]<>aspartate aminotransferase family protein [Populus trichocarpa]
transcript_10169	comp2246_c0_seq1	gi|565401451|ref|XP_006366212.1|	0	PREDICTED: aspartate aminotransferase, chloroplastic-like [Solanum tuberosum]
transcript_10169	comp2246_c0_seq1	gi|357136540|ref|XP_003569862.1|	0	PREDICTED: aspartate aminotransferase, cytoplasmic-like [Brachypodium distachyon]
transcript_10169	comp2246_c0_seq1	gi|514782213|ref|XP_004970037.1|	0	PREDICTED: aspartate aminotransferase, cytoplasmic-like [Setaria italica]
transcript_10169	comp2246_c0_seq1	gi|565371124|ref|XP_006352160.1|	0	PREDICTED: aspartate aminotransferase, cytoplasmic-like [Solanum tuberosum]
transcript_10169	comp2246_c0_seq1	gi|460395171|ref|XP_004243159.1|	0	PREDICTED: aspartate aminotransferase, cytoplasmic-like isoform 2 [Solanum lycopersicum]
transcript_10169	comp2246_c0_seq1	gi|366984548|gb|AEX09183.1|	0	putative aspartate aminotransferase 2 [Gossypium hirsutum]
transcript_10169	comp2246_c0_seq1	gi|112972|sp|P28734.1|AATC_DAUCA	0	RecName: Full=Aspartate aminotransferase, cytoplasmic; AltName: Full=Transaminase A<>aspartate aminotransferase [Daucus carota]<>Asp aminotransferase
transcript_10169	comp2246_c0_seq1	gi|584706|sp|P37833.1|AATC_ORYSJ	0	RecName: Full=Aspartate aminotransferase, cytoplasmic; AltName: Full=Transaminase A<>aspartate aminotransferase [Oryza sativa Japonica Group]<>aspartate aminotransferase [Oryza sativa Japonica Group]<>aspartate aminotransferase [Oryza sativa Japonica Group]<>aspartate aminotransferase [Oryza sativa Japonica Group]<>hypothetical protein OsI_03821 [Oryza sativa Indica Group]<>hypothetical protein O…
transcript_10169	comp2246_c0_seq1	gi|226496407|ref|NP_001141224.1|	0	uncharacterized protein LOC100273311 [Zea mays]<>unknown [Zea mays]<>TPA: aspartate aminotransferase [Zea mays]
transcript_1017	comp26868_c0_seq1	gi|474352591|gb|EMS63031.1|	1e-42	Ubiquitin-like-specific protease 1D [Triticum urartu]
transcript_1017	comp6800_c0_seq1	gi|474352591|gb|EMS63031.1|	3e-30	Ubiquitin-like-specific protease 1D [Triticum urartu]
transcript_10170	comp16643_c0_seq1	gi|474293253|gb|EMS61361.1|	9e-76	Ankyrin-3 [Triticum urartu]
transcript_10173	comp28669_c0_seq1	gi|475606749|gb|EMT26500.1|	2e-12	Putative disease resistance protein RGA4 [Aegilops tauschii]
transcript_10175	comp1615_c0_seq1	gi|565390455|ref|XP_006360953.1|	4e-31	PREDICTED: NHP2-like protein 1-like [Solanum tuberosum]
transcript_10175	comp6648_c0_seq1	gi|474049337|gb|EMS53617.1|	4e-31	NHP2-like protein 1 [Triticum urartu]
transcript_10176	comp2494_c0_seq1	gi|115435946|ref|NP_001042731.1|	0	Os01g0276700 [Oryza sativa Japonica Group]<>putative pyruvate kinase, cytosolic isozyme [Oryza sativa Japonica Group]<>Os01g0276700 [Oryza sativa Japonica Group]<>unnamed protein product [Oryza sativa Japonica Group]<>hypothetical protein OsJ_01290 [Oryza sativa Japonica Group]
transcript_10176	comp2494_c0_seq1	gi|162458157|ref|NP_001105266.1|	0	PK protein [Zea mays]<>putative pyruvate kinase [Zea mays]
transcript_10176	comp2494_c0_seq1	gi|357112421|ref|XP_003558007.1|	0	PREDICTED: pyruvate kinase, cytosolic isozyme-like [Brachypodium distachyon]
transcript_10176	comp2494_c0_seq1	gi|357130961|ref|XP_003567112.1|	0	PREDICTED: pyruvate kinase, cytosolic isozyme-like [Brachypodium distachyon]
transcript_10176	comp2494_c0_seq1	gi|514819655|ref|XP_004984522.1|	0	PREDICTED: pyruvate kinase, cytosolic isozyme-like [Setaria italica]
transcript_10176	comp2494_c0_seq1	gi|470117592|ref|XP_004294938.1|	0	PREDICTED: pyruvate kinase, cytosolic isozyme-like isoform 1 [Fragaria vesca subsp. vesca]
transcript_10176	comp2494_c0_seq1	gi|475566157|gb|EMT14971.1|	0	Pyruvate kinase, cytosolic isozyme [Aegilops tauschii]
transcript_10176	comp2494_c0_seq1	gi|475466823|gb|EMT02217.1|	0	Pyruvate kinase, cytosolic isozyme [Aegilops tauschii]
transcript_10176	comp2494_c0_seq1	gi|473891032|gb|EMS48677.1|	0	Pyruvate kinase, cytosolic isozyme [Triticum urartu]
transcript_10176	comp2494_c0_seq1	gi|474225145|gb|EMS59451.1|	0	Pyruvate kinase, cytosolic isozyme [Triticum urartu]
transcript_10176	comp2494_c0_seq1	gi|195620854|gb|ACG32257.1|	0	pyruvate kinase, cytosolic isozyme [Zea mays]
transcript_10176	comp2494_c0_seq1	gi|527186806|gb|EPS59611.1|	0	pyruvate kinase, cytosolic isozyme, partial [Genlisea aurea]
transcript_10176	comp2494_c0_seq1	gi|224030411|gb|ACN34281.1|	0	unknown [Zea mays]<>TPA: pyruvate kinase [Zea mays]
transcript_10178	comp3094_c0_seq1	gi|475498133|gb|EMT04067.1|	0	DNA replication licensing factor mcm6 [Aegilops tauschii]
transcript_10178	comp3094_c0_seq1	gi|508704903|gb|EOX96799.1|	0	Minichromosome maintenance (MCM2/3/5) family protein isoform 1 [Theobroma cacao]
transcript_10178	comp3094_c0_seq1	gi|508704904|gb|EOX96800.1|	0	Minichromosome maintenance (MCM2/3/5) family protein isoform 2 [Theobroma cacao]
transcript_10178	comp3094_c0_seq1	gi|297791341|ref|XP_002863555.1|	0	minichromosome maintenance family protein [Arabidopsis lyrata subsp. lyrata]<>minichromosome maintenance family protein [Arabidopsis lyrata subsp. lyrata]
transcript_10178	comp3094_c0_seq1	gi|162461434|ref|NP_001105289.1|	0	minichromosome maintenance protein [Zea mays]<>minichromosome maintenance protein [Zea mays]<>minichromosome maintenance protein [Zea mays]
transcript_10178	comp3094_c0_seq1	gi|22327575|ref|NP_680393.1|	0	minichromosome maintenance protein 6 [Arabidopsis thaliana]<>minichromosome maintenance protein 6 [Arabidopsis thaliana]
transcript_10178	comp3094_c0_seq1	gi|115462779|ref|NP_001054989.1|	0	Os05g0235800 [Oryza sativa Japonica Group]<>putative minichromosome maintenance protein [Oryza sativa Japonica Group]<>putative minichromosome maintenance family protein [Oryza sativa Japonica Group]<>Os05g0235800 [Oryza sativa Japonica Group]<>hypothetical protein OsJ_17726 [Oryza sativa Japonica Group]
transcript_10178	comp3094_c0_seq1	gi|357134205|ref|XP_003568708.1|	0	PREDICTED: DNA replication licensing factor mcm6-like [Brachypodium distachyon]
transcript_10178	comp3094_c0_seq1	gi|470115199|ref|XP_004293790.1|	0	PREDICTED: DNA replication licensing factor MCM6-like [Fragaria vesca subsp. vesca]
transcript_10178	comp3094_c0_seq1	gi|514744564|ref|XP_004960666.1|	0	PREDICTED: DNA replication licensing factor mcm6-like [Setaria italica]
transcript_10178	comp3094_c0_seq1	gi|460373595|ref|XP_004232601.1|	0	PREDICTED: DNA replication licensing factor MCM6-like [Solanum lycopersicum]
transcript_10178	comp3094_c0_seq1	gi|565398523|ref|XP_006364823.1|	0	PREDICTED: DNA replication licensing factor MCM6-like [Solanum tuberosum]
transcript_10178	comp3094_c0_seq1	gi|356556132|ref|XP_003546381.1|	0	PREDICTED: maternal DNA replication licensing factor mcm6-like [Glycine max]
transcript_10179	comp10598_c0_seq1	gi|478346652|gb|AGI96999.1|	1e-14	ATP sulfurylase [Triticum durum]
transcript_1018	comp10160_c0_seq1	gi|474193899|gb|EMS58271.1|	3e-85	Cycloartenol synthase [Triticum urartu]
transcript_1018	comp6048_c0_seq1	gi|474193899|gb|EMS58271.1|	3e-82	Cycloartenol synthase [Triticum urartu]
transcript_10180	comp27730_c0_seq1	gi|357118661|ref|XP_003561070.1|	3e-14	PREDICTED: protein-tyrosine sulfotransferase-like [Brachypodium distachyon]
transcript_10181	comp28939_c0_seq1	gi|475612144|gb|EMT28313.1|	2e-19	DnaJ homolog subfamily B member 4 [Aegilops tauschii]
transcript_10181	comp28939_c0_seq1	gi|474407310|gb|EMS66579.1|	2e-19	DnaJ homolog subfamily B member 4 [Triticum urartu]
transcript_10182	comp10557_c0_seq1	gi|357160476|ref|XP_003578777.1|	7e-77	PREDICTED: cytochrome b5-like [Brachypodium distachyon]
transcript_10184	comp10757_c0_seq1	gi|475611726|gb|EMT28193.1|	3e-160	DNA polymerase delta small subunit [Aegilops tauschii]
transcript_10185	comp3320_c0_seq1	gi|474224669|gb|EMS59407.1|	1e-49	Elongation factor 2 [Triticum urartu]
transcript_10186	comp6075_c0_seq1	gi|508785070|gb|EOY32326.1|	7e-13	Lipase/lipooxygenase, putative isoform 3 [Theobroma cacao]
transcript_10190	comp28253_c0_seq1	gi|475562388|gb|EMT14012.1|	5e-41	Putative receptor-like protein kinase [Aegilops tauschii]
transcript_10193	comp21096_c0_seq1	gi|475476664|gb|EMT02630.1|	3e-54	Beta-1,4-mannosyl-glycoprotein 4-beta-N-acetylglucosaminyltransferase [Aegilops tauschii]
transcript_10193	comp22255_c0_seq1	gi|474236694|gb|EMS59590.1|	4e-52	Beta-1,4-mannosyl-glycoprotein 4-beta-N-acetylglucosaminyltransferase [Triticum urartu]
transcript_10195	comp2152_c0_seq1	gi|475603934|gb|EMT25574.1|	0	ABC transporter F family member 4 [Aegilops tauschii]
transcript_10195	comp2152_c0_seq1	gi|475578984|gb|EMT18239.1|	0	ABC transporter F family member 4 [Aegilops tauschii]
transcript_10195	comp2152_c0_seq1	gi|474393400|gb|EMS65520.1|	0	ABC transporter F family member 4 [Triticum urartu]
transcript_10195	comp2152_c0_seq1	gi|474410139|gb|EMS66747.1|	0	ABC transporter F family member 4 [Triticum urartu]
transcript_10195	comp2152_c0_seq1	gi|115453721|ref|NP_001050461.1|	0	Os03g0441500 [Oryza sativa Japonica Group]<>putative ABC transporter [Oryza sativa Japonica Group]<>ABC transporter family protein, expressed [Oryza sativa Japonica Group]<>Os03g0441500 [Oryza sativa Japonica Group]<>unnamed protein product [Oryza sativa Japonica Group]
transcript_10195	comp2152_c0_seq1	gi|357121297|ref|XP_003562357.1|	0	PREDICTED: ABC transporter F family member 4-like [Brachypodium distachyon]
transcript_10195	comp2152_c0_seq1	gi|356548482|ref|XP_003542630.1|	0	PREDICTED: ABC transporter F family member 4-like [Glycine max]
transcript_10195	comp2152_c0_seq1	gi|356562987|ref|XP_003549749.1|	0	PREDICTED: ABC transporter F family member 4-like [Glycine max]
transcript_10195	comp2152_c0_seq1	gi|514818167|ref|XP_004983791.1|	0	PREDICTED: ABC transporter F family member 4-like [Setaria italica]
transcript_10195	comp2152_c0_seq1	gi|565393585|ref|XP_006362455.1|	0	PREDICTED: ABC transporter F family member 4-like [Solanum tuberosum]
transcript_10195	comp2152_c0_seq1	gi|502102241|ref|XP_004492011.1|	0	PREDICTED: ABC transporter F family member 4-like isoform X1 [Cicer arietinum]<>PREDICTED: ABC transporter F family member 4-like isoform X2 [Cicer arietinum]
transcript_10196	comp2207_c0_seq1	gi|475455404|gb|EMT01831.1|	0	External NADH-ubiquinone oxidoreductase 1, mitochondrial [Aegilops tauschii]
transcript_10196	comp2207_c0_seq1	gi|474119357|gb|EMS55962.1|	0	External NADH-ubiquinone oxidoreductase 1, mitochondrial [Triticum urartu]
transcript_10196	comp2207_c0_seq1	gi|115463241|ref|NP_001055220.1|	0	Os05g0331200 [Oryza sativa Japonica Group]<>putative NADPH dehydrogenase [Oryza sativa Japonica Group]<>putative NADPH dehydrogenase [Oryza sativa Japonica Group]<>Os05g0331200 [Oryza sativa Japonica Group]<>hypothetical protein OsI_19490 [Oryza sativa Indica Group]<>unnamed protein product [Oryza sativa Japonica Group]<>hypothetical protein OsJ_18089 [Oryza sativa Japonica Group]
transcript_10196	comp2207_c0_seq1	gi|357144667|ref|XP_003573372.1|	0	PREDICTED: external NADH-ubiquinone oxidoreductase 1, mitochondrial-like [Brachypodium distachyon]
transcript_10196	comp2207_c0_seq1	gi|514782825|ref|XP_004970191.1|	0	PREDICTED: NAD(P)H dehydrogenase B3, mitochondrial-like [Setaria italica]
transcript_10196	comp2207_c0_seq1	gi|357125352|ref|XP_003564358.1|	0	PREDICTED: probable NADH-ubiquinone oxidoreductase C3A11.07, mitochondrial-like [Brachypodium distachyon]
transcript_10196	comp2207_c0_seq1	gi|385274843|dbj|BAM13876.1|	0	type II NAD(P)H dehydrogenase [Arum maculatum]
transcript_10196	comp2207_c0_seq1	gi|385274837|dbj|BAM13873.1|	0	type II NAD(P)H dehydrogenase [Symplocarpus renifolius]
transcript_10196	comp2207_c0_seq1	gi|385274835|dbj|BAM13872.1|	0	type II NAD(P)H dehydrogenase [Symplocarpus renifolius]
transcript_1020	comp10523_c0_seq1	gi|475583822|gb|EMT19584.1|	2e-19	Serine/threonine-protein kinase ATM [Aegilops tauschii]
transcript_1020	comp14681_c0_seq1	gi|475583822|gb|EMT19584.1|	4e-69	Serine/threonine-protein kinase ATM [Aegilops tauschii]
transcript_1020	comp17742_c0_seq1	gi|357135814|ref|XP_003569503.1|	5e-43	PREDICTED: LOW QUALITY PROTEIN: serine/threonine-protein kinase ATM-like [Brachypodium distachyon]
transcript_1020	comp18738_c0_seq1	gi|475583822|gb|EMT19584.1|	6e-105	Serine/threonine-protein kinase ATM [Aegilops tauschii]
transcript_1020	comp21376_c0_seq1	gi|475583822|gb|EMT19584.1|	9e-23	Serine/threonine-protein kinase ATM [Aegilops tauschii]
transcript_1020	comp26022_c0_seq1	gi|474105840|gb|EMS55457.1|	4e-43	Serine/threonine-protein kinase ATM [Triticum urartu]
transcript_1020	comp27136_c0_seq1	gi|475583822|gb|EMT19584.1|	1e-42	Serine/threonine-protein kinase ATM [Aegilops tauschii]
transcript_1020	comp28919_c0_seq1	gi|475583822|gb|EMT19584.1|	3e-19	Serine/threonine-protein kinase ATM [Aegilops tauschii]
transcript_1020	comp28919_c0_seq1	gi|474105840|gb|EMS55457.1|	3e-19	Serine/threonine-protein kinase ATM [Triticum urartu]
transcript_1020	comp6053_c0_seq1	gi|357135814|ref|XP_003569503.1|	0	PREDICTED: LOW QUALITY PROTEIN: serine/threonine-protein kinase ATM-like [Brachypodium distachyon]
transcript_1020	comp6053_c0_seq1	gi|502133902|ref|XP_004501929.1|	0	PREDICTED: LOW QUALITY PROTEIN: serine/threonine-protein kinase ATM-like [Cicer arietinum]
transcript_1020	comp6053_c0_seq1	gi|449441017|ref|XP_004138280.1|	0	PREDICTED: LOW QUALITY PROTEIN: serine/threonine-protein kinase ATM-like [Cucumis sativus]
transcript_1020	comp6053_c0_seq1	gi|359491245|ref|XP_002279402.2|	0	PREDICTED: serine/threonine-protein kinase ATM [Vitis vinifera]
transcript_1020	comp6053_c0_seq1	gi|470112507|ref|XP_004292475.1|	0	PREDICTED: serine/threonine-protein kinase ATM-like [Fragaria vesca subsp. vesca]
transcript_1020	comp6053_c0_seq1	gi|356507238|ref|XP_003522376.1|	0	PREDICTED: serine/threonine-protein kinase ATM-like [Glycine max]
transcript_1020	comp6053_c0_seq1	gi|514788529|ref|XP_004971592.1|	0	PREDICTED: serine/threonine-protein kinase ATM-like [Setaria italica]
transcript_1020	comp6053_c0_seq1	gi|460381588|ref|XP_004236530.1|	0	PREDICTED: serine/threonine-protein kinase ATM-like [Solanum lycopersicum]
transcript_1020	comp6053_c0_seq1	gi|565355249|ref|XP_006344505.1|	0	PREDICTED: serine/threonine-protein kinase ATM-like [Solanum tuberosum]
transcript_1020	comp6053_c0_seq1	gi|357461973|ref|XP_003601268.1|	0	Serine-protein kinase ATM [Medicago truncatula]<>Serine-protein kinase ATM [Medicago truncatula]
transcript_10203	comp14624_c0_seq1	gi|475608921|gb|EMT27195.1|	3e-74	GDSL esterase/lipase [Aegilops tauschii]
transcript_10204	comp29422_c0_seq1	gi|475602194|gb|EMT25059.1|	5e-26	Putative Myb family transcription factor [Aegilops tauschii]
transcript_10206	comp14197_c0_seq1	gi|475398671|gb|EMT00774.1|	8e-162	Mitochondrial chaperone BCS1 [Aegilops tauschii]
transcript_10210	comp26461_c0_seq1	gi|475555789|gb|EMT12518.1|	7e-15	Importin-4 [Aegilops tauschii]
transcript_10211	comp21159_c0_seq1	gi|473938620|gb|EMS50217.1|	2e-65	Putative disease resistance RPP13-like protein 1 [Triticum urartu]
transcript_10211	comp25969_c0_seq1	gi|473938620|gb|EMS50217.1|	6e-39	Putative disease resistance RPP13-like protein 1 [Triticum urartu]
transcript_10212	comp3057_c0_seq1	gi|357148899|ref|XP_003574932.1|	2e-157	PREDICTED: vesicle-associated membrane protein 727-like [Brachypodium distachyon]
transcript_10215	comp644_c0_seq1	gi|46390943|dbj|BAD16457.1|	0	kelch repeat-containing F-box-like [Oryza sativa Japonica Group]
transcript_10215	comp644_c0_seq1	gi|514718133|ref|XP_004953915.1|	0	PREDICTED: F-box/kelch-repeat protein At1g74510-like [Setaria italica]
transcript_10215	comp644_c0_seq1	gi|357138127|ref|XP_003570649.1|	0	PREDICTED: F-box/kelch-repeat protein SKIP11-like [Brachypodium distachyon]
transcript_10217	comp6222_c0_seq1	gi|159895412|gb|ABX09990.1|	3e-64	NADPH-dependent thioredoxin reductase isoform 2 [Hordeum vulgare subsp. vulgare]
transcript_10218	comp11662_c0_seq1	gi|474204206|gb|EMS58604.1|	3e-74	Protein WAX2 [Triticum urartu]
transcript_10219	comp19719_c0_seq1	gi|474012974|gb|EMS52643.1|	7e-49	E3 SUMO-protein ligase RanBP2 [Triticum urartu]
transcript_1022	comp17108_c0_seq1	gi|475613678|gb|EMT28831.1|	9e-160	Transcription initiation factor TFIID subunit 2 [Aegilops tauschii]
transcript_10223	comp5230_c0_seq1	gi|115477787|ref|NP_001062489.1|	0	Os08g0557900 [Oryza sativa Japonica Group]<>RecName: Full=Probable uridine nucleosidase 1; AltName: Full=Uridine ribohydrolase 1<>putative inosine-uridine nucleoside N-ribohydrolase [Oryza sativa Japonica Group]<>Os08g0557900 [Oryza sativa Japonica Group]<>unnamed protein product [Oryza sativa Japonica Group]<>hypothetical protein OsJ_28263 [Oryza sativa Japonica Group]
transcript_10223	comp5230_c0_seq1	gi|357148886|ref|XP_003574927.1|	0	PREDICTED: probable uridine nucleosidase 1-like [Brachypodium distachyon]
transcript_10223	comp5230_c0_seq1	gi|514798516|ref|XP_004974197.1|	0	PREDICTED: probable uridine nucleosidase 1-like [Setaria italica]
transcript_10223	comp5230_c0_seq1	gi|460402044|ref|XP_004246525.1|	0	PREDICTED: uridine nucleosidase 1-like [Solanum lycopersicum]
transcript_10223	comp5230_c0_seq1	gi|565348228|ref|XP_006341119.1|	0	PREDICTED: uridine nucleosidase 1-like isoform X2 [Solanum tuberosum]
transcript_10223	comp5230_c0_seq1	gi|525344437|ref|NP_001266933.1|	0	pyrimidine-specific ribonucleoside hydrolase rihA [Zea mays]<>pyrimidine-specific ribonucleoside hydrolase rihA [Zea mays]<>nucleoside N-ribohydrolase 2b [Zea mays subsp. mays]<>TPA: putative inosine-uridine preferring nucleoside hydrolase [Zea mays]
transcript_10223	comp5230_c0_seq1	gi|226508086|ref|NP_001141948.1|	0	uncharacterized protein LOC100274097 [Zea mays]<>unknown [Zea mays]<>nucleoside N-ribohydrolase 2 [Zea mays]<>hypothetical protein ZEAMMB73_926916 [Zea mays]
transcript_10223	comp5230_c0_seq1	gi|162463640|ref|NP_001105259.1|	0	uncharacterized protein LOC542168 [Zea mays]<>putative inosine-uridine preferring nucleoside hydrolase [Zea mays]
transcript_10227	comp19816_c0_seq1	gi|475575466|gb|EMT17263.1|	9e-35	Putative uncharacterized hydrolase [Aegilops tauschii]
transcript_10229	comp13019_c0_seq1	gi|474403210|gb|EMS66261.1|	4e-16	CHD3-type chromatin-remodeling factor PICKLE [Triticum urartu]
transcript_10231	comp14983_c0_seq1	gi|475575657|gb|EMT17342.1|	3e-86	Aspartic proteinase Asp1 [Aegilops tauschii]
transcript_10233	comp21318_c0_seq1	gi|357140810|ref|XP_003571956.1|	1e-42	PREDICTED: electron transfer flavoprotein-ubiquinone oxidoreductase, mitochondrial-like [Brachypodium distachyon]
transcript_10234	comp24311_c0_seq1	gi|473745117|gb|EMS45484.1|	2e-24	putative protein phosphatase 2C 48 [Triticum urartu]
transcript_10236	comp7266_c0_seq1	gi|475579026|gb|EMT18248.1|	9e-58	DEAD-box ATP-dependent RNA helicase 32 [Aegilops tauschii]
transcript_10239	comp11125_c0_seq1	gi|475622778|gb|EMT31974.1|	1e-114	Putative LRR receptor-like serine/threonine-protein kinase [Aegilops tauschii]
transcript_10241	comp4279_c0_seq1	gi|474420438|gb|EMS67514.1|	0	5'-AMP-activated protein kinase subunit gamma [Triticum urartu]
transcript_10241	comp4279_c0_seq1	gi|162462857|ref|NP_001105005.1|	0	AKINbetagamma-1 protein kinase [Zea mays]<>protein kinase AKINbetagamma-1 [Zea mays]
transcript_10241	comp4279_c0_seq1	gi|115456697|ref|NP_001051949.1|	0	Os03g0856400 [Oryza sativa Japonica Group]<>putative protein kinase AKINbetagamma [Oryza sativa Japonica Group]<>putative protein kinase AKINbetagamma-2 [Oryza sativa Japonica Group]<>protein kinase AKINbetagamma-2, putative, expressed [Oryza sativa Japonica Group]<>Os03g0856400 [Oryza sativa Japonica Group]<>unnamed protein product [Oryza sativa Japonica Group]<>unnamed protein product [Oryza sa…
transcript_10241	comp4279_c0_seq1	gi|357115934|ref|XP_003559740.1|	0	PREDICTED: sucrose nonfermenting 4-like protein-like [Brachypodium distachyon]
transcript_10241	comp4279_c0_seq1	gi|514812375|ref|XP_004980982.1|	0	PREDICTED: sucrose nonfermenting 4-like protein-like [Setaria italica]
transcript_10241	comp4279_c0_seq1	gi|162457926|ref|NP_001105555.1|	0	protein kinase AKINbetagamma-2 [Zea mays]<>protein kinase AKINbetagamma-2 [Zea mays]
transcript_10241	comp4279_c0_seq1	gi|224033551|gb|ACN35851.1|	0	unknown [Zea mays]<>protein kinase AKINbetagamma-2 [Zea mays]
transcript_10241	comp4279_c0_seq1	gi|219886767|gb|ACL53758.1|	0	unknown [Zea mays]<>TPA: protein kinase AKINbetagamma-1 [Zea mays]
transcript_10242	comp26646_c0_seq1	gi|475615843|gb|EMT29579.1|	1e-67	Wall-associated receptor kinase 5 [Aegilops tauschii]
transcript_10243	comp24039_c0_seq1	gi|474381676|gb|EMS64636.1|	1e-46	1-deoxy-D-xylulose 5-phosphate reductoisomerase, chloroplastic [Triticum urartu]
transcript_10244	comp20109_c0_seq1	gi|475577640|gb|EMT17872.1|	1e-15	Putative receptor-like protein kinase [Aegilops tauschii]
transcript_10248	comp3483_c0_seq1	gi|474224456|gb|EMS59381.1|	4e-128	Phospholipid-transporting ATPase 2 [Triticum urartu]
transcript_1025	comp2301_c0_seq1	gi|474331290|gb|EMS62606.1|	4e-135	Reticulon-like protein B1 [Triticum urartu]
transcript_1025	comp2498_c0_seq1	gi|473929957|gb|EMS49910.1|	5e-131	Reticulon-like protein B3 [Triticum urartu]
transcript_10252	comp14366_c0_seq1	gi|475625024|gb|EMT32829.1|	5e-85	PI-PLC X domain-containing protein [Aegilops tauschii]
transcript_10252	comp14366_c0_seq1	gi|475625023|gb|EMT32828.1|	5e-85	PI-PLC X domain-containing protein [Aegilops tauschii]
transcript_10255	comp2993_c0_seq1	gi|473904814|gb|EMS49321.1|	4e-89	Mitochondria fission 1 protein [Triticum urartu]
transcript_10258	comp3031_c0_seq1	gi|475566644|gb|EMT15067.1|	0	Apurinic endonuclease-redox protein [Aegilops tauschii]
transcript_10258	comp3031_c0_seq1	gi|474393539|gb|EMS65549.1|	0	Apurinic endonuclease-redox protein [Triticum urartu]
transcript_10258	comp3031_c0_seq1	gi|357125456|ref|XP_003564410.1|	0	PREDICTED: LOW QUALITY PROTEIN: apurinic endonuclease-redox protein-like [Brachypodium distachyon]
transcript_10259	comp2510_c0_seq1	gi|115467754|ref|NP_001057476.1|	0	Os06g0308800 [Oryza sativa Japonica Group]<>putative LYST-interacting protein LIP5 [Oryza sativa Japonica Group]<>putative LYST-interacting protein LIP5 [Oryza sativa Japonica Group]<>Os06g0308800 [Oryza sativa Japonica Group]<>hypothetical protein OsJ_21105 [Oryza sativa Japonica Group]<>unnamed protein product [Oryza sativa Japonica Group]
transcript_10259	comp2510_c0_seq1	gi|514763628|ref|XP_004965318.1|	0	PREDICTED: vacuolar protein sorting-associated protein VTA1 homolog [Setaria italica]
transcript_10259	comp2510_c0_seq1	gi|224034435|gb|ACN36293.1|	0	unknown [Zea mays]<>putative domain of unknown function (DUF605) family protein [Zea mays]
transcript_10261	comp19484_c0_seq1	gi|475614916|gb|EMT29245.1|	1e-64	Putative serine/threonine-protein kinase [Aegilops tauschii]
transcript_10262	comp4335_c0_seq1	gi|357112031|ref|XP_003557813.1|	8e-167	PREDICTED: probable F-actin-capping protein subunit beta-like isoform 1 [Brachypodium distachyon]
transcript_10267	comp1047_c0_seq1	gi|475577483|gb|EMT17819.1|	4e-29	60S ribosomal protein L28-1 [Aegilops tauschii]
transcript_10269	comp2131_c0_seq1	gi|357132636|ref|XP_003567935.1|	4e-65	PREDICTED: transmembrane protein 93 homolog [Brachypodium distachyon]
transcript_1027	comp912_c0_seq1	gi|380875808|gb|AFF27607.1|	4e-98	cytosolic Cu/Zn superoxide dismutase [Triticum aestivum]<>cytosolic Cu/Zn superoxide dismutase [Triticum aestivum]<>cytosolic Cu/Zn superoxide dismutase [Triticum aestivum]<>cytosolic Cu/Zn superoxide dismutase [Triticum aestivum]
transcript_10270	comp24206_c0_seq1	gi|514764229|ref|XP_004965459.1|	1e-39	PREDICTED: translation initiation factor eIF-2B subunit gamma-like [Setaria italica]
transcript_10270	comp3105_c0_seq1	gi|475608782|gb|EMT27151.1|	2e-40	Translation initiation factor eIF-2B subunit gamma [Aegilops tauschii]
transcript_10270	comp3105_c0_seq1	gi|474107526|gb|EMS55478.1|	2e-40	Translation initiation factor eIF-2B subunit gamma [Triticum urartu]
transcript_10272	comp23090_c0_seq1	gi|475577566|gb|EMT17847.1|	2e-46	Secologanin synthase [Aegilops tauschii]
transcript_10275	comp22943_c0_seq1	gi|475616421|gb|EMT29753.1|	8e-59	Histone-lysine N-methyltransferase MLL2 [Aegilops tauschii]
transcript_10276	comp6943_c0_seq1	gi|115392332|gb|ABI96971.1|	6e-62	putative gag-pol polyprotein [Triticum monococcum subsp. aegilopoides]
transcript_10277	comp7066_c0_seq1	gi|475579546|gb|EMT18362.1|	3e-31	Putative LRR receptor-like serine/threonine-protein kinase [Aegilops tauschii]
transcript_10279	comp1239_c0_seq1	gi|195624374|gb|ACG34017.1|	0	beta 1,4 N-acetylglucosaminyltransferase [Zea mays]
transcript_10279	comp1239_c0_seq1	gi|475519774|gb|EMT06395.1|	0	Beta-1,4-mannosyl-glycoprotein 4-beta-N-acetylglucosaminyltransferase [Aegilops tauschii]
transcript_10279	comp1239_c0_seq1	gi|195605530|gb|ACG24595.1|	0	N-acetylglucosaminyltransferase III [Zea mays]<>N-acetylglucosaminyltransferase III [Zea mays]
transcript_10279	comp1239_c0_seq1	gi|226507842|ref|NP_001149143.1|	0	N-acetylglucosaminyltransferase III [Zea mays]<>N-acetylglucosaminyltransferase III [Zea mays]
transcript_10279	comp1239_c0_seq1	gi|115447059|ref|NP_001047309.1|	0	Os02g0594900 [Oryza sativa Japonica Group]<>glycosyl transferase-like protein [Oryza sativa Japonica Group]<>Os02g0594900 [Oryza sativa Japonica Group]
transcript_10279	comp1239_c0_seq1	gi|115447061|ref|NP_001047310.1|	0	Os02g0595100 [Oryza sativa Japonica Group]<>glycosyl transferase-like protein [Oryza sativa Japonica Group]<>Os02g0595100 [Oryza sativa Japonica Group]<>unnamed protein product [Oryza sativa Japonica Group]<>unnamed protein product [Oryza sativa Japonica Group]
transcript_10279	comp1239_c0_seq1	gi|357149912|ref|XP_003575275.1|	0	PREDICTED: beta-1,4-mannosyl-glycoprotein 4-beta-N-acetylglucosaminyltransferase-like [Brachypodium distachyon]
transcript_10279	comp1239_c0_seq1	gi|357164166|ref|XP_003579970.1|	0	PREDICTED: beta-1,4-mannosyl-glycoprotein 4-beta-N-acetylglucosaminyltransferase-like [Brachypodium distachyon]
transcript_10279	comp1239_c0_seq1	gi|514714295|ref|XP_004952972.1|	0	PREDICTED: beta-1,4-mannosyl-glycoprotein 4-beta-N-acetylglucosaminyltransferase-like [Setaria italica]
transcript_10279	comp1239_c0_seq1	gi|514802135|ref|XP_004975964.1|	0	PREDICTED: beta-1,4-mannosyl-glycoprotein 4-beta-N-acetylglucosaminyltransferase-like [Setaria italica]
transcript_10279	comp1239_c0_seq1	gi|212722168|ref|NP_001132857.1|	0	uncharacterized protein LOC100194350 [Zea mays]<>unknown [Zea mays]<>unknown [Zea mays]<>N-acetylglucosaminyltransferase III [Zea mays]<>N-acetylglucosaminyltransferase III [Zea mays]
transcript_10280	comp19645_c0_seq1	gi|474116956|gb|EMS55885.1|	6e-32	Histone-lysine N-methyltransferase, H3 lysine-9 specific SUVH1 [Triticum urartu]
transcript_10280	comp27120_c0_seq1	gi|48927668|gb|AAT47546.1|	6e-47	SET domain protein [Triticum aestivum]
transcript_10281	comp6729_c0_seq1	gi|326509429|dbj|BAJ91631.1|	2e-56	predicted protein [Hordeum vulgare subsp. vulgare]<>predicted protein [Hordeum vulgare subsp. vulgare]<>Iron-sulfur assembly protein IscA-like 1, mitochondrial [Triticum urartu]
transcript_10283	comp121_c0_seq1	gi|473803927|gb|EMS46644.1|	2e-85	ABC transporter A family member 5 [Triticum urartu]
transcript_10283	comp17209_c0_seq1	gi|473803927|gb|EMS46644.1|	1e-151	ABC transporter A family member 5 [Triticum urartu]
transcript_10287	comp29247_c0_seq1	gi|474122606|gb|EMS56114.1|	2e-41	Putative PAP-specific phosphatase, mitochondrial [Triticum urartu]
transcript_10288	comp2056_c0_seq1	gi|474108683|gb|EMS55552.1|	4e-106	Monothiol glutaredoxin-S4, mitochondrial [Triticum urartu]
transcript_1029	comp6386_c0_seq1	gi|51090867|dbj|BAD35415.1|	0	hydrolase-like [Oryza sativa Japonica Group]<>unnamed protein product [Oryza sativa Japonica Group]
transcript_1029	comp6386_c0_seq1	gi|195633101|gb|ACG36734.1|	0	hydrolase, alpha/beta fold family protein [Zea mays]
transcript_1029	comp6386_c0_seq1	gi|413935522|gb|AFW70073.1|	0	hydrolase, alpha/beta fold family protein [Zea mays]
transcript_1029	comp6386_c0_seq1	gi|115467988|ref|NP_001057593.1|	0	Os06g0354700 [Oryza sativa Japonica Group]<>hydrolase-like [Oryza sativa Japonica Group]<>Os06g0354700 [Oryza sativa Japonica Group]<>unnamed protein product [Oryza sativa Japonica Group]<>hypothetical protein OsJ_21285 [Oryza sativa Japonica Group]<>alpha/beta hydrolase-fold family protein [Oryza sativa Japonica Group]
transcript_1029	comp6386_c0_seq1	gi|508704687|gb|EOX96583.1|	0	Pheophytinase [Theobroma cacao]
transcript_10291	comp5529_c0_seq1	gi|474041602|gb|EMS53305.1|	3e-138	Protein C20orf11 [Triticum urartu]
transcript_10294	comp20176_c0_seq1	gi|58843559|gb|AAW82908.1|	3e-42	pyrroline-5-carboxylate reductase [Triticum aestivum]
transcript_10295	comp2216_c0_seq1	gi|115467850|ref|NP_001057524.1|	0	Os06g0325500 [Oryza sativa Japonica Group]<>pantothenate kinase-like [Oryza sativa Japonica Group]<>pantothenate kinase-like [Oryza sativa Japonica Group]<>Os06g0325500 [Oryza sativa Japonica Group]<>hypothetical protein OsJ_21173 [Oryza sativa Japonica Group]<>unnamed protein product [Oryza sativa Japonica Group]<>unnamed protein product [Oryza sativa Japonica Group]
transcript_10295	comp2216_c0_seq1	gi|226494919|ref|NP_001149554.1|	0	pantothenate kinase 4 [Zea mays]<>pantothenate kinase 4 [Zea mays]
transcript_10295	comp2216_c0_seq1	gi|223948865|gb|ACN28516.1|	0	unknown [Zea mays]<>pantothenate kinase 4 isoform 1 [Zea mays]<>pantothenate kinase 4 isoform 2 [Zea mays]
transcript_10296	comp11963_c0_seq1	gi|9798603|dbj|BAB11739.1|	1e-63	TaWIN1 [Triticum aestivum]
transcript_10296	comp5574_c0_seq1	gi|474137097|gb|EMS56398.1|	3e-22	14-3-3-like protein GF14-D [Triticum urartu]
transcript_10299	comp2185_c0_seq2	gi|115451799|ref|NP_001049500.1|	0	Os03g0238600 [Oryza sativa Japonica Group]<>purple acid phosphatase 1, putative, expressed [Oryza sativa Japonica Group]<>Os03g0238600 [Oryza sativa Japonica Group]<>hypothetical protein OsI_10684 [Oryza sativa Indica Group]<>hypothetical protein OsJ_10077 [Oryza sativa Japonica Group]<>unnamed protein product [Oryza sativa Japonica Group]<>unnamed protein product [Oryza sativa Japonica Group]<>u…
transcript_10299	comp2185_c0_seq2	gi|357113218|ref|XP_003558401.1|	0	PREDICTED: purple acid phosphatase 3-like [Brachypodium distachyon]
transcript_10299	comp2185_c0_seq2	gi|290350666|dbj|BAI78301.1|	0	purple acid phosphatase [Triticum aestivum]
transcript_10299	comp2185_c0_seq2	gi|474357322|gb|EMS63166.1|	0	Purple acid phosphatase 3 [Triticum urartu]
transcript_1030	comp330_c0_seq1	gi|473889805|gb|EMS48554.1|	2e-21	Putative 1-aminocyclopropane-1-carboxylate deaminase [Triticum urartu]
transcript_10302	comp2524_c0_seq1	gi|357121765|ref|XP_003562588.1|	6e-175	PREDICTED: eukaryotic translation initiation factor 6-2-like [Brachypodium distachyon]
transcript_10308	comp8686_c0_seq1	gi|474392084|gb|EMS65443.1|	4e-21	Acidic endochitinase [Triticum urartu]
transcript_1031	comp18661_c0_seq1	gi|474117022|gb|EMS55890.1|	2e-43	putative protein phosphatase 2C 26 [Triticum urartu]
transcript_1031	comp18818_c0_seq1	gi|475600415|gb|EMT24531.1|	2e-23	Putative protein phosphatase 2C 26 [Aegilops tauschii]
transcript_1031	comp18818_c0_seq1	gi|474117022|gb|EMS55890.1|	2e-23	putative protein phosphatase 2C 26 [Triticum urartu]
transcript_1031	comp26534_c0_seq1	gi|474117022|gb|EMS55890.1|	2e-24	putative protein phosphatase 2C 26 [Triticum urartu]
transcript_10310	comp20418_c0_seq1	gi|475605675|gb|EMT26163.1|	3e-45	Putative mixed-linked glucan synthase 8 [Aegilops tauschii]
transcript_10310	comp20418_c0_seq1	gi|473864465|gb|EMS47578.1|	3e-45	putative mixed-linked glucan synthase 8 [Triticum urartu]
transcript_10312	comp7115_c0_seq1	gi|226506424|ref|NP_001147573.1|	0	calcium ion binding protein [Zea mays]<>calcium ion binding protein [Zea mays]<>TPA: calcium ion binding protein [Zea mays]
transcript_10312	comp7115_c0_seq1	gi|508723021|gb|EOY14918.1|	0	Calcium-binding tetratricopeptide family protein [Theobroma cacao]
transcript_10312	comp7115_c0_seq1	gi|115452075|ref|NP_001049638.1|	0	Os03g0263900 [Oryza sativa Japonica Group]<>calcium-binding EF hand family protein, putative, expressed [Oryza sativa Japonica Group]<>Os03g0263900 [Oryza sativa Japonica Group]
transcript_10312	comp7115_c0_seq1	gi|475556651|gb|EMT12685.1|	0	Putative TPR repeat-containing protein [Aegilops tauschii]
transcript_10312	comp7115_c0_seq1	gi|255538832|ref|XP_002510481.1|	0	tetratricopeptide repeat protein, tpr, putative [Ricinus communis]<>tetratricopeptide repeat protein, tpr, putative [Ricinus communis]
transcript_1032	comp26532_c0_seq1	gi|474404492|gb|EMS66348.1|	2e-44	Transmembrane protein 87B [Triticum urartu]
transcript_10325	comp26305_c0_seq1	gi|473910715|gb|EMS49548.1|	1e-36	Putative disease resistance RPP13-like protein 1 [Triticum urartu]
transcript_1033	comp16756_c0_seq1	gi|514807978|ref|XP_004978837.1|	2e-15	PREDICTED: protein TPLATE-like [Setaria italica]
transcript_10335	comp14558_c0_seq1	gi|474419486|gb|EMS67451.1|	2e-85	Secologanin synthase [Triticum urartu]
transcript_10336	comp18872_c0_seq1	gi|474373448|gb|EMS63996.1|	2e-17	Cysteine-rich receptor-like protein kinase 29 [Triticum urartu]
transcript_10339	comp4518_c0_seq1	gi|357441255|ref|XP_003590905.1|	0	O-linked GlcNAc transferase like protein [Medicago truncatula]<>O-linked GlcNAc transferase like protein [Medicago truncatula]
transcript_10339	comp4518_c0_seq1	gi|255562045|ref|XP_002522031.1|	0	o-linked n-acetylglucosamine transferase, ogt, putative [Ricinus communis]<>o-linked n-acetylglucosamine transferase, ogt, putative [Ricinus communis]
transcript_10339	comp4518_c0_seq1	gi|357162940|ref|XP_003579571.1|	0	PREDICTED: probable UDP-N-acetylglucosamine--peptide N-acetylglucosaminyltransferase SEC-like [Brachypodium distachyon]
transcript_10339	comp4518_c0_seq1	gi|357142312|ref|XP_003572530.1|	0	PREDICTED: probable UDP-N-acetylglucosamine--peptide N-acetylglucosaminyltransferase SEC-like [Brachypodium distachyon]
transcript_10339	comp4518_c0_seq1	gi|470132496|ref|XP_004302117.1|	0	PREDICTED: probable UDP-N-acetylglucosamine--peptide N-acetylglucosaminyltransferase SEC-like [Fragaria vesca subsp. vesca]
transcript_10339	comp4518_c0_seq1	gi|356535232|ref|XP_003536152.1|	0	PREDICTED: probable UDP-N-acetylglucosamine--peptide N-acetylglucosaminyltransferase SEC-like [Glycine max]
transcript_10339	comp4518_c0_seq1	gi|514712353|ref|XP_004952491.1|	0	PREDICTED: probable UDP-N-acetylglucosamine--peptide N-acetylglucosaminyltransferase SEC-like [Setaria italica]
transcript_10339	comp4518_c0_seq1	gi|475578885|gb|EMT18216.1|	0	Putative UDP-N-acetylglucosamine--peptide N-acetylglucosaminyltransferase SEC [Aegilops tauschii]
transcript_10339	comp4518_c0_seq1	gi|474419435|gb|EMS67442.1|	0	putative UDP-N-acetylglucosamine--peptide N-acetylglucosaminyltransferase SEC [Triticum urartu]
transcript_10339	comp4518_c0_seq1	gi|508718896|gb|EOY10793.1|	0	Tetratricopeptide repeat (TPR)-like superfamily protein isoform 1 [Theobroma cacao]
transcript_10339	comp4518_c0_seq1	gi|508718897|gb|EOY10794.1|	0	Tetratricopeptide repeat (TPR)-like superfamily protein isoform 2 [Theobroma cacao]
transcript_1034	comp5658_c0_seq1	gi|474190208|gb|EMS58092.1|	5e-163	Protein RMD5-like protein A [Triticum urartu]
transcript_10343	comp2699_c0_seq1	gi|357161120|ref|XP_003578985.1|	0	PREDICTED: UDP-galactose transporter 2-like [Brachypodium distachyon]
transcript_10345	comp19561_c0_seq1	gi|473781298|gb|EMS46080.1|	2e-11	L-lactate dehydrogenase B [Triticum urartu]
transcript_10346	comp977_c0_seq1	gi|194339233|gb|ACF49500.1|	1e-113	cyclophilin B-B [Triticum aestivum]<>Peptidyl-prolyl cis-trans isomerase CYP19-4 [Triticum urartu]<>Peptidyl-prolyl cis-trans isomerase CYP19-4 [Aegilops tauschii]
transcript_10348	comp17794_c0_seq1	gi|475576525|gb|EMT17562.1|	8e-76	Exocyst complex component 7 [Aegilops tauschii]
transcript_1035	comp25272_c0_seq1	gi|475567308|gb|EMT15244.1|	4e-72	Anaphase-promoting complex subunit 2 [Aegilops tauschii]
transcript_1035	comp306_c0_seq1	gi|475567307|gb|EMT15243.1|	2e-175	Elongator complex protein 3 [Aegilops tauschii]
transcript_10350	comp27474_c0_seq1	gi|475555016|gb|EMT12351.1|	8e-43	Kelch-like ECH-associated protein 1 [Aegilops tauschii]
transcript_10351	comp16641_c0_seq1	gi|222353108|emb|CAR95900.1|	2e-51	starch branching enzyme IIa [Triticum aestivum]
transcript_10353	comp9687_c0_seq1	gi|474256556|gb|EMS60384.1|	2e-18	Chloroplast processing peptidase [Triticum urartu]
transcript_10359	comp26301_c0_seq1	gi|226496615|ref|NP_001148078.1|	1e-83	TBC domain containing protein [Zea mays]<>TBC domain containing protein [Zea mays]<>TPA: TBC domain containing protein [Zea mays]
transcript_1036	comp15220_c0_seq1	gi|473846865|gb|EMS47399.1|	2e-49	Phospholipid-transporting ATPase 3 [Triticum urartu]
transcript_1036	comp5206_c0_seq1	gi|357146212|ref|XP_003573913.1|	1e-75	PREDICTED: phospholipid-transporting ATPase 3-like [Brachypodium distachyon]
transcript_1036	comp57_c0_seq1	gi|475465589|gb|EMT02186.1|	0	Phospholipid-transporting ATPase 3 [Aegilops tauschii]
transcript_1036	comp57_c0_seq1	gi|473846865|gb|EMS47399.1|	0	Phospholipid-transporting ATPase 3 [Triticum urartu]
transcript_1036	comp57_c0_seq1	gi|110289073|gb|ABB47597.2|	0	Phospholipid-transporting ATPase 3, putative, expressed [Oryza sativa Japonica Group]
transcript_1036	comp57_c0_seq1	gi|357146212|ref|XP_003573913.1|	0	PREDICTED: phospholipid-transporting ATPase 3-like [Brachypodium distachyon]
transcript_1036	comp57_c0_seq1	gi|514816864|ref|XP_004983167.1|	0	PREDICTED: phospholipid-transporting ATPase 3-like isoform X1 [Setaria italica]
transcript_1036	comp57_c0_seq1	gi|514816866|ref|XP_004983168.1|	0	PREDICTED: phospholipid-transporting ATPase 3-like isoform X2 [Setaria italica]
transcript_10363	comp21608_c0_seq1	gi|19881745|gb|AAM01146.1|AC108884_28	5e-38	Putative F-box protein family [Oryza sativa Japonica Group]<>Putative F-box protein family [Oryza sativa Japonica Group]
transcript_10363	comp6810_c0_seq1	gi|514816770|ref|XP_004983120.1|	4e-37	PREDICTED: LOW QUALITY PROTEIN: F-box/LRR-repeat protein 15-like [Setaria italica]
transcript_10364	comp11725_c0_seq1	gi|357167741|ref|XP_003581310.1|	5e-93	PREDICTED: protein FAR1-RELATED SEQUENCE 5-like [Brachypodium distachyon]
transcript_10366	comp2967_c0_seq1	gi|115437452|ref|NP_001043299.1|	0	Os01g0550100 [Oryza sativa Japonica Group]<>putative ubiquitin-specific protease 6 [Oryza sativa Japonica Group]<>putative ubiquitin-specific protease 6 [Oryza sativa Japonica Group]<>Os01g0550100 [Oryza sativa Japonica Group]<>unnamed protein product [Oryza sativa Japonica Group]
transcript_10366	comp2967_c0_seq1	gi|225442341|ref|XP_002281000.1|	0	PREDICTED: ubiquitin carboxyl-terminal hydrolase 6 [Vitis vinifera]<>unnamed protein product [Vitis vinifera]
transcript_10366	comp2967_c0_seq1	gi|357135165|ref|XP_003569182.1|	0	PREDICTED: ubiquitin carboxyl-terminal hydrolase 6-like [Brachypodium distachyon]
transcript_10366	comp2967_c0_seq1	gi|356522666|ref|XP_003529967.1|	0	PREDICTED: ubiquitin carboxyl-terminal hydrolase 6-like [Glycine max]
transcript_10366	comp2967_c0_seq1	gi|514777802|ref|XP_004968945.1|	0	PREDICTED: ubiquitin carboxyl-terminal hydrolase 6-like [Setaria italica]
transcript_10366	comp2967_c0_seq1	gi|502156184|ref|XP_004510348.1|	0	PREDICTED: ubiquitin carboxyl-terminal hydrolase 6-like isoform X1 [Cicer arietinum]
transcript_10366	comp2967_c0_seq1	gi|469609860|gb|AGH62007.1|	0	ubiquitin carboxyl-terminal hydrolase 6 [Arachis hypogaea]
transcript_10366	comp2967_c0_seq1	gi|469609842|gb|AGH61998.1|	0	ubiquitin carboxyl-terminal hydrolase 6 [Arachis hypogaea]
transcript_10366	comp2967_c0_seq1	gi|226509912|ref|NP_001148768.1|	0	ubiquitin carboxyl-terminal hydrolase 6 [Zea mays]<>ubiquitin carboxyl-terminal hydrolase 6 [Zea mays]<>unknown [Zea mays]<>TPA: ubiquitin carboxyl-terminal hydrolase [Zea mays]
transcript_10366	comp2967_c0_seq1	gi|255587069|ref|XP_002534122.1|	0	Ubiquitin carboxyl-terminal hydrolase, putative [Ricinus communis]<>Ubiquitin carboxyl-terminal hydrolase, putative [Ricinus communis]
transcript_10366	comp2967_c0_seq1	gi|508779803|gb|EOY27059.1|	0	Ubiquitin-specific protease 6 [Theobroma cacao]
transcript_1037	comp20203_c0_seq1	gi|363412768|gb|AEW22943.1|	2e-37	putative kinase-interacting protein 1 [Cenchrus ciliaris]
transcript_1037	comp22969_c0_seq1	gi|363412768|gb|AEW22943.1|	4e-20	putative kinase-interacting protein 1 [Cenchrus ciliaris]
transcript_1037	comp24848_c0_seq1	gi|363412768|gb|AEW22943.1|	2e-19	putative kinase-interacting protein 1 [Cenchrus ciliaris]
transcript_1037	comp7405_c0_seq1	gi|508702786|gb|EOX94682.1|	2e-39	Kinase interacting (KIP1-like) family protein, putative [Theobroma cacao]
transcript_10371	comp7496_c0_seq1	gi|299469384|emb|CBG91910.1|	6e-91	putative PDI-like protein [Triticum aestivum]<>Thioredoxin domain-containing protein 5 [Aegilops tauschii]
transcript_10372	comp2467_c0_seq1	gi|115440741|ref|NP_001044650.1|	0	Os01g0821800 [Oryza sativa Japonica Group]<>methionyl-tRNA synthetase-like protein [Oryza sativa Japonica Group]<>methionyl-tRNA synthetase-like protein [Oryza sativa Japonica Group]<>Os01g0821800 [Oryza sativa Japonica Group]<>hypothetical protein OsJ_03899 [Oryza sativa Japonica Group]<>unnamed protein product [Oryza sativa Japonica Group]<>unnamed protein product [Oryza sativa Japonica Group]
transcript_10372	comp2467_c0_seq1	gi|357131207|ref|XP_003567231.1|	0	PREDICTED: probable methionyl-tRNA synthetase-like [Brachypodium distachyon]
transcript_10372	comp2467_c0_seq1	gi|475618080|gb|EMT30338.1|	0	Putative methionyl-tRNA synthetase [Aegilops tauschii]
transcript_10372	comp2467_c0_seq1	gi|474420681|gb|EMS67527.1|	0	putative methionyl-tRNA synthetase [Triticum urartu]
transcript_10374	comp13596_c0_seq1	gi|475361276|gb|EMT00486.1|	5e-63	Putative potassium transporter 2 [Aegilops tauschii]
transcript_10374	comp1548_c0_seq1	gi|195652023|gb|ACG45479.1|	0	potassium transporter 2 [Zea mays]
transcript_10374	comp1548_c0_seq1	gi|93138735|gb|ABE99812.1|	0	potassium transporter HAK4 [Hordeum vulgare]<>predicted protein [Hordeum vulgare subsp. vulgare]
transcript_10374	comp1548_c0_seq1	gi|357126700|ref|XP_003565025.1|	0	PREDICTED: probable potassium transporter 2-like [Brachypodium distachyon]
transcript_10374	comp1548_c0_seq1	gi|514786851|ref|XP_004971190.1|	0	PREDICTED: probable potassium transporter 2-like isoform X1 [Setaria italica]
transcript_10374	comp1548_c0_seq1	gi|514786855|ref|XP_004971191.1|	0	PREDICTED: probable potassium transporter 2-like isoform X2 [Setaria italica]
transcript_10374	comp1548_c0_seq1	gi|57899625|dbj|BAD87252.1|	0	putative HAK2 [Oryza sativa Japonica Group]<>unnamed protein product [Oryza sativa Japonica Group]
transcript_10374	comp1548_c0_seq1	gi|475361276|gb|EMT00486.1|	0	Putative potassium transporter 2 [Aegilops tauschii]
transcript_10374	comp1548_c0_seq1	gi|474366854|gb|EMS63533.1|	0	putative potassium transporter 2 [Triticum urartu]
transcript_10378	comp9232_c0_seq1	gi|475532708|gb|EMT08267.1|	3e-75	AP-3 complex subunit beta-2 [Aegilops tauschii]
transcript_10379	comp21512_c0_seq1	gi|475468075|gb|EMT02261.1|	1e-32	Putative mitochondrial chaperone BCS1-B [Aegilops tauschii]
transcript_1038	comp14262_c0_seq1	gi|475580128|gb|EMT18514.1|	2e-83	Glucosamine--fructose-6-phosphate aminotransferase (isomerizing) 2 [Aegilops tauschii]
transcript_1038	comp27596_c0_seq1	gi|475580128|gb|EMT18514.1|	4e-50	Glucosamine--fructose-6-phosphate aminotransferase (isomerizing) 2 [Aegilops tauschii]
transcript_10382	comp15823_c0_seq1	gi|475595330|gb|EMT23002.1|	1e-18	Putative serine/threonine-protein kinase receptor [Aegilops tauschii]
transcript_10383	comp13122_c0_seq1	gi|543177598|gb|AGV54820.1|	2e-61	cell wall-associated hydrolase [Phaseolus vulgaris]
transcript_10383	comp13122_c0_seq1	gi|543177598|gb|AGV54820.1|	2e-61	cell wall-associated hydrolase [Phaseolus vulgaris]
transcript_1039	comp12989_c0_seq1	gi|474363237|gb|EMS63366.1|	1e-148	putative polyprenol reductase 1 [Triticum urartu]
transcript_1039	comp24373_c0_seq1	gi|474363237|gb|EMS63366.1|	6e-38	putative polyprenol reductase 1 [Triticum urartu]
transcript_10396	comp4169_c0_seq1	gi|475549964|gb|EMT11360.1|	2e-35	Defensin Tk-AMP-D4 [Aegilops tauschii]
transcript_10397	comp2221_c0_seq1	gi|61381322|gb|AAX45242.1|	0	Na+/H+ antiporter [Festuca arundinacea]
transcript_10397	comp2221_c0_seq1	gi|27948863|gb|AAO25547.1|	0	Na+/H+ antiporter [Hordeum brevisubulatum]
transcript_10397	comp2221_c0_seq1	gi|89152234|gb|ABD62853.1|	0	Na+/H+ antiporter [Hordeum vulgare]
transcript_10397	comp2221_c0_seq1	gi|52546974|gb|AAU81619.1|	0	Na+/H+ antiporter [Iris lactea]
transcript_10397	comp2221_c0_seq1	gi|42495693|gb|AAS17949.1|	0	Na+/H+ antiporter precursor [Triticum aestivum]
transcript_10397	comp2221_c0_seq1	gi|333033744|dbj|BAK23261.1|	0	Na+/H+ exchanger [Puccinellia tenuiflora]
transcript_10397	comp2221_c0_seq1	gi|65432087|gb|AAY42599.1|	0	NHX1 [Lolium perenne]
transcript_10397	comp2221_c0_seq1	gi|115486455|ref|NP_001068371.1|	0	Os11g0648000 [Oryza sativa Japonica Group]<>sodium/hydrogen exchanger 3 family protein, expressed [Oryza sativa Japonica Group]<>Os11g0648000 [Oryza sativa Japonica Group]<>sodium/proton antiporter [Oryza sativa Japonica Group]
transcript_10397	comp2221_c0_seq1	gi|357155929|ref|XP_003577286.1|	0	PREDICTED: sodium/hydrogen exchanger 2-like [Brachypodium distachyon]
transcript_10397	comp2221_c0_seq1	gi|514810098|ref|XP_004979862.1|	0	PREDICTED: sodium/hydrogen exchanger 2-like [Setaria italica]
transcript_10397	comp2221_c0_seq1	gi|475605900|gb|EMT26232.1|	0	Sodium/hydrogen exchanger 2 [Aegilops tauschii]
transcript_10397	comp2221_c0_seq1	gi|474136817|gb|EMS56375.1|	0	Sodium/hydrogen exchanger 2 [Triticum urartu]
transcript_10397	comp2221_c0_seq1	gi|195648374|gb|ACG43655.1|	0	sodium/hydrogen exchanger 2 [Zea mays]
transcript_10397	comp2221_c0_seq1	gi|238008154|gb|ACR35112.1|	0	unknown [Zea mays]<>LOW QUALITY PROTEIN: sodium/hydrogen exchanger [Zea mays]
transcript_10397	comp2221_c0_seq1	gi|82621225|gb|ABB86294.1|	0	vacuolar Na+/H+ antiporter [Hordeum brevisubulatum]
transcript_10397	comp2221_c0_seq2	gi|61381322|gb|AAX45242.1|	0	Na+/H+ antiporter [Festuca arundinacea]
transcript_10397	comp2221_c0_seq2	gi|27948863|gb|AAO25547.1|	0	Na+/H+ antiporter [Hordeum brevisubulatum]
transcript_10397	comp2221_c0_seq2	gi|89152234|gb|ABD62853.1|	0	Na+/H+ antiporter [Hordeum vulgare]
transcript_10397	comp2221_c0_seq2	gi|52546974|gb|AAU81619.1|	0	Na+/H+ antiporter [Iris lactea]
transcript_10397	comp2221_c0_seq2	gi|42495693|gb|AAS17949.1|	0	Na+/H+ antiporter precursor [Triticum aestivum]
transcript_10397	comp2221_c0_seq2	gi|333033744|dbj|BAK23261.1|	0	Na+/H+ exchanger [Puccinellia tenuiflora]
transcript_10397	comp2221_c0_seq2	gi|65432087|gb|AAY42599.1|	0	NHX1 [Lolium perenne]
transcript_10397	comp2221_c0_seq2	gi|115486455|ref|NP_001068371.1|	0	Os11g0648000 [Oryza sativa Japonica Group]<>sodium/hydrogen exchanger 3 family protein, expressed [Oryza sativa Japonica Group]<>Os11g0648000 [Oryza sativa Japonica Group]<>sodium/proton antiporter [Oryza sativa Japonica Group]
transcript_10397	comp2221_c0_seq2	gi|357155929|ref|XP_003577286.1|	0	PREDICTED: sodium/hydrogen exchanger 2-like [Brachypodium distachyon]
transcript_10397	comp2221_c0_seq2	gi|514810098|ref|XP_004979862.1|	0	PREDICTED: sodium/hydrogen exchanger 2-like [Setaria italica]
transcript_10397	comp2221_c0_seq2	gi|475605900|gb|EMT26232.1|	0	Sodium/hydrogen exchanger 2 [Aegilops tauschii]
transcript_10397	comp2221_c0_seq2	gi|474136817|gb|EMS56375.1|	0	Sodium/hydrogen exchanger 2 [Triticum urartu]
transcript_10397	comp2221_c0_seq2	gi|195648374|gb|ACG43655.1|	0	sodium/hydrogen exchanger 2 [Zea mays]
transcript_10397	comp2221_c0_seq2	gi|238008154|gb|ACR35112.1|	0	unknown [Zea mays]<>LOW QUALITY PROTEIN: sodium/hydrogen exchanger [Zea mays]
transcript_10397	comp2221_c0_seq2	gi|82621225|gb|ABB86294.1|	0	vacuolar Na+/H+ antiporter [Hordeum brevisubulatum]
transcript_10399	comp12759_c0_seq1	gi|475558524|gb|EMT13111.1|	1e-38	Zinc finger CCCH domain-containing protein 42 [Aegilops tauschii]
transcript_104	comp14795_c0_seq1	gi|18103933|emb|CAC83301.1|	2e-52	cytochrome P450 reductase [Triticum aestivum]
transcript_104	comp14795_c0_seq1	gi|475564627|gb|EMT14573.1|	2e-52	NADPH--cytochrome P450 reductase [Aegilops tauschii]
transcript_104	comp15243_c0_seq1	gi|474402746|gb|EMS66177.1|	4e-162	NADPH--cytochrome P450 reductase [Triticum urartu]
transcript_104	comp17236_c0_seq1	gi|18103933|emb|CAC83301.1|	1e-44	cytochrome P450 reductase [Triticum aestivum]
transcript_104	comp17236_c0_seq1	gi|475564627|gb|EMT14573.1|	1e-44	NADPH--cytochrome P450 reductase [Aegilops tauschii]
transcript_104	comp17236_c0_seq1	gi|474402746|gb|EMS66177.1|	1e-44	NADPH--cytochrome P450 reductase [Triticum urartu]
transcript_1040	comp15604_c0_seq1	gi|224102693|ref|XP_002312779.1|	2e-13	predicted protein [Populus trichocarpa]<>glycine-rich family protein [Populus trichocarpa]
transcript_1040	comp28707_c0_seq1	gi|508708324|gb|EOY00221.1|	5e-12	Glycine-rich protein, putative isoform 2 [Theobroma cacao]
transcript_10400	comp3130_c0_seq1	gi|475591214|gb|EMT21686.1|	4e-49	Alpha-L-arabinofuranosidase 1 [Aegilops tauschii]
transcript_10401	comp24212_c0_seq1	gi|474160052|gb|EMS57256.1|	2e-61	Threonine synthase 1, chloroplastic [Triticum urartu]
transcript_10405	comp10666_c0_seq1	gi|71084355|gb|AAZ23614.1|	6e-67	disproportionating enzyme [Aegilops tauschii]
transcript_10406	comp597_c0_seq1	gi|474057935|gb|EMS53908.1|	2e-161	Aspartate aminotransferase, mitochondrial [Triticum urartu]
transcript_10407	comp2664_c0_seq1	gi|115445623|ref|NP_001046591.1|	0	Os02g0290500 [Oryza sativa Japonica Group]<>phosphatidylinositol 3- and 4-kinase-like [Oryza sativa Japonica Group]<>phosphatidylinositol 3- and 4-kinase-like [Oryza sativa Japonica Group]<>Os02g0290500 [Oryza sativa Japonica Group]<>hypothetical protein OsI_06809 [Oryza sativa Indica Group]<>hypothetical protein OsJ_06315 [Oryza sativa Japonica Group]<>unnamed protein product [Oryza sativa Japon…
transcript_10407	comp2664_c0_seq1	gi|226506268|ref|NP_001147061.1|	0	phosphatidylinositol 3- and 4-kinase family protein [Zea mays]<>phosphatidylinositol 3- and 4-kinase family protein [Zea mays]
transcript_10407	comp2664_c0_seq1	gi|297828377|ref|XP_002882071.1|	0	phosphatidylinositol 3-and 4-kinase family protein [Arabidopsis lyrata subsp. lyrata]<>phosphatidylinositol 3-and 4-kinase family protein [Arabidopsis lyrata subsp. lyrata]
transcript_10407	comp2664_c0_seq1	gi|475613878|gb|EMT28909.1|	0	Phosphatidylinositol 4-kinase type 2-beta [Aegilops tauschii]
transcript_10407	comp2664_c0_seq1	gi|18407090|ref|NP_566076.1|	0	phosphoinositide 4-kinase gamma 4 [Arabidopsis thaliana]<>phosphoinositide 4-kinase gamma 4 [Arabidopsis thaliana]<>RecName: Full=Phosphatidylinositol 4-kinase gamma 4; Short=AtPI4Kgamma4; Short=PI-4Kgamma4; Short=PI4K gamma 4; AltName: Full=Ubiquitin-like domain kinase gamma 4; Short=UbDK gamma 4<>At2g46500/F11C10.19 [Arabidopsis thaliana]<>expressed protein [Arabidopsis thaliana]<>expressed pro…
transcript_10407	comp2664_c0_seq1	gi|565345260|ref|XP_006339715.1|	0	PREDICTED: phosphatidylinositol 4-kinase gamma 4-like [Solanum tuberosum]
transcript_10407	comp2664_c0_seq1	gi|357142717|ref|XP_003572668.1|	0	PREDICTED: probable phosphatidylinositol 4-kinase type 2-beta At1g26270-like [Brachypodium distachyon]
transcript_10407	comp2664_c0_seq1	gi|470144699|ref|XP_004307985.1|	0	PREDICTED: probable phosphatidylinositol 4-kinase type 2-beta At1g26270-like [Fragaria vesca subsp. vesca]
transcript_10407	comp2664_c0_seq1	gi|514764217|ref|XP_004965456.1|	0	PREDICTED: probable phosphatidylinositol 4-kinase type 2-beta At1g26270-like [Setaria italica]
transcript_10407	comp2664_c0_seq1	gi|514711385|ref|XP_004952268.1|	0	PREDICTED: probable phosphatidylinositol 4-kinase type 2-beta At1g26270-like isoform X1 [Setaria italica]<>PREDICTED: probable phosphatidylinositol 4-kinase type 2-beta At1g26270-like isoform X2 [Setaria italica]<>PREDICTED: probable phosphatidylinositol 4-kinase type 2-beta At1g26270-like isoform X3 [Setaria italica]
transcript_10407	comp2664_c0_seq1	gi|54290883|dbj|BAD61543.1|	0	putative ubiquitin [Oryza sativa Japonica Group]<>putative ubiquitin [Oryza sativa Japonica Group]<>hypothetical protein OsJ_21238 [Oryza sativa Japonica Group]<>unnamed protein product [Oryza sativa Japonica Group]
transcript_1041	comp14772_c0_seq1	gi|473904861|gb|EMS49328.1|	9e-135	putative protein phosphatase 2C 41 [Triticum urartu]
transcript_1041	comp17071_c0_seq1	gi|475585213|gb|EMT20001.1|	5e-12	Putative protein phosphatase 2C 41 [Aegilops tauschii]
transcript_10410	comp29098_c0_seq1	gi|473869887|gb|EMS47727.1|	3e-15	putative potassium transporter 17 [Triticum urartu]
transcript_10414	comp1071_c0_seq1	gi|473885882|gb|EMS48100.1|	1e-114	Zinc finger A20 and AN1 domain-containing stress-associated protein 9 [Triticum urartu]
transcript_10414	comp11345_c0_seq1	gi|473885882|gb|EMS48100.1|	3e-25	Zinc finger A20 and AN1 domain-containing stress-associated protein 9 [Triticum urartu]
transcript_10414	comp11345_c0_seq1	gi|473885882|gb|EMS48100.1|	3e-25	Zinc finger A20 and AN1 domain-containing stress-associated protein 9 [Triticum urartu]
transcript_10415	comp19941_c0_seq1	gi|473971148|gb|EMS51466.1|	3e-47	Endoribonuclease Dicer-like protein 4 [Triticum urartu]
transcript_10419	comp10521_c0_seq1	gi|475615736|gb|EMT29544.1|	1e-142	Putative gibberellin receptor GID1L2 [Aegilops tauschii]
transcript_1042	comp8545_c0_seq1	gi|475558304|gb|EMT13050.1|	3e-113	DOMON domain-containing protein [Aegilops tauschii]
transcript_10421	comp24837_c0_seq1	gi|4586594|dbj|BAA76429.1|	2e-24	polyubiquitin [Cicer arietinum]
transcript_10421	comp24837_c0_seq1	gi|387916118|gb|AFK11668.1|	2e-24	polyubiquitin-like protein [Callorhinchus milii]
transcript_10426	comp1857_c0_seq1	gi|475446295|gb|EMT01564.1|	0	E3 ubiquitin-protein ligase CIP8 [Aegilops tauschii]
transcript_10426	comp1857_c0_seq1	gi|474343677|gb|EMS62753.1|	0	E3 ubiquitin-protein ligase RING1 [Triticum urartu]
transcript_10426	comp1857_c0_seq1	gi|297727917|ref|NP_001176322.1|	0	Os11g0119200 [Oryza sativa Japonica Group]<>Zinc finger, C3HC4 type family protein, expressed [Oryza sativa Japonica Group]<>unnamed protein product [Oryza sativa Japonica Group]<>Os11g0119200 [Oryza sativa Japonica Group]
transcript_10426	comp1857_c0_seq1	gi|115487044|ref|NP_001066009.1|	0	Os12g0118700 [Oryza sativa Japonica Group]<>Zinc finger, C3HC4 type family protein, expressed [Oryza sativa Japonica Group]<>Os12g0118700 [Oryza sativa Japonica Group]<>unnamed protein product [Oryza sativa Japonica Group]<>hypothetical protein OsJ_35023 [Oryza sativa Japonica Group]
transcript_10426	comp1857_c0_seq1	gi|514805071|ref|XP_004977400.1|	0	PREDICTED: cytochrome P450 714C3-like isoform X3 [Setaria italica]
transcript_10426	comp1857_c0_seq1	gi|514805075|ref|XP_004977402.1|	0	PREDICTED: cytochrome P450 714C3-like isoform X5 [Setaria italica]
transcript_10426	comp1857_c0_seq1	gi|226504512|ref|NP_001148976.1|	0	protein binding protein [Zea mays]<>protein binding protein [Zea mays]<>putative RING zinc finger domain superfamily protein [Zea mays]
transcript_10429	comp6340_c0_seq1	gi|475499078|gb|EMT04133.1|	9e-42	40S ribosomal protein S24-2 [Aegilops tauschii]
transcript_1043	comp13464_c0_seq1	gi|413916201|gb|AFW56133.1|	1e-67	putative DEAD-box ATP-dependent RNA helicase family protein [Zea mays]
transcript_1043	comp14711_c0_seq1	gi|413916201|gb|AFW56133.1|	1e-177	putative DEAD-box ATP-dependent RNA helicase family protein [Zea mays]
transcript_1043	comp26451_c0_seq1	gi|475615726|gb|EMT29540.1|	3e-36	DEAD-box ATP-dependent RNA helicase 27 [Aegilops tauschii]
transcript_1043	comp511_c0_seq1	gi|475615726|gb|EMT29540.1|	2e-52	DEAD-box ATP-dependent RNA helicase 27 [Aegilops tauschii]
transcript_10430	comp23773_c0_seq1	gi|357111405|ref|XP_003557504.1|	1e-19	PREDICTED: type I inositol-1,4,5-trisphosphate 5-phosphatase CVP2-like [Brachypodium distachyon]
transcript_10430	comp23773_c0_seq1	gi|357111405|ref|XP_003557504.1|	1e-19	PREDICTED: type I inositol-1,4,5-trisphosphate 5-phosphatase CVP2-like [Brachypodium distachyon]
transcript_10430	comp23773_c0_seq1	gi|357111405|ref|XP_003557504.1|	1e-19	PREDICTED: type I inositol-1,4,5-trisphosphate 5-phosphatase CVP2-like [Brachypodium distachyon]
transcript_10435	comp7107_c0_seq1	gi|475626183|gb|EMT33233.1|	4e-43	PHD finger protein [Aegilops tauschii]
transcript_10436	comp16366_c0_seq1	gi|475615909|gb|EMT29601.1|	1e-37	Putative cyclic nucleotide-gated ion channel 9 [Aegilops tauschii]
transcript_10437	comp3405_c0_seq1	gi|62321451|dbj|BAD94852.1|	2e-33	mitochondrial phosphate translocator [Arabidopsis thaliana]
transcript_10437	comp3405_c0_seq1	gi|475432642|gb|EMT01228.1|	2e-33	Phosphate carrier protein, mitochondrial [Aegilops tauschii]
transcript_10441	comp1937_c0_seq1	gi|475523685|gb|EMT06919.1|	0	DnaJ homolog subfamily B member 4 [Aegilops tauschii]
transcript_10441	comp1937_c0_seq1	gi|473881540|gb|EMS47981.1|	0	DnaJ homolog subfamily B member 4 [Triticum urartu]
transcript_10441	comp1937_c0_seq1	gi|226495597|ref|NP_001148530.1|	0	dnaJ subfamily B member 4 [Zea mays]<>dnaJ subfamily B member 4 [Zea mays]<>unknown [Zea mays]<>dnaJ subfamily B member 4 [Zea mays]
transcript_10441	comp1937_c0_seq1	gi|115443981|ref|NP_001045770.1|	0	Os02g0128400 [Oryza sativa Japonica Group]<>putative heat shock protein 40 [Oryza sativa Japonica Group]<>Os02g0128400 [Oryza sativa Japonica Group]<>hypothetical protein OsJ_05227 [Oryza sativa Japonica Group]
transcript_10441	comp1937_c0_seq1	gi|357146342|ref|XP_003573957.1|	0	PREDICTED: dnaJ homolog subfamily B member 1-like [Brachypodium distachyon]
transcript_10441	comp1937_c0_seq1	gi|514710405|ref|XP_004952023.1|	0	PREDICTED: dnaJ homolog subfamily B member 1-like [Setaria italica]
transcript_10443	comp2520_c0_seq1	gi|550324137|gb|EEE98715.2|	2e-105	OTU-like cysteine protease family protein [Populus trichocarpa]
transcript_10443	comp2520_c0_seq2	gi|514801163|ref|XP_004975495.1|	3e-105	PREDICTED: OTU domain-containing protein DDB_G0284757-like [Setaria italica]
transcript_10443	comp2520_c0_seq2	gi|514801163|ref|XP_004975495.1|	3e-105	PREDICTED: OTU domain-containing protein DDB_G0284757-like [Setaria italica]
transcript_10445	comp19092_c0_seq1	gi|475573204|gb|EMT16676.1|	4e-115	U-box domain-containing protein 4 [Aegilops tauschii]
transcript_10448	comp2040_c0_seq1	gi|475489531|gb|EMT03438.1|	0	Aspartyl-tRNA synthetase, cytoplasmic [Aegilops tauschii]
transcript_10448	comp2040_c0_seq1	gi|226505476|ref|NP_001149817.1|	0	LOC100283444 [Zea mays]<>aspartyl-tRNA synthetase [Zea mays]
transcript_10448	comp2040_c0_seq1	gi|115447981|ref|NP_001047770.1|	0	Os02g0686400 [Oryza sativa Japonica Group]<>putative aspartate-tRNA ligase [Oryza sativa Japonica Group]<>Os02g0686400 [Oryza sativa Japonica Group]<>unnamed protein product [Oryza sativa Japonica Group]<>hypothetical protein OsJ_07966 [Oryza sativa Japonica Group]
transcript_10448	comp2040_c0_seq1	gi|514772298|ref|XP_004967463.1|	0	PREDICTED: aspartate--tRNA ligase, cytoplasmic-like [Setaria italica]
transcript_10448	comp2040_c0_seq1	gi|357161053|ref|XP_003578963.1|	0	PREDICTED: aspartyl-tRNA synthetase, cytoplasmic-like [Brachypodium distachyon]
transcript_10448	comp2040_c0_seq1	gi|223947835|gb|ACN28001.1|	0	unknown [Zea mays]<>aspartyl-tRNA synthetase [Zea mays]
transcript_10449	comp22811_c0_seq1	gi|357142663|ref|XP_003572649.1|	1e-53	PREDICTED: beta-1,3-galactosyltransferase 15-like [Brachypodium distachyon]
transcript_1045	comp7049_c0_seq1	gi|20259685|gb|AAM13694.1|	1e-29	beta-D-glucan exohydrolase [Triticum aestivum]
transcript_10455	comp23476_c0_seq1	gi|473982377|gb|EMS51598.1|	2e-49	Bidirectional sugar transporter SWEET2a [Triticum urartu]
transcript_10456	comp17024_c0_seq1	gi|32400853|gb|AAP80658.1|AF479039_1	5e-70	mosaic virus helicase domain binding protein, partial [Triticum aestivum]
transcript_10459	comp23125_c0_seq1	gi|474397685|gb|EMS65813.1|	1e-52	Diacylglycerol kinase iota [Triticum urartu]
transcript_1046	comp15908_c0_seq1	gi|475594547|gb|EMT22722.1|	2e-50	E3 ubiquitin-protein ligase CHIP [Aegilops tauschii]
transcript_1046	comp16785_c0_seq1	gi|475594547|gb|EMT22722.1|	3e-19	E3 ubiquitin-protein ligase CHIP [Aegilops tauschii]
transcript_10462	comp16211_c0_seq1	gi|474277408|gb|EMS61134.1|	5e-64	Beta-hexosaminidase subunit B2 [Triticum urartu]
transcript_10465	comp22650_c0_seq1	gi|475619311|gb|EMT30732.1|	5e-30	Formin-like protein 16 [Aegilops tauschii]
transcript_10467	comp27750_c0_seq1	gi|475586719|gb|EMT20366.1|	2e-39	B3 domain-containing protein [Aegilops tauschii]
transcript_10467	comp8024_c0_seq1	gi|475586719|gb|EMT20366.1|	6e-47	B3 domain-containing protein [Aegilops tauschii]
transcript_10468	comp1415_c0_seq1	gi|550344881|gb|EEE80461.2|	0	dem family protein [Populus trichocarpa]
transcript_10468	comp1415_c0_seq1	gi|350537733|ref|NP_001234563.1|	0	dem protein [Solanum lycopersicum]<>dem [Solanum lycopersicum]
transcript_10468	comp1415_c0_seq1	gi|115444595|ref|NP_001046077.1|	0	Os02g0178500 [Oryza sativa Japonica Group]<>putative dem protein [Oryza sativa Japonica Group]<>Os02g0178500 [Oryza sativa Japonica Group]<>hypothetical protein OsJ_05609 [Oryza sativa Japonica Group]<>unnamed protein product [Oryza sativa Japonica Group]
transcript_10468	comp1415_c0_seq1	gi|115449147|ref|NP_001048353.1|	0	Os02g0789600 [Oryza sativa Japonica Group]<>putative dem protein [Oryza sativa Japonica Group]<>putative dem protein [Oryza sativa Japonica Group]<>Os02g0789600 [Oryza sativa Japonica Group]
transcript_10468	comp1415_c0_seq1	gi|357137972|ref|XP_003570572.1|	0	PREDICTED: protein CYPRO4-like [Brachypodium distachyon]
transcript_10468	comp1415_c0_seq1	gi|514709110|ref|XP_004951706.1|	0	PREDICTED: protein CYPRO4-like [Setaria italica]
transcript_10468	comp1415_c0_seq1	gi|474008622|gb|EMS52465.1|	0	Protein CYPRO4 [Triticum urartu]
transcript_10468	comp1415_c0_seq1	gi|195655305|gb|ACG47120.1|	0	protein CYPRO4 [Zea mays]
transcript_10468	comp1415_c0_seq1	gi|413926339|gb|AFW66271.1|	0	protein CYPRO4 [Zea mays]
transcript_10468	comp1415_c0_seq1	gi|255538310|ref|XP_002510220.1|	0	Protein CYPRO4, putative [Ricinus communis]<>Protein CYPRO4, putative [Ricinus communis]
transcript_10468	comp1415_c0_seq1	gi|508722572|gb|EOY14469.1|	0	Vacuolar import/degradation [Theobroma cacao]
transcript_10471	comp21852_c0_seq1	gi|475522389|gb|EMT06735.1|	1e-81	Putative LRR receptor-like serine/threonine-protein kinase [Aegilops tauschii]
transcript_10473	comp11860_c0_seq1	gi|475515036|gb|EMT05788.1|	4e-66	Putative serine/threonine-protein kinase receptor [Aegilops tauschii]
transcript_10474	comp2532_c0_seq1	gi|22331873|ref|NP_191525.2|	0	C2 domain and GRAM domain-containing protein [Arabidopsis thaliana]<>putative protein [Arabidopsis thaliana]<>At3g59660 [Arabidopsis thaliana]<>C2 domain and GRAM domain-containing protein [Arabidopsis thaliana]
transcript_10474	comp2532_c0_seq1	gi|508712770|gb|EOY04667.1|	0	C2 domain-containing protein / GRAM domain-containing protein isoform 1 [Theobroma cacao]
transcript_10474	comp2532_c0_seq1	gi|357475565|ref|XP_003608068.1|	0	GRAM domain-containing protein [Medicago truncatula]<>GRAM domain-containing protein [Medicago truncatula]
transcript_10474	comp2532_c0_seq1	gi|115480165|ref|NP_001063676.1|	0	Os09g0516900 [Oryza sativa Japonica Group]<>C2 domain-containing protein-like [Oryza sativa Japonica Group]<>Os09g0516900 [Oryza sativa Japonica Group]
transcript_10474	comp2532_c0_seq1	gi|224121784|ref|XP_002330652.1|	0	predicted protein [Populus trichocarpa]<>C2 domain-containing family protein [Populus trichocarpa]
transcript_10474	comp2532_c0_seq1	gi|357159432|ref|XP_003578445.1|	0	PREDICTED: C2 and GRAM domain-containing protein At1g03370-like [Brachypodium distachyon]
transcript_10474	comp2532_c0_seq1	gi|502142930|ref|XP_004505156.1|	0	PREDICTED: C2 and GRAM domain-containing protein At1g03370-like [Cicer arietinum]
transcript_10474	comp2532_c0_seq1	gi|470117019|ref|XP_004294667.1|	0	PREDICTED: C2 and GRAM domain-containing protein At1g03370-like [Fragaria vesca subsp. vesca]
transcript_10474	comp2532_c0_seq1	gi|356519666|ref|XP_003528491.1|	0	PREDICTED: C2 and GRAM domain-containing protein At1g03370-like [Glycine max]
transcript_10474	comp2532_c0_seq1	gi|356500100|ref|XP_003518872.1|	0	PREDICTED: C2 and GRAM domain-containing protein At1g03370-like [Glycine max]
transcript_10474	comp2532_c0_seq1	gi|514732168|ref|XP_004957363.1|	0	PREDICTED: C2 and GRAM domain-containing protein At1g03370-like [Setaria italica]
transcript_10474	comp2532_c0_seq1	gi|460398419|ref|XP_004244757.1|	0	PREDICTED: C2 and GRAM domain-containing protein At1g03370-like [Solanum lycopersicum]
transcript_10474	comp2532_c0_seq1	gi|359478193|ref|XP_002273984.2|	0	PREDICTED: C2 and GRAM domain-containing protein At1g03370-like [Vitis vinifera]<>unnamed protein product [Vitis vinifera]
transcript_10474	comp2532_c0_seq2	gi|22331873|ref|NP_191525.2|	0	C2 domain and GRAM domain-containing protein [Arabidopsis thaliana]<>putative protein [Arabidopsis thaliana]<>At3g59660 [Arabidopsis thaliana]<>C2 domain and GRAM domain-containing protein [Arabidopsis thaliana]
transcript_10474	comp2532_c0_seq2	gi|508712770|gb|EOY04667.1|	0	C2 domain-containing protein / GRAM domain-containing protein isoform 1 [Theobroma cacao]
transcript_10474	comp2532_c0_seq2	gi|357475565|ref|XP_003608068.1|	0	GRAM domain-containing protein [Medicago truncatula]<>GRAM domain-containing protein [Medicago truncatula]
transcript_10474	comp2532_c0_seq2	gi|115480165|ref|NP_001063676.1|	0	Os09g0516900 [Oryza sativa Japonica Group]<>C2 domain-containing protein-like [Oryza sativa Japonica Group]<>Os09g0516900 [Oryza sativa Japonica Group]
transcript_10474	comp2532_c0_seq2	gi|224121784|ref|XP_002330652.1|	0	predicted protein [Populus trichocarpa]<>C2 domain-containing family protein [Populus trichocarpa]
transcript_10474	comp2532_c0_seq2	gi|357159432|ref|XP_003578445.1|	0	PREDICTED: C2 and GRAM domain-containing protein At1g03370-like [Brachypodium distachyon]
transcript_10474	comp2532_c0_seq2	gi|502142930|ref|XP_004505156.1|	0	PREDICTED: C2 and GRAM domain-containing protein At1g03370-like [Cicer arietinum]
transcript_10474	comp2532_c0_seq2	gi|470117019|ref|XP_004294667.1|	0	PREDICTED: C2 and GRAM domain-containing protein At1g03370-like [Fragaria vesca subsp. vesca]
transcript_10474	comp2532_c0_seq2	gi|356519666|ref|XP_003528491.1|	0	PREDICTED: C2 and GRAM domain-containing protein At1g03370-like [Glycine max]
transcript_10474	comp2532_c0_seq2	gi|356500100|ref|XP_003518872.1|	0	PREDICTED: C2 and GRAM domain-containing protein At1g03370-like [Glycine max]
transcript_10474	comp2532_c0_seq2	gi|514732168|ref|XP_004957363.1|	0	PREDICTED: C2 and GRAM domain-containing protein At1g03370-like [Setaria italica]
transcript_10474	comp2532_c0_seq2	gi|460398419|ref|XP_004244757.1|	0	PREDICTED: C2 and GRAM domain-containing protein At1g03370-like [Solanum lycopersicum]
transcript_10474	comp2532_c0_seq2	gi|359478193|ref|XP_002273984.2|	0	PREDICTED: C2 and GRAM domain-containing protein At1g03370-like [Vitis vinifera]<>unnamed protein product [Vitis vinifera]
transcript_10479	comp14971_c0_seq1	gi|474353972|gb|EMS63110.1|	1e-13	Peptide methionine sulfoxide reductase B3, chloroplastic [Triticum urartu]
transcript_1048	comp10093_c0_seq1	gi|514806726|ref|XP_004978220.1|	8e-45	PREDICTED: LOW QUALITY PROTEIN: putative DNA ligase 4-like [Setaria italica]
transcript_1048	comp1195_c0_seq1	gi|357168383|ref|XP_003581620.1|	0	PREDICTED: LOW QUALITY PROTEIN: putative DNA ligase 4-like [Brachypodium distachyon]
transcript_1048	comp18603_c0_seq1	gi|514806726|ref|XP_004978220.1|	2e-33	PREDICTED: LOW QUALITY PROTEIN: putative DNA ligase 4-like [Setaria italica]
transcript_1048	comp18603_c0_seq1	gi|75140457|sp|Q7X7E9.2|DNLI4_ORYSJ	2e-33	RecName: Full=Putative DNA ligase 4; AltName: Full=DNA ligase IV; AltName: Full=Polydeoxyribonucleotide synthase [ATP] 4<>OSJNBa0035M09.8 [Oryza sativa Japonica Group]
transcript_10480	comp2125_c0_seq1	gi|475529271|gb|EMT07748.1|	3e-70	Membrane steroid-binding protein 2 [Aegilops tauschii]
transcript_10485	comp2425_c0_seq1	gi|413934299|gb|AFW68850.1|	0	alanine aminotransferase [Zea mays]
transcript_10485	comp2425_c0_seq1	gi|3694807|gb|AAC62456.1|	0	alanine aminotransferase [Zea mays]
transcript_10485	comp2425_c0_seq1	gi|475595366|gb|EMT23015.1|	0	Alanine aminotransferase 2 [Aegilops tauschii]
transcript_10485	comp2425_c0_seq1	gi|508780134|gb|EOY27390.1|	0	Alanine aminotransferase 2 [Theobroma cacao]
transcript_10485	comp2425_c0_seq1	gi|473789790|gb|EMS46317.1|	0	Alanine aminotransferase 2 [Triticum urartu]
transcript_10485	comp2425_c0_seq1	gi|395759273|pdb|3TCM|A	0	Chain A, Crystal Structure Of Alanine Aminotransferase From Hordeum Vulgare<>Chain B, Crystal Structure Of Alanine Aminotransferase From Hordeum Vulgare
transcript_10485	comp2425_c0_seq1	gi|226493655|ref|NP_001149227.1|	0	LOC100282849 [Zea mays]<>alanine aminotransferase 2 [Zea mays]
transcript_10485	comp2425_c0_seq1	gi|115481822|ref|NP_001064504.1|	0	Os10g0390500 [Oryza sativa Japonica Group]<>alanine aminotransferase [Oryza sativa]<>alanine aminotransferase [Oryza sativa]<>Alanine aminotransferase 2, putative, expressed [Oryza sativa Japonica Group]<>Os10g0390500 [Oryza sativa Japonica Group]<>alanine aminotransferase [Oryza sativa Japonica Group]<>hypothetical protein OsI_33417 [Oryza sativa Indica Group]<>hypothetical protein OsJ_31385 [Or…
transcript_10485	comp2425_c0_seq1	gi|355755168|gb|AET06148.1|	0	PLP-dependent aminotransferase [Papaver somniferum]
transcript_10485	comp2425_c0_seq1	gi|359482440|ref|XP_002265294.2|	0	PREDICTED: alanine aminotransferase 2 [Vitis vinifera]
transcript_10485	comp2425_c0_seq1	gi|357146026|ref|XP_003573850.1|	0	PREDICTED: alanine aminotransferase 2-like [Brachypodium distachyon]
transcript_10485	comp2425_c0_seq1	gi|514816727|ref|XP_004983099.1|	0	PREDICTED: alanine aminotransferase 2-like [Setaria italica]
transcript_10485	comp2425_c0_seq1	gi|14018051|gb|AAK52114.1|AC079936_10	0	Putative alanine aminotransferase [Oryza sativa Japonica Group]
transcript_10485	comp2425_c0_seq1	gi|33146868|dbj|BAC79866.1|	0	putative alanine aminotransferase [Oryza sativa Japonica Group]<>putative alanine aminotransferase [Oryza sativa Japonica Group]
transcript_10485	comp2425_c0_seq1	gi|1703227|sp|P52894.1|ALA2_HORVU	0	RecName: Full=Alanine aminotransferase 2; Short=ALAAT-2; AltName: Full=Glutamate pyruvate transaminase 2; Short=GPT; AltName: Full=Glutamic--alanine transaminase 2; AltName: Full=Glutamic--pyruvic transaminase 2<>alanine aminotransferase [Hordeum vulgare subsp. vulgare]
transcript_10485	comp2425_c0_seq1	gi|461498|sp|P34106.1|ALA2_PANMI	0	RecName: Full=Alanine aminotransferase 2; Short=ALAAT-2; AltName: Full=Glutamate pyruvate transaminase 2; Short=GPT; AltName: Full=Glutamic--alanine transaminase 2; AltName: Full=Glutamic--pyruvic transaminase 2<>alanine aminotransferase [Panicum miliaceum]
transcript_10485	comp2425_c0_seq2	gi|413934299|gb|AFW68850.1|	0	alanine aminotransferase [Zea mays]
transcript_10485	comp2425_c0_seq2	gi|3694807|gb|AAC62456.1|	0	alanine aminotransferase [Zea mays]
transcript_10485	comp2425_c0_seq2	gi|475595366|gb|EMT23015.1|	0	Alanine aminotransferase 2 [Aegilops tauschii]
transcript_10485	comp2425_c0_seq2	gi|508780134|gb|EOY27390.1|	0	Alanine aminotransferase 2 [Theobroma cacao]
transcript_10485	comp2425_c0_seq2	gi|473789790|gb|EMS46317.1|	0	Alanine aminotransferase 2 [Triticum urartu]
transcript_10485	comp2425_c0_seq2	gi|395759273|pdb|3TCM|A	0	Chain A, Crystal Structure Of Alanine Aminotransferase From Hordeum Vulgare<>Chain B, Crystal Structure Of Alanine Aminotransferase From Hordeum Vulgare
transcript_10485	comp2425_c0_seq2	gi|226493655|ref|NP_001149227.1|	0	LOC100282849 [Zea mays]<>alanine aminotransferase 2 [Zea mays]
transcript_10485	comp2425_c0_seq2	gi|115481822|ref|NP_001064504.1|	0	Os10g0390500 [Oryza sativa Japonica Group]<>alanine aminotransferase [Oryza sativa]<>alanine aminotransferase [Oryza sativa]<>Alanine aminotransferase 2, putative, expressed [Oryza sativa Japonica Group]<>Os10g0390500 [Oryza sativa Japonica Group]<>alanine aminotransferase [Oryza sativa Japonica Group]<>hypothetical protein OsI_33417 [Oryza sativa Indica Group]<>hypothetical protein OsJ_31385 [Or…
transcript_10485	comp2425_c0_seq2	gi|355755168|gb|AET06148.1|	0	PLP-dependent aminotransferase [Papaver somniferum]
transcript_10485	comp2425_c0_seq2	gi|359482440|ref|XP_002265294.2|	0	PREDICTED: alanine aminotransferase 2 [Vitis vinifera]
transcript_10485	comp2425_c0_seq2	gi|357146026|ref|XP_003573850.1|	0	PREDICTED: alanine aminotransferase 2-like [Brachypodium distachyon]
transcript_10485	comp2425_c0_seq2	gi|514816727|ref|XP_004983099.1|	0	PREDICTED: alanine aminotransferase 2-like [Setaria italica]
transcript_10485	comp2425_c0_seq2	gi|14018051|gb|AAK52114.1|AC079936_10	0	Putative alanine aminotransferase [Oryza sativa Japonica Group]
transcript_10485	comp2425_c0_seq2	gi|33146868|dbj|BAC79866.1|	0	putative alanine aminotransferase [Oryza sativa Japonica Group]<>putative alanine aminotransferase [Oryza sativa Japonica Group]
transcript_10485	comp2425_c0_seq2	gi|1703227|sp|P52894.1|ALA2_HORVU	0	RecName: Full=Alanine aminotransferase 2; Short=ALAAT-2; AltName: Full=Glutamate pyruvate transaminase 2; Short=GPT; AltName: Full=Glutamic--alanine transaminase 2; AltName: Full=Glutamic--pyruvic transaminase 2<>alanine aminotransferase [Hordeum vulgare subsp. vulgare]
transcript_10485	comp2425_c0_seq2	gi|461498|sp|P34106.1|ALA2_PANMI	0	RecName: Full=Alanine aminotransferase 2; Short=ALAAT-2; AltName: Full=Glutamate pyruvate transaminase 2; Short=GPT; AltName: Full=Glutamic--alanine transaminase 2; AltName: Full=Glutamic--pyruvic transaminase 2<>alanine aminotransferase [Panicum miliaceum]
transcript_10486	comp3878_c0_seq1	gi|115469236|ref|NP_001058217.1|	0	Os06g0649500 [Oryza sativa Japonica Group]<>putative TAF5 [Oryza sativa Japonica Group]<>putative TAF5 [Oryza sativa Japonica Group]<>Os06g0649500 [Oryza sativa Japonica Group]<>hypothetical protein OsJ_22170 [Oryza sativa Japonica Group]
transcript_10486	comp3878_c0_seq1	gi|357123243|ref|XP_003563321.1|	0	PREDICTED: transcription initiation factor TFIID subunit 5-like [Brachypodium distachyon]
transcript_10486	comp3878_c0_seq1	gi|449455529|ref|XP_004145505.1|	0	PREDICTED: transcription initiation factor TFIID subunit 5-like [Cucumis sativus]<>PREDICTED: transcription initiation factor TFIID subunit 5-like [Cucumis sativus]
transcript_10486	comp3878_c0_seq1	gi|470111435|ref|XP_004291953.1|	0	PREDICTED: transcription initiation factor TFIID subunit 5-like [Fragaria vesca subsp. vesca]
transcript_10486	comp3878_c0_seq1	gi|514765307|ref|XP_004965721.1|	0	PREDICTED: transcription initiation factor TFIID subunit 5-like [Setaria italica]
transcript_10486	comp3878_c0_seq1	gi|359475838|ref|XP_002285276.2|	0	PREDICTED: transcription initiation factor TFIID subunit 5-like isoform 1 [Vitis vinifera]
transcript_10486	comp3878_c0_seq1	gi|359475836|ref|XP_003631761.1|	0	PREDICTED: transcription initiation factor TFIID subunit 5-like isoform 2 [Vitis vinifera]<>unnamed protein product [Vitis vinifera]
transcript_10486	comp3878_c0_seq1	gi|508782094|gb|EOY29350.1|	0	TBP-associated factor 5 isoform 2 [Theobroma cacao]
transcript_10486	comp3878_c0_seq1	gi|474419322|gb|EMS67415.1|	0	Transcription initiation factor TFIID subunit 5 [Triticum urartu]
transcript_10487	comp17437_c0_seq1	gi|474144220|gb|EMS56680.1|	2e-19	MutS protein-like protein 5 [Triticum urartu]
transcript_1049	comp16576_c0_seq1	gi|475371422|gb|EMT00560.1|	1e-57	Putative disease resistance RPP13-like protein 2 [Aegilops tauschii]
transcript_1049	comp16576_c0_seq1	gi|475371422|gb|EMT00560.1|	1e-57	Putative disease resistance RPP13-like protein 2 [Aegilops tauschii]
transcript_10490	comp29513_c0_seq1	gi|473817157|gb|EMS46907.1|	2e-39	Folylpolyglutamate synthase, mitochondrial [Triticum urartu]
transcript_10490	comp29513_c0_seq1	gi|144583301|gb|ABP01353.1|	2e-39	folylpolyglutamate synthetase [Triticum aestivum]
transcript_10492	comp15686_c0_seq1	gi|473954307|gb|EMS50864.1|	6e-36	Ubiquitin carboxyl-terminal hydrolase isozyme L3 [Triticum urartu]
transcript_10494	comp7369_c0_seq1	gi|474057539|gb|EMS53855.1|	2e-149	tRNA pseudouridine synthase A, mitochondrial [Triticum urartu]
transcript_10495	comp6016_c0_seq1	gi|474449970|gb|EMS68842.1|	2e-125	ATPase ASNA1-like protein [Triticum urartu]
transcript_10496	comp4011_c0_seq1	gi|115436784|ref|NP_001043135.1|	0	Os01g0502400 [Oryza sativa Japonica Group]<>oxidoreductase, 2OG-Fe(II) oxygenase-like protein [Oryza sativa Japonica Group]<>oxidoreductase, 2OG-Fe(II) oxygenase-like protein [Oryza sativa Japonica Group]<>Os01g0502400 [Oryza sativa Japonica Group]<>unnamed protein product [Oryza sativa Japonica Group]<>unnamed protein product [Oryza sativa Japonica Group]
transcript_10496	comp4011_c0_seq1	gi|195652137|gb|ACG45536.1|	0	oxidoreductase [Zea mays]
transcript_10496	comp4011_c0_seq1	gi|552766111|tpg|DAA54645.2|	0	TPA: oxidoreductase [Zea mays]
transcript_10499	comp8896_c0_seq1	gi|474216263|gb|EMS59064.1|	8e-108	NAD-dependent malic enzyme 59 kDa isoform, mitochondrial [Triticum urartu]
transcript_10500	comp24531_c0_seq1	gi|475542523|gb|EMT09978.1|	7e-55	Prolyl endopeptidase [Aegilops tauschii]
transcript_10504	comp2411_c0_seq1	gi|475510687|gb|EMT05302.1|	0	Galactosylgalactosylxylosylprotein 3-beta-glucuronosyltransferase 1 [Aegilops tauschii]
transcript_10504	comp2411_c0_seq1	gi|63087744|emb|CAI93187.1|	0	glycosyltransferase [Hordeum vulgare]
transcript_10504	comp2411_c0_seq1	gi|63087754|emb|CAI93192.1|	0	glycosyltransferase [Triticum aestivum]<>glycosyltransferase 43 [Triticum aestivum]
transcript_10508	comp11925_c0_seq1	gi|475625336|gb|EMT32937.1|	2e-177	Xyloglucan galactosyltransferase KATAMARI1-like protein [Aegilops tauschii]
transcript_1051	comp10330_c0_seq1	gi|357120148|ref|XP_003561791.1|	9e-124	PREDICTED: chromosome transmission fidelity protein 18 homolog [Brachypodium distachyon]
transcript_1051	comp13515_c0_seq1	gi|474091518|gb|EMS54894.1|	2e-155	Chromosome transmission fidelity protein 18-like protein [Triticum urartu]
transcript_1051	comp19047_c0_seq1	gi|474091518|gb|EMS54894.1|	2e-60	Chromosome transmission fidelity protein 18-like protein [Triticum urartu]
transcript_10513	comp23423_c0_seq1	gi|475546043|gb|EMT10597.1|	3e-29	Serine/threonine protein phosphatase 7 [Aegilops tauschii]
transcript_10516	comp5720_c0_seq1	gi|473892366|gb|EMS48833.1|	9e-22	Protein translation factor SUI1-like protein [Triticum urartu]
transcript_10518	comp3123_c0_seq1	gi|475601239|gb|EMT24751.1|	2e-155	GDSL esterase/lipase [Aegilops tauschii]
transcript_10518	comp3123_c0_seq1	gi|475601239|gb|EMT24751.1|	2e-155	GDSL esterase/lipase [Aegilops tauschii]
transcript_10518	comp3123_c0_seq1	gi|475576720|gb|EMT17621.1|	2e-155	GDSL esterase/lipase [Aegilops tauschii]
transcript_10518	comp3123_c0_seq1	gi|475576720|gb|EMT17621.1|	2e-155	GDSL esterase/lipase [Aegilops tauschii]
transcript_10520	comp29223_c0_seq1	gi|475603096|gb|EMT25312.1|	1e-17	30S ribosomal protein S1, chloroplastic [Aegilops tauschii]
transcript_10520	comp29223_c0_seq1	gi|473881976|gb|EMS48000.1|	1e-17	30S ribosomal protein S1, chloroplastic [Triticum urartu]
transcript_10521	comp21112_c0_seq1	gi|475523859|gb|EMT06946.1|	7e-25	Flavin-containing monooxygenase FMO GS-OX3 [Aegilops tauschii]
transcript_10521	comp21112_c0_seq1	gi|475523859|gb|EMT06946.1|	7e-25	Flavin-containing monooxygenase FMO GS-OX3 [Aegilops tauschii]
transcript_10524	comp6319_c0_seq1	gi|474190770|gb|EMS58136.1|	0	Oligomeric Golgi complex subunit 2 [Triticum urartu]
transcript_10524	comp6319_c0_seq1	gi|115456595|ref|NP_001051898.1|	0	Os03g0849600 [Oryza sativa Japonica Group]<>putative conserved oligomeric Golgi complex component [Oryza sativa Japonica Group]<>brefeldin A-sensitive Golgi protein, putative, expressed [Oryza sativa Japonica Group]<>Os03g0849600 [Oryza sativa Japonica Group]<>hypothetical protein OsJ_13370 [Oryza sativa Japonica Group]
transcript_10524	comp6319_c0_seq1	gi|357121303|ref|XP_003562360.1|	0	PREDICTED: conserved oligomeric Golgi complex subunit 2-like [Brachypodium distachyon]
transcript_10524	comp6319_c0_seq1	gi|514812508|ref|XP_004981048.1|	0	PREDICTED: conserved oligomeric Golgi complex subunit 2-like [Setaria italica]
transcript_10524	comp6319_c0_seq1	gi|475558855|gb|EMT13194.1|	0	Putative oligomeric Golgi complex subunit 2 [Aegilops tauschii]
transcript_10525	comp28634_c0_seq1	gi|308052432|gb|ADO00728.1|	2e-44	Ku70 [Triticum aestivum]
transcript_10530	comp1170_c0_seq1	gi|11121508|emb|CAC14890.1|	0	d-TDP-glucose dehydratase [Phragmites australis]
transcript_10530	comp1170_c0_seq1	gi|255575062|ref|XP_002528436.1|	0	dtdp-glucose 4-6-dehydratase, putative [Ricinus communis]<>dtdp-glucose 4-6-dehydratase, putative [Ricinus communis]
transcript_10530	comp1170_c0_seq1	gi|115452245|ref|NP_001049723.1|	0	Os03g0278000 [Oryza sativa Japonica Group]<>UDP-glucuronic acid decarboxylase [Oryza sativa Japonica Group]<>RmlD substrate binding domain containing protein, expressed [Oryza sativa Japonica Group]<>RmlD substrate binding domain containing protein, expressed [Oryza sativa Japonica Group]<>Os03g0278000 [Oryza sativa Japonica Group]<>hypothetical protein OsJ_10342 [Oryza sativa Japonica Group]<>un…
transcript_10530	comp1170_c0_seq1	gi|224109544|ref|XP_002315231.1|	0	predicted protein [Populus trichocarpa]<>unknown [Populus trichocarpa]<>unknown [Populus trichocarpa]<>thymidine diphospho-glucose 4-6-dehydratase family protein [Populus trichocarpa]<>hypothetical protein POPTR_0010s21420g [Populus trichocarpa]
transcript_10530	comp1170_c0_seq1	gi|357112854|ref|XP_003558221.1|	0	PREDICTED: UDP-glucuronic acid decarboxylase 1-like [Brachypodium distachyon]
transcript_10530	comp1170_c0_seq1	gi|502081951|ref|XP_004487020.1|	0	PREDICTED: UDP-glucuronic acid decarboxylase 6-like isoform X1 [Cicer arietinum]<>PREDICTED: UDP-glucuronic acid decarboxylase 6-like isoform X2 [Cicer arietinum]<>PREDICTED: UDP-glucuronic acid decarboxylase 6-like isoform X3 [Cicer arietinum]
transcript_10530	comp1170_c0_seq1	gi|514820112|ref|XP_004984746.1|	0	PREDICTED: UDP-glucuronic acid decarboxylase 6-like isoform X1 [Setaria italica]
transcript_10530	comp1170_c0_seq1	gi|565358263|ref|XP_006345947.1|	0	PREDICTED: UDP-glucuronic acid decarboxylase 6-like isoform X1 [Solanum tuberosum]<>PREDICTED: UDP-glucuronic acid decarboxylase 6-like isoform X2 [Solanum tuberosum]
transcript_10530	comp1170_c0_seq1	gi|514820114|ref|XP_004984747.1|	0	PREDICTED: UDP-glucuronic acid decarboxylase 6-like isoform X2 [Setaria italica]
transcript_10530	comp1170_c0_seq1	gi|192338748|gb|ACF04279.1|	0	UDP-D-glucuronate carboxy-lyase [Eucalyptus grandis]
transcript_10530	comp1170_c0_seq1	gi|50659026|gb|AAT80326.1|	0	UDP-D-glucuronate decarboxylase [Hordeum vulgare]<>predicted protein [Hordeum vulgare subsp. vulgare]
transcript_10530	comp1170_c0_seq1	gi|475609816|gb|EMT27519.1|	0	UDP-glucuronic acid decarboxylase 1 [Aegilops tauschii]
transcript_10530	comp1170_c0_seq1	gi|474071954|gb|EMS54364.1|	0	UDP-glucuronic acid decarboxylase 1 [Triticum urartu]
transcript_10530	comp1170_c0_seq1	gi|508726296|gb|EOY18193.1|	0	UDP-XYL synthase 6 [Theobroma cacao]
transcript_10530	comp1170_c0_seq1	gi|212722706|ref|NP_001132037.1|	0	uncharacterized protein LOC100193447 [Zea mays]<>unknown [Zea mays]<>UDP-glucuronic acid decarboxylase 1 isoform 1 [Zea mays]<>UDP-glucuronic acid decarboxylase 1 isoform 2 [Zea mays]
transcript_10534	comp14153_c0_seq1	gi|475605249|gb|EMT26004.1|	2e-57	UDP-glucuronate 4-epimerase 4 [Aegilops tauschii]
transcript_10535	comp25180_c0_seq1	gi|475526173|gb|EMT07266.1|	6e-41	Ribosomal RNA small subunit methyltransferase F [Aegilops tauschii]
transcript_10538	comp4769_c0_seq1	gi|475556931|gb|EMT12731.1|	9e-167	Putative receptor protein kinase ZmPK1 [Aegilops tauschii]
transcript_10539	comp1088_c0_seq1	gi|473968448|gb|EMS51353.1|	9e-27	Secologanin synthase [Triticum urartu]
transcript_1054	comp17519_c0_seq1	gi|475605268|gb|EMT26015.1|	1e-86	mRNA decapping complex subunit 2 [Aegilops tauschii]
transcript_1054	comp7943_c0_seq1	gi|475605268|gb|EMT26015.1|	3e-20	mRNA decapping complex subunit 2 [Aegilops tauschii]
transcript_10543	comp2846_c0_seq1	gi|474172202|gb|EMS57639.1|	3e-58	60S ribosomal protein L34 [Triticum urartu]
transcript_10543	comp2846_c0_seq1	gi|357144961|ref|XP_003573474.1|	3e-58	PREDICTED: 60S ribosomal protein L34-like [Brachypodium distachyon]
transcript_10543	comp2846_c0_seq1	gi|357144964|ref|XP_003573475.1|	3e-58	PREDICTED: 60S ribosomal protein L34-like [Brachypodium distachyon]
transcript_10545	comp4598_c0_seq1	gi|474108105|gb|EMS55500.1|	1e-47	Epoxide hydrolase 2 [Triticum urartu]
transcript_10548	comp26119_c0_seq1	gi|475560212|gb|EMT13518.1|	2e-25	Regulatory protein recX [Aegilops tauschii]
transcript_1055	comp10251_c0_seq1	gi|475470632|gb|EMT02381.1|	7e-34	Rho GTPase-activating protein gacA [Aegilops tauschii]
transcript_1055	comp18539_c0_seq1	gi|475470632|gb|EMT02381.1|	6e-65	Rho GTPase-activating protein gacA [Aegilops tauschii]
transcript_10551	comp1484_c0_seq1	gi|78498846|gb|ABB45381.1|	0	defense-related F-box protein [Oryza sativa Indica Group]
transcript_10551	comp1484_c0_seq1	gi|413918336|gb|AFW58268.1|	0	F-box only protein 9 [Zea mays]
transcript_10551	comp1484_c0_seq1	gi|525345218|ref|NP_001266495.1|	0	F-box only protein 9 [Zea mays]<>F-box only protein 9 [Zea mays]
transcript_10551	comp1484_c0_seq1	gi|226531426|ref|NP_001151881.1|	0	LOC100285517 [Zea mays]<>F-box only protein 9 [Zea mays]
transcript_10551	comp1484_c0_seq1	gi|357163532|ref|XP_003579763.1|	0	PREDICTED: F-box protein 7-like [Brachypodium distachyon]
transcript_10551	comp1484_c0_seq1	gi|514801461|ref|XP_004975636.1|	0	PREDICTED: F-box protein 7-like [Setaria italica]
transcript_10551	comp1484_c0_seq1	gi|223949959|gb|ACN29063.1|	0	unknown [Zea mays]<>F-box only protein 9 [Zea mays]
transcript_10552	comp109_c0_seq1	gi|53791868|dbj|BAD53990.1|	3e-118	putative zinc-finger protein [Oryza sativa Japonica Group]<>putative zinc-finger protein [Oryza sativa Japonica Group]
transcript_10553	comp23614_c0_seq1	gi|475586237|gb|EMT20257.1|	1e-29	Protease Do-like 8, chloroplastic [Aegilops tauschii]
transcript_10555	comp2422_c0_seq1	gi|475548065|gb|EMT10995.1|	0	Exonuclease domain-containing protein 1 [Aegilops tauschii]
transcript_10555	comp2422_c0_seq1	gi|525343084|ref|NP_001266573.1|	0	histone mRNA exonuclease 1 [Zea mays]<>histone mRNA exonuclease 1 [Zea mays]
transcript_10555	comp2422_c0_seq1	gi|115435988|ref|NP_001042752.1|	0	Os01g0280000 [Oryza sativa Japonica Group]<>putative 3' exoribonuclease [Oryza sativa Japonica Group]<>putative 3' exoribonuclease [Oryza sativa Japonica Group]<>Os01g0280000 [Oryza sativa Japonica Group]<>unnamed protein product [Oryza sativa Japonica Group]<>hypothetical protein OsJ_01314 [Oryza sativa Japonica Group]
transcript_10555	comp2422_c0_seq1	gi|357131416|ref|XP_003567334.1|	0	PREDICTED: ERI1 exoribonuclease 2-like [Brachypodium distachyon]
transcript_10555	comp2422_c0_seq1	gi|414877072|tpg|DAA54203.1|	0	TPA: histone mRNA exonuclease 1 [Zea mays]
transcript_10557	comp20959_c0_seq1	gi|51243763|gb|AAT99574.1|	2e-69	rab GTP-binding protein [Triticum aestivum]
transcript_10558	comp369_c0_seq1	gi|475604722|gb|EMT25825.1|	4e-75	SNF1-related protein kinase catalytic subunit alpha KIN10 [Aegilops tauschii]
transcript_10559	comp9271_c0_seq1	gi|357134498|ref|XP_003568854.1|	4e-74	PREDICTED: zinc transporter 6-like [Brachypodium distachyon]
transcript_1056	comp12575_c0_seq1	gi|474366814|gb|EMS63528.1|	1e-46	Alpha-mannosidase 2 [Triticum urartu]
transcript_1056	comp12927_c0_seq1	gi|475530163|gb|EMT07869.1|	6e-42	Alpha-mannosidase 2 [Aegilops tauschii]
transcript_1056	comp8856_c0_seq1	gi|475530163|gb|EMT07869.1|	2e-30	Alpha-mannosidase 2 [Aegilops tauschii]
transcript_1056	comp8856_c0_seq1	gi|474366814|gb|EMS63528.1|	2e-30	Alpha-mannosidase 2 [Triticum urartu]
transcript_10560	comp13631_c0_seq1	gi|475522705|gb|EMT06793.1|	2e-12	Xylem serine proteinase 1 [Aegilops tauschii]
transcript_10561	comp14054_c0_seq1	gi|474436101|gb|EMS68178.1|	1e-28	Eukaryotic translation initiation factor 2A [Triticum urartu]
transcript_10565	comp28892_c0_seq1	gi|475592983|gb|EMT22247.1|	7e-35	Putative LRR receptor-like serine/threonine-protein kinase [Aegilops tauschii]
transcript_1057	comp61_c0_seq1	gi|15224012|ref|NP_177882.1|	0	long chain acyl-CoA synthetase 9 [Arabidopsis thaliana]<>RecName: Full=Long chain acyl-CoA synthetase 9, chloroplastic<>putative acyl-CoA synthetase; 62297-59022 [Arabidopsis thaliana]<>long chain acyl-CoA synthetase 9 [Arabidopsis thaliana]<>long chain acyl-CoA synthetase 9 [Arabidopsis thaliana]
transcript_1057	comp61_c0_seq1	gi|474312131|gb|EMS61973.1|	0	Long chain acyl-CoA synthetase 9, chloroplastic [Triticum urartu]
transcript_1057	comp61_c0_seq1	gi|474094741|gb|EMS55032.1|	0	Long chain acyl-CoA synthetase 9, chloroplastic [Triticum urartu]
transcript_1057	comp61_c0_seq1	gi|475625964|gb|EMT33144.1|	0	Long-chain-fatty-acid--CoA ligase 4 [Aegilops tauschii]
transcript_1057	comp61_c0_seq1	gi|475623877|gb|EMT32400.1|	0	Long-chain-fatty-acid--CoA ligase 4 [Aegilops tauschii]
transcript_1057	comp61_c0_seq1	gi|115487538|ref|NP_001066256.1|	0	Os12g0168700 [Oryza sativa Japonica Group]<>AMP-binding enzyme family protein, expressed [Oryza sativa Japonica Group]<>AMP-binding enzyme family protein, expressed [Oryza sativa Japonica Group]<>Os12g0168700 [Oryza sativa Japonica Group]<>unnamed protein product [Oryza sativa Japonica Group]<>unnamed protein product [Oryza sativa Japonica Group]
transcript_1057	comp61_c0_seq1	gi|225459554|ref|XP_002285853.1|	0	PREDICTED: long chain acyl-CoA synthetase 9, chloroplastic [Vitis vinifera]<>unnamed protein product [Vitis vinifera]
transcript_1057	comp61_c0_seq1	gi|357160676|ref|XP_003578840.1|	0	PREDICTED: long chain acyl-CoA synthetase 9, chloroplastic-like [Brachypodium distachyon]
transcript_1057	comp61_c0_seq1	gi|357157416|ref|XP_003577791.1|	0	PREDICTED: long chain acyl-CoA synthetase 9, chloroplastic-like [Brachypodium distachyon]
transcript_1057	comp61_c0_seq1	gi|514804824|ref|XP_004977279.1|	0	PREDICTED: long chain acyl-CoA synthetase 9, chloroplastic-like [Setaria italica]
transcript_1057	comp61_c0_seq1	gi|514807899|ref|XP_004978798.1|	0	PREDICTED: long chain acyl-CoA synthetase 9, chloroplastic-like [Setaria italica]
transcript_1057	comp61_c0_seq1	gi|62701932|gb|AAX93005.1|	0	probable acyl-CoA synthetase, 62297-59022 [imported] - Arabidopsis thaliana [Oryza sativa Japonica Group]
transcript_10575	comp16831_c0_seq1	gi|357140188|ref|XP_003571652.1|	1e-36	PREDICTED: nuclear ribonuclease Z-like [Brachypodium distachyon]
transcript_10576	comp1867_c0_seq1	gi|475610991|gb|EMT27931.1|	1e-158	Putative syntaxin-131 [Aegilops tauschii]
transcript_10577	comp13095_c0_seq1	gi|405113260|gb|AFR90220.1|	2e-126	CBL-interacting protein kinase 14 [Triticum aestivum]<>CBL-interacting protein kinase 14 [Triticum aestivum]
transcript_10578	comp28581_c0_seq1	gi|525343773|ref|NP_001266881.1|	7e-76	probable metal-nicotianamine transporter YSL9-like [Brachypodium distachyon]<>yellow stripe-like 9 transporter [Brachypodium distachyon]
transcript_10579	comp5870_c0_seq1	gi|473892187|gb|EMS48819.1|	6e-89	Protein TANC2 [Triticum urartu]
transcript_1058	comp2238_c0_seq1	gi|550343659|gb|EEE79827.2|	0	Calmodulin-binding family protein [Populus trichocarpa]
transcript_1058	comp2238_c0_seq1	gi|475572633|gb|EMT16547.1|	0	Glucosidase 2 subunit beta [Aegilops tauschii]
transcript_1058	comp2238_c0_seq1	gi|473886821|gb|EMS48186.1|	0	Glucosidase 2 subunit beta [Triticum urartu]
transcript_1058	comp2238_c0_seq1	gi|115435948|ref|NP_001042732.1|	0	Os01g0276800 [Oryza sativa Japonica Group]<>protein kinase C substrate 80K-H isoform 2 -like [Oryza sativa Japonica Group]<>Os01g0276800 [Oryza sativa Japonica Group]<>unnamed protein product [Oryza sativa Japonica Group]
transcript_1058	comp2238_c0_seq1	gi|470117596|ref|XP_004294940.1|	0	PREDICTED: glucosidase 2 subunit beta-like [Fragaria vesca subsp. vesca]
transcript_1058	comp2238_c0_seq1	gi|356521616|ref|XP_003529450.1|	0	PREDICTED: glucosidase 2 subunit beta-like [Glycine max]
transcript_1058	comp2238_c0_seq1	gi|514773238|ref|XP_004967689.1|	0	PREDICTED: glucosidase 2 subunit beta-like [Setaria italica]
transcript_1058	comp2238_c0_seq1	gi|359478816|ref|XP_002283762.2|	0	PREDICTED: glucosidase 2 subunit beta-like [Vitis vinifera]<>unnamed protein product [Vitis vinifera]
transcript_1058	comp2238_c0_seq1	gi|357130985|ref|XP_003567124.1|	0	PREDICTED: glucosidase 2 subunit beta-like isoform 1 [Brachypodium distachyon]
transcript_1058	comp2238_c0_seq1	gi|357130987|ref|XP_003567125.1|	0	PREDICTED: glucosidase 2 subunit beta-like isoform 2 [Brachypodium distachyon]
transcript_10580	comp6400_c0_seq1	gi|475617705|gb|EMT30220.1|	2e-125	3'(2'),5'-bisphosphate nucleotidase [Aegilops tauschii]
transcript_10583	comp12478_c0_seq1	gi|474072386|gb|EMS54399.1|	2e-137	U3 small nucleolar ribonucleoprotein IMP4 [Triticum urartu]
transcript_10587	comp10968_c0_seq1	gi|475604709|gb|EMT25821.1|	2e-84	Putative transporter [Aegilops tauschii]
transcript_1059	comp25646_c0_seq1	gi|428228809|emb|CCN27385.1|	2e-43	low affinity nitrate transporter, partial [Triticum aestivum]
transcript_10592	comp25230_c0_seq1	gi|45735983|dbj|BAD13012.1|	2e-12	initiation factor 2 alpha kinase-like [Oryza sativa Japonica Group]
transcript_10592	comp25230_c0_seq1	gi|45735983|dbj|BAD13012.1|	2e-12	initiation factor 2 alpha kinase-like [Oryza sativa Japonica Group]
transcript_10595	comp6167_c0_seq1	gi|475422266|gb|EMT01069.1|	3e-130	Putative RNA 3'-terminal phosphate cyclase-like protein [Aegilops tauschii]
transcript_10595	comp6167_c0_seq1	gi|473892813|gb|EMS48870.1|	3e-130	putative RNA 3'-terminal phosphate cyclase-like protein [Triticum urartu]
transcript_10596	comp5915_c0_seq1	gi|474136872|gb|EMS56386.1|	2e-121	Serine hydroxymethyltransferase 1 [Triticum urartu]
transcript_10598	comp26655_c0_seq1	gi|475623302|gb|EMT32168.1|	2e-74	Adenylosuccinate lyase [Aegilops tauschii]
transcript_106	comp13099_c0_seq1	gi|475611724|gb|EMT28191.1|	4e-65	Callose synthase 3 [Aegilops tauschii]
transcript_106	comp13099_c0_seq1	gi|474111622|gb|EMS55678.1|	4e-65	Callose synthase 3 [Triticum urartu]
transcript_106	comp17418_c0_seq1	gi|475611724|gb|EMT28191.1|	3e-66	Callose synthase 3 [Aegilops tauschii]
transcript_106	comp19394_c0_seq1	gi|239948902|gb|ACS36249.1|	1e-58	glucan synthase-like 3 [Hordeum vulgare]
transcript_106	comp20480_c0_seq1	gi|71835498|gb|AAZ42166.1|	3e-47	callose synthase 1 [Cucumis sativus]
transcript_106	comp20480_c0_seq1	gi|71835500|gb|AAZ42167.1|	3e-47	callose synthase 2 [Cucumis sativus]
transcript_106	comp23104_c0_seq1	gi|475611724|gb|EMT28191.1|	7e-48	Callose synthase 3 [Aegilops tauschii]
transcript_106	comp28784_c0_seq1	gi|475611724|gb|EMT28191.1|	4e-44	Callose synthase 3 [Aegilops tauschii]
transcript_1060	comp18810_c0_seq1	gi|410004033|gb|AFV51836.1|	2e-40	farnesyl pyrophosphate synthase [Triticum aestivum]<>farnesyl pyrophosphate synthase A1 [Triticum aestivum]
transcript_1060	comp18810_c0_seq1	gi|410004039|gb|AFV51839.1|	2e-40	farnesyl pyrophosphate synthase [Triticum aestivum]<>farnesyl pyrophosphate synthase B1 [Triticum aestivum]
transcript_1060	comp18810_c0_seq1	gi|410004041|gb|AFV51840.1|	2e-40	farnesyl pyrophosphate synthase [Triticum aestivum]<>farnesyl pyrophosphate synthase D1 [Triticum aestivum]
transcript_1060	comp18810_c0_seq1	gi|474294096|gb|EMS61433.1|	2e-40	Farnesyl pyrophosphate synthase [Triticum urartu]
transcript_1060	comp3420_c0_seq1	gi|410004033|gb|AFV51836.1|	8e-49	farnesyl pyrophosphate synthase [Triticum aestivum]<>farnesyl pyrophosphate synthase A1 [Triticum aestivum]
transcript_1060	comp3420_c0_seq1	gi|410004041|gb|AFV51840.1|	8e-49	farnesyl pyrophosphate synthase [Triticum aestivum]<>farnesyl pyrophosphate synthase D1 [Triticum aestivum]
transcript_10601	comp5488_c0_seq1	gi|474100629|gb|EMS55241.1|	2e-112	Histone chaperone ASF1B [Triticum urartu]
transcript_10602	comp7119_c0_seq1	gi|475569070|gb|EMT15673.1|	1e-129	RING finger and WD repeat domain-containing protein 3 [Aegilops tauschii]
transcript_10603	comp14557_c0_seq1	gi|357116638|ref|XP_003560087.1|	1e-113	PREDICTED: phospholipid-transporting ATPase 2-like [Brachypodium distachyon]
transcript_10608	comp21335_c0_seq1	gi|474201902|gb|EMS58523.1|	2e-41	Protein RRP5-like protein [Triticum urartu]
transcript_10612	comp2540_c0_seq1	gi|474204444|gb|EMS58621.1|	3e-80	Cytochrome b5 [Triticum urartu]
transcript_10617	comp5330_c0_seq1	gi|474200042|gb|EMS58475.1|	7e-54	Protein YIPF6 [Triticum urartu]
transcript_10624	comp2971_c0_seq1	gi|475544061|gb|EMT10255.1|	6e-102	Nucleoside diphosphate kinase 1 [Aegilops tauschii]
transcript_10626	comp23084_c0_seq1	gi|120564759|gb|AAX94055.2|	1e-51	dehydration-induced protein [Triticum aestivum]
transcript_10634	comp26969_c0_seq1	gi|475438597|gb|EMT01375.1|	2e-23	Sulfhydryl oxidase 2 [Aegilops tauschii]
transcript_10639	comp4919_c0_seq1	gi|357115409|ref|XP_003559481.1|	2e-84	PREDICTED: LOW QUALITY PROTEIN: maf-like protein DDB_G0281937-like [Brachypodium distachyon]
transcript_10639	comp6715_c0_seq1	gi|475600628|gb|EMT24588.1|	5e-35	Maf-like protein [Aegilops tauschii]
transcript_10641	comp1623_c0_seq2	gi|475499952|gb|EMT04228.1|	1e-29	Speckle-type POZ protein-like protein [Aegilops tauschii]
transcript_10642	comp8143_c0_seq1	gi|290875537|gb|ADD65763.1|	1e-111	putative carbonic anhydrase [Secale cereale x Triticum durum]
transcript_10646	comp18670_c0_seq1	gi|293631973|gb|ADE59448.1|	1e-18	galactosyltransferase [Triticum aestivum]
transcript_10648	comp22349_c0_seq1	gi|473948053|gb|EMS50598.1|	1e-12	Acetyl-coenzyme A synthetase [Triticum urartu]
transcript_10648	comp22349_c0_seq1	gi|473948053|gb|EMS50598.1|	1e-12	Acetyl-coenzyme A synthetase [Triticum urartu]
transcript_10652	comp8229_c0_seq1	gi|475559664|gb|EMT13393.1|	2e-65	AP2-like ethylene-responsive transcription factor [Aegilops tauschii]
transcript_10653	comp29591_c0_seq1	gi|474432023|gb|EMS68032.1|	7e-19	Aspartic proteinase nepenthesin-1 [Triticum urartu]
transcript_10655	comp26422_c0_seq1	gi|475433251|gb|EMT01244.1|	4e-41	Putative protein phosphatase 2C 55 [Aegilops tauschii]
transcript_10657	comp18257_c0_seq1	gi|474199116|gb|EMS58448.1|	8e-27	Calcium-dependent protein kinase 2 [Triticum urartu]
transcript_10659	comp1154_c0_seq1	gi|475558873|gb|EMT13198.1|	9e-74	RING finger protein 4 [Aegilops tauschii]
transcript_1066	comp11872_c0_seq1	gi|14165323|gb|AAK55455.1|AC069300_10	1e-57	putative transcription regulatory protein [Oryza sativa Japonica Group]<>transcriptional regulator, putative, expressed [Oryza sativa Japonica Group]
transcript_1066	comp11872_c0_seq1	gi|110289550|gb|ABG66245.1|	1e-57	transcriptional regulator, putative, expressed [Oryza sativa Japonica Group]
transcript_1066	comp11872_c0_seq1	gi|110289551|gb|AAP54975.2|	1e-57	transcriptional regulator, putative, expressed [Oryza sativa Japonica Group]
transcript_1066	comp11979_c0_seq1	gi|357121062|ref|XP_003562241.1|	7e-25	PREDICTED: CCR4-NOT transcription complex subunit 1-like [Brachypodium distachyon]
transcript_1066	comp20354_c0_seq1	gi|514822886|ref|XP_004986103.1|	1e-60	PREDICTED: CCR4-NOT transcription complex subunit 1-like isoform X1 [Setaria italica]
transcript_1066	comp20354_c0_seq1	gi|514822888|ref|XP_004986104.1|	1e-60	PREDICTED: CCR4-NOT transcription complex subunit 1-like isoform X2 [Setaria italica]
transcript_1066	comp21710_c0_seq1	gi|357121062|ref|XP_003562241.1|	3e-49	PREDICTED: CCR4-NOT transcription complex subunit 1-like [Brachypodium distachyon]
transcript_1066	comp2333_c0_seq1	gi|508704446|gb|EOX96342.1|	0	Ccr4-not transcription complex, putative isoform 1 [Theobroma cacao]
transcript_1066	comp2333_c0_seq1	gi|357121062|ref|XP_003562241.1|	0	PREDICTED: CCR4-NOT transcription complex subunit 1-like [Brachypodium distachyon]
transcript_1066	comp2333_c0_seq1	gi|357147376|ref|XP_003574322.1|	0	PREDICTED: CCR4-NOT transcription complex subunit 1-like [Brachypodium distachyon]
transcript_1066	comp2333_c0_seq1	gi|460367844|ref|XP_004229780.1|	0	PREDICTED: CCR4-NOT transcription complex subunit 1-like [Solanum lycopersicum]
transcript_1066	comp2333_c0_seq1	gi|565362357|ref|XP_006347914.1|	0	PREDICTED: CCR4-NOT transcription complex subunit 1-like [Solanum tuberosum]
transcript_1066	comp2333_c0_seq1	gi|514822886|ref|XP_004986103.1|	0	PREDICTED: CCR4-NOT transcription complex subunit 1-like isoform X1 [Setaria italica]
transcript_1066	comp2333_c0_seq1	gi|514817933|ref|XP_004983679.1|	0	PREDICTED: CCR4-NOT transcription complex subunit 1-like isoform X1 [Setaria italica]
transcript_1066	comp2333_c0_seq1	gi|514822888|ref|XP_004986104.1|	0	PREDICTED: CCR4-NOT transcription complex subunit 1-like isoform X2 [Setaria italica]
transcript_1066	comp2333_c0_seq1	gi|514817935|ref|XP_004983680.1|	0	PREDICTED: CCR4-NOT transcription complex subunit 1-like isoform X2 [Setaria italica]
transcript_1066	comp2333_c0_seq1	gi|14165323|gb|AAK55455.1|AC069300_10	0	putative transcription regulatory protein [Oryza sativa Japonica Group]<>transcriptional regulator, putative, expressed [Oryza sativa Japonica Group]
transcript_1066	comp2333_c0_seq1	gi|110289551|gb|AAP54975.2|	0	transcriptional regulator, putative, expressed [Oryza sativa Japonica Group]
transcript_10664	comp22545_c0_seq1	gi|1373150|gb|AAB02197.1|	2e-37	soluble starch synthase [Triticum aestivum]
transcript_10664	comp22545_c0_seq1	gi|1373150|gb|AAB02197.1|	2e-37	soluble starch synthase [Triticum aestivum]
transcript_10667	comp1021_c0_seq1	gi|149390715|gb|ABR25375.1|	3e-21	omega 6 fatty acid desaturase [Oryza sativa Indica Group]
transcript_10669	comp25532_c0_seq1	gi|474072546|gb|EMS54428.1|	4e-32	Aspartic proteinase oryzasin-1 [Triticum urartu]
transcript_1067	comp11142_c0_seq1	gi|475619731|gb|EMT30860.1|	3e-49	Callose synthase 7 [Aegilops tauschii]
transcript_1067	comp18978_c0_seq1	gi|475619731|gb|EMT30860.1|	2e-38	Callose synthase 7 [Aegilops tauschii]
transcript_1067	comp18978_c0_seq1	gi|474375032|gb|EMS64116.1|	2e-38	Callose synthase 7 [Triticum urartu]
transcript_1067	comp21351_c0_seq1	gi|475575136|gb|EMT17184.1|	1e-31	Callose synthase 7 [Aegilops tauschii]
transcript_1067	comp27327_c0_seq1	gi|475575136|gb|EMT17184.1|	3e-67	Callose synthase 7 [Aegilops tauschii]
transcript_10674	comp26516_c0_seq1	gi|475460023|gb|EMT01999.1|	6e-27	B3 domain-containing protein [Aegilops tauschii]
transcript_10675	comp8725_c0_seq1	gi|357127667|ref|XP_003565500.1|	9e-47	PREDICTED: histone-lysine N-methyltransferase ATX4-like [Brachypodium distachyon]
transcript_10679	comp23381_c0_seq1	gi|474153506|gb|EMS57018.1|	3e-45	Transcription factor ICE1 [Triticum urartu]
transcript_10680	comp26889_c0_seq1	gi|357143268|ref|XP_003572862.1|	5e-21	PREDICTED: serine/threonine-protein phosphatase 7 long form homolog [Brachypodium distachyon]
transcript_10682	comp2445_c0_seq1	gi|475599934|gb|EMT24374.1|	3e-67	U1 small nuclear ribonucleoprotein 70 kDa [Aegilops tauschii]
transcript_10682	comp2445_c0_seq1	gi|474106260|gb|EMS55470.1|	3e-67	U1 small nuclear ribonucleoprotein 70 kDa [Triticum urartu]
transcript_10683	comp3821_c0_seq1	gi|473980699|gb|EMS51549.1|	6e-113	Peptidyl-prolyl cis-trans isomerase-like 1 [Triticum urartu]
transcript_10686	comp26746_c0_seq1	gi|380750168|gb|AFE55548.1|	9e-18	NF-YB4 [Hordeum vulgare]
transcript_107	comp4680_c0_seq1	gi|565370449|ref|XP_006351833.1|	3e-50	PREDICTED: COP9 signalosome complex subunit 8-like [Solanum tuberosum]
transcript_107	comp740_c0_seq1	gi|514801419|ref|XP_004975615.1|	1e-49	PREDICTED: COP9 signalosome complex subunit 8-like [Setaria italica]
transcript_1070	comp3074_c0_seq1	gi|475538696|gb|EMT09288.1|	6e-143	Transmembrane emp24 domain-containing protein 7 [Aegilops tauschii]
transcript_10700	comp11659_c0_seq1	gi|475558420|gb|EMT13088.1|	4e-72	DNA repair protein XRCC1 [Aegilops tauschii]
transcript_10702	comp4960_c0_seq1	gi|475569159|gb|EMT15705.1|	9e-179	Digalactosyldiacylglycerol synthase 2, chloroplastic [Aegilops tauschii]
transcript_10703	comp25942_c0_seq1	gi|475581526|gb|EMT18854.1|	6e-36	Exocyst complex component 5 [Aegilops tauschii]
transcript_1071	comp14196_c0_seq1	gi|475613061|gb|EMT28633.1|	5e-32	Peptide transporter PTR5 [Aegilops tauschii]
transcript_10712	comp18201_c0_seq1	gi|414873472|tpg|DAA52029.1|	3e-18	TPA: elongation factor P [Zea mays]
transcript_10715	comp10973_c0_seq1	gi|357494319|ref|XP_003617448.1|	2e-11	Mitogen activated protein kinase 20-1 [Medicago truncatula]<>Mitogen activated protein kinase 20-1 [Medicago truncatula]
transcript_10715	comp10973_c0_seq1	gi|449483138|ref|XP_004156503.1|	2e-11	PREDICTED: mitogen-activated protein kinase 19-like [Cucumis sativus]
transcript_10715	comp10973_c0_seq1	gi|449438939|ref|XP_004137245.1|	2e-11	PREDICTED: mitogen-activated protein kinase 19-like [Cucumis sativus]
transcript_10717	comp2405_c0_seq1	gi|58500257|gb|AAW78582.1|	3e-125	quinone reductase 2 [Triticum monococcum]
transcript_10722	comp18365_c0_seq1	gi|475592067|gb|EMT21969.1|	1e-65	Insulin-degrading enzyme [Aegilops tauschii]
transcript_10723	comp24049_c0_seq1	gi|475493131|gb|EMT03690.1|	8e-28	Protein roadkill [Aegilops tauschii]
transcript_10728	comp18505_c0_seq1	gi|475615395|gb|EMT29429.1|	2e-107	Phytosulfokine receptor 1 [Aegilops tauschii]
transcript_10728	comp18505_c0_seq1	gi|473732825|gb|EMS45216.1|	2e-107	Phytosulfokine receptor 1 [Triticum urartu]
transcript_1073	comp5641_c0_seq1	gi|508720445|gb|EOY12342.1|	2e-59	HAUS augmin-like complex subunit 4 isoform 3 [Theobroma cacao]
transcript_10730	comp28041_c0_seq1	gi|14193761|gb|AAK56124.1|AF332174_1	5e-43	beta-expansin 1 [Zea mays]<>expansin-B1 Precursor(Beta-expansin-1a)(Pollen allergen Zea m 1) [Zea mays]
transcript_10730	comp28041_c0_seq1	gi|115502388|sp|P58738.2|EXPB1_MAIZE	5e-43	RecName: Full=Expansin-B1; AltName: Full=Allergen Zea m 1d; AltName: Full=Beta-expansin-1a; AltName: Full=Pollen allergen Zea m 1; AltName: Full=ZmEXPB1; AltName: Allergen=Zea m 1; Flags: Precursor<>beta-expansin 1 protein [Zea mays]<>unknown [Zea mays]
transcript_10731	comp4463_c0_seq1	gi|475524469|gb|EMT07034.1|	3e-42	ELAV-like protein 1 [Aegilops tauschii]
transcript_10732	comp13806_c0_seq1	gi|474347050|gb|EMS62905.1|	6e-50	Ribosome-recycling factor [Triticum urartu]
transcript_10735	comp6540_c0_seq1	gi|474219597|gb|EMS59200.1|	2e-152	Repressor of RNA polymerase III transcription MAF1-like protein [Triticum urartu]
transcript_10738	comp13120_c0_seq1	gi|475543326|gb|EMT10127.1|	3e-106	Sperm-associated antigen 1 [Aegilops tauschii]
transcript_10748	comp474_c0_seq1	gi|473794339|gb|EMS46439.1|	1e-97	Xylose isomerase [Triticum urartu]
transcript_10749	comp23108_c0_seq1	gi|475572686|gb|EMT16569.1|	3e-39	IAA-alanine resistance protein 1 [Aegilops tauschii]
transcript_1075	comp18391_c0_seq1	gi|474423449|gb|EMS67603.1|	8e-25	BEACH domain-containing protein lvsC [Triticum urartu]
transcript_10752	comp27886_c0_seq1	gi|475588265|gb|EMT20806.1|	8e-38	Oxygen-evolving enhancer protein 3-2, chloroplastic [Aegilops tauschii]
transcript_10753	comp5340_c0_seq1	gi|357129277|ref|XP_003566291.1|	0	PREDICTED: GDSL esterase/lipase At4g10955-like [Brachypodium distachyon]
transcript_10759	comp8683_c0_seq1	gi|357117350|ref|XP_003560433.1|	2e-99	PREDICTED: BTB/POZ and MATH domain-containing protein 2-like [Brachypodium distachyon]
transcript_10760	comp28254_c0_seq1	gi|474160212|gb|EMS57275.1|	1e-28	Wall-associated receptor kinase 3 [Triticum urartu]
transcript_10765	comp4719_c0_seq1	gi|291061974|gb|ADD73514.1|	8e-112	putative pyruvate dehydrogenase E1 component alpha subunit [Triticum aestivum]
transcript_10766	comp2011_c0_seq1	gi|473890162|gb|EMS48587.1|	2e-88	COP9 signalosome complex subunit 4 [Triticum urartu]
transcript_10766	comp2011_c0_seq2	gi|473890162|gb|EMS48587.1|	1e-88	COP9 signalosome complex subunit 4 [Triticum urartu]
transcript_10767	comp25902_c0_seq1	gi|475584788|gb|EMT19875.1|	1e-59	Deoxyhypusine synthase [Aegilops tauschii]
transcript_10768	comp19590_c0_seq1	gi|475573185|gb|EMT16674.1|	3e-75	Peptidyl-tRNA hydrolase, mitochondrial [Aegilops tauschii]
transcript_10769	comp1352_c0_seq1	gi|550602233|gb|AGX85879.1|	7e-108	copper transporter [Triticum aestivum]<>copper transporter [Triticum aestivum]
transcript_10769	comp1352_c0_seq1	gi|550602235|gb|AGX85880.1|	7e-108	copper transporter [Triticum aestivum]<>copper transporter [Triticum aestivum]<>copper transporter [Triticum aestivum]<>copper transporter [Triticum aestivum]
transcript_1077	comp7625_c0_seq1	gi|475585891|gb|EMT20171.1|	2e-135	DnaJ homolog subfamily C member 21 [Aegilops tauschii]
transcript_10770	comp127_c0_seq1	gi|357147982|ref|XP_003574574.1|	1e-108	PREDICTED: conserved oligomeric Golgi complex subunit 3-like [Brachypodium distachyon]
transcript_10771	comp5681_c0_seq1	gi|474015957|gb|EMS52702.1|	2e-89	putative ubiquitin-conjugating enzyme E2 33 [Triticum urartu]
transcript_10773	comp462_c0_seq1	gi|475576991|gb|EMT17687.1|	1e-15	Putative serine/threonine-protein kinase [Aegilops tauschii]
transcript_10773	comp462_c0_seq2	gi|475576991|gb|EMT17687.1|	5e-51	Putative serine/threonine-protein kinase [Aegilops tauschii]
transcript_10775	comp11175_c0_seq1	gi|473817398|gb|EMS46913.1|	3e-116	Pyruvate decarboxylase isozyme 2 [Triticum urartu]
transcript_10776	comp2202_c0_seq1	gi|475540201|gb|EMT09558.1|	0	Oxysterol-binding protein-like protein OBPa [Aegilops tauschii]
transcript_10776	comp2202_c0_seq1	gi|357148504|ref|XP_003574790.1|	0	PREDICTED: oxysterol-binding protein-related protein 4C-like [Brachypodium distachyon]
transcript_10779	comp24268_c0_seq1	gi|475592784|gb|EMT22189.1|	3e-54	Putative protein transport Sec1b [Aegilops tauschii]
transcript_1078	comp11377_c0_seq1	gi|473971148|gb|EMS51466.1|	1e-52	Endoribonuclease Dicer-like protein 4 [Triticum urartu]
transcript_10783	comp10491_c0_seq1	gi|475557031|gb|EMT12747.1|	1e-141	Pre-mRNA-splicing factor 18 [Aegilops tauschii]
transcript_10788	comp19001_c0_seq1	gi|152955872|emb|CAL26914.1|	1e-49	alkaline invertase [Triticum aestivum]
transcript_1079	comp15681_c0_seq1	gi|473909949|gb|EMS49497.1|	8e-74	Calcium uptake protein 1, mitochondrial [Triticum urartu]
transcript_10792	comp24765_c0_seq1	gi|14017608|ref|NP_114294.1|	1e-72	ribosomal protein L14 [Triticum aestivum]<>ribosomal protein L14 (chloroplast) [Aegilops speltoides]<>RecName: Full=50S ribosomal protein L14, chloroplastic<>ribosomal protein L14 [Triticum aestivum]<>ribosomal protein L14 (chloroplast) [Aegilops speltoides]<>ribosomal protein L14 (chloroplast) [Triticum aestivum]
transcript_10794	comp16183_c0_seq1	gi|475467976|gb|EMT02260.1|	6e-68	Prostaglandin E synthase 2 [Aegilops tauschii]
transcript_10798	comp10431_c0_seq1	gi|474192262|gb|EMS58195.1|	2e-146	putative ubiquitin-conjugating enzyme E2 26 [Triticum urartu]
transcript_10799	comp4267_c0_seq1	gi|474124856|gb|EMS56172.1|	3e-16	Bidirectional sugar transporter SWEET4 [Triticum urartu]
transcript_10799	comp4267_c0_seq1	gi|475559421|gb|EMT13331.1|	3e-16	Protein RUPTURED POLLEN GRAIN 1 [Aegilops tauschii]
transcript_1080	comp25885_c0_seq1	gi|474162622|gb|EMS57312.1|	2e-71	Receptor-like protein kinase FERONIA [Triticum urartu]
transcript_10801	comp2521_c0_seq1	gi|226496067|ref|NP_001151620.1|	0	dolichyl-diphosphooligosaccharide--protein glycosyltransferase 67 kDasubunit precursor [Zea mays]<>dolichyl-diphosphooligosaccharide--protein glycosyltransferase 67 kDasubunit precursor [Zea mays]<>TPA: dolichyl-diphosphooligosaccharide--protein glycosyltransferase 67 kDasubunit [Zea mays]
transcript_10801	comp2521_c0_seq1	gi|475520856|gb|EMT06539.1|	0	Dolichyl-diphosphooligosaccharide--protein glycosyltransferase subunit 1 [Aegilops tauschii]
transcript_10801	comp2521_c0_seq1	gi|473847651|gb|EMS47419.1|	0	Dolichyl-diphosphooligosaccharide--protein glycosyltransferase subunit 1 [Triticum urartu]
transcript_10801	comp2521_c0_seq1	gi|357467147|ref|XP_003603858.1|	0	Dolichyl-diphosphooligosaccharide-protein glycosyltransferase subunit [Medicago truncatula]<>Dolichyl-diphosphooligosaccharide-protein glycosyltransferase subunit [Medicago truncatula]
transcript_10801	comp2521_c0_seq1	gi|115463069|ref|NP_001055134.1|	0	Os05g0301500 [Oryza sativa Japonica Group]<>RecName: Full=Dolichyl-diphosphooligosaccharide--protein glycosyltransferase subunit 1A; AltName: Full=Ribophorin IA; Short=RPN-IA; AltName: Full=Ribophorin-1A; Flags: Precursor<>Os05g0301500 [Oryza sativa Japonica Group]<>unnamed protein product [Oryza sativa Japonica Group]<>hypothetical protein OsI_19365 [Oryza sativa Indica Group]<>hypothetical prot…
transcript_10801	comp2521_c0_seq1	gi|224086092|ref|XP_002307811.1|	0	predicted protein [Populus trichocarpa]<>ribophorin 1 family protein [Populus trichocarpa]
transcript_10801	comp2521_c0_seq1	gi|224061851|ref|XP_002300630.1|	0	predicted protein [Populus trichocarpa]<>unknown [Populus trichocarpa]<>ribophorin 1 family protein [Populus trichocarpa]
transcript_10801	comp2521_c0_seq1	gi|225457618|ref|XP_002274236.1|	0	PREDICTED: dolichyl-diphosphooligosaccharide--protein glycosyltransferase subunit 1 [Vitis vinifera]<>unnamed protein product [Vitis vinifera]
transcript_10801	comp2521_c0_seq1	gi|357114244|ref|XP_003558910.1|	0	PREDICTED: dolichyl-diphosphooligosaccharide--protein glycosyltransferase subunit 1-like [Brachypodium distachyon]
transcript_10801	comp2521_c0_seq1	gi|356508519|ref|XP_003523003.1|	0	PREDICTED: dolichyl-diphosphooligosaccharide--protein glycosyltransferase subunit 1-like [Glycine max]
transcript_10801	comp2521_c0_seq1	gi|356517213|ref|XP_003527283.1|	0	PREDICTED: dolichyl-diphosphooligosaccharide--protein glycosyltransferase subunit 1-like [Glycine max]
transcript_10801	comp2521_c0_seq1	gi|502130990|ref|XP_004500838.1|	0	PREDICTED: dolichyl-diphosphooligosaccharide--protein glycosyltransferase subunit 1A-like [Cicer arietinum]
transcript_10801	comp2521_c0_seq1	gi|470128370|ref|XP_004300116.1|	0	PREDICTED: dolichyl-diphosphooligosaccharide--protein glycosyltransferase subunit 1A-like [Fragaria vesca subsp. vesca]
transcript_10801	comp2521_c0_seq1	gi|514822401|ref|XP_004985866.1|	0	PREDICTED: dolichyl-diphosphooligosaccharide--protein glycosyltransferase subunit 1A-like [Setaria italica]
transcript_10801	comp2521_c0_seq1	gi|2894378|emb|CAA74910.1|	0	putative ribophorin I homologue [Hordeum vulgare subsp. vulgare]
transcript_10801	comp2521_c0_seq1	gi|508723441|gb|EOY15338.1|	0	Ribophorin I isoform 1 [Theobroma cacao]<>Ribophorin I isoform 1 [Theobroma cacao]
transcript_10803	comp15039_c0_seq1	gi|475587234|gb|EMT20503.1|	4e-54	Thioredoxin H-type 2 [Aegilops tauschii]
transcript_10808	comp18416_c0_seq1	gi|31096628|gb|AAP44580.1|	5e-91	isoamylase wDBE-D1 [Triticum aestivum]
transcript_1082	comp27747_c0_seq1	gi|473758929|gb|EMS45758.1|	4e-15	DEAD-box ATP-dependent RNA helicase 10 [Triticum urartu]
transcript_1082	comp28192_c0_seq1	gi|357121637|ref|XP_003562524.1|	4e-39	PREDICTED: DEAD-box ATP-dependent RNA helicase 10-like [Brachypodium distachyon]
transcript_1082	comp28192_c0_seq1	gi|357116154|ref|XP_003559848.1|	4e-39	PREDICTED: DEAD-box ATP-dependent RNA helicase 10-like [Brachypodium distachyon]
transcript_1082	comp5327_c0_seq1	gi|475618996|gb|EMT30624.1|	4e-23	DEAD-box ATP-dependent RNA helicase 10 [Aegilops tauschii]
transcript_1082	comp8079_c0_seq1	gi|475592778|gb|EMT22188.1|	3e-141	DEAD-box ATP-dependent RNA helicase 10 [Aegilops tauschii]
transcript_10821	comp14763_c0_seq1	gi|357150213|ref|XP_003575381.1|	1e-109	PREDICTED: nucleolar MIF4G domain-containing protein 1-like [Brachypodium distachyon]
transcript_10823	comp5859_c0_seq1	gi|475589778|gb|EMT21270.1|	2e-138	Mitochondrial uncoupling protein 3 [Aegilops tauschii]
transcript_10827	comp2481_c0_seq1	gi|473980804|gb|EMS51558.1|	0	NBR1-like protein [Triticum urartu]
transcript_10827	comp2481_c0_seq1	gi|115447045|ref|NP_001047302.1|	0	Os02g0593700 [Oryza sativa Japonica Group]<>putative ubiquitin-associated (UBA) protein [Oryza sativa Japonica Group]<>putative ubiquitin-associated (UBA) protein [Oryza sativa Japonica Group]<>Os02g0593700 [Oryza sativa Japonica Group]<>hypothetical protein OsI_07886 [Oryza sativa Indica Group]<>hypothetical protein OsJ_07348 [Oryza sativa Japonica Group]<>unnamed protein product [Oryza sativa J…
transcript_10827	comp2481_c0_seq1	gi|78068099|gb|ABB18390.1|	0	ubiquitin-associated protein [Triticum aestivum]
transcript_1083	comp4275_c0_seq1	gi|475601616|gb|EMT24874.1|	2e-38	Galactokinase [Aegilops tauschii]
transcript_10830	comp27976_c0_seq1	gi|475563666|gb|EMT14328.1|	2e-28	Hydroxymethylglutaryl-CoA synthase [Aegilops tauschii]
transcript_10833	comp1953_c0_seq1	gi|475499343|gb|EMT04160.1|	0	DEAD-box ATP-dependent RNA helicase 14 [Aegilops tauschii]
transcript_10833	comp1953_c0_seq1	gi|474169041|gb|EMS57490.1|	0	DEAD-box ATP-dependent RNA helicase 14 [Triticum urartu]
transcript_10833	comp1953_c0_seq1	gi|68037499|gb|AAY84883.1|	0	DEAD-box ATPase-RNA-helicase [Triticum aestivum]
transcript_10833	comp1953_c0_seq1	gi|115434786|ref|NP_001042151.1|	0	Os01g0172200 [Oryza sativa Japonica Group]<>putative p68 RNA helicase [Oryza sativa Japonica Group]<>Os01g0172200 [Oryza sativa Japonica Group]<>unnamed protein product [Oryza sativa Japonica Group]
transcript_10833	comp1953_c0_seq1	gi|357127458|ref|XP_003565397.1|	0	PREDICTED: DEAD-box ATP-dependent RNA helicase 14-like [Brachypodium distachyon]
transcript_10833	comp1953_c0_seq1	gi|75287517|sp|Q5VQL1.1|RH14_ORYSJ	0	RecName: Full=DEAD-box ATP-dependent RNA helicase 14<>putative p68 RNA helicase [Oryza sativa Japonica Group]<>hypothetical protein OsJ_00557 [Oryza sativa Japonica Group]<>ATP-dependent RNA helicase DB10 [Oryza sativa Japonica Group]<>ATP-dependent RNA helicase DB10 [Oryza sativa Indica Group]
transcript_10834	comp26705_c0_seq1	gi|77557165|gb|ABA99961.1|	8e-17	retrotransposon protein, putative, unclassified [Oryza sativa Japonica Group]
transcript_10835	comp13635_c0_seq1	gi|475614336|gb|EMT29039.1|	8e-58	Fatty acid 2-hydroxylase [Aegilops tauschii]
transcript_10837	comp357_c0_seq1	gi|375152156|gb|AFA36536.1|	2e-46	putative root border cell-specific protein, partial [Lolium perenne]
transcript_10838	comp8650_c0_seq1	gi|222430540|gb|ACM50325.1|	0	mitogen-activated protein kinase 4 [Oryza sativa Indica Group]
transcript_10838	comp8650_c0_seq1	gi|475627639|gb|EMT33725.1|	0	Mitogen-activated protein kinase 6 [Aegilops tauschii]
transcript_10838	comp8650_c0_seq1	gi|195620174|gb|ACG31917.1|	0	MPK4 - putative MAPK [Zea mays]<>putative MAP kinase family protein isoform 1 [Zea mays]<>putative MAP kinase family protein isoform 2 [Zea mays]
transcript_10838	comp8650_c0_seq1	gi|115483126|ref|NP_001065156.1|	0	Os10g0533600 [Oryza sativa Japonica Group]<>RecName: Full=Mitogen-activated protein kinase 6; Short=MAP kinase 6<>Mitogen-activated protein kinase, putative, expressed [Oryza sativa Japonica Group]<>Os10g0533600 [Oryza sativa Japonica Group]<>defense-responsive protein [Oryza sativa Indica Group]
transcript_10838	comp8650_c0_seq1	gi|89574396|gb|ABD77415.1|	0	osmotic and salt stimulation MAPK1 [Zea mays]
transcript_10838	comp8650_c0_seq1	gi|357147176|ref|XP_003574247.1|	0	PREDICTED: mitogen-activated protein kinase 6-like [Brachypodium distachyon]
transcript_10838	comp8650_c0_seq1	gi|514818247|ref|XP_004983829.1|	0	PREDICTED: mitogen-activated protein kinase 6-like [Setaria italica]
transcript_10838	comp8650_c0_seq1	gi|22002138|gb|AAM88622.1|	0	putative serine/threonine protein kinase [Oryza sativa Japonica Group]<>hypothetical protein OsI_34455 [Oryza sativa Indica Group]<>hypothetical protein OsJ_32267 [Oryza sativa Japonica Group]
transcript_10838	comp8650_c0_seq1	gi|162459324|ref|NP_001105239.1|	0	salt-induced MAP kinase 1 [Zea mays]<>salt-induced MAP kinase 1 [Zea mays]
transcript_1084	comp13319_c0_seq1	gi|473968504|gb|EMS51360.1|	1e-24	WD and tetratricopeptide repeats protein 1 [Triticum urartu]
transcript_1084	comp14948_c0_seq1	gi|514821491|ref|XP_004985424.1|	1e-28	PREDICTED: microtubule-associated protein futsch-like isoform X2 [Setaria italica]
transcript_1084	comp4498_c0_seq1	gi|473968504|gb|EMS51360.1|	4e-174	WD and tetratricopeptide repeats protein 1 [Triticum urartu]
transcript_1084	comp6771_c0_seq1	gi|473968504|gb|EMS51360.1|	3e-36	WD and tetratricopeptide repeats protein 1 [Triticum urartu]
transcript_1084	comp8959_c0_seq1	gi|473968504|gb|EMS51360.1|	6e-71	WD and tetratricopeptide repeats protein 1 [Triticum urartu]
transcript_10840	comp17536_c0_seq1	gi|475510688|gb|EMT05303.1|	2e-85	EH domain-containing protein 1 [Aegilops tauschii]
transcript_10840	comp8696_c0_seq1	gi|475510688|gb|EMT05303.1|	2e-32	EH domain-containing protein 1 [Aegilops tauschii]
transcript_10840	comp8696_c0_seq1	gi|474433743|gb|EMS68080.1|	2e-32	EH domain-containing protein 1 [Triticum urartu]
transcript_10843	comp17514_c0_seq1	gi|475610242|gb|EMT27682.1|	9e-13	Asparagine glutamine-hydrolyzing synthetase [Aegilops tauschii]
transcript_10843	comp17514_c0_seq1	gi|53680379|gb|AAU89392.1|	9e-13	glutamine-dependent asparagine synthetase [Triticum aestivum]
transcript_10845	comp4010_c0_seq1	gi|475508765|gb|EMT05129.1|	8e-137	Uridylate kinase [Aegilops tauschii]
transcript_10846	comp28797_c0_seq1	gi|475562876|gb|EMT14155.1|	3e-26	Disease resistance protein RPM1 [Aegilops tauschii]
transcript_10853	comp18249_c0_seq1	gi|300681541|emb|CBH32638.1|	7e-53	conserved hypothetical protein, Hv-pg4 homolog,expressed [Triticum aestivum]
transcript_10853	comp18249_c0_seq1	gi|383100763|emb|CCG47994.1|	7e-53	pg4, expressed [Triticum aestivum]<>hypothetical protein F775_08804 [Aegilops tauschii]
transcript_10856	comp4574_c0_seq1	gi|473827231|gb|EMS47173.1|	0	F-box protein SKIP31 [Triticum urartu]
transcript_10856	comp4574_c0_seq1	gi|357123693|ref|XP_003563542.1|	0	PREDICTED: F-box protein SKIP31-like [Brachypodium distachyon]
transcript_10858	comp28081_c0_seq1	gi|475565840|gb|EMT14889.1|	5e-40	Leucine-rich repeat receptor protein kinase EXS [Aegilops tauschii]
transcript_10859	comp27454_c0_seq1	gi|473898553|gb|EMS49095.1|	1e-67	Zinc-metallopeptidase, peroxisomal [Triticum urartu]
transcript_1086	comp7495_c0_seq1	gi|23466411|tpg|DAA00296.1|	3e-21	TPA_exp: putative phytosulfokine peptide precursor [Triticum aestivum]<>hypothetical protein TRIUR3_15154 [Triticum urartu]
transcript_10865	comp26600_c0_seq1	gi|475502607|gb|EMT04448.1|	1e-38	Presenilin-like protein [Aegilops tauschii]
transcript_10869	comp6174_c0_seq1	gi|347822949|gb|AEP26126.1|	1e-120	5-enolpyruvylshikimate-3-phosphate synthase, partial [Sorghum halepense]
transcript_1087	comp11858_c0_seq1	gi|473889843|gb|EMS48559.1|	7e-101	3-oxoacyl-[acyl-carrier-protein] synthase I, chloroplastic [Triticum urartu]
transcript_10871	comp18609_c0_seq1	gi|475576971|gb|EMT17683.1|	3e-48	GTP-binding protein engA [Aegilops tauschii]
transcript_10878	comp23169_c0_seq1	gi|357131768|ref|XP_003567506.1|	4e-46	PREDICTED: LRR receptor-like serine/threonine-protein kinase GSO1-like [Brachypodium distachyon]
transcript_10881	comp4380_c0_seq1	gi|473970044|gb|EMS51394.1|	0	Elongation factor Ts, mitochondrial [Triticum urartu]
transcript_10881	comp4380_c0_seq1	gi|212722056|ref|NP_001132619.1|	0	elongation factor Ts, mitochondrial [Zea mays]<>RecName: Full=Elongation factor Ts, mitochondrial; Short=EF-Ts; Short=EF-TsMt; Flags: Precursor<>unknown [Zea mays]<>TPA: elongation factor Ts isoform 1 [Zea mays]<>TPA: elongation factor Ts isoform 2 [Zea mays]<>TPA: elongation factor Ts isoform 3 [Zea mays]<>TPA: elongation factor Ts isoform 4 [Zea mays]
transcript_10881	comp4380_c0_seq1	gi|115476306|ref|NP_001061749.1|	0	Os08g0399600 [Oryza sativa Japonica Group]<>RecName: Full=Elongation factor Ts, mitochondrial; Short=EF-Ts; Short=EF-TsMt; Flags: Precursor<>putative ethylene-responsive elongation factor EF-Ts precursor [Oryza sativa Japonica Group]<>Os08g0399600 [Oryza sativa Japonica Group]<>unnamed protein product [Oryza sativa Japonica Group]
transcript_10881	comp4380_c0_seq1	gi|357139231|ref|XP_003571187.1|	0	PREDICTED: elongation factor Ts, mitochondrial-like [Brachypodium distachyon]
transcript_10881	comp4380_c0_seq1	gi|357125004|ref|XP_003564186.1|	0	PREDICTED: elongation factor Ts, mitochondrial-like [Brachypodium distachyon]
transcript_10881	comp4380_c0_seq1	gi|514795194|ref|XP_004973240.1|	0	PREDICTED: elongation factor Ts, mitochondrial-like isoform X1 [Setaria italica]<>PREDICTED: elongation factor Ts, mitochondrial-like isoform X2 [Setaria italica]
transcript_10881	comp4380_c0_seq1	gi|313118277|sp|B8BAI9.2|EFTS_ORYSI	0	RecName: Full=Elongation factor Ts, mitochondrial; Short=EF-Ts; Short=EF-TsMt; Flags: Precursor
transcript_10884	comp28379_c0_seq1	gi|475544165|gb|EMT10274.1|	4e-58	E3 ubiquitin-protein ligase RNF14 [Aegilops tauschii]
transcript_10885	comp10044_c0_seq1	gi|475558120|gb|EMT12994.1|	4e-82	B3 domain-containing protein [Aegilops tauschii]
transcript_1089	comp29056_c0_seq1	gi|475578070|gb|EMT18006.1|	9e-40	putative Exopolygalacturonase [Aegilops tauschii]
transcript_1089	comp3148_c0_seq1	gi|474186032|gb|EMS57903.1|	5e-22	Exopolygalacturonase [Triticum urartu]
transcript_10890	comp2450_c0_seq1	gi|475570748|gb|EMT16100.1|	0	Putative F-box/LRR-repeat protein [Aegilops tauschii]
transcript_10895	comp2635_c1_seq1	gi|474268228|gb|EMS60762.1|	5e-25	Dehydration-responsive element-binding protein 2B [Triticum urartu]
transcript_10897	comp38_c0_seq1	gi|226494223|ref|NP_001149814.1|	0	organic anion transporter [Zea mays]<>unknown [Zea mays]<>unknown [Zea mays]<>organic anion transporter [Zea mays]<>organic anion transporter [Zea mays]
transcript_10897	comp38_c0_seq1	gi|115474371|ref|NP_001060782.1|	0	Os08g0104900 [Oryza sativa Japonica Group]<>putative glucose-6-phosphate/phosphate translocator [Oryza sativa Japonica Group]<>Os08g0104900 [Oryza sativa Japonica Group]<>hypothetical protein OsI_27509 [Oryza sativa Indica Group]<>unnamed protein product [Oryza sativa Japonica Group]
transcript_10897	comp38_c0_seq1	gi|357166878|ref|XP_003580896.1|	0	PREDICTED: GDP-mannose transporter GONST5-like [Brachypodium distachyon]
transcript_10897	comp38_c0_seq1	gi|225459544|ref|XP_002285850.1|	0	PREDICTED: UDP-galactose transporter 1 isoform 1 [Vitis vinifera]<>PREDICTED: UDP-galactose transporter 1 isoform 2 [Vitis vinifera]<>hypothetical protein VITISV_006650 [Vitis vinifera]<>unnamed protein product [Vitis vinifera]
transcript_10897	comp38_c0_seq1	gi|357144365|ref|XP_003573266.1|	0	PREDICTED: UDP-galactose transporter 1-like [Brachypodium distachyon]
transcript_10897	comp38_c0_seq1	gi|470109145|ref|XP_004290862.1|	0	PREDICTED: UDP-galactose transporter 1-like [Fragaria vesca subsp. vesca]
transcript_10897	comp38_c0_seq1	gi|514791845|ref|XP_004972429.1|	0	PREDICTED: UDP-galactose transporter 1-like [Setaria italica]
transcript_10897	comp38_c0_seq1	gi|514741628|ref|XP_004959938.1|	0	PREDICTED: UDP-galactose transporter 1-like [Setaria italica]
transcript_10897	comp38_c0_seq1	gi|414586234|tpg|DAA36805.1|	0	TPA: organic anion transporter [Zea mays]
transcript_10898	comp3135_c0_seq1	gi|474383915|gb|EMS64808.1|	1e-31	Xyloglucan endotransglucosylase/hydrolase protein 22 [Triticum urartu]
transcript_1090	comp13681_c0_seq1	gi|475552416|gb|EMT11783.1|	3e-48	Putative membrane protein [Aegilops tauschii]
transcript_10900	comp3365_c0_seq1	gi|473804016|gb|EMS46650.1|	1e-134	Protein SET [Triticum urartu]
transcript_10904	comp22312_c0_seq1	gi|357146212|ref|XP_003573913.1|	4e-49	PREDICTED: phospholipid-transporting ATPase 3-like [Brachypodium distachyon]
transcript_10906	comp11690_c0_seq1	gi|475615337|gb|EMT29403.1|	8e-22	Glycine-rich RNA-binding protein 2, mitochondrial [Aegilops tauschii]
transcript_10910	comp23228_c0_seq1	gi|474267116|gb|EMS60732.1|	3e-91	Zinc finger MYM-type protein 1 [Triticum urartu]
transcript_10915	comp27944_c0_seq1	gi|208431904|gb|ACI28287.1|	1e-24	bZip type transcription factor bZIP1 [Triticum aestivum]
transcript_10916	comp26257_c0_seq1	gi|473964976|gb|EMS51225.1|	1e-21	Eukaryotic translation initiation factor 6-2 [Triticum urartu]
transcript_1092	comp20506_c0_seq1	gi|475574534|gb|EMT17008.1|	3e-25	Ribosome biogenesis BMS1-like protein [Aegilops tauschii]
transcript_1092	comp20506_c0_seq1	gi|473727704|gb|EMS45067.1|	3e-25	Ribosome biogenesis protein BMS1-like protein [Triticum urartu]
transcript_1092	comp5614_c0_seq1	gi|508727378|gb|EOY19275.1|	0	P-loop containing nucleoside triphosphate hydrolases superfamily protein isoform 1 [Theobroma cacao]
transcript_1092	comp5614_c0_seq1	gi|508727379|gb|EOY19276.1|	0	P-loop containing nucleoside triphosphate hydrolases superfamily protein isoform 2 [Theobroma cacao]
transcript_1092	comp5614_c0_seq1	gi|357112362|ref|XP_003557978.1|	0	PREDICTED: ribosome biogenesis protein BMS1 homolog [Brachypodium distachyon]
transcript_1092	comp5614_c0_seq1	gi|356544500|ref|XP_003540688.1|	0	PREDICTED: ribosome biogenesis protein BMS1 homolog [Glycine max]
transcript_1092	comp5614_c0_seq1	gi|514819570|ref|XP_004984480.1|	0	PREDICTED: ribosome biogenesis protein BMS1 homolog [Setaria italica]
transcript_1092	comp5614_c0_seq1	gi|502149010|ref|XP_004507358.1|	0	PREDICTED: ribosome biogenesis protein BMS1 homolog isoform X1 [Cicer arietinum]
transcript_1092	comp5614_c0_seq1	gi|502149012|ref|XP_004507359.1|	0	PREDICTED: ribosome biogenesis protein BMS1 homolog isoform X2 [Cicer arietinum]
transcript_1092	comp5614_c0_seq1	gi|475574534|gb|EMT17008.1|	0	Ribosome biogenesis BMS1-like protein [Aegilops tauschii]
transcript_1092	comp5614_c0_seq1	gi|357473081|ref|XP_003606825.1|	0	Ribosome biogenesis protein BMS1-like protein [Medicago truncatula]<>Ribosome biogenesis protein BMS1-like protein [Medicago truncatula]
transcript_1092	comp5614_c0_seq1	gi|357473083|ref|XP_003606826.1|	0	Ribosome biogenesis protein BMS1-like protein [Medicago truncatula]<>Ribosome biogenesis protein BMS1-like protein [Medicago truncatula]
transcript_1093	comp2875_c0_seq1	gi|195611240|gb|ACG27450.1|	2e-40	histone H3 [Zea mays]<>histone H3 [Zea mays]<>unknown [Medicago truncatula]<>TPA: histone H3 isoform 1 [Zea mays]<>TPA: histone H3 isoform 2 [Zea mays]
transcript_1093	comp2875_c0_seq1	gi|474213894|gb|EMS58978.1|	2e-40	Histone H3.3 [Triticum urartu]<>Histone H3.3 [Aegilops tauschii]<>Histone H3.3 [Aegilops tauschii]
transcript_10932	comp12387_c0_seq1	gi|550346448|gb|EEE82414.2|	7e-18	multi-copper oxidase type 1 family protein [Populus trichocarpa]
transcript_1095	comp10358_c0_seq1	gi|473891076|gb|EMS48685.1|	8e-176	NADH-ubiquinone oxidoreductase 75 kDa subunit, mitochondrial [Triticum urartu]
transcript_1095	comp1568_c0_seq1	gi|195648210|gb|ACG43573.1|	0	NADH-ubiquinone oxidoreductase 75 kDa subunit [Zea mays]
transcript_1095	comp1568_c0_seq1	gi|475573180|gb|EMT16671.1|	0	NADH-ubiquinone oxidoreductase 75 kDa subunit, mitochondrial [Aegilops tauschii]
transcript_1095	comp1568_c0_seq1	gi|473891076|gb|EMS48685.1|	0	NADH-ubiquinone oxidoreductase 75 kDa subunit, mitochondrial [Triticum urartu]
transcript_1095	comp1568_c0_seq1	gi|115454943|ref|NP_001051072.1|	0	Os03g0713400 [Oryza sativa Japonica Group]<>putative reductase [Oryza sativa Japonica Group]<>NADH-ubiquinone oxidoreductase 75 kDa subunit, mitochondrial precursor, putative, expressed [Oryza sativa Japonica Group]<>Os03g0713400 [Oryza sativa Japonica Group]<>hypothetical protein OsJ_12335 [Oryza sativa Japonica Group]<>unnamed protein product [Oryza sativa Japonica Group]
transcript_1095	comp1568_c0_seq1	gi|357118199|ref|XP_003560845.1|	0	PREDICTED: NADH dehydrogenase [ubiquinone] iron-sulfur protein 1, mitochondrial-like [Brachypodium distachyon]
transcript_1095	comp1568_c0_seq1	gi|514814436|ref|XP_004981989.1|	0	PREDICTED: NADH dehydrogenase [ubiquinone] iron-sulfur protein 1, mitochondrial-like [Setaria italica]
transcript_1095	comp2054_c0_seq1	gi|307135835|gb|ADN33706.1|	0	dynamin [Cucumis melo subsp. melo]
transcript_1095	comp2054_c0_seq1	gi|508709215|gb|EOY01112.1|	0	DYNAMIN-like 1C [Theobroma cacao]
transcript_1095	comp2054_c0_seq1	gi|475573181|gb|EMT16672.1|	0	Dynamin-related protein 1C [Aegilops tauschii]
transcript_1095	comp2054_c0_seq1	gi|357521353|ref|XP_003630965.1|	0	Dynamin-related protein 1C [Medicago truncatula]<>Dynamin-related protein 1C [Medicago truncatula]
transcript_1095	comp2054_c0_seq1	gi|226494351|ref|NP_001151519.1|	0	dynamin-related protein 1C [Zea mays]<>dynamin-related protein 1C [Zea mays]
transcript_1095	comp2054_c0_seq1	gi|226496085|ref|NP_001147100.1|	0	dynamin-related protein 1C [Zea mays]<>dynamin-related protein 1C [Zea mays]<>unknown [Zea mays]<>unknown [Zea mays]<>TPA: dynamin protein 1C isoform 1 [Zea mays]<>TPA: dynamin protein 1C isoform 2 [Zea mays]
transcript_1095	comp2054_c0_seq1	gi|255584975|ref|XP_002533199.1|	0	dynamin, putative [Ricinus communis]<>dynamin, putative [Ricinus communis]
transcript_1095	comp2054_c0_seq1	gi|224111434|ref|XP_002315854.1|	0	predicted protein [Populus trichocarpa]<>DYNAMIN-LIKE protein 5 [Populus trichocarpa]
transcript_1095	comp2054_c0_seq1	gi|357118189|ref|XP_003560840.1|	0	PREDICTED: dynamin-related protein 1C-like [Brachypodium distachyon]
transcript_1095	comp2054_c0_seq1	gi|514814438|ref|XP_004981990.1|	0	PREDICTED: dynamin-related protein 1C-like [Setaria italica]
transcript_1095	comp2054_c0_seq1	gi|460365705|ref|XP_004228738.1|	0	PREDICTED: dynamin-related protein 1C-like [Solanum lycopersicum]
transcript_1095	comp2054_c0_seq1	gi|356513044|ref|XP_003525224.1|	0	PREDICTED: dynamin-related protein 1C-like isoform 1 [Glycine max]
transcript_1095	comp2054_c0_seq1	gi|356513046|ref|XP_003525225.1|	0	PREDICTED: dynamin-related protein 1C-like isoform 2 [Glycine max]
transcript_1095	comp2054_c0_seq1	gi|502138270|ref|XP_004503345.1|	0	PREDICTED: dynamin-related protein 1C-like isoform X1 [Cicer arietinum]<>PREDICTED: dynamin-related protein 1C-like isoform X2 [Cicer arietinum]
transcript_1095	comp2054_c0_seq1	gi|449528057|ref|XP_004171023.1|	0	PREDICTED: dynamin-related protein 1C-like, partial [Cucumis sativus]
transcript_1095	comp2054_c0_seq1	gi|18071348|gb|AAL58207.1|AC090882_10	0	putative GTP-binding protein [Oryza sativa Japonica Group]<>Dynamin-related protein 1C, putative, expressed [Oryza sativa Japonica Group]<>unnamed protein product [Oryza sativa Japonica Group]<>hypothetical protein OsI_13267 [Oryza sativa Indica Group]<>hypothetical protein OsJ_12333 [Oryza sativa Japonica Group]
transcript_1095	comp2054_c0_seq1	gi|224031193|gb|ACN34672.1|	0	unknown [Zea mays]<>dynamin protein 1C [Zea mays]
transcript_10954	comp22029_c0_seq1	gi|508726395|gb|EOY18292.1|	1e-25	Tonoplast intrinsic protein 1,3 [Theobroma cacao]
transcript_1096	comp15849_c0_seq1	gi|514778617|ref|XP_004969143.1|	5e-59	PREDICTED: pentatricopeptide repeat-containing protein At3g54980, mitochondrial-like isoform X1 [Setaria italica]<>PREDICTED: pentatricopeptide repeat-containing protein At3g54980, mitochondrial-like isoform X2 [Setaria italica]<>PREDICTED: pentatricopeptide repeat-containing protein At3g54980, mitochondrial-like isoform X3 [Setaria italica]<>PREDICTED: pentatricopeptide repeat-containing protein…
transcript_1096	comp27673_c0_seq1	gi|357130476|ref|XP_003566874.1|	5e-50	PREDICTED: pentatricopeptide repeat-containing protein At3g54980, mitochondrial-like [Brachypodium distachyon]
transcript_10966	comp10740_c0_seq1	gi|475523273|gb|EMT06855.1|	7e-19	Protein WAX2 [Aegilops tauschii]
transcript_10966	comp10740_c0_seq1	gi|475523273|gb|EMT06855.1|	7e-19	Protein WAX2 [Aegilops tauschii]
transcript_10966	comp10740_c0_seq1	gi|475523273|gb|EMT06855.1|	7e-19	Protein WAX2 [Aegilops tauschii]
transcript_10976	comp18379_c0_seq1	gi|449459456|ref|XP_004147462.1|	4e-41	PREDICTED: probable pectate lyase 7-like [Cucumis sativus]<>PREDICTED: probable pectate lyase 7-like [Cucumis sativus]
transcript_10977	comp6171_c0_seq1	gi|474296573|gb|EMS61459.1|	4e-58	Zinc finger AN1 domain-containing stress-associated protein 15 [Triticum urartu]<>Zinc finger AN1 domain-containing stress-associated protein 15 [Aegilops tauschii]
transcript_10982	comp15732_c0_seq1	gi|475589412|gb|EMT21149.1|	3e-65	Protein FAR1-RELATED SEQUENCE 3 [Aegilops tauschii]
transcript_10998	comp26412_c0_seq1	gi|475619409|gb|EMT30764.1|	6e-44	Curved DNA-binding protein [Aegilops tauschii]
transcript_11	comp14052_c0_seq1	gi|357134694|ref|XP_003568951.1|	1e-28	PREDICTED: pentatricopeptide repeat-containing protein At4g35850, mitochondrial-like [Brachypodium distachyon]
transcript_11	comp24950_c0_seq1	gi|565397903|ref|XP_006364522.1|	9e-39	PREDICTED: pentatricopeptide repeat-containing protein At4g35850, mitochondrial-like [Solanum tuberosum]
transcript_11	comp27322_c0_seq1	gi|357134694|ref|XP_003568951.1|	2e-37	PREDICTED: pentatricopeptide repeat-containing protein At4g35850, mitochondrial-like [Brachypodium distachyon]
transcript_110	comp10720_c0_seq1	gi|475621553|gb|EMT31516.1|	5e-48	Formamidopyrimidine-DNA glycosylase [Aegilops tauschii]
transcript_110	comp24882_c0_seq1	gi|400261071|pdb|3TWK|A	1e-25	Chain A, Crystal Structure Of Arabidopsis Thaliana Fpg<>Chain B, Crystal Structure Of Arabidopsis Thaliana Fpg
transcript_110	comp24882_c0_seq1	gi|18404050|ref|NP_564608.1|	1e-25	formamidopyrimidine-DNA glycosylase [Arabidopsis thaliana]<>RecName: Full=Formamidopyrimidine-DNA glycosylase; Short=Fapy-DNA glycosylase; AltName: Full=DNA-(apurinic or apyrimidinic site) lyase FPG1; AltName: Full=Formamidopyrimidine-DNA glycosylase 1; Short=AtFPG-1; AltName: Full=Formamidopyrimidine-DNA glycosylase 2; Short=AtFPG-2; AltName: Full=Protein MutM homolog 1; Short=AtMMH-1; AltName: …
transcript_1100	comp17605_c0_seq1	gi|475556935|gb|EMT12732.1|	5e-48	Kinesin-4 [Aegilops tauschii]
transcript_1100	comp18613_c0_seq1	gi|474365547|gb|EMS63470.1|	2e-173	Kinesin-4 [Triticum urartu]
transcript_1100	comp21416_c0_seq1	gi|475556935|gb|EMT12732.1|	2e-35	Kinesin-4 [Aegilops tauschii]
transcript_1100	comp23399_c0_seq1	gi|475556935|gb|EMT12732.1|	2e-45	Kinesin-4 [Aegilops tauschii]
transcript_11002	comp17861_c0_seq1	gi|352091216|gb|AEQ61829.1|	5e-36	cysteine protease [Dimocarpus longan]
transcript_1101	comp989_c0_seq1	gi|475610409|gb|EMT27732.1|	5e-35	Histone H2A [Aegilops tauschii]
transcript_11018	comp29189_c0_seq1	gi|23452335|gb|AAN32998.1|	4e-44	alpha-tubulin 2 [Gossypium hirsutum]
transcript_1102	comp2154_c0_seq1	gi|473728686|gb|EMS45126.1|	1e-19	Eukaryotic peptide chain release factor subunit 1-1 [Triticum urartu]
transcript_1102	comp2154_c0_seq1	gi|475555276|gb|EMT12404.1|	1e-19	Eukaryotic peptide chain release factor subunit 1-2 [Aegilops tauschii]
transcript_1102	comp2371_c0_seq1	gi|307135817|gb|ADN33689.1|	0	eukaryotic peptide chain release factor subunit [Cucumis melo subsp. melo]
transcript_1102	comp2371_c0_seq1	gi|473728686|gb|EMS45126.1|	0	Eukaryotic peptide chain release factor subunit 1-1 [Triticum urartu]
transcript_1102	comp2371_c0_seq1	gi|226506470|ref|NP_001151538.1|	0	eukaryotic peptide chain release factor subunit 1-1 [Zea mays]<>eukaryotic peptide chain release factor subunit 1-1 [Zea mays]<>unknown [Zea mays]<>eukaryotic peptide chain release factor subunit 1-1 isoform 1 [Zea mays]<>eukaryotic peptide chain release factor subunit 1-1 isoform 2 [Zea mays]
transcript_1102	comp2371_c0_seq1	gi|475555275|gb|EMT12403.1|	0	Eukaryotic peptide chain release factor subunit 1-2 [Aegilops tauschii]
transcript_1102	comp2371_c0_seq1	gi|475555276|gb|EMT12404.1|	0	Eukaryotic peptide chain release factor subunit 1-2 [Aegilops tauschii]
transcript_1102	comp2371_c0_seq1	gi|508711132|gb|EOY03029.1|	0	Eukaryotic release factor 1-3 [Theobroma cacao]
transcript_1102	comp2371_c0_seq1	gi|508702180|gb|EOX94076.1|	0	Eukaryotic release factor 1-3 isoform 1 [Theobroma cacao]<>Eukaryotic release factor 1-3 isoform 1 [Theobroma cacao]<>Eukaryotic release factor 1-3 isoform 1 [Theobroma cacao]
transcript_1102	comp2371_c0_seq1	gi|115442139|ref|NP_001045349.1|	0	Os01g0939500 [Oryza sativa Japonica Group]<>putative eukaryotic peptide chain release factor subunit 1-3 [Oryza sativa Japonica Group]<>putative eukaryotic peptide chain release factor subunit 1-3 [Oryza sativa Japonica Group]<>Os01g0939500 [Oryza sativa Japonica Group]<>hypothetical protein OsI_05132 [Oryza sativa Indica Group]<>hypothetical protein OsJ_04715 [Oryza sativa Japonica Group]
transcript_1102	comp2371_c0_seq1	gi|115454823|ref|NP_001051012.1|	0	Os03g0702800 [Oryza sativa Japonica Group]<>eukaryotic peptide chain release factor subunit 1-3 (eRF1-3) [Oryza sativa Japonica Group]<>Putative peptide chain release factor subunit 1 protein [Oryza sativa Japonica Group]<>Eukaryotic peptide chain release factor subunit 1-2, putative, expressed [Oryza sativa Japonica Group]<>Os03g0702800 [Oryza sativa Japonica Group]<>hypothetical protein OsI_131…
transcript_1102	comp2371_c0_seq1	gi|357126738|ref|XP_003565044.1|	0	PREDICTED: eukaryotic peptide chain release factor subunit 1-2-like [Brachypodium distachyon]
transcript_1102	comp2371_c0_seq1	gi|357117863|ref|XP_003560681.1|	0	PREDICTED: eukaryotic peptide chain release factor subunit 1-3-like [Brachypodium distachyon]<>PREDICTED: eukaryotic peptide chain release factor subunit 1-3-like [Brachypodium distachyon]
transcript_1102	comp2371_c0_seq1	gi|449448665|ref|XP_004142086.1|	0	PREDICTED: eukaryotic peptide chain release factor subunit 1-3-like [Cucumis sativus]
transcript_1102	comp2371_c0_seq1	gi|449445606|ref|XP_004140563.1|	0	PREDICTED: eukaryotic peptide chain release factor subunit 1-3-like [Cucumis sativus]<>PREDICTED: eukaryotic peptide chain release factor subunit 1-3-like [Cucumis sativus]
transcript_1102	comp2371_c0_seq1	gi|356531058|ref|XP_003534095.1|	0	PREDICTED: eukaryotic peptide chain release factor subunit 1-3-like [Glycine max]
transcript_1102	comp2371_c0_seq1	gi|514814572|ref|XP_004982057.1|	0	PREDICTED: eukaryotic peptide chain release factor subunit 1-3-like [Setaria italica]
transcript_1102	comp5384_c0_seq1	gi|473728686|gb|EMS45126.1|	2e-21	Eukaryotic peptide chain release factor subunit 1-1 [Triticum urartu]
transcript_1102	comp5384_c0_seq1	gi|475555276|gb|EMT12404.1|	2e-21	Eukaryotic peptide chain release factor subunit 1-2 [Aegilops tauschii]
transcript_1102	comp6063_c0_seq1	gi|473728686|gb|EMS45126.1|	6e-63	Eukaryotic peptide chain release factor subunit 1-1 [Triticum urartu]
transcript_1102	comp6063_c0_seq1	gi|475555276|gb|EMT12404.1|	6e-63	Eukaryotic peptide chain release factor subunit 1-2 [Aegilops tauschii]
transcript_1102	comp6063_c0_seq1	gi|357126738|ref|XP_003565044.1|	6e-63	PREDICTED: eukaryotic peptide chain release factor subunit 1-2-like [Brachypodium distachyon]
transcript_1102	comp7221_c0_seq1	gi|473728686|gb|EMS45126.1|	2e-54	Eukaryotic peptide chain release factor subunit 1-1 [Triticum urartu]
transcript_1104	comp21328_c0_seq1	gi|473822283|gb|EMS47059.1|	3e-42	MATE efflux family protein 9 [Triticum urartu]
transcript_1104	comp21328_c0_seq1	gi|475602270|gb|EMT25083.1|	3e-42	Protein TRANSPARENT TESTA 12 [Aegilops tauschii]
transcript_1104	comp6895_c0_seq1	gi|473822283|gb|EMS47059.1|	1e-54	MATE efflux family protein 9 [Triticum urartu]
transcript_11044	comp29131_c0_seq1	gi|475601117|gb|EMT24722.1|	2e-15	General transcription factor IIE subunit 2 [Aegilops tauschii]
transcript_11045	comp19289_c0_seq1	gi|108864082|gb|ABA91837.2|	3e-34	retrotransposon protein, putative, unclassified [Oryza sativa Japonica Group]
transcript_11045	comp19289_c0_seq1	gi|62733010|gb|AAX95129.1|	3e-34	retrotransposon protein, putative, unclassified [Oryza sativa Japonica Group]<>retrotransposon protein, putative, unclassified [Oryza sativa Japonica Group]
transcript_11053	comp24608_c0_seq1	gi|475591336|gb|EMT21718.1|	5e-44	Protein FAR1-RELATED SEQUENCE 5 [Aegilops tauschii]
transcript_11053	comp24608_c0_seq1	gi|475591336|gb|EMT21718.1|	5e-44	Protein FAR1-RELATED SEQUENCE 5 [Aegilops tauschii]
transcript_1106	comp9700_c0_seq1	gi|474348835|gb|EMS62931.1|	5e-76	L-galactono-1,4-lactone dehydrogenase 2, mitochondrial [Triticum urartu]
transcript_11060	comp1043_c0_seq1	gi|13560653|gb|AAK30143.1|AF348141_1	2e-63	pathogenesis-related protein PR-1 precursor [Capsicum annuum]<>basic PR-1 protein precursor [Capsicum annuum]<>basic PR-1 protein precursor [Capsicum annuum]
transcript_11061	comp12397_c0_seq1	gi|475521816|gb|EMT06674.1|	4e-15	Pumilio domain-containing protein [Aegilops tauschii]
transcript_11069	comp18445_c0_seq1	gi|357141985|ref|XP_003572418.1|	2e-20	PREDICTED: BTB/POZ and MATH domain-containing protein 1-like [Brachypodium distachyon]
transcript_11069	comp18445_c0_seq1	gi|514799854|ref|XP_004974864.1|	2e-20	PREDICTED: BTB/POZ and MATH domain-containing protein 1-like [Setaria italica]
transcript_1107	comp2012_c0_seq1	gi|475593360|gb|EMT22360.1|	4e-78	60S ribosomal protein L35-2 [Aegilops tauschii]
transcript_11074	comp20159_c0_seq1	gi|449469661|ref|XP_004152537.1|	9e-59	PREDICTED: LOW QUALITY PROTEIN: probable pectate lyase P59-like [Cucumis sativus]
transcript_11083	comp11051_c0_seq1	gi|27764668|gb|AAO23093.1|	3e-18	putative polyprotein [Oryza sativa Japonica Group]<>retrotransposon protein, putative, Ty1-copia subclass [Oryza sativa Japonica Group]
transcript_1109	comp4545_c0_seq1	gi|475610224|gb|EMT27675.1|	0	B3 domain-containing protein IDEF1 [Aegilops tauschii]
transcript_1109	comp4545_c0_seq1	gi|262036848|dbj|BAI47565.1|	0	iron deficiency-responsive element binding factor 1 [Hordeum vulgare]
transcript_111	comp8866_c0_seq1	gi|514812528|ref|XP_004981058.1|	1e-16	PREDICTED: myb-like protein X-like [Setaria italica]
transcript_1110	comp5489_c0_seq1	gi|357156527|ref|XP_003577487.1|	0	PREDICTED: GDP-L-galactose phosphorylase 1-like [Brachypodium distachyon]
transcript_11103	comp7767_c0_seq1	gi|23270399|ref|NP_690845.1|	4e-41	Tar1p [Saccharomyces cerevisiae S288c]<>RecName: Full=Protein TAR1; AltName: Full=Transcript antisense to ribosomal RNA protein 1<>unknown [Saccharomyces cerevisiae]<>Tar1p [Saccharomyces cerevisiae JAY291]<>Tar1p [Saccharomyces cerevisiae EC1118]<>TPA: Tar1p [Saccharomyces cerevisiae S288c]<>K7_Tar1p [Saccharomyces cerevisiae Kyokai no. 7]<>Tar1p [Saccharomyces cerevisiae]
transcript_11108	comp7904_c0_seq1	gi|162464437|ref|NP_001105233.1|	3e-68	LOC542132 precursor [Zea mays]<>group 3 pollen allergen [Zea mays]
transcript_1111	comp4685_c0_seq1	gi|115471651|ref|NP_001059424.1|	0	Os07g0301200 [Oryza sativa Japonica Group]<>RecName: Full=DEAD-box ATP-dependent RNA helicase 5<>putative RNA helicase [Oryza sativa Japonica Group]<>Os07g0301200 [Oryza sativa Japonica Group]
transcript_1111	comp4685_c0_seq1	gi|514726548|ref|XP_004956008.1|	0	PREDICTED: DEAD-box ATP-dependent RNA helicase 5-like [Setaria italica]
transcript_1111	comp4685_c0_seq1	gi|293332577|ref|NP_001169296.1|	0	putative DEAD-box ATP-dependent RNA helicase family protein [Zea mays]<>unknown [Zea mays]<>TPA: putative DEAD-box ATP-dependent RNA helicase family protein [Zea mays]
transcript_1111	comp4685_c0_seq1	gi|32352202|dbj|BAC78594.1|	0	RNA helicase [Oryza sativa Japonica Group]
transcript_1112	comp16281_c0_seq1	gi|474411708|gb|EMS66849.1|	6e-42	Sacsin [Triticum urartu]
transcript_1112	comp20789_c0_seq1	gi|475618413|gb|EMT30440.1|	4e-106	Sacsin [Aegilops tauschii]
transcript_1112	comp20789_c0_seq1	gi|474411708|gb|EMS66849.1|	4e-106	Sacsin [Triticum urartu]
transcript_1112	comp2232_c0_seq1	gi|357166714|ref|XP_003580814.1|	0	PREDICTED: sacsin-like [Brachypodium distachyon]
transcript_1112	comp23863_c0_seq1	gi|474411708|gb|EMS66849.1|	8e-48	Sacsin [Triticum urartu]
transcript_1112	comp23990_c0_seq1	gi|474411708|gb|EMS66849.1|	1e-36	Sacsin [Triticum urartu]
transcript_1112	comp24428_c0_seq1	gi|474411708|gb|EMS66849.1|	5e-36	Sacsin [Triticum urartu]
transcript_1112	comp25853_c0_seq1	gi|474411708|gb|EMS66849.1|	3e-42	Sacsin [Triticum urartu]
transcript_1112	comp27221_c0_seq1	gi|474411708|gb|EMS66849.1|	1e-31	Sacsin [Triticum urartu]
transcript_1112	comp7307_c0_seq1	gi|357166714|ref|XP_003580814.1|	0	PREDICTED: sacsin-like [Brachypodium distachyon]
transcript_1112	comp7307_c0_seq1	gi|475618413|gb|EMT30440.1|	0	Sacsin [Aegilops tauschii]
transcript_1112	comp7307_c0_seq1	gi|474411708|gb|EMS66849.1|	0	Sacsin [Triticum urartu]
transcript_1112	comp7307_c0_seq1	gi|414584803|tpg|DAA35374.1|	0	TPA: putative RING zinc finger domain superfamily protein [Zea mays]
transcript_11123	comp24126_c0_seq1	gi|255545428|ref|XP_002513774.1|	1e-63	flavonol synthase, putative [Ricinus communis]<>flavonol synthase, putative [Ricinus communis]
transcript_11123	comp24126_c0_seq1	gi|449446205|ref|XP_004140862.1|	1e-63	PREDICTED: flavonol synthase/flavanone 3-hydroxylase-like [Cucumis sativus]
transcript_11123	comp24126_c0_seq1	gi|449527913|ref|XP_004170952.1|	1e-63	PREDICTED: LOW QUALITY PROTEIN: flavonol synthase/flavanone 3-hydroxylase-like [Cucumis sativus]
transcript_11124	comp14181_c0_seq1	gi|475155180|gb|EMT00038.1|	2e-89	Importin subunit beta-1 [Aegilops tauschii]
transcript_11126	comp8261_c0_seq1	gi|475427332|gb|EMT01140.1|	7e-17	ER degradation-enhancing alpha-mannosidase-like protein 1 [Aegilops tauschii]
transcript_1113	comp3165_c0_seq1	gi|474250737|gb|EMS60208.1|	4e-166	Ankyrin repeat, PH and SEC7 domain containing protein secG [Triticum urartu]
transcript_1113	comp7500_c0_seq1	gi|474250737|gb|EMS60208.1|	6e-121	Ankyrin repeat, PH and SEC7 domain containing protein secG [Triticum urartu]
transcript_1115	comp25343_c0_seq1	gi|475591420|gb|EMT21746.1|	4e-71	Putative alpha,alpha-trehalose-phosphate synthase (UDP-forming) 7 [Aegilops tauschii]
transcript_1115	comp450_c0_seq1	gi|115439723|ref|NP_001044141.1|	0	Os01g0730300 [Oryza sativa Japonica Group]<>putative SL-TPS/P [Oryza sativa Japonica Group]<>putative SL-TPS/P [Oryza sativa Japonica Group]<>Os01g0730300 [Oryza sativa Japonica Group]
transcript_1115	comp450_c0_seq1	gi|357160666|ref|XP_003578837.1|	0	PREDICTED: probable alpha,alpha-trehalose-phosphate synthase [UDP-forming] 7-like [Brachypodium distachyon]
transcript_1115	comp450_c0_seq1	gi|357136440|ref|XP_003569812.1|	0	PREDICTED: probable alpha,alpha-trehalose-phosphate synthase [UDP-forming] 7-like [Brachypodium distachyon]
transcript_1115	comp450_c0_seq1	gi|357132954|ref|XP_003568093.1|	0	PREDICTED: probable alpha,alpha-trehalose-phosphate synthase [UDP-forming] 7-like [Brachypodium distachyon]
transcript_1115	comp450_c0_seq1	gi|514781401|ref|XP_004969834.1|	0	PREDICTED: probable alpha,alpha-trehalose-phosphate synthase [UDP-forming] 7-like [Setaria italica]
transcript_1115	comp450_c0_seq1	gi|514781872|ref|XP_004969951.1|	0	PREDICTED: probable alpha,alpha-trehalose-phosphate synthase [UDP-forming] 7-like [Setaria italica]
transcript_1115	comp450_c0_seq1	gi|475591420|gb|EMT21746.1|	0	Putative alpha,alpha-trehalose-phosphate synthase (UDP-forming) 7 [Aegilops tauschii]
transcript_1115	comp450_c0_seq1	gi|475566823|gb|EMT15117.1|	0	Putative alpha,alpha-trehalose-phosphate synthase (UDP-forming) 7 [Aegilops tauschii]
transcript_1115	comp450_c0_seq1	gi|474384701|gb|EMS64835.1|	0	putative alpha,alpha-trehalose-phosphate synthase [UDP-forming] 7 [Triticum urartu]
transcript_1115	comp450_c0_seq1	gi|414880522|tpg|DAA57653.1|	0	TPA: putative trehalose phosphatase/synthase family protein [Zea mays]
transcript_1115	comp450_c0_seq1	gi|414880520|tpg|DAA57651.1|	0	TPA: putative trehalose phosphatase/synthase family protein [Zea mays]
transcript_1115	comp450_c0_seq1	gi|299109318|emb|CBH32509.1|	0	trehalose synthase, putative, expressed [Triticum aestivum]
transcript_1115	comp450_c0_seq1	gi|328864185|gb|AEB53179.1|	0	trehalose-6-phosphate synthase 3 [Oryza sativa Indica Group]
transcript_11162	comp14699_c0_seq1	gi|474326820|gb|EMS62495.1|	1e-39	putative caffeine synthase 2 [Triticum urartu]
transcript_11164	comp14454_c0_seq1	gi|475534013|gb|EMT08493.1|	3e-59	Importin subunit beta-1 [Aegilops tauschii]
transcript_1117	comp15402_c0_seq1	gi|475580677|gb|EMT18660.1|	2e-37	Putative exocyst complex component 6 [Aegilops tauschii]
transcript_1117	comp15402_c0_seq1	gi|473897496|gb|EMS49020.1|	2e-37	putative exocyst complex component 6 [Triticum urartu]
transcript_1117	comp17083_c0_seq1	gi|475580677|gb|EMT18660.1|	1e-94	Putative exocyst complex component 6 [Aegilops tauschii]
transcript_1117	comp19872_c0_seq1	gi|475580677|gb|EMT18660.1|	5e-53	Putative exocyst complex component 6 [Aegilops tauschii]
transcript_1117	comp8280_c0_seq1	gi|475580677|gb|EMT18660.1|	4e-43	Putative exocyst complex component 6 [Aegilops tauschii]
transcript_1118	comp22148_c0_seq1	gi|565377800|ref|XP_006355356.1|	1e-31	PREDICTED: protein SCO1 homolog 2, mitochondrial-like [Solanum tuberosum]
transcript_11199	comp6794_c0_seq1	gi|475619409|gb|EMT30764.1|	8e-28	Curved DNA-binding protein [Aegilops tauschii]
transcript_112	comp13879_c0_seq1	gi|475577817|gb|EMT17935.1|	0	rRNA biogenesis protein rrp5 [Aegilops tauschii]
transcript_112	comp13879_c0_seq1	gi|473895110|gb|EMS48920.1|	0	rRNA biogenesis protein rrp5 [Triticum urartu]
transcript_112	comp16053_c0_seq1	gi|473895110|gb|EMS48920.1|	5e-45	rRNA biogenesis protein rrp5 [Triticum urartu]
transcript_112	comp18032_c0_seq1	gi|514725596|ref|XP_004955773.1|	5e-45	PREDICTED: protein RRP5 homolog [Setaria italica]
transcript_112	comp2437_c0_seq2	gi|357124172|ref|XP_003563778.1|	0	PREDICTED: protein RRP5 homolog [Brachypodium distachyon]
transcript_112	comp2437_c0_seq2	gi|514725596|ref|XP_004955773.1|	0	PREDICTED: protein RRP5 homolog [Setaria italica]
transcript_112	comp2437_c0_seq2	gi|460377955|ref|XP_004234751.1|	0	PREDICTED: protein RRP5 homolog [Solanum lycopersicum]
transcript_112	comp2437_c0_seq2	gi|255581558|ref|XP_002531584.1|	0	programmed cell death protein, putative [Ricinus communis]<>programmed cell death protein, putative [Ricinus communis]
transcript_112	comp2437_c0_seq2	gi|33235571|dbj|BAC79783.2|	0	putative pre-rRNA processing protein RRP5 [Oryza sativa Japonica Group]<>putative pre-rRNA processing protein RRP5 [Oryza sativa Japonica Group]
transcript_112	comp2437_c0_seq2	gi|6671953|gb|AAF23213.1|AC016795_26	0	putative pre-rRNA processing protein, 5' partial [Arabidopsis thaliana]
transcript_112	comp2437_c0_seq2	gi|508717717|gb|EOY09614.1|	0	RNA binding,RNA binding isoform 1 [Theobroma cacao]
transcript_112	comp2437_c0_seq2	gi|475577817|gb|EMT17935.1|	0	rRNA biogenesis protein rrp5 [Aegilops tauschii]
transcript_112	comp2437_c0_seq2	gi|473895110|gb|EMS48920.1|	0	rRNA biogenesis protein rrp5 [Triticum urartu]
transcript_112	comp27863_c0_seq1	gi|475577817|gb|EMT17935.1|	1e-47	rRNA biogenesis protein rrp5 [Aegilops tauschii]
transcript_112	comp8975_c0_seq1	gi|475577817|gb|EMT17935.1|	4e-121	rRNA biogenesis protein rrp5 [Aegilops tauschii]
transcript_11204	comp17232_c0_seq1	gi|508780958|gb|EOY28214.1|	4e-26	Ralf-like 4, putative [Theobroma cacao]
transcript_11209	comp29534_c0_seq1	gi|475611098|gb|EMT27971.1|	1e-35	Disease resistance protein RGA2 [Aegilops tauschii]
transcript_1122	comp13346_c0_seq1	gi|474102502|gb|EMS55271.1|	6e-82	Chromosome-associated kinesin KIF4A [Triticum urartu]
transcript_1122	comp19793_c0_seq1	gi|475539927|gb|EMT09509.1|	2e-126	Chromosome-associated kinesin KIF4A [Aegilops tauschii]
transcript_1122	comp20323_c0_seq1	gi|474102502|gb|EMS55271.1|	3e-46	Chromosome-associated kinesin KIF4A [Triticum urartu]
transcript_1122	comp6363_c0_seq1	gi|474102502|gb|EMS55271.1|	1e-35	Chromosome-associated kinesin KIF4A [Triticum urartu]
transcript_1123	comp1594_c0_seq1	gi|357111771|ref|XP_003557684.1|	1e-130	PREDICTED: uncharacterized FCP1 homology domain-containing protein C1271.03c-like [Brachypodium distachyon]
transcript_11235	comp26711_c0_seq1	gi|475530598|gb|EMT07921.1|	1e-11	Wall-associated receptor kinase 3 [Aegilops tauschii]
transcript_11235	comp26711_c0_seq1	gi|475530598|gb|EMT07921.1|	1e-11	Wall-associated receptor kinase 3 [Aegilops tauschii]
transcript_11236	comp3396_c0_seq1	gi|475524723|gb|EMT07061.1|	1e-40	Casein kinase I-2-like protein [Aegilops tauschii]
transcript_11236	comp3396_c0_seq1	gi|475524723|gb|EMT07061.1|	1e-40	Casein kinase I-2-like protein [Aegilops tauschii]
transcript_1124	comp11764_c0_seq1	gi|77552236|gb|ABA95033.1|	1e-25	glutathione synthetase family protein, expressed [Oryza sativa Japonica Group]
transcript_1124	comp11764_c0_seq1	gi|77552235|gb|ABA95032.1|	1e-25	glutathione synthetase family protein, expressed [Oryza sativa Japonica Group]
transcript_1124	comp11764_c0_seq1	gi|475557400|gb|EMT12841.1|	1e-25	Glutathione synthetase, chloroplastic [Aegilops tauschii]
transcript_1124	comp29211_c0_seq1	gi|33352231|emb|CAE18176.1|	1e-45	glutathione synthetase [Triticum aestivum]
transcript_11245	comp24742_c0_seq1	gi|225462068|ref|XP_002269877.1|	3e-18	PREDICTED: subtilisin-like protease-like [Vitis vinifera]
transcript_1125	comp11370_c0_seq1	gi|474104697|gb|EMS55371.1|	1e-19	putative amino acid permease YfnA [Triticum urartu]
transcript_1125	comp22007_c0_seq1	gi|474104697|gb|EMS55371.1|	9e-41	putative amino acid permease YfnA [Triticum urartu]
transcript_1125	comp26583_c0_seq1	gi|514722928|ref|XP_004955115.1|	2e-16	PREDICTED: cationic amino acid transporter 9, chloroplastic-like [Setaria italica]
transcript_11250	comp26960_c0_seq1	gi|473732317|gb|EMS45200.1|	2e-14	Zinc finger protein GIS2 [Triticum urartu]
transcript_1126	comp6769_c0_seq1	gi|475512052|gb|EMT05463.1|	0	Putative ubiquitin carrier protein E2 25 [Aegilops tauschii]
transcript_11261	comp26487_c0_seq1	gi|357131673|ref|XP_003567460.1|	5e-24	PREDICTED: disease resistance RPP8-like protein 3-like [Brachypodium distachyon]
transcript_1127	comp10257_c0_seq1	gi|475533418|gb|EMT08384.1|	4e-72	Transmembrane 9 superfamily member 3 [Aegilops tauschii]
transcript_1127	comp17202_c0_seq1	gi|115487610|ref|NP_001066292.1|	2e-66	Os12g0175700 [Oryza sativa Japonica Group]<>Endomembrane protein 70 containing protein, expressed [Oryza sativa Japonica Group]<>Os12g0175700 [Oryza sativa Japonica Group]<>unnamed protein product [Oryza sativa Japonica Group]<>hypothetical protein OsI_37659 [Oryza sativa Indica Group]<>hypothetical protein OsJ_35401 [Oryza sativa Japonica Group]
transcript_1127	comp2267_c0_seq1	gi|62734077|gb|AAX96186.1|	0	Endomembrane protein 70 [Oryza sativa Japonica Group]
transcript_1127	comp2267_c0_seq1	gi|115446649|ref|NP_001047104.1|	0	Os02g0552000 [Oryza sativa Japonica Group]<>putative transmembrane protein TM9SF3 (66.6 kD) [Oryza sativa Japonica Group]<>Os02g0552000 [Oryza sativa Japonica Group]<>unnamed protein product [Oryza sativa Japonica Group]<>unnamed protein product [Oryza sativa Japonica Group]<>hypothetical protein OsI_07622 [Oryza sativa Indica Group]
transcript_1127	comp2267_c0_seq1	gi|115484471|ref|NP_001065897.1|	0	Os11g0181100 [Oryza sativa Japonica Group]<>Endomembrane protein 70 containing protein, expressed [Oryza sativa Japonica Group]<>Endomembrane protein 70 containing protein, expressed [Oryza sativa Japonica Group]<>Os11g0181100 [Oryza sativa Japonica Group]<>unnamed protein product [Oryza sativa Japonica Group]<>hypothetical protein OsI_35351 [Oryza sativa Indica Group]<>hypothetical protein OsJ_3…
transcript_1127	comp2267_c0_seq1	gi|115487610|ref|NP_001066292.1|	0	Os12g0175700 [Oryza sativa Japonica Group]<>Endomembrane protein 70 containing protein, expressed [Oryza sativa Japonica Group]<>Os12g0175700 [Oryza sativa Japonica Group]<>unnamed protein product [Oryza sativa Japonica Group]<>hypothetical protein OsI_37659 [Oryza sativa Indica Group]<>hypothetical protein OsJ_35401 [Oryza sativa Japonica Group]
transcript_1127	comp2267_c0_seq1	gi|357157370|ref|XP_003577775.1|	0	PREDICTED: transmembrane 9 superfamily member 3-like [Brachypodium distachyon]
transcript_1127	comp2267_c0_seq1	gi|514808038|ref|XP_004978867.1|	0	PREDICTED: transmembrane 9 superfamily member 3-like [Setaria italica]
transcript_1127	comp2267_c0_seq1	gi|514804721|ref|XP_004977232.1|	0	PREDICTED: transmembrane 9 superfamily member 3-like [Setaria italica]
transcript_1127	comp2267_c0_seq1	gi|514713705|ref|XP_004952828.1|	0	PREDICTED: transmembrane 9 superfamily member 3-like [Setaria italica]
transcript_1127	comp2267_c0_seq1	gi|448872698|gb|AGE46034.1|	0	putative transmembrane 9 superfamily member 3 protein [Elaeis guineensis]
transcript_1127	comp2267_c0_seq1	gi|414588381|tpg|DAA38952.1|	0	TPA: transmembrane 9 family protein member 3 [Zea mays]
transcript_1127	comp2267_c0_seq1	gi|475533418|gb|EMT08384.1|	0	Transmembrane 9 superfamily member 3 [Aegilops tauschii]
transcript_1127	comp2267_c0_seq1	gi|474208027|gb|EMS58779.1|	0	Transmembrane 9 superfamily member 3 [Triticum urartu]
transcript_1127	comp2267_c0_seq1	gi|195615914|gb|ACG29787.1|	0	transmembrane 9 superfamily protein member 3 precursor [Zea mays]
transcript_1127	comp6247_c0_seq1	gi|475533418|gb|EMT08384.1|	2e-65	Transmembrane 9 superfamily member 3 [Aegilops tauschii]
transcript_11273	comp29091_c0_seq1	gi|475549681|gb|EMT11299.1|	9e-16	Putative 1-aminocyclopropane-1-carboxylate deaminase [Aegilops tauschii]
transcript_11273	comp29091_c0_seq1	gi|475549681|gb|EMT11299.1|	9e-16	Putative 1-aminocyclopropane-1-carboxylate deaminase [Aegilops tauschii]
transcript_1128	comp148_c0_seq1	gi|474156665|gb|EMS57121.1|	3e-44	Chaperone protein dnaJ 6 [Triticum urartu]
transcript_1128	comp1698_c0_seq1	gi|474156665|gb|EMS57121.1|	1e-147	Chaperone protein dnaJ 6 [Triticum urartu]
transcript_11281	comp14359_c0_seq1	gi|473895654|gb|EMS48956.1|	1e-20	Myb-related protein 3R-1 [Triticum urartu]
transcript_1129	comp2017_c0_seq1	gi|475580621|gb|EMT18643.1|	0	Carbamoyl-phosphate synthase small chain [Aegilops tauschii]
transcript_1129	comp2017_c0_seq1	gi|474046475|gb|EMS53507.1|	0	Carbamoyl-phosphate synthase small chain [Triticum urartu]
transcript_1129	comp2017_c0_seq1	gi|195635437|gb|ACG37187.1|	0	carbamoyl-phosphate synthase small chain [Zea mays]
transcript_1129	comp2017_c0_seq1	gi|195637158|gb|ACG38047.1|	0	carbamoyl-phosphate synthase small chain [Zea mays]
transcript_1129	comp2017_c0_seq1	gi|413923626|gb|AFW63558.1|	0	carbamoyl-phosphate synthase small chain [Zea mays]
transcript_1129	comp2017_c0_seq1	gi|195624346|gb|ACG34003.1|	0	carbamoyl-phosphate synthase small chain [Zea mays]
transcript_1129	comp2017_c0_seq1	gi|357137283|ref|XP_003570230.1|	0	PREDICTED: carbamoyl-phosphate synthase small chain-like [Brachypodium distachyon]
transcript_1129	comp2017_c0_seq1	gi|514716988|ref|XP_004953629.1|	0	PREDICTED: carbamoyl-phosphate synthase small chain-like [Setaria italica]
transcript_1129	comp2017_c0_seq1	gi|21535793|emb|CAC85725.1|	0	putative carbamoyl phosphate synthase small subunit [Nicotiana tabacum]
transcript_1129	comp2017_c0_seq1	gi|19387248|gb|AAL87160.1|AF480496_14	0	putative carbamoyl phosphate synthetase small subunit [Oryza sativa Japonica Group]
transcript_1129	comp2017_c0_seq1	gi|41053163|dbj|BAD08105.1|	0	putative carbamoyl-phosphate synthetase small subunit [Oryza sativa Japonica Group]
transcript_1129	comp2017_c0_seq1	gi|527525416|sp|Q6YV23.2|CARA_ORYSJ	0	RecName: Full=Carbamoyl-phosphate synthase small chain, chloroplastic; AltName: Full=Carbamoyl-phosphate synthetase glutamine chain; Flags: Precursor
transcript_1129	comp2017_c0_seq1	gi|226504602|ref|NP_001141795.1|	0	uncharacterized protein LOC100273931 [Zea mays]<>unknown [Zea mays]<>unknown [Zea mays]<>carbamoyl-phosphate synthase small chain [Zea mays]
transcript_113	comp13276_c0_seq1	gi|474239232|gb|EMS59731.1|	4e-50	Serine/arginine repetitive matrix protein 1 [Triticum urartu]
transcript_113	comp13276_c0_seq1	gi|474239232|gb|EMS59731.1|	4e-50	Serine/arginine repetitive matrix protein 1 [Triticum urartu]
transcript_113	comp15196_c0_seq1	gi|357112922|ref|XP_003558254.1|	2e-52	PREDICTED: serine/arginine repetitive matrix protein 1-like [Brachypodium distachyon]
transcript_113	comp6761_c0_seq1	gi|474239232|gb|EMS59731.1|	4e-89	Serine/arginine repetitive matrix protein 1 [Triticum urartu]
transcript_113	comp6761_c0_seq1	gi|474239232|gb|EMS59731.1|	4e-89	Serine/arginine repetitive matrix protein 1 [Triticum urartu]
transcript_1130	comp2523_c0_seq1	gi|475607556|gb|EMT26751.1|	0	2-oxoglutarate dehydrogenase E1 component, mitochondrial [Aegilops tauschii]
transcript_1130	comp2523_c0_seq1	gi|508726332|gb|EOY18229.1|	0	2-oxoglutarate dehydrogenase, E1 component isoform 1 [Theobroma cacao]<>2-oxoglutarate dehydrogenase, E1 component isoform 1 [Theobroma cacao]
transcript_1130	comp2523_c0_seq1	gi|474193779|gb|EMS58258.1|	0	2-oxoglutarate dehydrogenase, mitochondrial [Triticum urartu]
transcript_1130	comp2523_c0_seq1	gi|115474297|ref|NP_001060747.1|	0	Os07g0695800 [Oryza sativa Japonica Group]<>putative 2-oxoglutarate dehydrogenase, E1 subunit [Oryza sativa Japonica Group]<>Os07g0695800 [Oryza sativa Japonica Group]<>unnamed protein product [Oryza sativa Japonica Group]
transcript_1130	comp2523_c0_seq1	gi|357163093|ref|XP_003579623.1|	0	PREDICTED: 2-oxoglutarate dehydrogenase, mitochondrial-like [Brachypodium distachyon]
transcript_1130	comp2523_c0_seq1	gi|357163090|ref|XP_003579622.1|	0	PREDICTED: 2-oxoglutarate dehydrogenase, mitochondrial-like [Brachypodium distachyon]
transcript_1130	comp2523_c0_seq1	gi|449459928|ref|XP_004147698.1|	0	PREDICTED: 2-oxoglutarate dehydrogenase, mitochondrial-like [Cucumis sativus]<>PREDICTED: 2-oxoglutarate dehydrogenase, mitochondrial-like [Cucumis sativus]
transcript_1130	comp2523_c0_seq1	gi|514801003|ref|XP_004975417.1|	0	PREDICTED: 2-oxoglutarate dehydrogenase, mitochondrial-like [Setaria italica]
transcript_1130	comp2523_c0_seq1	gi|514737363|ref|XP_004958820.1|	0	PREDICTED: 2-oxoglutarate dehydrogenase, mitochondrial-like [Setaria italica]
transcript_1130	comp5805_c0_seq1	gi|475536576|gb|EMT08930.1|	3e-120	2-oxoglutarate dehydrogenase E1 component, mitochondrial [Aegilops tauschii]
transcript_1131	comp19634_c0_seq1	gi|475504532|gb|EMT04644.1|	2e-58	Potassium transporter 23 [Aegilops tauschii]
transcript_1131	comp24031_c0_seq1	gi|475504532|gb|EMT04644.1|	2e-57	Potassium transporter 23 [Aegilops tauschii]
transcript_1131	comp7153_c0_seq1	gi|475504532|gb|EMT04644.1|	2e-137	Potassium transporter 23 [Aegilops tauschii]
transcript_11315	comp12758_c0_seq1	gi|475480739|gb|EMT02849.1|	2e-38	Speckle-type POZ protein [Aegilops tauschii]
transcript_11318	comp4903_c0_seq1	gi|301508493|gb|ADK78215.1|	2e-118	methionine aminopeptiase [Hordeum vulgare]
transcript_1133	comp13334_c0_seq1	gi|475579804|gb|EMT18434.1|	5e-67	Brefeldin A-inhibited guanine nucleotide-exchange protein 2 [Aegilops tauschii]
transcript_1133	comp13976_c0_seq1	gi|475579804|gb|EMT18434.1|	8e-62	Brefeldin A-inhibited guanine nucleotide-exchange protein 2 [Aegilops tauschii]
transcript_1133	comp15812_c0_seq1	gi|475579804|gb|EMT18434.1|	7e-101	Brefeldin A-inhibited guanine nucleotide-exchange protein 2 [Aegilops tauschii]
transcript_1133	comp1803_c0_seq1	gi|475579804|gb|EMT18434.1|	0	Brefeldin A-inhibited guanine nucleotide-exchange protein 2 [Aegilops tauschii]
transcript_1133	comp1803_c0_seq1	gi|474160147|gb|EMS57270.1|	0	Brefeldin A-inhibited guanine nucleotide-exchange protein 2 [Triticum urartu]
transcript_1133	comp1803_c0_seq1	gi|255541336|ref|XP_002511732.1|	0	cytohesin 1, 2, 3, putative [Ricinus communis]<>cytohesin 1, 2, 3, putative [Ricinus communis]
transcript_1133	comp1803_c0_seq1	gi|19879878|gb|AAM00191.1|AF262215_1	0	guanine nucleotide-exchange protein GEP2 [Oryza sativa]
transcript_1133	comp1803_c0_seq1	gi|363543385|ref|NP_001241702.1|	0	guanine-nucleotide-exchange protein [Zea mays]<>guanine-nucleotide-exchange protein [Zea mays]<>TPA: hypothetical protein ZEAMMB73_331381 [Zea mays]
transcript_1133	comp1803_c0_seq1	gi|115451889|ref|NP_001049545.1|	0	Os03g0246800 [Oryza sativa Japonica Group]<>Sec7 domain containing protein, expressed [Oryza sativa Japonica Group]<>Os03g0246800 [Oryza sativa Japonica Group]
transcript_1133	comp1803_c0_seq1	gi|357113122|ref|XP_003558353.1|	0	PREDICTED: brefeldin A-inhibited guanine nucleotide-exchange protein 1 [Brachypodium distachyon]
transcript_1133	comp1803_c0_seq1	gi|356532091|ref|XP_003534607.1|	0	PREDICTED: brefeldin A-inhibited guanine nucleotide-exchange protein 1-like [Glycine max]
transcript_1133	comp1803_c0_seq1	gi|356568286|ref|XP_003552344.1|	0	PREDICTED: brefeldin A-inhibited guanine nucleotide-exchange protein 1-like [Glycine max]
transcript_1133	comp1803_c0_seq1	gi|225453927|ref|XP_002279696.1|	0	PREDICTED: brefeldin A-inhibited guanine nucleotide-exchange protein 1-like [Vitis vinifera]
transcript_1133	comp1803_c0_seq1	gi|514820651|ref|XP_004985012.1|	0	PREDICTED: brefeldin A-inhibited guanine nucleotide-exchange protein 2-like [Setaria italica]
transcript_1133	comp1803_c0_seq1	gi|508704295|gb|EOX96191.1|	0	SEC7-like guanine nucleotide exchange family protein [Theobroma cacao]
transcript_11337	comp13344_c0_seq1	gi|187926129|ref|YP_001892474.1|	3e-26	alkyl hydroperoxide reductase [Ralstonia pickettii 12J]<>alkyl hydroperoxide reductase [Ralstonia pickettii 12D]<>alkyl hydroperoxide reductase subunit F [Ralstonia pickettii]<>alkyl hydroperoxide reductase, F subunit [Ralstonia pickettii 12J]<>alkyl hydroperoxide reductase, F subunit [Ralstonia pickettii 12D]
transcript_11337	comp13344_c0_seq1	gi|544767672|ref|WP_021192991.1|	3e-26	alkyl hydroperoxide reductase subunit F [Ralstonia sp. AU12-08]<>alkyl hydroperoxide reductase subunit F [Ralstonia sp. AU12-08]
transcript_11337	comp13344_c0_seq1	gi|496533670|ref|WP_009240361.1|	3e-26	alkyl hydroperoxide reductase subunit F [Ralstonia]<>alkyl hydroperoxide reductase, F subunit [Ralstonia sp. 5_7_47FAA]<>alkyl hydroperoxide reductase subunit F [Ralstonia sp. 5_2_56FAA]
transcript_11337	comp13344_c0_seq1	gi|490765751|ref|WP_004627986.1|	3e-26	alkyl hydroperoxide reductase, F subunit [Ralstonia pickettii]<>alkyl hydroperoxide reductase, F subunit [Ralstonia pickettii OR214]
transcript_1134	comp12935_c0_seq1	gi|475551300|gb|EMT11614.1|	2e-62	E3 ubiquitin-protein ligase SINAT5 [Aegilops tauschii]
transcript_1135	comp5209_c0_seq1	gi|475530688|gb|EMT07942.1|	1e-168	Protein-tyrosine phosphatase mitochondrial 1-like protein [Aegilops tauschii]
transcript_11354	comp26861_c0_seq1	gi|115440927|ref|NP_001044743.1|	3e-12	Os01g0838100 [Oryza sativa Japonica Group]<>helicase-like protein [Oryza sativa Japonica Group]<>Os01g0838100 [Oryza sativa Japonica Group]
transcript_11354	comp26861_c0_seq1	gi|115440927|ref|NP_001044743.1|	3e-12	Os01g0838100 [Oryza sativa Japonica Group]<>helicase-like protein [Oryza sativa Japonica Group]<>Os01g0838100 [Oryza sativa Japonica Group]
transcript_1136	comp12424_c0_seq1	gi|475627626|gb|EMT33719.1|	6e-93	Serine/threonine-phosphatase BSL2-like protein [Aegilops tauschii]
transcript_1136	comp17424_c0_seq1	gi|110738115|dbj|BAF00990.1|	1e-92	putative phosphoprotein phosphatase [Arabidopsis thaliana]
transcript_1136	comp6940_c0_seq1	gi|508786023|gb|EOY33279.1|	0	BRI1 suppressor 1 (BSU1)-like 3 isoform 4 [Theobroma cacao]
transcript_1136	comp6940_c0_seq1	gi|108710090|gb|ABF97885.1|	0	kelch repeat-containing serine/threonine phosphoesterase family protein, putative, expressed [Oryza sativa Japonica Group]
transcript_1136	comp6940_c0_seq1	gi|115489606|ref|NP_001067290.1|	0	Os12g0617900 [Oryza sativa Japonica Group]<>RecName: Full=Serine/threonine-protein phosphatase BSL2 homolog; AltName: Full=BSU1-like protein 2 homolog<>kelch repeat-containing serine/threonine phosphoesterase family protein, putative, expressed [Oryza sativa Japonica Group]<>Os12g0617900 [Oryza sativa Japonica Group]<>unnamed protein product [Oryza sativa Japonica Group]<>hypothetical protein OsI…
transcript_1136	comp6940_c0_seq1	gi|357120303|ref|XP_003561867.1|	0	PREDICTED: serine/threonine-protein phosphatase BSL2 homolog [Brachypodium distachyon]
transcript_1136	comp6940_c0_seq1	gi|357155826|ref|XP_003577251.1|	0	PREDICTED: serine/threonine-protein phosphatase BSL2 homolog [Brachypodium distachyon]
transcript_1136	comp6940_c0_seq1	gi|514755104|ref|XP_004963199.1|	0	PREDICTED: serine/threonine-protein phosphatase BSL2 homolog [Setaria italica]
transcript_1136	comp6940_c0_seq1	gi|514815102|ref|XP_004982314.1|	0	PREDICTED: serine/threonine-protein phosphatase BSL2 homolog isoform X1 [Setaria italica]
transcript_1136	comp6940_c0_seq1	gi|514815104|ref|XP_004982315.1|	0	PREDICTED: serine/threonine-protein phosphatase BSL2 homolog isoform X2 [Setaria italica]
transcript_1136	comp6940_c0_seq1	gi|449526457|ref|XP_004170230.1|	0	PREDICTED: serine/threonine-protein phosphatase BSL2-like [Cucumis sativus]
transcript_1136	comp6940_c0_seq1	gi|565404301|ref|XP_006367582.1|	0	PREDICTED: serine/threonine-protein phosphatase BSL3-like [Solanum tuberosum]
transcript_1136	comp6940_c0_seq1	gi|413933604|gb|AFW68155.1|	0	putative kelch repeat-containing protein containing ser/thr protein kinase family protein [Zea mays]
transcript_1136	comp6940_c0_seq1	gi|413933605|gb|AFW68156.1|	0	putative kelch repeat-containing protein containing ser/thr protein kinase family protein [Zea mays]
transcript_1136	comp6940_c0_seq1	gi|414877583|tpg|DAA54714.1|	0	TPA: putative kelch repeat-containing protein containing ser/thr protein kinase family protein [Zea mays]
transcript_1136	comp6940_c0_seq1	gi|414868987|tpg|DAA47544.1|	0	TPA: putative kelch repeat-containing protein containing ser/thr protein kinase family protein [Zea mays]
transcript_11364	comp9068_c0_seq1	gi|475558283|gb|EMT13041.1|	6e-160	Pumilio-like protein [Aegilops tauschii]
transcript_1137	comp11129_c0_seq1	gi|357122125|ref|XP_003562766.1|	1e-53	PREDICTED: probable serine/threonine-protein kinase At1g54610-like [Brachypodium distachyon]
transcript_1137	comp23821_c0_seq1	gi|475568704|gb|EMT15543.1|	5e-66	Putative serine/threonine-protein kinase [Aegilops tauschii]
transcript_11371	comp26006_c0_seq1	gi|553726701|dbj|BAO02522.1|	4e-23	(1-2)-alpha-L-fucosidase ortholog, partial [Nicotiana alata]
transcript_1138	comp5382_c0_seq1	gi|475585090|gb|EMT19955.1|	0	F-box protein [Aegilops tauschii]
transcript_11382	comp28970_c0_seq1	gi|475473412|gb|EMT02490.1|	2e-39	Sentrin-specific protease 8 [Aegilops tauschii]
transcript_1139	comp4475_c0_seq1	gi|475538478|gb|EMT09254.1|	2e-149	Putative chromo domain-containing protein LHP1 [Aegilops tauschii]
transcript_11391	comp18318_c0_seq1	gi|475598860|gb|EMT24060.1|	9e-76	Speckle-type POZ protein-like protein [Aegilops tauschii]
transcript_11393	comp10235_c0_seq1	gi|475501134|gb|EMT04301.1|	7e-130	Speckle-type POZ protein-like protein [Aegilops tauschii]
transcript_11405	comp7742_c0_seq1	gi|224064464|ref|XP_002301489.1|	9e-28	predicted protein [Populus trichocarpa]<>Exopolygalacturonase clone GBGE184 precursor family protein [Populus trichocarpa]
transcript_1141	comp15014_c0_seq1	gi|52353564|gb|AAU44130.1|	1e-144	putative ABC transporter [Oryza sativa Japonica Group]
transcript_1141	comp23120_c0_seq1	gi|149390847|gb|ABR25441.1|	8e-47	pxa 1 putative [Oryza sativa Indica Group]
transcript_1141	comp5095_c0_seq1	gi|475456516|gb|EMT01864.1|	0	ABC transporter D family member 1 [Aegilops tauschii]
transcript_1141	comp5095_c0_seq1	gi|475614999|gb|EMT29294.1|	0	ABC transporter D family member 1 [Aegilops tauschii]
transcript_1141	comp5095_c0_seq1	gi|473793881|gb|EMS46404.1|	0	ABC transporter D family member 1 [Triticum urartu]
transcript_1141	comp5095_c0_seq1	gi|27368893|emb|CAD59604.1|	0	peroxisomal membrane protein ABC transporter homologue [Oryza sativa Japonica Group]
transcript_1141	comp5095_c0_seq1	gi|357126932|ref|XP_003565141.1|	0	PREDICTED: ABC transporter D family member 1-like [Brachypodium distachyon]
transcript_1141	comp5095_c0_seq1	gi|514787647|ref|XP_004971383.1|	0	PREDICTED: ABC transporter D family member 1-like [Setaria italica]
transcript_1141	comp5095_c0_seq1	gi|514744147|ref|XP_004960560.1|	0	PREDICTED: ABC transporter D family member 1-like [Setaria italica]
transcript_1141	comp5095_c0_seq1	gi|449523483|ref|XP_004168753.1|	0	PREDICTED: LOW QUALITY PROTEIN: ABC transporter D family member 1-like [Cucumis sativus]
transcript_1141	comp5095_c0_seq1	gi|57900168|dbj|BAD88253.1|	0	putative ABC transporter [Oryza sativa Japonica Group]
transcript_1141	comp5095_c0_seq1	gi|52353564|gb|AAU44130.1|	0	putative ABC transporter [Oryza sativa Japonica Group]
transcript_1141	comp5564_c0_seq1	gi|475614999|gb|EMT29294.1|	3e-157	ABC transporter D family member 1 [Aegilops tauschii]
transcript_11418	comp12512_c0_seq1	gi|475460023|gb|EMT01999.1|	1e-37	B3 domain-containing protein [Aegilops tauschii]
transcript_11418	comp12512_c0_seq1	gi|475604197|gb|EMT25672.1|	1e-37	B3 domain-containing protein [Aegilops tauschii]
transcript_1142	comp11721_c0_seq1	gi|357128568|ref|XP_003565944.1|	2e-22	PREDICTED: 65-kDa microtubule-associated protein 3-like [Brachypodium distachyon]
transcript_1142	comp28874_c0_seq1	gi|357135973|ref|XP_003569581.1|	1e-39	PREDICTED: 65-kDa microtubule-associated protein 3-like [Brachypodium distachyon]
transcript_1142	comp295_c0_seq1	gi|115439243|ref|NP_001043901.1|	4e-22	Os01g0685900 [Oryza sativa Japonica Group]<>microtubule-associated protein-like [Oryza sativa Japonica Group]<>Os01g0685900 [Oryza sativa Japonica Group]<>unnamed protein product [Oryza sativa Japonica Group]<>hypothetical protein OsI_03306 [Oryza sativa Indica Group]<>hypothetical protein OsJ_03043 [Oryza sativa Japonica Group]
transcript_11422	comp22249_c0_seq1	gi|475476744|gb|EMT02638.1|	2e-31	Putative disease resistance protein RGA3 [Aegilops tauschii]
transcript_1143	comp7078_c0_seq1	gi|356463712|gb|AET08894.1|	1e-116	metacaspase 9 [Aegilops tauschii]
transcript_11441	comp25368_c0_seq1	gi|474447736|gb|EMS68670.1|	2e-64	Disease resistance protein RPP13 [Triticum urartu]
transcript_11458	comp28815_c0_seq1	gi|475566891|gb|EMT15131.1|	1e-20	GATA transcription factor 28 [Aegilops tauschii]
transcript_11473	comp26581_c0_seq1	gi|110289111|gb|ABB47651.2|	2e-20	BTB/POZ domain containing protein, expressed [Oryza sativa Japonica Group]
transcript_11473	comp26581_c0_seq1	gi|110289112|gb|ABB47650.2|	2e-20	BTB/POZ domain containing protein, expressed [Oryza sativa Japonica Group]<>unnamed protein product [Oryza sativa Japonica Group]
transcript_1149	comp3124_c0_seq1	gi|474311703|gb|EMS61931.1|	4e-121	L-ascorbate peroxidase 1, cytosolic [Triticum urartu]<>L-ascorbate peroxidase 1, cytosolic [Aegilops tauschii]
transcript_115	comp11964_c0_seq1	gi|514709751|ref|XP_004951864.1|	4e-45	PREDICTED: BEACH domain-containing protein lvsC-like isoform X1 [Setaria italica]
transcript_115	comp17167_c0_seq1	gi|475610246|gb|EMT27685.1|	5e-130	BEACH domain-containing protein lvsC [Aegilops tauschii]
transcript_115	comp23883_c0_seq1	gi|475610246|gb|EMT27685.1|	2e-59	BEACH domain-containing protein lvsC [Aegilops tauschii]
transcript_115	comp27374_c0_seq1	gi|514709751|ref|XP_004951864.1|	9e-61	PREDICTED: BEACH domain-containing protein lvsC-like isoform X1 [Setaria italica]
transcript_11510	comp24386_c0_seq1	gi|475473412|gb|EMT02490.1|	3e-67	Sentrin-specific protease 8 [Aegilops tauschii]
transcript_11521	comp23355_c0_seq1	gi|474298513|gb|EMS61533.1|	1e-13	putative disease resistance RPP8-like protein 4 [Triticum urartu]
transcript_11521	comp23355_c0_seq1	gi|474298513|gb|EMS61533.1|	1e-13	putative disease resistance RPP8-like protein 4 [Triticum urartu]
transcript_11521	comp23355_c0_seq1	gi|474298513|gb|EMS61533.1|	1e-13	putative disease resistance RPP8-like protein 4 [Triticum urartu]
transcript_11537	comp18860_c0_seq1	gi|40644802|emb|CAE53909.1|	1e-30	putative SWIM protein [Triticum aestivum]
transcript_1154	comp26723_c0_seq1	gi|475614172|gb|EMT28997.1|	1e-39	Serine/threonine-protein kinase SAPK8 [Aegilops tauschii]
transcript_1154	comp6253_c0_seq1	gi|475614172|gb|EMT28997.1|	2e-29	Serine/threonine-protein kinase SAPK8 [Aegilops tauschii]
transcript_11548	comp25535_c0_seq1	gi|475580749|gb|EMT18676.1|	6e-19	Putative disease resistance protein RGA4 [Aegilops tauschii]
transcript_11549	comp17364_c0_seq1	gi|475552800|gb|EMT11871.1|	8e-16	Kelch-like protein 17 [Aegilops tauschii]
transcript_11556	comp29246_c0_seq1	gi|474094741|gb|EMS55032.1|	2e-12	Long chain acyl-CoA synthetase 9, chloroplastic [Triticum urartu]
transcript_11558	comp14990_c0_seq1	gi|474011947|gb|EMS52553.1|	1e-72	Calcium-dependent protein kinase 5 [Triticum urartu]
transcript_11569	comp18336_c0_seq1	gi|474293252|gb|EMS61360.1|	8e-69	Protein STIP1-like protein [Triticum urartu]
transcript_1157	comp13720_c0_seq1	gi|473891428|gb|EMS48725.1|	1e-21	putative protein arginine N-methyltransferase 3 [Triticum urartu]
transcript_1157	comp17089_c0_seq1	gi|475389802|gb|EMT00700.1|	3e-54	Putative protein arginine N-methyltransferase 3 [Aegilops tauschii]
transcript_11573	comp22439_c0_seq1	gi|475457606|gb|EMT01889.1|	4e-38	Pumilio-like protein [Aegilops tauschii]
transcript_1158	comp1844_c0_seq1	gi|164472672|gb|ABY59017.1|	0	calcium-dependent protein kinase [Triticum aestivum]
transcript_1158	comp1844_c0_seq1	gi|474163675|gb|EMS57373.1|	0	Calcium-dependent protein kinase 7 [Triticum urartu]
transcript_1158	comp1844_c0_seq1	gi|226504432|ref|NP_001151532.1|	0	calcium-dependent protein kinase, isoform AK1 [Zea mays]<>calcium-dependent protein kinase, isoform AK1 [Zea mays]
transcript_1158	comp1844_c0_seq1	gi|226494476|ref|NP_001147084.1|	0	LOC100280693 [Zea mays]<>calcium-dependent protein kinase, isoform AK1 [Zea mays]<>unknown [Zea mays]<>TPA: putative calcium-dependent protein kinase family protein [Zea mays]
transcript_1158	comp1844_c0_seq1	gi|115472865|ref|NP_001060031.1|	0	Os07g0568600 [Oryza sativa Japonica Group]<>putative calcium-dependent protein kinase [Oryza sativa Japonica Group]<>Os07g0568600 [Oryza sativa Japonica Group]<>hypothetical protein OsJ_24795 [Oryza sativa Japonica Group]
transcript_1158	comp1844_c0_seq1	gi|357122339|ref|XP_003562873.1|	0	PREDICTED: calcium-dependent protein kinase 7-like [Brachypodium distachyon]
transcript_1158	comp1844_c0_seq1	gi|514735073|ref|XP_004958070.1|	0	PREDICTED: calcium-dependent protein kinase 7-like [Setaria italica]
transcript_1158	comp1844_c0_seq1	gi|413951028|gb|AFW83677.1|	0	putative calcium-dependent protein kinase family protein [Zea mays]
transcript_1158	comp1844_c0_seq1	gi|413941584|gb|AFW74233.1|	0	putative calcium-dependent protein kinase family protein [Zea mays]<>TPA: putative calcium-dependent protein kinase family protein [Zea mays]
transcript_1158	comp1844_c0_seq1	gi|414866616|tpg|DAA45173.1|	0	TPA: putative calcium-dependent protein kinase family protein [Zea mays]
transcript_1158	comp1844_c0_seq1	gi|414869125|tpg|DAA47682.1|	0	TPA: putative calcium-dependent protein kinase family protein [Zea mays]
transcript_1159	comp6483_c0_seq1	gi|23345044|gb|AAN17463.1|	3e-27	hypersensitive-induced reaction protein 2 [Hordeum vulgare subsp. vulgare]
transcript_1159	comp955_c0_seq1	gi|323690821|gb|ADX99259.1|	5e-102	hypersensitive induced reaction protein 2 [Triticum aestivum]
transcript_11593	comp25300_c0_seq1	gi|357167741|ref|XP_003581310.1|	4e-57	PREDICTED: protein FAR1-RELATED SEQUENCE 5-like [Brachypodium distachyon]
transcript_1162	comp28747_c0_seq1	gi|475623347|gb|EMT32179.1|	6e-41	Putative BPI/LBP family protein [Aegilops tauschii]
transcript_1163	comp14031_c0_seq1	gi|474350580|gb|EMS62981.1|	3e-25	Disease resistance protein RPS2 [Triticum urartu]
transcript_1163	comp20577_c0_seq1	gi|474350580|gb|EMS62981.1|	5e-36	Disease resistance protein RPS2 [Triticum urartu]
transcript_1163	comp23598_c0_seq1	gi|474350580|gb|EMS62981.1|	3e-24	Disease resistance protein RPS2 [Triticum urartu]
transcript_1163	comp26442_c0_seq1	gi|474350580|gb|EMS62981.1|	3e-25	Disease resistance protein RPS2 [Triticum urartu]
transcript_1163	comp26980_c0_seq1	gi|474350580|gb|EMS62981.1|	2e-16	Disease resistance protein RPS2 [Triticum urartu]
transcript_11632	comp22892_c0_seq1	gi|475605260|gb|EMT26008.1|	6e-15	Putative LRR receptor-like serine/threonine-protein kinase [Aegilops tauschii]
transcript_11638	comp12107_c0_seq1	gi|514811935|ref|XP_004980762.1|	4e-24	PREDICTED: BTB/POZ and MATH domain-containing protein 2-like [Setaria italica]
transcript_1164	comp11505_c0_seq1	gi|474329891|gb|EMS62561.1|	7e-61	Nucleoporin GLE1 [Triticum urartu]
transcript_1164	comp11993_c0_seq1	gi|474329891|gb|EMS62561.1|	7e-16	Nucleoporin GLE1 [Triticum urartu]
transcript_1164	comp12003_c0_seq1	gi|474329891|gb|EMS62561.1|	2e-63	Nucleoporin GLE1 [Triticum urartu]
transcript_1164	comp17967_c0_seq1	gi|474329891|gb|EMS62561.1|	6e-47	Nucleoporin GLE1 [Triticum urartu]
transcript_11644	comp28444_c0_seq1	gi|475580775|gb|EMT18683.1|	1e-22	Zinc finger protein JACKDAW [Aegilops tauschii]
transcript_1165	comp1704_c0_seq1	gi|475614239|gb|EMT29012.1|	6e-162	E3 ubiquitin-protein ligase TRIM33 [Aegilops tauschii]
transcript_1165	comp259_c0_seq1	gi|475614239|gb|EMT29012.1|	0	E3 ubiquitin-protein ligase TRIM33 [Aegilops tauschii]
transcript_1165	comp259_c0_seq1	gi|473984078|gb|EMS51652.1|	0	E3 ubiquitin-protein ligase TRIM33 [Triticum urartu]
transcript_1166	comp18425_c0_seq1	gi|475427730|gb|EMT01154.1|	4e-35	Putative histone acetyltransferase HAC-like protein 3 [Aegilops tauschii]
transcript_1166	comp23008_c0_seq1	gi|474399052|gb|EMS65910.1|	2e-48	putative histone acetyltransferase HAC-like 3 [Triticum urartu]
transcript_1166	comp27477_c0_seq1	gi|474399052|gb|EMS65910.1|	4e-58	putative histone acetyltransferase HAC-like 3 [Triticum urartu]
transcript_1166	comp6691_c0_seq1	gi|108792657|dbj|BAE95818.1|	5e-55	putative p300/CBP acetyltransferase-related protein 2 [Oryza sativa Japonica Group]
transcript_1166	comp8679_c0_seq1	gi|475427730|gb|EMT01154.1|	8e-85	Putative histone acetyltransferase HAC-like protein 3 [Aegilops tauschii]
transcript_11666	comp26966_c0_seq1	gi|474063421|gb|EMS54055.1|	6e-28	Autophagy-related protein 2 [Triticum urartu]
transcript_11666	comp26966_c0_seq1	gi|474063421|gb|EMS54055.1|	6e-28	Autophagy-related protein 2 [Triticum urartu]
transcript_11666	comp26966_c0_seq1	gi|474063421|gb|EMS54055.1|	6e-28	Autophagy-related protein 2 [Triticum urartu]
transcript_1167	comp2820_c0_seq1	gi|473759107|gb|EMS45774.1|	2e-83	40S ribosomal protein S12 [Triticum urartu]
transcript_1167	comp2891_c0_seq1	gi|12229949|sp|Q9XHS0.1|RS12_HORVU	9e-50	RecName: Full=40S ribosomal protein S12<>ribosomal protein S12 [Hordeum vulgare subsp. vulgare]
transcript_1167	comp2901_c0_seq1	gi|475555669|gb|EMT12481.1|	1e-15	40S ribosomal protein S12 [Aegilops tauschii]
transcript_1167	comp2901_c0_seq1	gi|474091554|gb|EMS54900.1|	1e-15	40S ribosomal protein S12 [Triticum urartu]
transcript_1167	comp2901_c0_seq1	gi|195604208|gb|ACG23934.1|	1e-15	40S ribosomal protein S12 [Zea mays]<>40S ribosomal protein S12 [Zea mays]<>unknown [Zea mays]
transcript_1167	comp2901_c0_seq1	gi|195605282|gb|ACG24471.1|	1e-15	40S ribosomal protein S12 [Zea mays]<>TPA: 40S ribosomal protein S12 isoform 1 [Zea mays]<>TPA: 40S ribosomal protein S12 isoform 2 [Zea mays]<>TPA: 40S ribosomal protein S12 isoform 3 [Zea mays]
transcript_1167	comp2901_c0_seq1	gi|212722264|ref|NP_001132360.1|	1e-15	40S ribosomal protein S12 isoform 1 [Zea mays]<>unknown [Zea mays]<>40S ribosomal protein S12 [Zea mays]<>TPA: 40S ribosomal protein S12 isoform 1 [Zea mays]<>TPA: 40S ribosomal protein S12 isoform 2 [Zea mays]
transcript_1167	comp2901_c0_seq1	gi|226497596|ref|NP_001148323.1|	1e-15	LOC100281932 [Zea mays]<>40S ribosomal protein S12 [Zea mays]<>40S ribosomal protein S12 [Zea mays]<>40S ribosomal protein S12 [Zea mays]<>40S ribosomal protein S12 isoform 1 [Zea mays]<>40S ribosomal protein S12 isoform 2 [Zea mays]
transcript_1167	comp2901_c0_seq1	gi|514713841|ref|XP_004952862.1|	1e-15	PREDICTED: 40S ribosomal protein S12-like [Setaria italica]
transcript_1167	comp2901_c0_seq1	gi|514750081|ref|XP_004962019.1|	1e-15	PREDICTED: 40S ribosomal protein S12-like [Setaria italica]
transcript_1167	comp2901_c0_seq1	gi|514725836|ref|XP_004955831.1|	1e-15	PREDICTED: 40S ribosomal protein S12-like isoform X1 [Setaria italica]<>PREDICTED: 40S ribosomal protein S12-like isoform X2 [Setaria italica]
transcript_11677	comp18221_c0_seq1	gi|475468655|gb|EMT02282.1|	7e-23	Receptor-like protein kinase HSL1 [Aegilops tauschii]
transcript_11689	comp26440_c0_seq1	gi|475592271|gb|EMT22027.1|	2e-46	Lectin-domain containing receptor kinase A4.2 [Aegilops tauschii]
transcript_1169	comp2193_c0_seq1	gi|508787029|gb|EOY34285.1|	0	C2H2 zinc-finger protein SERRATE isoform 1 [Theobroma cacao]
transcript_1169	comp2193_c0_seq1	gi|508787030|gb|EOY34286.1|	0	C2H2 zinc-finger protein SERRATE isoform 2, partial [Theobroma cacao]
transcript_1169	comp2193_c0_seq1	gi|297725231|ref|NP_001174979.1|	0	Os06g0698859 [Oryza sativa Japonica Group]<>putative C2H2 zinc-finger protein [Oryza sativa Japonica Group]<>Os06g0698859 [Oryza sativa Japonica Group]
transcript_1169	comp2193_c0_seq1	gi|357123590|ref|XP_003563493.1|	0	PREDICTED: serrate RNA effector molecule-like [Brachypodium distachyon]
transcript_1169	comp2193_c0_seq1	gi|356510406|ref|XP_003523929.1|	0	PREDICTED: serrate RNA effector molecule-like [Glycine max]
transcript_1169	comp2193_c0_seq1	gi|356517728|ref|XP_003527538.1|	0	PREDICTED: serrate RNA effector molecule-like [Glycine max]
transcript_1169	comp2193_c0_seq1	gi|514766959|ref|XP_004966125.1|	0	PREDICTED: serrate RNA effector molecule-like [Setaria italica]
transcript_1169	comp2193_c0_seq1	gi|225465363|ref|XP_002273262.1|	0	PREDICTED: serrate RNA effector molecule-like [Vitis vinifera]
transcript_1169	comp2193_c0_seq1	gi|449452660|ref|XP_004144077.1|	0	PREDICTED: serrate RNA effector molecule-like isoform 1 [Cucumis sativus]
transcript_1169	comp2193_c0_seq1	gi|449452662|ref|XP_004144078.1|	0	PREDICTED: serrate RNA effector molecule-like isoform 2 [Cucumis sativus]
transcript_1169	comp2193_c0_seq1	gi|413943237|gb|AFW75886.1|	0	putative SERRATE-related C2H2 zinc-finger family protein [Zea mays]
transcript_1169	comp2193_c0_seq1	gi|413943236|gb|AFW75885.1|	0	putative SERRATE-related C2H2 zinc-finger family protein [Zea mays]
transcript_1169	comp2193_c0_seq1	gi|226529769|ref|NP_001145860.1|	0	putative SERRATE-related C2H2 zinc-finger family protein [Zea mays]<>unknown [Zea mays]<>putative SERRATE-related C2H2 zinc-finger family protein [Zea mays]
transcript_1169	comp2193_c0_seq1	gi|475479387|gb|EMT02783.1|	0	Serrate RNA effector molecule [Aegilops tauschii]
transcript_1169	comp26398_c0_seq1	gi|357123590|ref|XP_003563493.1|	9e-42	PREDICTED: serrate RNA effector molecule-like [Brachypodium distachyon]
transcript_11694	comp16278_c0_seq1	gi|475542434|gb|EMT09961.1|	6e-30	Pre-mRNA-processing factor 6 [Aegilops tauschii]
transcript_117	comp14419_c0_seq1	gi|474236537|gb|EMS59581.1|	2e-82	Adagio-like protein 1 [Triticum urartu]
transcript_117	comp19025_c0_seq1	gi|474236537|gb|EMS59581.1|	5e-42	Adagio-like protein 1 [Triticum urartu]
transcript_11705	comp27653_c0_seq1	gi|474443835|gb|EMS68524.1|	3e-14	Cyclopropane-fatty-acyl-phospholipid synthase [Triticum urartu]
transcript_11709	comp27527_c0_seq1	gi|474392022|gb|EMS65430.1|	6e-29	DNA repair protein rhp54 [Triticum urartu]
transcript_1171	comp12514_c0_seq1	gi|473818236|gb|EMS46951.1|	2e-53	Peptide transporter PTR2 [Triticum urartu]
transcript_1171	comp23413_c0_seq1	gi|473818236|gb|EMS46951.1|	1e-89	Peptide transporter PTR2 [Triticum urartu]
transcript_1171	comp5538_c0_seq1	gi|475511788|gb|EMT05430.1|	4e-56	Peptide transporter PTR2 [Aegilops tauschii]
transcript_1172	comp23129_c0_seq1	gi|474383545|gb|EMS64755.1|	2e-71	30S ribosomal protein S13, chloroplastic [Triticum urartu]
transcript_11730	comp13680_c0_seq1	gi|473759827|gb|EMS45808.1|	2e-15	Importin subunit alpha-1b [Triticum urartu]
transcript_1174	comp27508_c0_seq1	gi|475564949|gb|EMT14653.1|	4e-65	Disease resistance protein RPM1 [Aegilops tauschii]
transcript_1175	comp16260_c0_seq1	gi|514811215|ref|XP_004980402.1|	9e-36	PREDICTED: exocyst complex component SEC3A-like [Setaria italica]
transcript_1175	comp28504_c0_seq1	gi|357152340|ref|XP_003576088.1|	5e-35	PREDICTED: exocyst complex component SEC3A-like [Brachypodium distachyon]
transcript_11752	comp13203_c0_seq1	gi|475499949|gb|EMT04225.1|	4e-53	Speckle-type POZ protein-like protein [Aegilops tauschii]
transcript_1176	comp13431_c0_seq1	gi|226533868|gb|ACO71287.1|	2e-89	heat shock protein 70 [Triticum aestivum]
transcript_1176	comp29446_c0_seq1	gi|475603792|gb|EMT25531.1|	2e-38	Heat shock 70 kDa protein, mitochondrial [Aegilops tauschii]
transcript_1176	comp5342_c0_seq1	gi|475603792|gb|EMT25531.1|	4e-15	Heat shock 70 kDa protein, mitochondrial [Aegilops tauschii]
transcript_1176	comp5342_c0_seq1	gi|226533868|gb|ACO71287.1|	4e-15	heat shock protein 70 [Triticum aestivum]
transcript_11763	comp22860_c0_seq1	gi|475545879|gb|EMT10560.1|	1e-36	Putative protease Do-like 14 [Aegilops tauschii]
transcript_11765	comp23661_c0_seq1	gi|473786130|gb|EMS46174.1|	1e-23	Disease resistance protein RPP13 [Triticum urartu]
transcript_11768	comp20364_c0_seq1	gi|32141366|gb|AAP74648.1|	6e-37	putative GAG-POL precursor [Aegilops tauschii]
transcript_1177	comp3985_c0_seq1	gi|514716634|ref|XP_004953541.1|	3e-12	PREDICTED: enolase-phosphatase E1-like [Setaria italica]
transcript_11772	comp14010_c0_seq1	gi|475579282|gb|EMT18305.1|	8e-49	Speckle-type POZ protein [Aegilops tauschii]
transcript_1178	comp11342_c0_seq1	gi|475619029|gb|EMT30636.1|	1e-33	Putative cinnamyl alcohol dehydrogenase 5 [Aegilops tauschii]
transcript_1178	comp11342_c0_seq1	gi|475621592|gb|EMT31529.1|	1e-33	Putative cinnamyl alcohol dehydrogenase 5 [Aegilops tauschii]
transcript_11786	comp29166_c0_seq1	gi|508710787|gb|EOY02684.1|	5e-34	Lysine histidine transporter 1 isoform 2 [Theobroma cacao]
transcript_11789	comp22064_c0_seq1	gi|475589412|gb|EMT21149.1|	9e-30	Protein FAR1-RELATED SEQUENCE 3 [Aegilops tauschii]
transcript_1179	comp11875_c0_seq1	gi|475621810|gb|EMT31634.1|	6e-19	Putative NADP-dependent oxidoreductase P1 [Aegilops tauschii]
transcript_1179	comp4609_c0_seq1	gi|62765876|gb|AAX99161.1|	0	2-alkenal reductase [Hordeum vulgare subsp. vulgare]
transcript_1179	comp4609_c0_seq1	gi|226496675|ref|NP_001152093.1|	0	NADP-dependent oxidoreductase P2 [Zea mays]<>NADP-dependent oxidoreductase P2 [Zea mays]
transcript_1179	comp4609_c0_seq1	gi|357160434|ref|XP_003578763.1|	0	PREDICTED: NADP-dependent alkenal double bond reductase P1-like [Brachypodium distachyon]
transcript_1179	comp4609_c0_seq1	gi|357160443|ref|XP_003578766.1|	0	PREDICTED: NADP-dependent alkenal double bond reductase P1-like [Brachypodium distachyon]
transcript_1179	comp4609_c0_seq1	gi|357160437|ref|XP_003578764.1|	0	PREDICTED: NADP-dependent alkenal double bond reductase P1-like [Brachypodium distachyon]
transcript_1179	comp4609_c0_seq1	gi|357160440|ref|XP_003578765.1|	0	PREDICTED: NADP-dependent alkenal double bond reductase P1-like [Brachypodium distachyon]
transcript_1179	comp4609_c0_seq1	gi|514744918|ref|XP_004960754.1|	0	PREDICTED: NADP-dependent alkenal double bond reductase P1-like [Setaria italica]
transcript_1179	comp4609_c0_seq1	gi|514744922|ref|XP_004960755.1|	0	PREDICTED: NADP-dependent alkenal double bond reductase P2-like [Setaria italica]
transcript_1179	comp4609_c0_seq1	gi|357160426|ref|XP_003578761.1|	0	PREDICTED: NADP-dependent alkenal double bond reductase P2-like isoform 1 [Brachypodium distachyon]
transcript_1179	comp4609_c0_seq1	gi|413916733|gb|AFW56665.1|	0	putative alcohol dehydrogenase superfamily protein [Zea mays]
transcript_1179	comp4609_c0_seq1	gi|475573264|gb|EMT16695.1|	0	Putative NADP-dependent oxidoreductase P1 [Aegilops tauschii]
transcript_1179	comp4609_c0_seq1	gi|475581761|gb|EMT18936.1|	0	Putative NADP-dependent oxidoreductase P1 [Aegilops tauschii]
transcript_1179	comp4609_c0_seq1	gi|475581762|gb|EMT18937.1|	0	Putative NADP-dependent oxidoreductase P1 [Aegilops tauschii]
transcript_1179	comp4609_c0_seq1	gi|475573268|gb|EMT16699.1|	0	Putative NADP-dependent oxidoreductase P1 [Aegilops tauschii]
transcript_1179	comp4609_c0_seq1	gi|474246662|gb|EMS60009.1|	0	putative NADP-dependent oxidoreductase P1 [Triticum urartu]
transcript_1179	comp4609_c0_seq1	gi|474172228|gb|EMS57643.1|	0	putative NADP-dependent oxidoreductase P1 [Triticum urartu]
transcript_1179	comp4609_c0_seq1	gi|473799043|gb|EMS46550.1|	0	putative NADP-dependent oxidoreductase P1 [Triticum urartu]
transcript_11793	comp11581_c0_seq1	gi|475524723|gb|EMT07061.1|	2e-82	Casein kinase I-2-like protein [Aegilops tauschii]
transcript_1180	comp7034_c0_seq1	gi|5523979|gb|AAD44042.1|AF104025_1	2e-34	polyprotein [Bovine viral diarrhea virus 2]
transcript_1180	comp7034_c0_seq1	gi|5523969|gb|AAD44037.1|AF104020_1	2e-34	polyprotein [Bovine viral diarrhea virus 2]
transcript_1181	comp11312_c0_seq1	gi|356508302|ref|XP_003522897.1|	3e-58	PREDICTED: E3 ubiquitin-protein ligase KEG-like [Glycine max]
transcript_1181	comp11674_c0_seq1	gi|357133846|ref|XP_003568533.1|	2e-80	PREDICTED: E3 ubiquitin-protein ligase KEG-like [Brachypodium distachyon]
transcript_1181	comp21990_c0_seq1	gi|514750766|ref|XP_004962185.1|	8e-55	PREDICTED: E3 ubiquitin-protein ligase KEG-like [Setaria italica]
transcript_1181	comp23341_c0_seq1	gi|474420779|gb|EMS67532.1|	3e-78	E3 ubiquitin-protein ligase KEG [Triticum urartu]
transcript_1181	comp550_c0_seq1	gi|508727831|gb|EOY19728.1|	0	Kinases,ubiquitin-protein ligases isoform 1 [Theobroma cacao]
transcript_1181	comp550_c0_seq1	gi|225465817|ref|XP_002263469.1|	0	PREDICTED: E3 ubiquitin-protein ligase KEG [Vitis vinifera]<>unnamed protein product [Vitis vinifera]
transcript_1181	comp550_c0_seq1	gi|357133846|ref|XP_003568533.1|	0	PREDICTED: E3 ubiquitin-protein ligase KEG-like [Brachypodium distachyon]
transcript_1181	comp550_c0_seq1	gi|470142813|ref|XP_004307089.1|	0	PREDICTED: E3 ubiquitin-protein ligase KEG-like [Fragaria vesca subsp. vesca]
transcript_1181	comp550_c0_seq1	gi|356539563|ref|XP_003538267.1|	0	PREDICTED: E3 ubiquitin-protein ligase KEG-like [Glycine max]
transcript_1181	comp550_c0_seq1	gi|356508302|ref|XP_003522897.1|	0	PREDICTED: E3 ubiquitin-protein ligase KEG-like [Glycine max]
transcript_1181	comp550_c0_seq1	gi|514750766|ref|XP_004962185.1|	0	PREDICTED: E3 ubiquitin-protein ligase KEG-like [Setaria italica]
transcript_1181	comp550_c0_seq1	gi|460368356|ref|XP_004230033.1|	0	PREDICTED: E3 ubiquitin-protein ligase KEG-like [Solanum lycopersicum]
transcript_1181	comp550_c0_seq1	gi|413945241|gb|AFW77890.1|	0	putative protein kinase superfamily protein [Zea mays]
transcript_1182	comp14705_c0_seq1	gi|474446025|gb|EMS68618.1|	9e-154	Activating signal cointegrator 1 complex subunit 3 [Triticum urartu]
transcript_1182	comp16603_c0_seq1	gi|475571043|gb|EMT16161.1|	2e-58	Activating signal cointegrator 1 complex subunit 3 [Aegilops tauschii]
transcript_1182	comp16603_c0_seq1	gi|474446025|gb|EMS68618.1|	2e-58	Activating signal cointegrator 1 complex subunit 3 [Triticum urartu]
transcript_1182	comp26193_c0_seq1	gi|475571043|gb|EMT16161.1|	2e-46	Activating signal cointegrator 1 complex subunit 3 [Aegilops tauschii]
transcript_1182	comp26193_c0_seq1	gi|474446025|gb|EMS68618.1|	2e-46	Activating signal cointegrator 1 complex subunit 3 [Triticum urartu]
transcript_1182	comp26193_c0_seq1	gi|357120358|ref|XP_003561894.1|	2e-46	PREDICTED: activating signal cointegrator 1 complex subunit 3 [Brachypodium distachyon]
transcript_11821	comp14329_c0_seq1	gi|357167741|ref|XP_003581310.1|	2e-40	PREDICTED: protein FAR1-RELATED SEQUENCE 5-like [Brachypodium distachyon]
transcript_1183	comp24651_c0_seq1	gi|226495101|ref|NP_001147887.1|	4e-42	myristoyl-acyl carrier protein thioesterase [Zea mays]<>myristoyl-acyl carrier protein thioesterase [Zea mays]
transcript_1183	comp24651_c0_seq1	gi|514766350|ref|XP_004965977.1|	4e-42	PREDICTED: palmitoyl-acyl carrier protein thioesterase, chloroplastic-like isoform X1 [Setaria italica]<>PREDICTED: palmitoyl-acyl carrier protein thioesterase, chloroplastic-like isoform X2 [Setaria italica]
transcript_1183	comp26677_c0_seq1	gi|115447575|ref|NP_001047567.1|	4e-40	Os02g0644700 [Oryza sativa Japonica Group]<>putative acyl-ACP thioesterase [Oryza sativa Japonica Group]<>putative acyl-ACP thioesterase [Oryza sativa Japonica Group]<>Os02g0644700 [Oryza sativa Japonica Group]<>unnamed protein product [Oryza sativa Japonica Group]
transcript_1183	comp28333_c0_seq1	gi|119638461|gb|ABL85052.1|	1e-37	acyl-ATP thioesterase [Brachypodium sylvaticum]
transcript_1184	comp14875_c0_seq1	gi|475587356|gb|EMT20528.1|	2e-50	Serine carboxypeptidase-like 51 [Aegilops tauschii]
transcript_1184	comp16890_c0_seq1	gi|474402718|gb|EMS66174.1|	2e-45	Serine carboxypeptidase-like 51 [Triticum urartu]
transcript_1184	comp17193_c0_seq1	gi|475587356|gb|EMT20528.1|	2e-38	Serine carboxypeptidase-like 51 [Aegilops tauschii]
transcript_1184	comp20220_c0_seq1	gi|474402718|gb|EMS66174.1|	4e-37	Serine carboxypeptidase-like 51 [Triticum urartu]
transcript_1184	comp25912_c0_seq1	gi|474402718|gb|EMS66174.1|	3e-43	Serine carboxypeptidase-like 51 [Triticum urartu]
transcript_11846	comp12305_c0_seq1	gi|475594904|gb|EMT22851.1|	5e-34	Speckle-type POZ protein-like protein A [Aegilops tauschii]
transcript_11856	comp26275_c0_seq1	gi|68726696|gb|AAY99626.1|	8e-23	heat shock cognate protein 70 [Puccinellia tenuiflora]
transcript_1186	comp4253_c0_seq1	gi|115447513|ref|NP_001047536.1|	0	Os02g0639000 [Oryza sativa Japonica Group]<>double-stranded RNA-binding domain (DsRBD)-containing protein-like [Oryza sativa Japonica Group]<>double-stranded RNA-binding domain (DsRBD)-containing protein-like [Oryza sativa Japonica Group]<>Os02g0639000 [Oryza sativa Japonica Group]<>unnamed protein product [Oryza sativa Japonica Group]<>hypothetical protein OsJ_07667 [Oryza sativa Japonica Group]
transcript_1186	comp4253_c0_seq1	gi|514802848|ref|XP_004976316.1|	0	PREDICTED: RNA polymerase II C-terminal domain phosphatase-like 1-like [Setaria italica]
transcript_1186	comp4253_c0_seq1	gi|357136731|ref|XP_003569957.1|	0	PREDICTED: RNA polymerase II C-terminal domain phosphatase-like 1-like isoform 1 [Brachypodium distachyon]
transcript_1186	comp4253_c0_seq1	gi|357164847|ref|XP_003580187.1|	0	PREDICTED: RNA polymerase II C-terminal domain phosphatase-like 1-like isoform 1 [Brachypodium distachyon]
transcript_1186	comp4253_c0_seq1	gi|357136733|ref|XP_003569958.1|	0	PREDICTED: RNA polymerase II C-terminal domain phosphatase-like 1-like isoform 2 [Brachypodium distachyon]
transcript_1186	comp4253_c0_seq1	gi|357164850|ref|XP_003580188.1|	0	PREDICTED: RNA polymerase II C-terminal domain phosphatase-like 1-like isoform 2 [Brachypodium distachyon]
transcript_1186	comp4253_c0_seq1	gi|514715395|ref|XP_004953235.1|	0	PREDICTED: RNA polymerase II C-terminal domain phosphatase-like 1-like isoform X1 [Setaria italica]<>PREDICTED: RNA polymerase II C-terminal domain phosphatase-like 1-like isoform X2 [Setaria italica]
transcript_1186	comp4253_c0_seq1	gi|473759429|gb|EMS45792.1|	0	RNA polymerase II C-terminal domain phosphatase-like 1 [Triticum urartu]
transcript_1186	comp4253_c0_seq1	gi|475472485|gb|EMT02448.1|	0	RNA polymerase II C-terminal domain phosphatase-like protein 1 [Aegilops tauschii]
transcript_11874	comp10262_c0_seq1	gi|474036909|gb|EMS53188.1|	1e-39	ABC transporter B family member 20 [Triticum urartu]
transcript_11877	comp672_c0_seq2	gi|475547082|gb|EMT10804.1|	4e-21	Kinesin-4 [Aegilops tauschii]
transcript_11878	comp16731_c0_seq1	gi|475612807|gb|EMT28540.1|	7e-55	Protein FAR1-RELATED SEQUENCE 5 [Aegilops tauschii]
transcript_1188	comp547_c0_seq1	gi|115452867|ref|NP_001050034.1|	0	Os03g0335300 [Oryza sativa Japonica Group]<>Vacuolar sorting receptor 1 precursor, putative, expressed [Oryza sativa Japonica Group]<>Os03g0335300 [Oryza sativa Japonica Group]<>unnamed protein product [Oryza sativa Japonica Group]<>unnamed protein product [Oryza sativa Japonica Group]<>hypothetical protein OsI_11454 [Oryza sativa Indica Group]<>hypothetical protein OsJ_10747 [Oryza sativa Japoni…
transcript_1188	comp547_c0_seq1	gi|115474089|ref|NP_001060643.1|	0	Os07g0680000 [Oryza sativa Japonica Group]<>putative vacuolar targeting receptor [Oryza sativa Japonica Group]<>putative vacuolar targeting receptor [Oryza sativa Japonica Group]<>Os07g0680000 [Oryza sativa Japonica Group]<>hypothetical protein OsJ_25594 [Oryza sativa Japonica Group]<>unnamed protein product [Oryza sativa Japonica Group]
transcript_1188	comp547_c0_seq1	gi|357112340|ref|XP_003557967.1|	0	PREDICTED: vacuolar-sorting receptor 1-like [Brachypodium distachyon]
transcript_1188	comp547_c0_seq1	gi|357121475|ref|XP_003562445.1|	0	PREDICTED: vacuolar-sorting receptor 1-like [Brachypodium distachyon]
transcript_1188	comp547_c0_seq1	gi|514741435|ref|XP_004959891.1|	0	PREDICTED: vacuolar-sorting receptor 1-like [Setaria italica]
transcript_1188	comp547_c0_seq1	gi|514819535|ref|XP_004984463.1|	0	PREDICTED: vacuolar-sorting receptor 1-like isoform X1 [Setaria italica]
transcript_1188	comp547_c0_seq1	gi|514819537|ref|XP_004984464.1|	0	PREDICTED: vacuolar-sorting receptor 1-like isoform X2 [Setaria italica]
transcript_1188	comp547_c0_seq1	gi|514819539|ref|XP_004984465.1|	0	PREDICTED: vacuolar-sorting receptor 1-like isoform X3 [Setaria italica]
transcript_1188	comp547_c0_seq1	gi|514819541|ref|XP_004984466.1|	0	PREDICTED: vacuolar-sorting receptor 1-like isoform X4 [Setaria italica]
transcript_1188	comp547_c0_seq1	gi|195646822|gb|ACG42879.1|	0	vacuolar sorting receptor 1 precursor [Zea mays]<>unknown [Zea mays]<>unknown [Zea mays]<>vacuolar sorting receptor-like protein [Zea mays]
transcript_1188	comp547_c0_seq1	gi|242277436|gb|ACS91931.1|	0	vacuolar sorting receptor protein [Lilium longiflorum]
transcript_1188	comp547_c0_seq1	gi|8886326|gb|AAF80450.1|AF161719_1	0	vacuolar targeting receptor bp-80 [Triticum aestivum]
transcript_1188	comp547_c0_seq1	gi|475579703|gb|EMT18407.1|	0	Vacuolar-sorting receptor 1 [Aegilops tauschii]
transcript_1188	comp547_c0_seq1	gi|473968472|gb|EMS51356.1|	0	Vacuolar-sorting receptor 1 [Triticum urartu]
transcript_1188	comp547_c0_seq1	gi|475482391|gb|EMT02959.1|	0	Vacuolar-sorting receptor 4 [Aegilops tauschii]
transcript_11880	comp672_c0_seq1	gi|475547082|gb|EMT10804.1|	8e-20	Kinesin-4 [Aegilops tauschii]
transcript_11886	comp10807_c0_seq1	gi|474049368|gb|EMS53622.1|	2e-38	Importin subunit beta-1 [Triticum urartu]
transcript_1189	comp3911_c0_seq1	gi|473961377|gb|EMS51124.1|	2e-18	Polypyrimidine tract-binding protein-like protein 2 [Triticum urartu]
transcript_1189	comp6327_c0_seq1	gi|255545042|ref|XP_002513582.1|	0	polypyrimidine tract binding protein, putative [Ricinus communis]<>polypyrimidine tract binding protein, putative [Ricinus communis]
transcript_1189	comp6327_c0_seq1	gi|54290862|dbj|BAD61523.1|	0	polypyrimidine tract-binding protein 1-like [Oryza sativa Japonica Group]<>hypothetical protein OsJ_02633 [Oryza sativa Japonica Group]<>unnamed protein product [Oryza sativa Japonica Group]
transcript_1189	comp6327_c0_seq1	gi|508776209|gb|EOY23465.1|	0	Polypyrimidine tract-binding protein isoform 1 [Theobroma cacao]
transcript_1189	comp6327_c0_seq1	gi|508776210|gb|EOY23466.1|	0	Polypyrimidine tract-binding protein isoform 2 [Theobroma cacao]
transcript_1189	comp6327_c0_seq1	gi|475624243|gb|EMT32527.1|	0	Polypyrimidine tract-binding protein-2-like protein [Aegilops tauschii]
transcript_1189	comp6327_c0_seq1	gi|473961377|gb|EMS51124.1|	0	Polypyrimidine tract-binding protein-like protein 2 [Triticum urartu]
transcript_1189	comp6327_c0_seq1	gi|357130514|ref|XP_003566893.1|	0	PREDICTED: polypyrimidine tract-binding protein homolog 2-like [Brachypodium distachyon]
transcript_1189	comp6327_c0_seq1	gi|356516021|ref|XP_003526695.1|	0	PREDICTED: polypyrimidine tract-binding protein homolog 2-like [Glycine max]
transcript_1189	comp6327_c0_seq1	gi|356509289|ref|XP_003523383.1|	0	PREDICTED: polypyrimidine tract-binding protein homolog 2-like [Glycine max]
transcript_1189	comp6327_c0_seq1	gi|514778794|ref|XP_004969188.1|	0	PREDICTED: polypyrimidine tract-binding protein homolog 2-like [Setaria italica]
transcript_1190	comp2362_c0_seq1	gi|18103933|emb|CAC83301.1|	0	cytochrome P450 reductase [Triticum aestivum]
transcript_1190	comp2362_c0_seq1	gi|475564627|gb|EMT14573.1|	0	NADPH--cytochrome P450 reductase [Aegilops tauschii]
transcript_1190	comp2362_c0_seq1	gi|474402746|gb|EMS66177.1|	0	NADPH--cytochrome P450 reductase [Triticum urartu]
transcript_1190	comp2362_c0_seq1	gi|10442765|gb|AAG17471.1|AF123610_10	0	NADPH-cytochrome P450 reductase [Triticum aestivum]
transcript_1190	comp2362_c0_seq1	gi|115480641|ref|NP_001063914.1|	0	Os09g0558900 [Oryza sativa Japonica Group]<>putative NADPH-cytochrome P450 oxydoreductase isoform 3 [Oryza sativa Japonica Group]<>Os09g0558900 [Oryza sativa Japonica Group]
transcript_1190	comp2362_c0_seq1	gi|357162410|ref|XP_003579401.1|	0	PREDICTED: NADPH--cytochrome P450 reductase-like [Brachypodium distachyon]
transcript_1190	comp2362_c0_seq1	gi|514733225|ref|XP_004957625.1|	0	PREDICTED: NADPH--cytochrome P450 reductase-like [Setaria italica]
transcript_1190	comp2362_c0_seq1	gi|514742858|ref|XP_004960246.1|	0	PREDICTED: NADPH--cytochrome P450 reductase-like isoform X1 [Setaria italica]
transcript_1190	comp2362_c0_seq1	gi|514742862|ref|XP_004960247.1|	0	PREDICTED: NADPH--cytochrome P450 reductase-like isoform X2 [Setaria italica]
transcript_11903	comp3868_c0_seq1	gi|493636240|ref|WP_006588044.1|	1e-44	permease [Lactobacillus jensenii]<>hypothetical protein LACJE0001_1464 [Lactobacillus jensenii 269-3]
transcript_1191	comp14963_c0_seq1	gi|514817413|ref|XP_004983429.1|	2e-50	PREDICTED: probable helicase DDB_G0274399-like isoform X1 [Setaria italica]<>PREDICTED: probable helicase DDB_G0274399-like isoform X2 [Setaria italica]
transcript_1191	comp14963_c0_seq1	gi|514817417|ref|XP_004983431.1|	2e-50	PREDICTED: probable helicase DDB_G0274399-like isoform X3 [Setaria italica]
transcript_1191	comp16276_c0_seq1	gi|255545656|ref|XP_002513888.1|	1e-50	splicing endonuclease positive effector sen1, putative [Ricinus communis]<>splicing endonuclease positive effector sen1, putative [Ricinus communis]
transcript_1191	comp19502_c0_seq1	gi|565374961|ref|XP_006354010.1|	1e-29	PREDICTED: probable helicase senataxin-like isoform X1 [Solanum tuberosum]<>PREDICTED: probable helicase senataxin-like isoform X2 [Solanum tuberosum]
transcript_1191	comp19502_c0_seq1	gi|565374965|ref|XP_006354012.1|	1e-29	PREDICTED: probable helicase senataxin-like isoform X3 [Solanum tuberosum]
transcript_1191	comp21652_c0_seq1	gi|565374961|ref|XP_006354010.1|	2e-25	PREDICTED: probable helicase senataxin-like isoform X1 [Solanum tuberosum]<>PREDICTED: probable helicase senataxin-like isoform X2 [Solanum tuberosum]
transcript_1191	comp21652_c0_seq1	gi|565374965|ref|XP_006354012.1|	2e-25	PREDICTED: probable helicase senataxin-like isoform X3 [Solanum tuberosum]
transcript_1191	comp29532_c0_seq1	gi|16924040|gb|AAL31652.1|AC079179_7	1e-17	Putative DNA2-NAM7 helicase family protein [Oryza sativa]<>hypothetical protein OsJ_30554 [Oryza sativa Japonica Group]
transcript_11917	comp26424_c0_seq1	gi|75148465|sp|Q84V39.1|ALL10_OLEEU	8e-42	RecName: Full=Major pollen allergen Ole e 10; AltName: Allergen=Ole e 10; Flags: Precursor<>allergen Ole e 10 [Olea europaea]
transcript_11924	comp3967_c0_seq1	gi|475612349|gb|EMT28374.1|	1e-107	Speckle-type POZ protein-like protein [Aegilops tauschii]
transcript_11927	comp27678_c0_seq1	gi|473731694|gb|EMS45168.1|	5e-26	Disease resistance RPP13-like protein 4 [Triticum urartu]
transcript_1193	comp18888_c0_seq1	gi|475571516|gb|EMT16273.1|	9e-44	GDSL esterase/lipase [Aegilops tauschii]
transcript_1193	comp28435_c0_seq1	gi|475571516|gb|EMT16273.1|	2e-50	GDSL esterase/lipase [Aegilops tauschii]
transcript_11930	comp18061_c0_seq1	gi|508721351|gb|EOY13248.1|	1e-50	Pollen Ole e 1 allergen and extensin family protein, putative [Theobroma cacao]
transcript_1194	comp1889_c0_seq1	gi|475541339|gb|EMT09762.1|	3e-119	Trehalose-phosphate phosphatase [Aegilops tauschii]
transcript_1194	comp4857_c0_seq1	gi|475541339|gb|EMT09762.1|	2e-118	Trehalose-phosphate phosphatase [Aegilops tauschii]
transcript_11948	comp10625_c0_seq1	gi|475619206|gb|EMT30691.1|	2e-34	Speckle-type POZ protein B [Aegilops tauschii]
transcript_1196	comp14950_c0_seq1	gi|475529540|gb|EMT07777.1|	9e-46	Blue copper protein [Aegilops tauschii]
transcript_1197	comp5736_c0_seq1	gi|115463701|ref|NP_001055450.1|	0	Os05g0392300 [Oryza sativa Japonica Group]<>RecName: Full=Cyclin-dependent kinase D-1; Short=CDKD;1; AltName: Full=CDC2+/CDC28-related protein kinase R2; AltName: Full=CDK-activating kinase R2; Short=CAK-R2<>cdc2+/CDC28-related protein kinase [Oryza sativa Japonica Group]<>Os05g0392300 [Oryza sativa Japonica Group]<>hypothetical protein OsJ_18432 [Oryza sativa Japonica Group]
transcript_1197	comp5736_c0_seq1	gi|357133842|ref|XP_003568531.1|	0	PREDICTED: cyclin-dependent kinase D-1-like [Brachypodium distachyon]
transcript_1197	comp5736_c0_seq1	gi|514750753|ref|XP_004962181.1|	0	PREDICTED: cyclin-dependent kinase D-1-like isoform X1 [Setaria italica]
transcript_1197	comp5736_c0_seq1	gi|158512927|sp|A2Y4B6.1|CDKD1_ORYSI	0	RecName: Full=Cyclin-dependent kinase D-1; Short=CDKD;1; AltName: Full=CDC2+/CDC28-related protein kinase R2; AltName: Full=CDK-activating kinase R2; Short=CAK-R2<>hypothetical protein OsI_19842 [Oryza sativa Indica Group]
transcript_1197	comp5736_c0_seq1	gi|226505660|ref|NP_001140701.1|	0	uncharacterized protein LOC100272776 [Zea mays]<>unknown [Zea mays]<>CDC2+/CDC28-related protein kinase R2 [Zea mays]<>putative cyclin-dependent kinase family protein [Zea mays]
transcript_11976	comp7068_c0_seq1	gi|475538546|gb|EMT09266.1|	5e-15	Deoxyuridine 5'-triphosphate nucleotidohydrolase [Aegilops tauschii]
transcript_11978	comp3122_c0_seq1	gi|110644952|gb|ABG81312.1|	3e-16	pollen profilin variant 1 [Zea mays]
transcript_11978	comp3122_c0_seq1	gi|413952477|gb|AFW85126.1|	3e-16	profilin 3, mRNA [Zea mays]
transcript_11978	comp3122_c0_seq1	gi|413952476|gb|AFW85125.1|	3e-16	profilin-3 [Zea mays]
transcript_11978	comp3122_c0_seq1	gi|162461525|ref|NP_001105452.1|	3e-16	profilin-3 [Zea mays]<>RecName: Full=Profilin-3; AltName: Full=ZmPRO3<>profilin 3 [Zea mays]<>profilin A [Zea mays]
transcript_1198	comp14746_c0_seq1	gi|474440262|gb|EMS68357.1|	8e-78	Putative ATP-dependent helicase HRQ1 [Triticum urartu]
transcript_1198	comp23382_c0_seq1	gi|474440262|gb|EMS68357.1|	1e-40	Putative ATP-dependent helicase HRQ1 [Triticum urartu]
transcript_1198	comp25360_c0_seq1	gi|474440262|gb|EMS68357.1|	3e-38	Putative ATP-dependent helicase HRQ1 [Triticum urartu]
transcript_1198	comp26020_c0_seq1	gi|475600551|gb|EMT24567.1|	4e-42	Putative ATP-dependent helicase HRQ1 [Aegilops tauschii]
transcript_1198	comp7678_c0_seq1	gi|475600551|gb|EMT24567.1|	1e-144	Putative ATP-dependent helicase HRQ1 [Aegilops tauschii]
transcript_1199	comp22040_c0_seq1	gi|357129565|ref|XP_003566432.1|	5e-59	PREDICTED: topless-related protein 2-like isoform 2 [Brachypodium distachyon]
transcript_1199	comp22224_c0_seq1	gi|357129563|ref|XP_003566431.1|	1e-61	PREDICTED: topless-related protein 2-like isoform 1 [Brachypodium distachyon]
transcript_1199	comp4789_c0_seq1	gi|115435716|ref|NP_001042616.1|	0	Os01g0254100 [Oryza sativa Japonica Group]<>putative CTV.2 [Oryza sativa Japonica Group]<>Os01g0254100 [Oryza sativa Japonica Group]<>hypothetical protein OsJ_01134 [Oryza sativa Japonica Group]<>ASPR2 protein [Oryza sativa Japonica Group]
transcript_1199	comp4789_c0_seq1	gi|224123676|ref|XP_002330180.1|	0	predicted protein [Populus trichocarpa]<>WD-40 repeat family protein [Populus trichocarpa]
transcript_1199	comp4789_c0_seq1	gi|514773836|ref|XP_004967836.1|	0	PREDICTED: topless-related protein 2-like [Setaria italica]
transcript_1199	comp4789_c0_seq1	gi|357129563|ref|XP_003566431.1|	0	PREDICTED: topless-related protein 2-like isoform 1 [Brachypodium distachyon]
transcript_1199	comp4789_c0_seq1	gi|357129565|ref|XP_003566432.1|	0	PREDICTED: topless-related protein 2-like isoform 2 [Brachypodium distachyon]
transcript_1199	comp4789_c0_seq1	gi|449454049|ref|XP_004144768.1|	0	PREDICTED: topless-related protein 3-like [Cucumis sativus]
transcript_1199	comp4789_c0_seq1	gi|356576819|ref|XP_003556527.1|	0	PREDICTED: topless-related protein 3-like [Glycine max]
transcript_1199	comp4789_c0_seq1	gi|460368833|ref|XP_004230269.1|	0	PREDICTED: topless-related protein 3-like [Solanum lycopersicum]
transcript_1199	comp4789_c0_seq1	gi|565355673|ref|XP_006344707.1|	0	PREDICTED: topless-related protein 3-like isoform X1 [Solanum tuberosum]
transcript_1199	comp4789_c0_seq1	gi|565355675|ref|XP_006344708.1|	0	PREDICTED: topless-related protein 3-like isoform X2 [Solanum tuberosum]
transcript_1199	comp4789_c0_seq1	gi|565355677|ref|XP_006344709.1|	0	PREDICTED: topless-related protein 3-like isoform X3 [Solanum tuberosum]
transcript_1199	comp4789_c0_seq1	gi|474346363|gb|EMS62858.1|	0	Topless-related protein 2 [Triticum urartu]
transcript_1199	comp4789_c0_seq1	gi|550324678|gb|EEE95421.2|	0	WD-40 repeat family protein [Populus trichocarpa]
transcript_1199	comp4789_c0_seq1	gi|255542820|ref|XP_002512473.1|	0	WD-repeat protein, putative [Ricinus communis]<>WD-repeat protein, putative [Ricinus communis]
transcript_12	comp11990_c0_seq1	gi|473759204|gb|EMS45781.1|	9e-54	Histone-lysine N-methyltransferase, H3 lysine-9 specific SUVH4 [Triticum urartu]
transcript_12	comp5212_c0_seq1	gi|473759204|gb|EMS45781.1|	4e-34	Histone-lysine N-methyltransferase, H3 lysine-9 specific SUVH4 [Triticum urartu]
transcript_120	comp21781_c0_seq1	gi|475513887|gb|EMT05659.1|	2e-41	Myb-like protein J [Aegilops tauschii]
transcript_1200	comp1046_c0_seq1	gi|84873907|gb|ABC67965.1|	4e-39	heat shock protein XF20-1 [Triticum aestivum]
transcript_1200	comp5213_c0_seq1	gi|294717814|gb|ADF31759.1|	6e-40	heat shock protein 90 [Triticum aestivum]<>heat shock protein 90 [Triticum aestivum]<>heat shock protein 90 [Aegilops tauschii]<>Heat shock protein 81-3 [Aegilops tauschii]
transcript_1200	comp947_c0_seq1	gi|32765549|gb|AAP87284.1|	0	cytosolic heat shock protein 90 [Hordeum vulgare]
transcript_1200	comp947_c0_seq1	gi|260408197|gb|ACX37413.1|	0	cytosolic heat shock protein 90.1 [Dactylis glomerata]
transcript_1200	comp947_c0_seq1	gi|260408199|gb|ACX37414.1|	0	cytosolic heat shock protein 90.2 [Dactylis glomerata]
transcript_1200	comp947_c0_seq1	gi|475575360|gb|EMT17245.1|	0	Heat shock protein 81-3 [Aegilops tauschii]
transcript_1200	comp947_c0_seq1	gi|474225055|gb|EMS59444.1|	0	Heat shock protein 81-3 [Triticum urartu]
transcript_1200	comp947_c0_seq1	gi|39104468|dbj|BAD04054.1|	0	heat shock protein 90 [Oryza sativa Japonica Group]<>hypothetical protein OsI_31797 [Oryza sativa Indica Group]
transcript_1200	comp947_c0_seq1	gi|86439735|emb|CAJ19348.1|	0	heat shock protein 90 [Triticum aestivum]
transcript_1200	comp947_c0_seq1	gi|82582811|gb|ABB84343.1|	0	heat shock protein 90 [Triticum aestivum]
transcript_1200	comp947_c0_seq1	gi|294717814|gb|ADF31759.1|	0	heat shock protein 90 [Triticum aestivum]<>heat shock protein 90 [Triticum aestivum]<>heat shock protein 90 [Aegilops tauschii]<>Heat shock protein 81-3 [Aegilops tauschii]
transcript_1200	comp947_c0_seq1	gi|110270498|gb|ABG57075.1|	0	heat shock protein 90 [Triticum aestivum]<>heat shock protein 90 [Triticum aestivum]<>heat shock protein 90 [Triticum aestivum]<>heat shock protein 90 [Triticum aestivum]<>heat shock protein 90 [Triticum aestivum]<>heat shock protein 90 [Triticum aestivum]<>heat shock protein 90 [Aegilops tauschii]<>heat shock protein 90 [Triticum dicoccoides]<>heat shock protein 90 [Triticum aestivum]<>heat shoc…
transcript_1200	comp947_c0_seq1	gi|294717810|gb|ADF31757.1|	0	heat shock protein 90 [Triticum aestivum]<>heat shock protein 90 [Triticum aestivum]<>heat shock protein 90 [Triticum dicoccoides]
transcript_1200	comp947_c0_seq1	gi|294717816|gb|ADF31760.1|	0	heat shock protein 90 [Triticum aestivum]<>heat shock protein 90 [Triticum aestivum]<>heat shock protein 90 [Triticum urartu]<>heat shock protein 90 [Triticum dicoccoides]<>Heat shock protein 81-3 [Triticum urartu]
transcript_1200	comp947_c0_seq1	gi|5123910|emb|CAA67191.1|	0	HSP80-2 [Triticum aestivum]
transcript_1200	comp947_c0_seq1	gi|357148327|ref|XP_003574720.1|	0	PREDICTED: heat shock protein 81-3-like isoform 1 [Brachypodium distachyon]
transcript_1200	comp947_c0_seq1	gi|357148340|ref|XP_003574725.1|	0	PREDICTED: heat shock protein 81-3-like isoform 1 [Brachypodium distachyon]<>PREDICTED: heat shock protein 81-3-like isoform 2 [Brachypodium distachyon]
transcript_1200	comp947_c0_seq1	gi|357148330|ref|XP_003574721.1|	0	PREDICTED: heat shock protein 81-3-like isoform 2 [Brachypodium distachyon]
transcript_1202	comp17652_c0_seq1	gi|475590197|gb|EMT21406.1|	7e-119	E1A-binding protein p400 [Aegilops tauschii]
transcript_1202	comp19505_c0_seq1	gi|475590197|gb|EMT21406.1|	2e-23	E1A-binding protein p400 [Aegilops tauschii]
transcript_1202	comp20771_c0_seq1	gi|475590197|gb|EMT21406.1|	4e-58	E1A-binding protein p400 [Aegilops tauschii]
transcript_1203	comp18317_c0_seq1	gi|474372396|gb|EMS63946.1|	1e-48	WD repeat-containing protein 11 [Triticum urartu]
transcript_1203	comp20594_c0_seq1	gi|357147266|ref|XP_003574282.1|	2e-45	PREDICTED: WD repeat-containing protein 11-like [Brachypodium distachyon]
transcript_1203	comp22573_c0_seq1	gi|42409123|dbj|BAD10373.1|	2e-34	putative WD repeat domain 11 [Oryza sativa Japonica Group]<>putative WD repeat domain 11 [Oryza sativa Japonica Group]
transcript_1203	comp28523_c0_seq1	gi|357147266|ref|XP_003574282.1|	5e-35	PREDICTED: WD repeat-containing protein 11-like [Brachypodium distachyon]
transcript_1204	comp4689_c0_seq1	gi|474428886|gb|EMS67848.1|	1e-54	HMG1/2-like protein [Triticum urartu]
transcript_1204	comp995_c0_seq1	gi|508778292|gb|EOY25548.1|	0	GTP binding [Theobroma cacao]
transcript_1204	comp995_c0_seq1	gi|7643796|gb|AAF65513.1|	0	GTP-binding protein [Capsicum annuum]
transcript_1204	comp995_c0_seq1	gi|226528389|ref|NP_001150211.1|	0	GTP-binding protein PTD004 [Zea mays]<>unknown [Zea mays]<>GTP-binding protein PTD004 [Zea mays]<>GTP-binding protein PTD004 [Zea mays]
transcript_1204	comp995_c0_seq1	gi|475612787|gb|EMT28525.1|	0	Obg-like ATPase 1 [Aegilops tauschii]
transcript_1204	comp995_c0_seq1	gi|473887968|gb|EMS48297.1|	0	Obg-like ATPase 1 [Triticum urartu]
transcript_1204	comp995_c0_seq1	gi|297608116|ref|NP_001061206.2|	0	Os08g0199300 [Oryza sativa Japonica Group]<>putative GTP-binding protein [Oryza sativa Japonica Group]<>unnamed protein product [Oryza sativa Japonica Group]<>unnamed protein product [Oryza sativa Japonica Group]<>hypothetical protein OsJ_26368 [Oryza sativa Japonica Group]<>Os08g0199300 [Oryza sativa Japonica Group]
transcript_1204	comp995_c0_seq1	gi|225444063|ref|XP_002263885.1|	0	PREDICTED: obg-like ATPase 1 [Vitis vinifera]<>unnamed protein product [Vitis vinifera]
transcript_1204	comp995_c0_seq1	gi|357145102|ref|XP_003573525.1|	0	PREDICTED: obg-like ATPase 1-like [Brachypodium distachyon]
transcript_1204	comp995_c0_seq1	gi|470115595|ref|XP_004293982.1|	0	PREDICTED: obg-like ATPase 1-like [Fragaria vesca subsp. vesca]
transcript_1204	comp995_c0_seq1	gi|356555899|ref|XP_003546267.1|	0	PREDICTED: obg-like ATPase 1-like [Glycine max]
transcript_1204	comp995_c0_seq1	gi|514792676|ref|XP_004972629.1|	0	PREDICTED: obg-like ATPase 1-like [Setaria italica]
transcript_1204	comp995_c0_seq1	gi|460371474|ref|XP_004231561.1|	0	PREDICTED: obg-like ATPase 1-like [Solanum lycopersicum]
transcript_1204	comp995_c0_seq1	gi|565389127|ref|XP_006360314.1|	0	PREDICTED: obg-like ATPase 1-like [Solanum tuberosum]
transcript_12042	comp16742_c0_seq1	gi|474127825|gb|EMS56280.1|	7e-16	SNW domain-containing protein 1 [Triticum urartu]
transcript_1205	comp1398_c0_seq1	gi|225216858|gb|ACN85156.1|	0	26S protease regulatory subunit S10B [Oryza nivara]
transcript_1205	comp1398_c0_seq1	gi|226505536|ref|NP_001148485.1|	0	26S protease regulatory subunit S10B [Zea mays]<>unknown [Zea mays]<>26S protease regulatory subunit S10B [Zea mays]<>26S protease regulatory subunit S10B [Zea mays]
transcript_1205	comp1398_c0_seq1	gi|255538750|ref|XP_002510440.1|	0	26S protease regulatory subunit S10b, putative [Ricinus communis]<>26S protease regulatory subunit S10b, putative [Ricinus communis]
transcript_1205	comp1398_c0_seq1	gi|508722959|gb|EOY14856.1|	0	AAA-type ATPase family protein [Theobroma cacao]
transcript_1205	comp1398_c0_seq1	gi|115444877|ref|NP_001046218.1|	0	Os02g0199900 [Oryza sativa Japonica Group]<>26S proteasome regulatory particle triple-A ATPase subunit4 [Oryza sativa Japonica Group]<>26S proteasome regulatory particle triple-A ATPase subunit4 [Oryza sativa Japonica Group]<>26S proteasome regulatory particle triple-A ATPase subunit4 [Oryza sativa Japonica Group]<>Os02g0199900 [Oryza sativa Japonica Group]<>hypothetical protein OsJ_05786 [Oryza …
transcript_1205	comp1398_c0_seq1	gi|224085722|ref|XP_002307679.1|	0	predicted protein [Populus trichocarpa]<>26S proteasome AAA-ATPase subunit family protein [Populus trichocarpa]
transcript_1205	comp1398_c0_seq1	gi|502131424|ref|XP_004500981.1|	0	PREDICTED: 26S protease regulatory subunit 10B homolog A-like [Cicer arietinum]
transcript_1205	comp1398_c0_seq1	gi|356551904|ref|XP_003544312.1|	0	PREDICTED: 26S protease regulatory subunit 10B homolog A-like isoform 1 [Glycine max]
transcript_1205	comp1398_c0_seq1	gi|225458173|ref|XP_002281107.1|	0	PREDICTED: 26S protease regulatory subunit S10B homolog B [Vitis vinifera]<>hypothetical protein VITISV_010255 [Vitis vinifera]<>unnamed protein product [Vitis vinifera]
transcript_1205	comp1398_c0_seq1	gi|357139615|ref|XP_003571376.1|	0	PREDICTED: 26S protease regulatory subunit S10B homolog B-like [Brachypodium distachyon]
transcript_1205	comp1398_c0_seq1	gi|449515756|ref|XP_004164914.1|	0	PREDICTED: 26S protease regulatory subunit S10B homolog B-like [Cucumis sativus]
transcript_1205	comp1398_c0_seq1	gi|449469943|ref|XP_004152678.1|	0	PREDICTED: 26S protease regulatory subunit S10B homolog B-like [Cucumis sativus]<>PREDICTED: 26S protease regulatory subunit S10B homolog B-like [Cucumis sativus]
transcript_1205	comp1398_c0_seq1	gi|514708482|ref|XP_004951547.1|	0	PREDICTED: 26S protease regulatory subunit S10B homolog B-like [Setaria italica]
transcript_1205	comp1398_c0_seq1	gi|356510074|ref|XP_003523765.1|	0	PREDICTED: 26S protease regulatory subunit S10B homolog B-like isoform 1 [Glycine max]<>PREDICTED: 26S protease regulatory subunit S10B homolog B-like isoform 1 [Glycine max]
transcript_1206	comp2577_c0_seq1	gi|508775535|gb|EOY22791.1|	0	U3 small nucleolar RNA-associated protein 10 and NUC211 domain-containing protein, putative isoform 1 [Theobroma cacao]
transcript_1206	comp2577_c0_seq1	gi|508775536|gb|EOY22792.1|	0	U3 small nucleolar RNA-associated protein 10 and NUC211 domain-containing protein, putative isoform 2 [Theobroma cacao]
transcript_12068	comp20453_c0_seq1	gi|475560571|gb|EMT13584.1|	1e-30	E3 ubiquitin-protein ligase SINA-like 10 [Aegilops tauschii]
transcript_1207	comp1734_c0_seq1	gi|474246396|gb|EMS59999.1|	3e-93	F-box/kelch-repeat protein SKIP4 [Triticum urartu]
transcript_1207	comp403_c0_seq1	gi|474246396|gb|EMS59999.1|	2e-138	F-box/kelch-repeat protein SKIP4 [Triticum urartu]
transcript_12076	comp23794_c0_seq1	gi|385251880|pdb|3UUE|A	2e-58	Chain A, Crystal Structure Of Mono- And Diacylglycerol Lipase From Malassezia Globosa
transcript_12076	comp23794_c0_seq1	gi|385251881|pdb|3UUF|A	2e-58	Chain A, Crystal Structure Of Mono- And Diacylglycerol Lipase From Malassezia Globosa
transcript_12076	comp23794_c0_seq1	gi|164662164|ref|XP_001732204.1|	2e-58	LIP1, secretory lipase (family 3) [Malassezia globosa CBS 7966]<>LIP1, secretory lipase (family 3) [Malassezia globosa CBS 7966]
transcript_1208	comp14488_c0_seq1	gi|357156048|ref|XP_003577324.1|	3e-66	PREDICTED: E3 ubiquitin-protein ligase At3g02290-like [Brachypodium distachyon]
transcript_1208	comp15097_c0_seq1	gi|475562676|gb|EMT14101.1|	9e-32	E3 ubiquitin-protein ligase [Aegilops tauschii]
transcript_1209	comp14021_c0_seq1	gi|357150490|ref|XP_003575476.1|	5e-30	PREDICTED: LOW QUALITY PROTEIN: F-box/LRR-repeat protein 14-like [Brachypodium distachyon]
transcript_1209	comp18018_c0_seq1	gi|357150459|ref|XP_003575466.1|	1e-25	PREDICTED: F-box/LRR-repeat protein 14-like [Brachypodium distachyon]
transcript_1209	comp2471_c0_seq1	gi|475566165|gb|EMT14972.1|	0	F-box/LRR-repeat protein 14 [Aegilops tauschii]
transcript_1209	comp2471_c0_seq1	gi|473971002|gb|EMS51454.1|	0	F-box/LRR-repeat protein 14 [Triticum urartu]
transcript_1209	comp2471_c0_seq1	gi|473878601|gb|EMS47938.1|	0	F-box/LRR-repeat protein 14 [Triticum urartu]
transcript_1209	comp2471_c0_seq1	gi|357129919|ref|XP_003566607.1|	0	PREDICTED: F-box/LRR-repeat protein 14-like [Brachypodium distachyon]
transcript_1209	comp2471_c0_seq1	gi|357150459|ref|XP_003575466.1|	0	PREDICTED: F-box/LRR-repeat protein 14-like [Brachypodium distachyon]
transcript_1209	comp8762_c0_seq1	gi|473971002|gb|EMS51454.1|	1e-26	F-box/LRR-repeat protein 14 [Triticum urartu]
transcript_121	comp10751_c0_seq1	gi|475554608|gb|EMT12262.1|	3e-23	Speckle-type POZ protein [Aegilops tauschii]
transcript_121	comp18747_c0_seq1	gi|475605014|gb|EMT25921.1|	2e-19	Speckle-type POZ protein [Aegilops tauschii]
transcript_12105	comp7730_c0_seq1	gi|449437354|ref|XP_004136457.1|	5e-57	PREDICTED: fasciclin-like arabinogalactan protein 14-like [Cucumis sativus]<>PREDICTED: fasciclin-like arabinogalactan protein 14-like [Cucumis sativus]
transcript_1211	comp6543_c0_seq1	gi|475552264|gb|EMT11755.1|	1e-118	Transmembrane protein 165 [Aegilops tauschii]
transcript_1212	comp20482_c0_seq1	gi|474190768|gb|EMS58134.1|	1e-18	Wall-associated receptor kinase 5 [Triticum urartu]
transcript_1212	comp22955_c0_seq1	gi|475573689|gb|EMT16802.1|	9e-17	Wall-associated receptor kinase 4 [Aegilops tauschii]
transcript_1212	comp24333_c0_seq1	gi|474190767|gb|EMS58133.1|	2e-31	Wall-associated receptor kinase 5 [Triticum urartu]
transcript_12125	comp3616_c0_seq1	gi|475362270|gb|EMT00491.1|	1e-12	60S ribosomal protein L36a [Aegilops tauschii]
transcript_12129	comp5605_c0_seq1	gi|19881705|gb|AAM01106.1|AC098682_10	1e-32	Putative transposable element [Oryza sativa Japonica Group]
transcript_1213	comp2491_c0_seq2	gi|475590784|gb|EMT21573.1|	0	Putative serine protease do-like htrA [Aegilops tauschii]
transcript_1213	comp2491_c0_seq2	gi|474066676|gb|EMS54169.1|	0	putative serine protease do-like htrA [Triticum urartu]
transcript_1213	comp2560_c0_seq1	gi|474411951|gb|EMS66889.1|	0	Phosphatidylinositol transfer protein PDR17 [Triticum urartu]
transcript_12138	comp24694_c0_seq1	gi|475608832|gb|EMT27167.1|	6e-11	Disease resistance protein RPP13 [Aegilops tauschii]
transcript_12143	comp18076_c0_seq1	gi|473907669|gb|EMS49454.1|	2e-14	Cysteine-rich receptor-like protein kinase 41 [Triticum urartu]
transcript_12143	comp18076_c0_seq1	gi|473907669|gb|EMS49454.1|	2e-14	Cysteine-rich receptor-like protein kinase 41 [Triticum urartu]
transcript_12145	comp23044_c0_seq1	gi|475467876|gb|EMT02253.1|	2e-59	Putative disease resistance protein RGA1 [Aegilops tauschii]
transcript_12169	comp7394_c0_seq1	gi|475613897|gb|EMT28915.1|	0	Disease resistance protein RPM1 [Aegilops tauschii]
transcript_1217	comp24136_c0_seq1	gi|357162402|ref|XP_003579398.1|	1e-40	PREDICTED: dedicator of cytokinesis protein 11-like [Brachypodium distachyon]
transcript_12188	comp22915_c0_seq1	gi|18542919|gb|AAL75754.1|AC037197_13	7e-24	Putative helicase [Oryza sativa Japonica Group]<>AT hook motif-containing protein, putative [Oryza sativa Japonica Group]
transcript_1219	comp1344_c0_seq1	gi|474069122|gb|EMS54239.1|	0	Kelch-like protein 1 [Triticum urartu]
transcript_1219	comp252_c0_seq1	gi|474069122|gb|EMS54239.1|	2e-163	Kelch-like protein 1 [Triticum urartu]
transcript_1219	comp8995_c0_seq1	gi|474069122|gb|EMS54239.1|	5e-124	Kelch-like protein 1 [Triticum urartu]
transcript_12190	comp22305_c0_seq1	gi|475417223|gb|EMT01010.1|	9e-11	Putative serine/threonine-protein kinase-like protein CCR3 [Aegilops tauschii]
transcript_122	comp15798_c0_seq1	gi|508782691|gb|EOY29947.1|	2e-29	S-adenosyl-L-methionine-dependent methyltransferases superfamily protein isoform 4 [Theobroma cacao]
transcript_122	comp24064_c0_seq1	gi|255550085|ref|XP_002516093.1|	8e-31	Actin-binding protein ABP140, putative [Ricinus communis]<>Actin-binding protein ABP140, putative [Ricinus communis]
transcript_122	comp24069_c0_seq1	gi|508782690|gb|EOY29946.1|	1e-35	S-adenosyl-L-methionine-dependent methyltransferases superfamily protein isoform 3 [Theobroma cacao]
transcript_122	comp24228_c0_seq1	gi|343887267|dbj|BAK61813.1|	1e-22	methyltransferase [Citrus unshiu]
transcript_122	comp24228_c0_seq1	gi|42570317|ref|NP_850075.2|	1e-22	S-adenosyl-L-methionine-dependent methyltransferases superfamily protein [Arabidopsis thaliana]<>hypothetical protein [Arabidopsis thaliana]<>S-adenosyl-L-methionine-dependent methyltransferases superfamily protein [Arabidopsis thaliana]
transcript_122	comp29465_c0_seq1	gi|343887267|dbj|BAK61813.1|	5e-22	methyltransferase [Citrus unshiu]
transcript_12205	comp26490_c0_seq1	gi|284434535|gb|ADB85290.1|	2e-19	putative retrotransposon protein [Phyllostachys edulis]
transcript_1223	comp18684_c0_seq1	gi|475586347|gb|EMT20272.1|	3e-39	DNA topoisomerase 1 [Aegilops tauschii]
transcript_1223	comp21889_c0_seq1	gi|475586347|gb|EMT20272.1|	3e-26	DNA topoisomerase 1 [Aegilops tauschii]
transcript_1223	comp25888_c0_seq1	gi|475586347|gb|EMT20272.1|	2e-27	DNA topoisomerase 1 [Aegilops tauschii]
transcript_1223	comp25888_c0_seq1	gi|473786774|gb|EMS46223.1|	2e-27	DNA topoisomerase 1 [Triticum urartu]
transcript_1223	comp27468_c0_seq1	gi|475586347|gb|EMT20272.1|	4e-40	DNA topoisomerase 1 [Aegilops tauschii]
transcript_1223	comp4420_c0_seq1	gi|475586347|gb|EMT20272.1|	0	DNA topoisomerase 1 [Aegilops tauschii]
transcript_1223	comp4420_c0_seq1	gi|475517520|gb|EMT06102.1|	0	DNA topoisomerase 1 [Aegilops tauschii]
transcript_1223	comp4420_c0_seq1	gi|475476800|gb|EMT02643.1|	0	DNA topoisomerase 1 [Aegilops tauschii]
transcript_1223	comp4420_c0_seq1	gi|473786774|gb|EMS46223.1|	0	DNA topoisomerase 1 [Triticum urartu]
transcript_1223	comp4420_c0_seq1	gi|474103406|gb|EMS55336.1|	0	DNA topoisomerase 1 [Triticum urartu]
transcript_1223	comp4420_c0_seq1	gi|413921287|gb|AFW61219.1|	0	DNA topoisomerase I [Zea mays]
transcript_1223	comp4420_c0_seq1	gi|508720292|gb|EOY12189.1|	0	DNA topoisomerase I alpha isoform 1 [Theobroma cacao]<>DNA topoisomerase I alpha isoform 1 [Theobroma cacao]
transcript_1223	comp4420_c0_seq1	gi|115474837|ref|NP_001061015.1|	0	Os08g0154600 [Oryza sativa Japonica Group]<>putative DNA topoisomerase I [Oryza sativa Japonica Group]<>Os08g0154600 [Oryza sativa Japonica Group]<>hypothetical protein OsJ_26075 [Oryza sativa Japonica Group]
transcript_1223	comp4420_c0_seq1	gi|224061073|ref|XP_002300344.1|	0	predicted protein [Populus trichocarpa]<>DNA topoisomerase family protein [Populus trichocarpa]
transcript_1223	comp4420_c0_seq1	gi|357145005|ref|XP_003573489.1|	0	PREDICTED: DNA topoisomerase 1-like [Brachypodium distachyon]
transcript_1223	comp4420_c0_seq1	gi|357162496|ref|XP_003579431.1|	0	PREDICTED: DNA topoisomerase 1-like [Brachypodium distachyon]
transcript_1223	comp4420_c0_seq1	gi|514793461|ref|XP_004972820.1|	0	PREDICTED: DNA topoisomerase 1-like isoform X1 [Setaria italica]
transcript_1223	comp4420_c0_seq1	gi|514793465|ref|XP_004972821.1|	0	PREDICTED: DNA topoisomerase 1-like isoform X2 [Setaria italica]
transcript_1223	comp4420_c0_seq1	gi|514793469|ref|XP_004972822.1|	0	PREDICTED: DNA topoisomerase 1-like isoform X3 [Setaria italica]
transcript_1223	comp4420_c0_seq1	gi|256355115|ref|NP_001157806.1|	0	topoisomerase I [Zea mays]<>DNA topoisomerase I [Zea mays]
transcript_1225	comp20289_c0_seq1	gi|508778161|gb|EOY25417.1|	3e-11	RINT-1 / TIP-1 family, putative [Theobroma cacao]
transcript_1225	comp23276_c0_seq1	gi|508778161|gb|EOY25417.1|	3e-13	RINT-1 / TIP-1 family, putative [Theobroma cacao]
transcript_12258	comp13278_c0_seq1	gi|473877647|gb|EMS47882.1|	1e-33	Protein FAR1-RELATED SEQUENCE 5 [Triticum urartu]
transcript_1226	comp23077_c0_seq1	gi|475592016|gb|EMT21953.1|	1e-29	ABC transporter C family member 10 [Aegilops tauschii]
transcript_12265	comp28988_c0_seq1	gi|475399408|gb|EMT00781.1|	4e-27	Putative receptor protein kinase TMK1 [Aegilops tauschii]
transcript_1227	comp11099_c0_seq1	gi|111120243|dbj|BAF02600.1|	7e-176	RNA ligase isoform 3 [Triticum aestivum]
transcript_12276	comp15152_c0_seq1	gi|508716362|gb|EOY08259.1|	4e-95	Alpha carbonic anhydrase 1, putative [Theobroma cacao]
transcript_1228	comp12498_c0_seq1	gi|474190437|gb|EMS58102.1|	4e-75	Monothiol glutaredoxin-S11 [Triticum urartu]
transcript_1228	comp6706_c0_seq1	gi|474190437|gb|EMS58102.1|	4e-54	Monothiol glutaredoxin-S11 [Triticum urartu]
transcript_12288	comp8223_c0_seq1	gi|460364989|ref|XP_004228388.1|	2e-73	PREDICTED: probable pectate lyase P59-like [Solanum lycopersicum]
transcript_12289	comp16289_c0_seq1	gi|460366618|ref|XP_004229178.1|	2e-57	PREDICTED: pectinesterase 4-like isoform 1 [Solanum lycopersicum]
transcript_12289	comp16289_c0_seq1	gi|460366620|ref|XP_004229179.1|	2e-57	PREDICTED: pectinesterase 4-like isoform 2 [Solanum lycopersicum]
transcript_1229	comp22344_c0_seq1	gi|475483676|gb|EMT03050.1|	2e-20	Cell cycle checkpoint control protein RAD9A [Aegilops tauschii]
transcript_12290	comp4759_c0_seq1	gi|475489180|gb|EMT03413.1|	8e-175	Protein BREAST CANCER SUSCEPTIBILITY 1-like protein [Aegilops tauschii]
transcript_1230	comp1102_c0_seq1	gi|195624490|gb|ACG34075.1|	0	26S proteasome non-ATPase regulatory subunit 3 [Zea mays]
transcript_1230	comp1102_c0_seq1	gi|17298155|dbj|BAB78499.1|	0	26S proteasome regulatory particle non-ATPase subunit3 [Oryza sativa Japonica Group]
transcript_1230	comp1102_c0_seq1	gi|514798426|ref|XP_004974153.1|	0	PREDICTED: probable 26S proteasome non-ATPase regulatory subunit 3-like [Setaria italica]
transcript_1230	comp1102_c0_seq1	gi|514732757|ref|XP_004957510.1|	0	PREDICTED: probable 26S proteasome non-ATPase regulatory subunit 3-like [Setaria italica]
transcript_1230	comp1102_c0_seq1	gi|475625767|gb|EMT33081.1|	0	Putative 26S proteasome non-ATPase regulatory subunit 3 [Aegilops tauschii]
transcript_1230	comp1102_c0_seq1	gi|473792520|gb|EMS46362.1|	0	putative 26S proteasome non-ATPase regulatory subunit 3 [Triticum urartu]
transcript_1230	comp1102_c0_seq1	gi|223948027|gb|ACN28097.1|	0	unknown [Zea mays]<>26S proteasome non-ATPase regulatory subunit 3 [Zea mays]
transcript_1230	comp1102_c0_seq1	gi|194700902|gb|ACF84535.1|	0	unknown [Zea mays]<>unknown [Zea mays]<>TPA: 26S proteasome non-ATPase regulatory subunit 3 [Zea mays]
transcript_1230	comp1449_c0_seq1	gi|475592531|gb|EMT22108.1|	4e-79	Putative 26S proteasome non-ATPase regulatory subunit 3 [Aegilops tauschii]
transcript_1230	comp19903_c0_seq1	gi|475592531|gb|EMT22108.1|	5e-109	Putative 26S proteasome non-ATPase regulatory subunit 3 [Aegilops tauschii]
transcript_12300	comp354_c0_seq1	gi|473942232|gb|EMS50380.1|	9e-37	Zinc finger protein VAR3, chloroplastic [Triticum urartu]
transcript_12300	comp354_c0_seq1	gi|473942232|gb|EMS50380.1|	9e-37	Zinc finger protein VAR3, chloroplastic [Triticum urartu]
transcript_12301	comp354_c0_seq2	gi|473942232|gb|EMS50380.1|	2e-37	Zinc finger protein VAR3, chloroplastic [Triticum urartu]
transcript_12301	comp354_c0_seq2	gi|473942232|gb|EMS50380.1|	2e-37	Zinc finger protein VAR3, chloroplastic [Triticum urartu]
transcript_12307	comp21175_c0_seq1	gi|475624802|gb|EMT32756.1|	8e-32	Zinc finger CCCH domain-containing protein 4 [Aegilops tauschii]
transcript_12308	comp28916_c0_seq1	gi|475608139|gb|EMT26935.1|	1e-24	Putative cysteine-rich receptor-like protein kinase 23 [Aegilops tauschii]
transcript_1231	comp16729_c0_seq1	gi|475520048|gb|EMT06425.1|	3e-36	Putative serine/threonine-protein kinase receptor [Aegilops tauschii]
transcript_1231	comp17574_c0_seq1	gi|475520048|gb|EMT06425.1|	9e-47	Putative serine/threonine-protein kinase receptor [Aegilops tauschii]
transcript_1231	comp7686_c0_seq1	gi|357123542|ref|XP_003563469.1|	0	PREDICTED: G-type lectin S-receptor-like serine/threonine-protein kinase At2g19130-like [Brachypodium distachyon]
transcript_1231	comp7686_c0_seq1	gi|357167565|ref|XP_003581225.1|	0	PREDICTED: G-type lectin S-receptor-like serine/threonine-protein kinase At2g19130-like [Brachypodium distachyon]
transcript_1231	comp7686_c0_seq1	gi|475520048|gb|EMT06425.1|	0	Putative serine/threonine-protein kinase receptor [Aegilops tauschii]
transcript_1231	comp7686_c0_seq1	gi|475549795|gb|EMT11316.1|	0	Putative serine/threonine-protein kinase receptor [Aegilops tauschii]
transcript_1231	comp7686_c0_seq1	gi|475621699|gb|EMT31585.1|	0	Putative serine/threonine-protein kinase receptor [Aegilops tauschii]
transcript_1231	comp7686_c0_seq1	gi|475589560|gb|EMT21201.1|	0	Putative serine/threonine-protein kinase receptor [Aegilops tauschii]
transcript_1231	comp7686_c0_seq1	gi|475534937|gb|EMT08665.1|	0	Putative serine/threonine-protein kinase receptor [Aegilops tauschii]
transcript_12314	comp19063_c0_seq1	gi|565378764|ref|XP_006355817.1|	1e-139	PREDICTED: exopolygalacturonase clone GBGE184-like [Solanum tuberosum]
transcript_12316	comp6086_c0_seq1	gi|1545805|dbj|BAA10929.1|	8e-42	cytochrome P450 like_TBP [Nicotiana tabacum]
transcript_12318	comp15483_c0_seq1	gi|475517213|gb|EMT06066.1|	1e-62	MORC family CW-type zinc finger protein 2B [Aegilops tauschii]
transcript_12330	comp17240_c0_seq1	gi|357141465|ref|XP_003572234.1|	2e-45	PREDICTED: histone-lysine N-methyltransferase ASHR3-like [Brachypodium distachyon]
transcript_1234	comp12291_c0_seq1	gi|475591719|gb|EMT21862.1|	1e-53	Nucleosome-remodeling factor subunit BPTF [Aegilops tauschii]
transcript_1234	comp14897_c0_seq1	gi|475585129|gb|EMT19974.1|	4e-89	Nucleosome-remodeling factor subunit NURF301 [Aegilops tauschii]
transcript_1234	comp17735_c0_seq1	gi|475591719|gb|EMT21862.1|	1e-59	Nucleosome-remodeling factor subunit BPTF [Aegilops tauschii]
transcript_1234	comp1849_c0_seq1	gi|475591719|gb|EMT21862.1|	0	Nucleosome-remodeling factor subunit BPTF [Aegilops tauschii]
transcript_1234	comp1849_c0_seq1	gi|475585129|gb|EMT19974.1|	0	Nucleosome-remodeling factor subunit NURF301 [Aegilops tauschii]
transcript_1234	comp20187_c0_seq1	gi|475585129|gb|EMT19974.1|	1e-42	Nucleosome-remodeling factor subunit NURF301 [Aegilops tauschii]
transcript_1234	comp26249_c0_seq1	gi|475585129|gb|EMT19974.1|	6e-50	Nucleosome-remodeling factor subunit NURF301 [Aegilops tauschii]
transcript_1234	comp7522_c0_seq1	gi|475585129|gb|EMT19974.1|	2e-164	Nucleosome-remodeling factor subunit NURF301 [Aegilops tauschii]
transcript_12342	comp822_c0_seq1	gi|474091493|gb|EMS54889.1|	2e-15	Glycine-rich protein 2 [Triticum urartu]
transcript_1235	comp8661_c0_seq1	gi|300681593|emb|CBI75547.1|	4e-151	Paf1 domain containing protein, expressed [Triticum aestivum]
transcript_12357	comp8149_c0_seq1	gi|473749130|gb|EMS45560.1|	2e-124	Transcription factor GAMYB [Triticum urartu]
transcript_12370	comp14326_c0_seq1	gi|475519294|gb|EMT06316.1|	1e-48	Glucan endo-1,3-beta-glucosidase 14 [Aegilops tauschii]
transcript_12371	comp28355_c0_seq1	gi|473877647|gb|EMS47882.1|	2e-12	Protein FAR1-RELATED SEQUENCE 5 [Triticum urartu]
transcript_1238	comp24205_c0_seq1	gi|475568251|gb|EMT15441.1|	4e-24	Autophagy-related protein 7 [Aegilops tauschii]
transcript_12381	comp28976_c0_seq1	gi|475582977|gb|EMT19309.1|	3e-40	Presenilin-like protein [Aegilops tauschii]
transcript_12385	comp28354_c0_seq1	gi|475589412|gb|EMT21149.1|	6e-30	Protein FAR1-RELATED SEQUENCE 3 [Aegilops tauschii]
transcript_12388	comp21440_c0_seq1	gi|475529061|gb|EMT07717.1|	2e-41	Speckle-type POZ protein [Aegilops tauschii]
transcript_1239	comp10911_c0_seq1	gi|475329352|gb|EMT00306.1|	6e-74	Exocyst complex component 7 [Aegilops tauschii]
transcript_12397	comp24210_c0_seq1	gi|565372480|ref|XP_006352821.1|	5e-28	PREDICTED: pectinesterase 4-like [Solanum tuberosum]
transcript_1240	comp18111_c0_seq1	gi|226529345|ref|NP_001151339.1|	2e-15	ATP binding protein [Zea mays]<>ATP binding protein [Zea mays]
transcript_1240	comp18111_c0_seq1	gi|357147236|ref|XP_003574272.1|	2e-15	PREDICTED: probable serine/threonine-protein kinase At4g35230-like isoform 1 [Brachypodium distachyon]
transcript_1240	comp18111_c0_seq1	gi|10140774|gb|AAG13605.1|AC051633_21	2e-15	protein kinase-like protein [Oryza sativa Japonica Group]<>protein kinase family protein, putative, expressed [Oryza sativa Japonica Group]<>hypothetical protein OsJ_32329 [Oryza sativa Japonica Group]<>hypothetical protein OsI_34516 [Oryza sativa Indica Group]
transcript_1240	comp18111_c0_seq1	gi|413956948|gb|AFW89597.1|	2e-15	putative protein kinase superfamily protein [Zea mays]
transcript_1240	comp18111_c0_seq1	gi|238010110|gb|ACR36090.1|	2e-15	unknown [Zea mays]<>putative protein kinase superfamily protein [Zea mays]
transcript_12427	comp18355_c0_seq1	gi|40644802|emb|CAE53909.1|	1e-16	putative SWIM protein [Triticum aestivum]
transcript_12429	comp8864_c0_seq1	gi|475554719|gb|EMT12284.1|	1e-20	Putative E3 ubiquitin-protein ligase SINA-like protein 6 [Aegilops tauschii]
transcript_1243	comp1896_c0_seq1	gi|475591616|gb|EMT21814.1|	4e-164	Charged multivesicular body protein 5 [Aegilops tauschii]
transcript_12431	comp4298_c0_seq1	gi|475612807|gb|EMT28540.1|	3e-33	Protein FAR1-RELATED SEQUENCE 5 [Aegilops tauschii]
transcript_12444	comp19891_c0_seq1	gi|475627626|gb|EMT33719.1|	2e-22	Serine/threonine-phosphatase BSL2-like protein [Aegilops tauschii]
transcript_12454	comp9539_c0_seq1	gi|475573695|gb|EMT16806.1|	1e-92	Laccase-23 [Aegilops tauschii]
transcript_1246	comp12955_c0_seq1	gi|475567780|gb|EMT15346.1|	9e-47	Wall-associated receptor kinase-like 22 [Aegilops tauschii]
transcript_1246	comp16356_c0_seq1	gi|475567780|gb|EMT15346.1|	2e-47	Wall-associated receptor kinase-like 22 [Aegilops tauschii]
transcript_1246	comp4874_c0_seq1	gi|475567780|gb|EMT15346.1|	3e-86	Wall-associated receptor kinase-like 22 [Aegilops tauschii]
transcript_1247	comp13992_c0_seq1	gi|474419262|gb|EMS67406.1|	1e-31	Phospholipase D delta [Triticum urartu]
transcript_1247	comp16381_c0_seq1	gi|460385407|ref|XP_004238395.1|	3e-33	PREDICTED: phospholipase D delta-like [Solanum lycopersicum]
transcript_12471	comp26504_c0_seq1	gi|475156073|gb|EMT00126.1|	2e-65	Mitochondrial metalloendopeptidase OMA1 [Aegilops tauschii]
transcript_1248	comp1228_c0_seq1	gi|473826804|gb|EMS47149.1|	3e-39	DNA-directed RNA polymerase II subunit RPB1 [Triticum urartu]
transcript_1248	comp296_c0_seq1	gi|37963481|gb|AAR05864.1|	6e-54	RNA polymerase II largest subunit [Magnolia x soulangeana]
transcript_1248	comp753_c0_seq1	gi|473826804|gb|EMS47149.1|	9e-66	DNA-directed RNA polymerase II subunit RPB1 [Triticum urartu]
transcript_1249	comp20388_c0_seq1	gi|474143633|gb|EMS56660.1|	5e-23	Cleavage and polyadenylation specificity factor subunit 2 [Triticum urartu]
transcript_1249	comp5747_c0_seq1	gi|474143633|gb|EMS56660.1|	3e-22	Cleavage and polyadenylation specificity factor subunit 2 [Triticum urartu]
transcript_12491	comp25519_c0_seq1	gi|425770962|gb|EKV09421.1|	8e-34	GPI anchored cell wall protein, putative [Penicillium digitatum Pd1]<>GPI anchored cell wall protein, putative [Penicillium digitatum PHI26]
transcript_125	comp15485_c0_seq1	gi|508723596|gb|EOY15493.1|	1e-69	Golgi-body localization protein domain isoform 1 [Theobroma cacao]
transcript_125	comp15485_c0_seq1	gi|508723598|gb|EOY15495.1|	1e-69	Golgi-body localization protein domain isoform 3, partial [Theobroma cacao]
transcript_125	comp23490_c0_seq1	gi|108710421|gb|ABF98216.1|	9e-73	SABRE, putative, expressed [Oryza sativa Japonica Group]
transcript_12509	comp22990_c0_seq1	gi|474144622|gb|EMS56723.1|	1e-13	putative ion channel POLLUX [Triticum urartu]
transcript_1252	comp11741_c0_seq1	gi|297723647|ref|NP_001174187.1|	6e-42	Os05g0117864 [Oryza sativa Japonica Group]<>unknow protein [Oryza sativa Japonica Group]<>Os05g0117864 [Oryza sativa Japonica Group]
transcript_1252	comp12561_c0_seq1	gi|297723647|ref|NP_001174187.1|	3e-26	Os05g0117864 [Oryza sativa Japonica Group]<>unknow protein [Oryza sativa Japonica Group]<>Os05g0117864 [Oryza sativa Japonica Group]
transcript_1252	comp23061_c0_seq1	gi|124359633|gb|ABD32307.2|	4e-28	Nuclear factor related to kappa-B-binding protein , related [Medicago truncatula]
transcript_1252	comp23061_c0_seq1	gi|357454025|ref|XP_003597293.1|	4e-28	Nuclear factor related to kappa-B-binding protein [Medicago truncatula]<>Nuclear factor related to kappa-B-binding protein [Medicago truncatula]
transcript_1252	comp24159_c0_seq1	gi|297723647|ref|NP_001174187.1|	3e-30	Os05g0117864 [Oryza sativa Japonica Group]<>unknow protein [Oryza sativa Japonica Group]<>Os05g0117864 [Oryza sativa Japonica Group]
transcript_12523	comp28064_c0_seq1	gi|496085896|ref|WP_008810403.1|	6e-25	translation elongation factor Tu, partial [Burkholderiales bacterium 1_1_47]<>hypothetical protein HMPREF0189_00078, partial [Burkholderiales bacterium 1_1_47]
transcript_12531	comp20656_c0_seq1	gi|475619966|gb|EMT30945.1|	4e-26	Putative late blight resistance protein-R1C-3-like protein [Aegilops tauschii]
transcript_12538	comp17856_c0_seq1	gi|508725301|gb|EOY17198.1|	4e-41	GAST1 protein, putative [Theobroma cacao]
transcript_1254	comp565_c0_seq1	gi|508713328|gb|EOY05225.1|	0	Histidine kinase, putative [Theobroma cacao]
transcript_1255	comp14285_c0_seq1	gi|475539905|gb|EMT09507.1|	8e-54	Zinc finger CCCH domain-containing protein 8 [Aegilops tauschii]
transcript_1255	comp2229_c0_seq1	gi|474008494|gb|EMS52457.1|	0	Zinc finger CCCH domain-containing protein 37 [Triticum urartu]
transcript_1255	comp2229_c0_seq1	gi|475539905|gb|EMT09507.1|	0	Zinc finger CCCH domain-containing protein 8 [Aegilops tauschii]
transcript_1255	comp6681_c0_seq1	gi|474008494|gb|EMS52457.1|	2e-176	Zinc finger CCCH domain-containing protein 37 [Triticum urartu]
transcript_1255	comp9556_c0_seq1	gi|475539905|gb|EMT09507.1|	5e-104	Zinc finger CCCH domain-containing protein 8 [Aegilops tauschii]
transcript_12556	comp25232_c0_seq1	gi|475558880|gb|EMT13199.1|	3e-58	B3 domain-containing protein [Aegilops tauschii]
transcript_12562	comp22987_c0_seq1	gi|490772412|ref|WP_004634634.1|	1e-23	outer membrane protein (porin) [Ralstonia pickettii]<>outer membrane protein (porin) [Ralstonia pickettii OR214]
transcript_1257	comp10327_c0_seq1	gi|297843642|ref|XP_002889702.1|	0	non-photochemical quenching 1 [Arabidopsis lyrata subsp. lyrata]<>non-photochemical quenching 1 [Arabidopsis lyrata subsp. lyrata]
transcript_1257	comp10327_c0_seq1	gi|508718840|gb|EOY10737.1|	0	Non-photochemical quenching 1 isoform 1 [Theobroma cacao]
transcript_1257	comp10327_c0_seq1	gi|225462409|ref|XP_002267152.1|	0	PREDICTED: violaxanthin de-epoxidase, chloroplastic [Vitis vinifera]
transcript_1257	comp10327_c0_seq1	gi|357163005|ref|XP_003579594.1|	0	PREDICTED: violaxanthin de-epoxidase, chloroplastic-like [Brachypodium distachyon]
transcript_1257	comp10327_c0_seq1	gi|514800903|ref|XP_004975369.1|	0	PREDICTED: violaxanthin de-epoxidase, chloroplastic-like [Setaria italica]
transcript_1257	comp10327_c0_seq1	gi|81302478|gb|ABB70816.1|	0	violaxanthin de-epoxidase [Coffea arabica]
transcript_1257	comp10327_c0_seq1	gi|81296554|gb|ABB70514.1|	0	violaxanthin de-epoxidase [Coffea canephora]
transcript_1257	comp10327_c0_seq1	gi|13676584|gb|AAK38177.1|AF265294_1	0	violaxanthin de-epoxidase [Triticum aestivum]
transcript_1257	comp10327_c0_seq1	gi|226508670|ref|NP_001147756.1|	0	violaxanthin de-epoxidase [Zea mays]<>violaxanthin de-epoxidase [Zea mays]<>TPA: violaxanthin de-epoxidase [Zea mays]
transcript_1257	comp10327_c0_seq1	gi|399158081|gb|AFP28802.1|	0	violaxanthin de-epoxidase 1 [Vitis vinifera]
transcript_1257	comp10327_c0_seq1	gi|17438153|gb|AAF97601.3|	0	violaxanthin de-epoxidase precursor [Oryza sativa Indica Group]
transcript_1257	comp10327_c0_seq1	gi|15825383|gb|AAL09678.1|AF411133_1	0	violaxanthin de-epoxidase precursor [Oryza sativa Japonica Group]<>violaxanthin de-epoxidase [Oryza sativa Japonica Group]
transcript_1257	comp10327_c0_seq1	gi|474151033|gb|EMS56971.1|	0	Violaxanthin de-epoxidase, chloroplastic [Triticum urartu]
transcript_1257	comp10327_c0_seq1	gi|87299443|dbj|BAE79554.1|	0	violaxanthin deepoxidase [Chrysanthemum x morifolium]
transcript_1257	comp10327_c0_seq1	gi|402768951|gb|AFQ98268.1|	0	violaxanthin deepoxidase [Phyllostachys edulis]
transcript_1257	comp12418_c0_seq1	gi|474151033|gb|EMS56971.1|	4e-42	Violaxanthin de-epoxidase, chloroplastic [Triticum urartu]
transcript_12576	comp22594_c0_seq1	gi|474274156|gb|EMS60999.1|	6e-30	Coatomer subunit beta'-1 [Triticum urartu]
transcript_1258	comp11376_c0_seq1	gi|475495426|gb|EMT03841.1|	4e-45	PHD finger protein [Aegilops tauschii]
transcript_1258	comp22195_c0_seq1	gi|475495426|gb|EMT03841.1|	5e-38	PHD finger protein [Aegilops tauschii]
transcript_1258	comp28882_c0_seq1	gi|475495426|gb|EMT03841.1|	1e-47	PHD finger protein [Aegilops tauschii]
transcript_1259	comp26289_c0_seq1	gi|475614940|gb|EMT29261.1|	2e-68	Exocyst complex component 7 [Aegilops tauschii]
transcript_1259	comp29142_c0_seq1	gi|475614940|gb|EMT29261.1|	7e-58	Exocyst complex component 7 [Aegilops tauschii]
transcript_1259	comp9794_c0_seq1	gi|475614940|gb|EMT29261.1|	3e-156	Exocyst complex component 7 [Aegilops tauschii]
transcript_1260	comp17134_c0_seq1	gi|357148941|ref|XP_003574945.1|	2e-72	PREDICTED: DNA-directed RNA polymerase III subunit rpc1-like [Brachypodium distachyon]
transcript_1260	comp1838_c0_seq1	gi|508773465|gb|EOY20721.1|	0	DNA-directed RNA polymerase [Theobroma cacao]
transcript_1260	comp1838_c0_seq1	gi|255582063|ref|XP_002531828.1|	0	DNA-directed RNA polymerase III largest subunit, putative [Ricinus communis]<>DNA-directed RNA polymerase III largest subunit, putative [Ricinus communis]
transcript_1260	comp1838_c0_seq1	gi|475445707|gb|EMT01541.1|	0	DNA-directed RNA polymerase III subunit RPC1 [Aegilops tauschii]
transcript_1260	comp1838_c0_seq1	gi|475545343|gb|EMT10482.1|	0	DNA-directed RNA polymerase III subunit RPC1 [Aegilops tauschii]
transcript_1260	comp1838_c0_seq1	gi|474389266|gb|EMS65169.1|	0	DNA-directed RNA polymerase III subunit rpc1 [Triticum urartu]
transcript_1260	comp1838_c0_seq1	gi|474393453|gb|EMS65535.1|	0	DNA-directed RNA polymerase III subunit RPC1 [Triticum urartu]
transcript_1260	comp1838_c0_seq1	gi|357148941|ref|XP_003574945.1|	0	PREDICTED: DNA-directed RNA polymerase III subunit rpc1-like [Brachypodium distachyon]
transcript_1260	comp1838_c0_seq1	gi|357138371|ref|XP_003570766.1|	0	PREDICTED: DNA-directed RNA polymerase III subunit rpc1-like [Brachypodium distachyon]
transcript_1260	comp1838_c0_seq1	gi|449462093|ref|XP_004148776.1|	0	PREDICTED: DNA-directed RNA polymerase III subunit rpc1-like [Cucumis sativus]
transcript_1260	comp1838_c0_seq1	gi|514802324|ref|XP_004976057.1|	0	PREDICTED: DNA-directed RNA polymerase III subunit rpc1-like [Setaria italica]
transcript_1260	comp1838_c0_seq1	gi|460412115|ref|XP_004251448.1|	0	PREDICTED: DNA-directed RNA polymerase III subunit rpc1-like [Solanum lycopersicum]
transcript_1260	comp1838_c0_seq1	gi|225435153|ref|XP_002284657.1|	0	PREDICTED: DNA-directed RNA polymerase III subunit rpc1-like [Vitis vinifera]
transcript_1260	comp1838_c0_seq1	gi|565399211|ref|XP_006365151.1|	0	PREDICTED: DNA-directed RNA polymerase III subunit rpc1-like isoform X1 [Solanum tuberosum]
transcript_1260	comp5688_c0_seq1	gi|475445707|gb|EMT01541.1|	0	DNA-directed RNA polymerase III subunit RPC1 [Aegilops tauschii]
transcript_1260	comp5688_c0_seq1	gi|474389266|gb|EMS65169.1|	0	DNA-directed RNA polymerase III subunit rpc1 [Triticum urartu]
transcript_1261	comp15326_c0_seq1	gi|475599004|gb|EMT24112.1|	0	Endoplasmic reticulum mannosyl-oligosaccharide 1,2-alpha-mannosidase [Aegilops tauschii]
transcript_1261	comp15326_c0_seq1	gi|474151189|gb|EMS56982.1|	0	Mannosyl-oligosaccharide 1,2-alpha-mannosidase MNS3 [Triticum urartu]
transcript_1262	comp8723_c0_seq1	gi|357150983|ref|XP_003575643.1|	4e-44	PREDICTED: glycine-rich RNA-binding protein 2, mitochondrial-like [Brachypodium distachyon]
transcript_1263	comp122_c0_seq1	gi|474186309|gb|EMS57938.1|	1e-37	Histone-lysine N-methyltransferase, H3 lysine-9 specific SUVH6 [Triticum urartu]
transcript_1263	comp13456_c0_seq1	gi|475602971|gb|EMT25277.1|	1e-166	Histone-lysine N-methyltransferase, H3 lysine-9 specific SUVH6 [Aegilops tauschii]
transcript_1263	comp15136_c0_seq1	gi|474186309|gb|EMS57938.1|	2e-41	Histone-lysine N-methyltransferase, H3 lysine-9 specific SUVH6 [Triticum urartu]
transcript_1263	comp23934_c0_seq1	gi|474186309|gb|EMS57938.1|	7e-27	Histone-lysine N-methyltransferase, H3 lysine-9 specific SUVH6 [Triticum urartu]
transcript_1263	comp28942_c0_seq1	gi|474186309|gb|EMS57938.1|	1e-49	Histone-lysine N-methyltransferase, H3 lysine-9 specific SUVH6 [Triticum urartu]
transcript_12638	comp23308_c0_seq1	gi|475553365|gb|EMT11982.1|	1e-21	Putative disease resistance protein RGA1 [Aegilops tauschii]
transcript_1264	comp10799_c0_seq1	gi|473812758|gb|EMS46814.1|	2e-28	Disease resistance protein RPP13 [Triticum urartu]
transcript_1264	comp20682_c0_seq1	gi|473812758|gb|EMS46814.1|	9e-60	Disease resistance protein RPP13 [Triticum urartu]
transcript_1264	comp20861_c0_seq1	gi|475618781|gb|EMT30537.1|	8e-37	Disease resistance protein RPP13 [Aegilops tauschii]
transcript_1264	comp24560_c0_seq1	gi|475618781|gb|EMT30537.1|	9e-48	Disease resistance protein RPP13 [Aegilops tauschii]
transcript_12642	comp7474_c0_seq1	gi|514777610|ref|XP_004968861.1|	5e-124	PREDICTED: probable RNA-dependent RNA polymerase SHL2-like [Setaria italica]
transcript_12645	comp23779_c0_seq1	gi|474357661|gb|EMS63193.1|	8e-11	L-Ala-D/L-Glu epimerase [Triticum urartu]
transcript_12650	comp3768_c0_seq1	gi|475603266|gb|EMT25364.1|	7e-18	THO complex subunit 4 [Aegilops tauschii]
transcript_12657	comp27439_c0_seq1	gi|475589412|gb|EMT21149.1|	4e-24	Protein FAR1-RELATED SEQUENCE 3 [Aegilops tauschii]
transcript_1266	comp1232_c0_seq1	gi|307136430|gb|ADN34237.1|	0	pre-mRNA splicing factor [Cucumis melo subsp. melo]
transcript_1266	comp1232_c0_seq1	gi|508707488|gb|EOX99384.1|	0	Pre-mRNA splicing factor-related [Theobroma cacao]
transcript_1266	comp1232_c0_seq1	gi|255553813|ref|XP_002517947.1|	0	pre-mRNA splicing factor, putative [Ricinus communis]<>pre-mRNA splicing factor, putative [Ricinus communis]
transcript_1266	comp1232_c0_seq1	gi|475542434|gb|EMT09961.1|	0	Pre-mRNA-processing factor 6 [Aegilops tauschii]
transcript_1266	comp1232_c0_seq1	gi|475482136|gb|EMT02936.1|	0	Pre-mRNA-processing factor 6 [Aegilops tauschii]
transcript_1266	comp1232_c0_seq1	gi|473728804|gb|EMS45135.1|	0	Pre-mRNA-processing factor 6 [Triticum urartu]
transcript_1266	comp1232_c0_seq1	gi|357140782|ref|XP_003571942.1|	0	PREDICTED: pre-mRNA-processing factor 6-like [Brachypodium distachyon]
transcript_1266	comp1232_c0_seq1	gi|449445509|ref|XP_004140515.1|	0	PREDICTED: pre-mRNA-processing factor 6-like [Cucumis sativus]<>PREDICTED: pre-mRNA-processing factor 6-like [Cucumis sativus]
transcript_1266	comp1232_c0_seq1	gi|225446942|ref|XP_002267416.1|	0	PREDICTED: pre-mRNA-processing factor 6-like [Vitis vinifera]
transcript_1266	comp1232_c0_seq1	gi|514815949|ref|XP_004982722.1|	0	PREDICTED: pre-mRNA-processing factor 6-like isoform X1 [Setaria italica]<>PREDICTED: pre-mRNA-processing factor 6-like isoform X2 [Setaria italica]
transcript_1266	comp1232_c0_seq1	gi|375174966|gb|AEO72346.2|	0	Prp1 protein [Hordeum vulgare subsp. vulgare]
transcript_1266	comp1232_c0_seq1	gi|18071414|gb|AAL58273.1|AC068923_15	0	putative pre-mRNA splicing factor [Oryza sativa Japonica Group]<>U5 snRNP-associated 102 kDa protein, putative, expressed [Oryza sativa Japonica Group]<>hypothetical protein OsI_34194 [Oryza sativa Indica Group]
transcript_1266	comp14429_c0_seq1	gi|475542434|gb|EMT09961.1|	2e-158	Pre-mRNA-processing factor 6 [Aegilops tauschii]
transcript_1266	comp14429_c0_seq1	gi|375174966|gb|AEO72346.2|	2e-158	Prp1 protein [Hordeum vulgare subsp. vulgare]
transcript_1266	comp5231_c0_seq1	gi|375174966|gb|AEO72346.2|	9e-41	Prp1 protein [Hordeum vulgare subsp. vulgare]
transcript_1267	comp13830_c0_seq1	gi|475568867|gb|EMT15623.1|	4e-38	Putative ATP-dependent helicase [Aegilops tauschii]
transcript_1267	comp15073_c0_seq1	gi|475408621|gb|EMT00889.1|	1e-31	Lupus brain antigen 1-like protein [Aegilops tauschii]
transcript_1267	comp15148_c0_seq1	gi|475596180|gb|EMT23289.1|	9e-28	Lupus brain antigen 1-like protein [Aegilops tauschii]
transcript_1267	comp15509_c0_seq1	gi|475625587|gb|EMT33029.1|	1e-48	Putative ATP-dependent helicase [Aegilops tauschii]
transcript_1267	comp19183_c0_seq1	gi|475408621|gb|EMT00889.1|	2e-47	Lupus brain antigen 1-like protein [Aegilops tauschii]
transcript_1267	comp19184_c0_seq1	gi|475408621|gb|EMT00889.1|	6e-68	Lupus brain antigen 1-like protein [Aegilops tauschii]
transcript_1267	comp29212_c0_seq1	gi|475429703|gb|EMT01179.1|	2e-40	Putative ATP-dependent helicase [Aegilops tauschii]
transcript_1267	comp4559_c0_seq1	gi|475429703|gb|EMT01179.1|	0	Putative ATP-dependent helicase [Aegilops tauschii]
transcript_1267	comp5941_c0_seq1	gi|475408621|gb|EMT00889.1|	3e-68	Lupus brain antigen 1-like protein [Aegilops tauschii]
transcript_1267	comp6245_c0_seq1	gi|475599628|gb|EMT24290.1|	0	Lupus brain antigen 1-like protein [Aegilops tauschii]
transcript_1267	comp6245_c0_seq1	gi|475582915|gb|EMT19282.1|	0	Lupus brain antigen 1-like protein [Aegilops tauschii]
transcript_1267	comp6245_c0_seq1	gi|475596180|gb|EMT23289.1|	0	Lupus brain antigen 1-like protein [Aegilops tauschii]
transcript_1267	comp6245_c0_seq1	gi|475568867|gb|EMT15623.1|	0	Putative ATP-dependent helicase [Aegilops tauschii]
transcript_1267	comp6245_c0_seq1	gi|475625587|gb|EMT33029.1|	0	Putative ATP-dependent helicase [Aegilops tauschii]
transcript_1267	comp631_c0_seq1	gi|475596180|gb|EMT23289.1|	0	Lupus brain antigen 1-like protein [Aegilops tauschii]
transcript_1267	comp631_c0_seq1	gi|475599628|gb|EMT24290.1|	0	Lupus brain antigen 1-like protein [Aegilops tauschii]
transcript_1267	comp631_c0_seq1	gi|475568867|gb|EMT15623.1|	0	Putative ATP-dependent helicase [Aegilops tauschii]
transcript_1267	comp631_c0_seq1	gi|475625587|gb|EMT33029.1|	0	Putative ATP-dependent helicase [Aegilops tauschii]
transcript_1267	comp9538_c0_seq1	gi|475596180|gb|EMT23289.1|	6e-91	Lupus brain antigen 1-like protein [Aegilops tauschii]
transcript_12674	comp21071_c0_seq1	gi|108864644|gb|ABA95339.2|	8e-72	retrotransposon protein, putative, unclassified [Oryza sativa Japonica Group]
transcript_12678	comp15236_c0_seq1	gi|475544359|gb|EMT10318.1|	7e-28	Putative serine protease do-like protein [Aegilops tauschii]
transcript_1268	comp1984_c0_seq1	gi|514802211|ref|XP_004976002.1|	8e-48	PREDICTED: dentin sialophosphoprotein-like [Setaria italica]
transcript_1268	comp1984_c0_seq2	gi|514802211|ref|XP_004976002.1|	8e-48	PREDICTED: dentin sialophosphoprotein-like [Setaria italica]
transcript_1268	comp8126_c0_seq1	gi|514802211|ref|XP_004976002.1|	3e-26	PREDICTED: dentin sialophosphoprotein-like [Setaria italica]
transcript_12683	comp29008_c0_seq1	gi|475591352|gb|EMT21726.1|	4e-22	Lymphoid-specific helicase [Aegilops tauschii]
transcript_12691	comp25997_c0_seq1	gi|255562434|ref|XP_002522223.1|	2e-43	CBL-interacting serine/threonine-protein kinase, putative [Ricinus communis]<>CBL-interacting serine/threonine-protein kinase, putative [Ricinus communis]
transcript_1270	comp2609_c0_seq1	gi|115439353|ref|NP_001043956.1|	0	Os01g0694900 [Oryza sativa Japonica Group]<>clathrin assembly protein AP180 short form-like [Oryza sativa Japonica Group]<>Os01g0694900 [Oryza sativa Japonica Group]<>unnamed protein product [Oryza sativa Japonica Group]<>hypothetical protein OsJ_03107 [Oryza sativa Japonica Group]
transcript_1270	comp2609_c0_seq1	gi|224099513|ref|XP_002311513.1|	0	predicted protein [Populus trichocarpa]<>clathrin assembly family protein [Populus trichocarpa]
transcript_1270	comp2609_c0_seq1	gi|514747330|ref|XP_004961341.1|	0	PREDICTED: putative clathrin assembly protein At2g01600-like [Setaria italica]
transcript_1270	comp2609_c0_seq1	gi|514780612|ref|XP_004969636.1|	0	PREDICTED: putative clathrin assembly protein At2g01600-like [Setaria italica]
transcript_1270	comp2609_c0_seq1	gi|357132684|ref|XP_003567959.1|	0	PREDICTED: putative clathrin assembly protein At2g01600-like isoform 1 [Brachypodium distachyon]
transcript_1270	comp2609_c0_seq1	gi|357136036|ref|XP_003569612.1|	0	PREDICTED: putative clathrin assembly protein At2g01600-like isoform 1 [Brachypodium distachyon]
transcript_1270	comp2609_c0_seq1	gi|357132686|ref|XP_003567960.1|	0	PREDICTED: putative clathrin assembly protein At2g01600-like isoform 2 [Brachypodium distachyon]
transcript_1270	comp2609_c0_seq1	gi|357136038|ref|XP_003569613.1|	0	PREDICTED: putative clathrin assembly protein At2g01600-like isoform 2 [Brachypodium distachyon]
transcript_1270	comp2609_c0_seq1	gi|475571622|gb|EMT16298.1|	0	Putative clathrin assembly protein [Aegilops tauschii]
transcript_12703	comp7763_c0_seq1	gi|475326900|gb|EMT00295.1|	8e-29	B3 domain-containing protein [Aegilops tauschii]
transcript_12711	comp18883_c0_seq1	gi|475604197|gb|EMT25672.1|	2e-19	B3 domain-containing protein [Aegilops tauschii]
transcript_1272	comp12453_c0_seq1	gi|474293252|gb|EMS61360.1|	2e-38	Protein STIP1-like protein [Triticum urartu]
transcript_1272	comp6923_c0_seq1	gi|474293253|gb|EMS61361.1|	5e-69	Ankyrin-3 [Triticum urartu]
transcript_12720	comp19841_c0_seq1	gi|475589412|gb|EMT21149.1|	4e-18	Protein FAR1-RELATED SEQUENCE 3 [Aegilops tauschii]
transcript_12720	comp19841_c0_seq1	gi|475589412|gb|EMT21149.1|	4e-18	Protein FAR1-RELATED SEQUENCE 3 [Aegilops tauschii]
transcript_12735	comp29254_c0_seq1	gi|514810518|ref|XP_004980061.1|	5e-16	PREDICTED: putative disease resistance RPP13-like protein 1-like isoform X1 [Setaria italica]<>PREDICTED: putative disease resistance RPP13-like protein 1-like isoform X2 [Setaria italica]<>PREDICTED: putative disease resistance RPP13-like protein 1-like isoform X3 [Setaria italica]
transcript_12745	comp24962_c0_seq1	gi|357114690|ref|XP_003559129.1|	3e-29	PREDICTED: putative disease resistance RPP13-like protein 3-like [Brachypodium distachyon]
transcript_1275	comp11358_c0_seq1	gi|475514925|gb|EMT05771.1|	2e-129	Peroxisomal fatty acid beta-oxidation multifunctional protein [Aegilops tauschii]
transcript_1275	comp3924_c0_seq1	gi|514711126|ref|XP_004952201.1|	2e-130	PREDICTED: peroxisomal fatty acid beta-oxidation multifunctional protein-like [Setaria italica]
transcript_12764	comp28967_c0_seq1	gi|475462133|gb|EMT02085.1|	2e-12	Serine/threonine-protein kinase SMG1 [Aegilops tauschii]
transcript_1277	comp10027_c0_seq1	gi|475546265|gb|EMT10657.1|	2e-83	Serine/threonine-protein kinase Nek5 [Aegilops tauschii]
transcript_1277	comp14607_c0_seq1	gi|475546265|gb|EMT10657.1|	2e-93	Serine/threonine-protein kinase Nek5 [Aegilops tauschii]
transcript_1277	comp18743_c0_seq1	gi|474398701|gb|EMS65881.1|	4e-38	Serine/threonine-protein kinase Nek5 [Triticum urartu]
transcript_1277	comp23460_c0_seq1	gi|474398701|gb|EMS65881.1|	5e-45	Serine/threonine-protein kinase Nek5 [Triticum urartu]
transcript_1277	comp23618_c0_seq1	gi|475546265|gb|EMT10657.1|	5e-13	Serine/threonine-protein kinase Nek5 [Aegilops tauschii]
transcript_1277	comp23618_c0_seq1	gi|474398701|gb|EMS65881.1|	5e-13	Serine/threonine-protein kinase Nek5 [Triticum urartu]
transcript_1277	comp9382_c0_seq1	gi|474398701|gb|EMS65881.1|	2e-47	Serine/threonine-protein kinase Nek5 [Triticum urartu]
transcript_12770	comp20597_c0_seq1	gi|475621398|gb|EMT31463.1|	1e-44	Cellulose synthase-like protein D1 [Aegilops tauschii]
transcript_12770	comp20597_c0_seq1	gi|473990593|gb|EMS51869.1|	1e-44	Cellulose synthase-like protein D1 [Triticum urartu]
transcript_12775	comp26498_c0_seq1	gi|385251880|pdb|3UUE|A	2e-41	Chain A, Crystal Structure Of Mono- And Diacylglycerol Lipase From Malassezia Globosa
transcript_12775	comp26498_c0_seq1	gi|385251881|pdb|3UUF|A	2e-41	Chain A, Crystal Structure Of Mono- And Diacylglycerol Lipase From Malassezia Globosa
transcript_12775	comp26498_c0_seq1	gi|164662164|ref|XP_001732204.1|	2e-41	LIP1, secretory lipase (family 3) [Malassezia globosa CBS 7966]<>LIP1, secretory lipase (family 3) [Malassezia globosa CBS 7966]
transcript_1278	comp18149_c0_seq1	gi|357143410|ref|XP_003572911.1|	3e-40	PREDICTED: N-alpha-acetyltransferase 35, NatC auxiliary subunit-like [Brachypodium distachyon]
transcript_1278	comp18268_c0_seq1	gi|357143410|ref|XP_003572911.1|	2e-46	PREDICTED: N-alpha-acetyltransferase 35, NatC auxiliary subunit-like [Brachypodium distachyon]
transcript_1278	comp20041_c0_seq1	gi|514719544|ref|XP_004954259.1|	8e-32	PREDICTED: N-alpha-acetyltransferase 35, NatC auxiliary subunit-like [Setaria italica]
transcript_1278	comp23182_c0_seq1	gi|357143410|ref|XP_003572911.1|	5e-50	PREDICTED: N-alpha-acetyltransferase 35, NatC auxiliary subunit-like [Brachypodium distachyon]
transcript_12793	comp11163_c0_seq1	gi|475600415|gb|EMT24531.1|	7e-23	Putative protein phosphatase 2C 26 [Aegilops tauschii]
transcript_128	comp22149_c0_seq1	gi|475536720|gb|EMT08963.1|	3e-11	Zinc finger protein CONSTANS-LIKE 9 [Aegilops tauschii]
transcript_128	comp22149_c0_seq1	gi|473968236|gb|EMS51329.1|	3e-11	Zinc finger protein CONSTANS-LIKE 9 [Triticum urartu]
transcript_128	comp25085_c0_seq1	gi|475536719|gb|EMT08962.1|	2e-37	E3 ubiquitin-protein ligase NEDD4-like protein [Aegilops tauschii]
transcript_128	comp25673_c0_seq1	gi|475536719|gb|EMT08962.1|	2e-48	E3 ubiquitin-protein ligase NEDD4-like protein [Aegilops tauschii]
transcript_1280	comp23534_c0_seq1	gi|475540356|gb|EMT09584.1|	1e-57	Nuclear pore complex protein [Aegilops tauschii]
transcript_1280	comp24643_c0_seq1	gi|475540356|gb|EMT09584.1|	2e-53	Nuclear pore complex protein [Aegilops tauschii]
transcript_1280	comp8198_c0_seq1	gi|475540356|gb|EMT09584.1|	4e-68	Nuclear pore complex protein [Aegilops tauschii]
transcript_12807	comp10239_c0_seq1	gi|475586450|gb|EMT20299.1|	5e-11	Putative mitochondrial chaperone BCS1-B [Aegilops tauschii]
transcript_12807	comp10239_c0_seq1	gi|475586450|gb|EMT20299.1|	5e-11	Putative mitochondrial chaperone BCS1-B [Aegilops tauschii]
transcript_12807	comp10239_c0_seq1	gi|475586450|gb|EMT20299.1|	5e-11	Putative mitochondrial chaperone BCS1-B [Aegilops tauschii]
transcript_12812	comp16519_c0_seq1	gi|475572584|gb|EMT16544.1|	6e-76	Putative cysteine proteinase inhibitor 7 [Aegilops tauschii]
transcript_12827	comp16646_c0_seq1	gi|473882404|gb|EMS48024.1|	3e-41	DNA topoisomerase 2 [Triticum urartu]
transcript_12828	comp2590_c0_seq1	gi|475533048|gb|EMT08326.1|	3e-48	Splicing factor U2af large subunit B [Aegilops tauschii]
transcript_12829	comp2590_c0_seq2	gi|475533048|gb|EMT08326.1|	4e-48	Splicing factor U2af large subunit B [Aegilops tauschii]
transcript_12840	comp29517_c0_seq1	gi|474090619|gb|EMS54845.1|	8e-19	MscS family inner membrane protein ynaI [Triticum urartu]
transcript_12841	comp27664_c0_seq1	gi|475523638|gb|EMT06910.1|	3e-35	Speckle-type POZ protein-like protein A [Aegilops tauschii]
transcript_1286	comp11011_c0_seq1	gi|475567623|gb|EMT15313.1|	3e-65	Putative WD repeat-containing protein [Aegilops tauschii]
transcript_1286	comp8_c0_seq1	gi|224087343|ref|XP_002308129.1|	1e-35	predicted protein [Populus trichocarpa]<>transducin family protein [Populus trichocarpa]
transcript_1287	comp1839_c0_seq1	gi|392976162|gb|AFM95249.1|	4e-132	eukaryotic translation initiation factor 3 subunit g [Triticum aestivum]<>Eukaryotic translation initiation factor 3 subunit G [Aegilops tauschii]
transcript_1287	comp3519_c0_seq1	gi|475481913|gb|EMT02916.1|	4e-43	Eukaryotic translation initiation factor 3 subunit G-B [Aegilops tauschii]
transcript_1287	comp760_c0_seq1	gi|474015488|gb|EMS52675.1|	1e-71	Eukaryotic translation initiation factor 3 subunit G [Triticum urartu]
transcript_12875	comp28300_c0_seq1	gi|187927450|ref|YP_001897937.1|	2e-23	TetR family transcriptional regulator [Ralstonia pickettii 12J]<>TetR family transcriptional regulator [Ralstonia pickettii 12D]<>TetR family transcriptional regulator [Ralstonia]<>transcriptional regulator, TetR family [Ralstonia pickettii 12J]<>transcriptional regulator, TetR family [Ralstonia pickettii 12D]<>transcriptional regulator, TetR family [Ralstonia sp. 5_7_47FAA]<>hypothetical protein…
transcript_12883	comp16904_c0_seq1	gi|114848906|gb|ABI83667.1|	5e-25	GSK1 transcription factor 1 [Triticum aestivum]
transcript_12886	comp27986_c0_seq1	gi|31712076|gb|AAP68381.1|	4e-12	putative polyprotein [Oryza sativa Japonica Group]<>retrotransposon protein, putative, unclassified [Oryza sativa Japonica Group]
transcript_12889	comp12042_c0_seq1	gi|475501252|gb|EMT04315.1|	1e-18	Alcohol dehydrogenase-like protein 2 [Aegilops tauschii]
transcript_12889	comp12042_c0_seq1	gi|475501252|gb|EMT04315.1|	1e-18	Alcohol dehydrogenase-like protein 2 [Aegilops tauschii]
transcript_1289	comp12892_c0_seq1	gi|474440109|gb|EMS68350.1|	3e-60	Microtubule-associated protein TORTIFOLIA1 [Triticum urartu]
transcript_1289	comp19224_c0_seq1	gi|475619032|gb|EMT30638.1|	1e-58	Microtubule-associated protein TORTIFOLIA1 [Aegilops tauschii]
transcript_1289	comp26555_c0_seq1	gi|357122626|ref|XP_003563016.1|	2e-31	PREDICTED: microtubule-associated protein TORTIFOLIA1-like [Brachypodium distachyon]
transcript_1289	comp9508_c0_seq1	gi|475619032|gb|EMT30638.1|	3e-43	Microtubule-associated protein TORTIFOLIA1 [Aegilops tauschii]
transcript_12891	comp12579_c0_seq1	gi|508712406|gb|EOY04303.1|	8e-30	BED zinc finger,hAT family dimerization domain isoform 2 [Theobroma cacao]
transcript_12891	comp12579_c0_seq1	gi|508712407|gb|EOY04304.1|	8e-30	BED zinc finger,hAT family dimerization domain isoform 3, partial [Theobroma cacao]
transcript_12898	comp8166_c0_seq1	gi|508701520|gb|EOX93416.1|	3e-110	Polygalacturonase [Theobroma cacao]
transcript_12899	comp6439_c0_seq1	gi|28380096|sp|O49813.1|OLEE1_BETVE	7e-114	RecName: Full=Olee1-like protein; Flags: Precursor<>putative Ole e 1 protein [Betula pendula]
transcript_1290	comp21465_c0_seq1	gi|357149105|ref|XP_003575002.1|	6e-27	PREDICTED: F-box/kelch-repeat protein At1g67480-like [Brachypodium distachyon]
transcript_12901	comp6028_c0_seq1	gi|475537780|gb|EMT09136.1|	2e-27	Speckle-type POZ protein-like protein B [Aegilops tauschii]
transcript_12905	comp10195_c0_seq1	gi|162319718|gb|ABX84385.1|	7e-51	thionin-like protein [Triticum aestivum]
transcript_1291	comp435_c0_seq1	gi|474241575|gb|EMS59812.1|	7e-41	Mitochondrial inner membrane protein OXA1 [Triticum urartu]
transcript_1291	comp9959_c0_seq1	gi|474241575|gb|EMS59812.1|	2e-57	Mitochondrial inner membrane protein OXA1 [Triticum urartu]
transcript_12911	comp19378_c0_seq1	gi|77551837|gb|ABA94634.1|	1e-19	AT hook motif-containing protein, putative [Oryza sativa Japonica Group]
transcript_12911	comp19378_c0_seq1	gi|77552150|gb|ABA94947.1|	1e-19	AT hook motif-containing protein, putative [Oryza sativa Japonica Group]
transcript_12911	comp19378_c0_seq1	gi|77552439|gb|ABA95236.1|	1e-19	AT hook motif-containing protein, putative, expressed [Oryza sativa Japonica Group]
transcript_12924	comp327_c0_seq1	gi|474417757|gb|EMS67305.1|	4e-62	DIS3-like exonuclease 2 [Triticum urartu]
transcript_12926	comp9089_c0_seq1	gi|475573695|gb|EMT16806.1|	2e-78	Laccase-23 [Aegilops tauschii]
transcript_1293	comp18744_c0_seq1	gi|115439809|ref|NP_001044184.1|	1e-56	Os01g0737900 [Oryza sativa Japonica Group]<>selenium-binding protein-like [Oryza sativa Japonica Group]<>Os01g0737900 [Oryza sativa Japonica Group]<>hypothetical protein OsJ_03384 [Oryza sativa Japonica Group]<>unnamed protein product [Oryza sativa Japonica Group]
transcript_1293	comp23233_c0_seq1	gi|357130926|ref|XP_003567095.1|	1e-28	PREDICTED: pentatricopeptide repeat-containing protein At2g25580-like [Brachypodium distachyon]
transcript_1293	comp26914_c0_seq1	gi|357130926|ref|XP_003567095.1|	2e-13	PREDICTED: pentatricopeptide repeat-containing protein At2g25580-like [Brachypodium distachyon]
transcript_12934	comp27531_c0_seq1	gi|110289426|gb|AAP54661.2|	5e-25	retrotransposon protein, putative, unclassified [Oryza sativa Japonica Group]
transcript_12937	comp29080_c0_seq1	gi|475528122|gb|EMT07574.1|	3e-19	Myosin-2 heavy chain [Aegilops tauschii]
transcript_1294	comp12881_c0_seq1	gi|357112225|ref|XP_003557910.1|	2e-51	PREDICTED: TRAF-type zinc finger domain-containing protein 1-like [Brachypodium distachyon]
transcript_1294	comp22818_c0_seq1	gi|357112225|ref|XP_003557910.1|	2e-43	PREDICTED: TRAF-type zinc finger domain-containing protein 1-like [Brachypodium distachyon]
transcript_1295	comp12266_c0_seq1	gi|475471428|gb|EMT02426.1|	2e-29	Retinoblastoma-binding protein 6 [Aegilops tauschii]
transcript_1295	comp13118_c0_seq1	gi|474144878|gb|EMS56750.1|	4e-77	E3 ubiquitin-protein ligase RBBP6 [Triticum urartu]
transcript_1295	comp22911_c0_seq1	gi|474144878|gb|EMS56750.1|	3e-47	E3 ubiquitin-protein ligase RBBP6 [Triticum urartu]
transcript_1295	comp46_c0_seq1	gi|474144878|gb|EMS56750.1|	2e-78	E3 ubiquitin-protein ligase RBBP6 [Triticum urartu]
transcript_1296	comp16676_c0_seq1	gi|475611470|gb|EMT28092.1|	4e-42	E3 ubiquitin-protein ligase UPL5 [Aegilops tauschii]
transcript_12969	comp25422_c0_seq1	gi|217426785|gb|ACK44495.1|	3e-39	Far1 [Triticum aestivum]
transcript_1297	comp2462_c0_seq1	gi|357134245|ref|XP_003568728.1|	2e-140	PREDICTED: coiled-coil domain-containing protein 25-like [Brachypodium distachyon]
transcript_12971	comp12123_c0_seq1	gi|514821446|ref|XP_004985403.1|	2e-11	PREDICTED: alcohol dehydrogenase-like 2-like [Setaria italica]
transcript_12971	comp12123_c0_seq1	gi|414865245|tpg|DAA43802.1|	2e-11	TPA: putative alcohol dehydrogenase superfamily protein [Zea mays]
transcript_12972	comp15796_c0_seq1	gi|475539872|gb|EMT09498.1|	1e-12	E3 ubiquitin-protein ligase SINA-like 10 [Aegilops tauschii]
transcript_1298	comp10124_c0_seq1	gi|357150310|ref|XP_003575415.1|	5e-47	PREDICTED: oxygen-evolving enhancer protein 3-2, chloroplastic-like [Brachypodium distachyon]
transcript_12980	comp16527_c0_seq1	gi|6505722|dbj|BAA87875.1|	1e-69	ribosomal RNA apurinic site specific lyase [Triticum aestivum]<>ribosomal RNA apurinic site specific lyase [Triticum aestivum]
transcript_12985	comp24556_c0_seq1	gi|75283208|sp|Q53MB7.1|CCD71_ORYSJ	2e-29	RecName: Full=Putative cyclin-D7-1; AltName: Full=G1/S-specific cyclin-D7-1; Short=CycD7;1<>Cyclin, N-terminal domain, putative [Oryza sativa Japonica Group]<>Cyclin, N-terminal domain, putative [Oryza sativa Japonica Group]<>Cyclin, N-terminal domain containing protein [Oryza sativa Japonica Group]<>hypothetical protein OsJ_34879 [Oryza sativa Japonica Group]
transcript_1299	comp20882_c0_seq1	gi|475627332|gb|EMT33625.1|	5e-17	BTB/POZ domain-containing protein [Aegilops tauschii]
transcript_12999	comp15607_c0_seq1	gi|357163684|ref|XP_003579813.1|	6e-48	PREDICTED: protein AIG1-like [Brachypodium distachyon]
transcript_13	comp16500_c0_seq1	gi|212275634|ref|NP_001130888.1|	2e-34	uncharacterized protein LOC100191992 [Zea mays]<>unknown [Zea mays]<>unknown [Zea mays]<>unknown [Zea mays]<>unknown [Zea mays]<>unknown [Zea mays]<>TPA: putative regulator of chromosome condensation (RCC1) family protein [Zea mays]
transcript_13	comp19479_c0_seq1	gi|470109794|ref|XP_004291175.1|	9e-35	PREDICTED: E3 ubiquitin-protein ligase HERC2-like [Fragaria vesca subsp. vesca]
[truncated: 19,296 more rows]
