# Supplementary material for: Analysis of wheat microspore embryogenesis induction by transcriptome and small RNA sequencing using the highly responsive cultivar “Svilena”
Source: BMC Plant Biol. 2016 Apr 21;16:97. doi: 10.1186/s12870-016-0782-8 (PMC4839079; doi:10.1186/s12870-016-0782-8)
Supplement: Additional file 3: Table S3. — GO annotation for transcript reconstruction. GO annotation for restructured de novo assembled transcripts based on functional homology using Blast2GO [16] and Trinotate [17]. (XLS 1212 kb) [file 12870_2016_782_MOESM3_ESM.xls]

## Sheet: Sheet1
transcript id	GO annotation
transcript_1	GO:0000166|GO:0003676|GO:0003824|GO:0004748|GO:0005737|GO:0006260|GO:0006412|GO:0006519|GO:0008135|GO:0009058|GO:0030234|GO:0044237
transcript_10	GO:0005634|GO:0005975|GO:0006139|GO:0006629|GO:0008150|GO:0009056|GO:0009058|GO:0009536|GO:0009579|GO:0009987|GO:0019748
transcript_100	GO:0008150
transcript_1000	GO:0005488|GO:0008270|GO:0015986
transcript_10000	GO:0005975|GO:0006091|GO:0006139|GO:0006364|GO:0006399|GO:0006457|GO:0006519|GO:0006629|GO:0006810|GO:0009058|GO:0009073|GO:0009536|GO:0009570|GO:0009658|GO:0009987|GO:0010207|GO:0015031|GO:0015979|GO:0016043|GO:0016226|GO:0019288|GO:0019538|GO:0045036|GO
transcript_10001	GO:0009536|GO:0009579|GO:0016020
transcript_10002	GO:0000166|GO:0005488|GO:0008270
transcript_10005	GO:0003677|GO:0005515|GO:0009536
transcript_10010	GO:0003676|GO:0003677|GO:0004803|GO:0005622|GO:0006313|GO:0008270
transcript_10012	GO:0000278|GO:0003677|GO:0003682|GO:0003723|GO:0004652|GO:0005634|GO:0043631
transcript_10013	GO:0000166|GO:0005515|GO:0005524|GO:0005739|GO:0005886|GO:0006302|GO:0006464|GO:0016301|GO:0030246
transcript_10014	GO:0005488|GO:0005515|GO:0005622|GO:0005975|GO:0006464|GO:0008270|GO:0009058|GO:0009607
transcript_10016	GO:0000003|GO:0000166|GO:0003924|GO:0005515|GO:0005525|GO:0005737|GO:0005773|GO:0005774|GO:0005829|GO:0005856|GO:0005874|GO:0005886|GO:0006139|GO:0006810|GO:0007049|GO:0007275|GO:0008150|GO:0008219|GO:0009056|GO:0009504|GO:0009506|GO:0009524|GO:0009535|GO
transcript_10019	GO:0005215|GO:0005773|GO:0006139|GO:0006810|GO:0009056|GO:0009987|GO:0016020|GO:0016787
transcript_1002	GO:0000166|GO:0003676|GO:0003677|GO:0003723|GO:0005524|GO:0005634|GO:0008026|GO:0008094|GO:0009688|GO:0009738|GO:0016787
transcript_10025	GO:0003824|GO:0003978|GO:0005488|GO:0005515|GO:0005794|GO:0005829|GO:0005975|GO:0006012|GO:0006950|GO:0007275|GO:0009058|GO:0009653|GO:0009987|GO:0030154|GO:0050662|GO:0055085
transcript_10027	GO:0003677|GO:0003700|GO:0005488|GO:0005634|GO:0006350
transcript_1003	GO:0000166|GO:0003677|GO:0005524|GO:0005739|GO:0005886|GO:0016787
transcript_10030	GO:0008152|GO:0016740
transcript_10034	GO:0009536
transcript_10035	GO:0000166|GO:0003676|GO:0005739
transcript_10037	GO:0003824
transcript_10038	GO:0000166|GO:0005622|GO:0005975|GO:0005978|GO:0006091|GO:0008878|GO:0009058|GO:0009536|GO:0009987|GO:0016740
transcript_10039	GO:0005794
transcript_1004	GO:0003677|GO:0003700|GO:0005634|GO:0005654|GO:0005739|GO:0006350
transcript_10040	GO:0005488|GO:0005509|GO:0005773|GO:0005886|GO:0006810|GO:0009987|GO:0016020|GO:0016021|GO:0055085
transcript_10042	GO:0005739|GO:0006629|GO:0006950|GO:0007154|GO:0009058|GO:0009536|GO:0009579|GO:0009628|GO:0009719|GO:0009987|GO:0009991|GO:0016020|GO:0016740|GO:0030246
transcript_10043	GO:0005975|GO:0009056|GO:0009536|GO:0016787
transcript_10044	GO:0000003|GO:0005515|GO:0005739|GO:0005829|GO:0006950|GO:0009628|GO:0009651|GO:0009791|GO:0010228|GO:0016926|GO:0051087
transcript_10048	GO:0000003|GO:0005515|GO:0005635|GO:0005643|GO:0005730|GO:0005886|GO:0006259|GO:0006350|GO:0006464|GO:0006810|GO:0006950|GO:0007049|GO:0007165|GO:0007275|GO:0008150|GO:0009628|GO:0009653|GO:0009790|GO:0009791|GO:0009908|GO:0009987|GO:0016020|GO:0016043|GO
transcript_10050	GO:0005773|GO:0006810|GO:0009987|GO:0016020
transcript_10051	GO:0003677|GO:0003700|GO:0006350
transcript_10052	GO:0005739|GO:0016020|GO:0016021
transcript_10053	GO:0000166|GO:0003824|GO:0005524|GO:0005737|GO:0005975|GO:0006139|GO:0006259|GO:0006260|GO:0008150|GO:0008152|GO:0009056|GO:0009058|GO:0009987|GO:0016043|GO:0019538|GO:0055114
transcript_10054	GO:0003824|GO:0004807|GO:0005488|GO:0005507|GO:0005576|GO:0005618|GO:0005739|GO:0005773|GO:0005774|GO:0005829|GO:0005886|GO:0005975|GO:0006091|GO:0006094|GO:0006096|GO:0006098|GO:0006139|GO:0006519|GO:0006810|GO:0006833|GO:0006950|GO:0006972|GO:0007030|GO
transcript_10057	GO:0000003|GO:0005198|GO:0005840|GO:0005975|GO:0006091|GO:0006139|GO:0006412|GO:0006629|GO:0009056|GO:0009058|GO:0009536|GO:0009790|GO:0009791|GO:0009987|GO:0015979|GO:0016043|GO:0019748
transcript_10058	GO:0009536|GO:0009579
transcript_10061	GO:0005215|GO:0005739|GO:0006810|GO:0009536|GO:0009987|GO:0016020
transcript_10063	GO:0005737|GO:0006464|GO:0009058
transcript_10065	GO:0000166|GO:0005975|GO:0008152|GO:0009536|GO:0009987|GO:0016301|GO:0016787
transcript_10067	GO:0000166|GO:0004222|GO:0005524|GO:0005622|GO:0005737|GO:0006508|GO:0016020|GO:0016485|GO:0016787|GO:0019538|GO:0051301
transcript_10069	GO:0005488|GO:0005886|GO:0016740
transcript_1007	GO:0000166|GO:0003723|GO:0004518|GO:0004525|GO:0005488|GO:0005634|GO:0005739|GO:0006139|GO:0006259|GO:0006350|GO:0006396|GO:0006464|GO:0006950|GO:0007267|GO:0007275|GO:0009607|GO:0009653|GO:0009791|GO:0009987|GO:0016043|GO:0016787|GO:0040029
transcript_10070	GO:0005488
transcript_10071	GO:0000166|GO:0005634|GO:0006350|GO:0016787
transcript_10072	GO:0005215|GO:0005737|GO:0006810|GO:0016020
transcript_10074	GO:0005515|GO:0009536
transcript_10075	GO:0005768|GO:0005771|GO:0005794|GO:0005829|GO:0006511|GO:0006623|GO:0006810|GO:0006896|GO:0006950|GO:0007154|GO:0007275|GO:0008150|GO:0008289|GO:0008333|GO:0009056|GO:0009058|GO:0009606|GO:0009607|GO:0009628|GO:0009853|GO:0009958|GO:0009987|GO:0010252|GO
transcript_10076	GO:0005488|GO:0005739|GO:0006519|GO:0006913|GO:0006950|GO:0007165|GO:0009058|GO:0009089|GO:0009536|GO:0009607|GO:0010285|GO:0016740|GO:0030170
transcript_10077	GO:0000166|GO:0006950
transcript_10080	GO:0000166
transcript_10081	GO:0005515|GO:0009536
transcript_10082	GO:0000166|GO:0003824|GO:0005886|GO:0008152
transcript_10084	GO:0005515|GO:0005783|GO:0005886|GO:0006810|GO:0009987
transcript_10085	GO:0009536
transcript_10086	GO:0004725|GO:0006464|GO:0006470|GO:0007165|GO:0008138|GO:0008152|GO:0016020|GO:0016301|GO:0016787|GO:0031929
transcript_10087	GO:0000166|GO:0005737|GO:0006464|GO:0016020|GO:0016301
transcript_10088	GO:0000165|GO:0002679|GO:0003677|GO:0003700|GO:0005515|GO:0005634|GO:0005783|GO:0005789|GO:0006350|GO:0006351|GO:0006355|GO:0006519|GO:0006612|GO:0006810|GO:0006950|GO:0006984|GO:0007165|GO:0008150|GO:0008152|GO:0008219|GO:0009058|GO:0009409|GO:0009410|GO
transcript_1009	GO:0000166|GO:0004672|GO:0005524|GO:0006629|GO:0007067|GO:0008152|GO:0009987|GO:0016117|GO:0016301|GO:0016307|GO:0019538|GO:0044267|GO:0046488
transcript_10090	GO:0005622|GO:0005737|GO:0005886|GO:0006139|GO:0006350|GO:0006464|GO:0006950|GO:0007049|GO:0009056|GO:0009628|GO:0009791|GO:0016043|GO:0040029
transcript_10091	GO:0005975|GO:0006629|GO:0009987|GO:0016787
transcript_10093	GO:0005886|GO:0006519|GO:0009536
transcript_10095	GO:0000166|GO:0004672|GO:0005739|GO:0006464|GO:0015035|GO:0016301
transcript_10096	GO:0005515|GO:0005886|GO:0009719
transcript_10097	GO:0003676|GO:0005622|GO:0005737|GO:0009957|GO:0046983
transcript_10098	GO:0005488|GO:0007165|GO:0030234
transcript_10099	GO:0000003|GO:0000166|GO:0003824|GO:0004019|GO:0004672|GO:0005524|GO:0005886|GO:0006464|GO:0006468|GO:0006519|GO:0007067|GO:0007165|GO:0007275|GO:0008152|GO:0009790|GO:0009791|GO:0009856|GO:0009908|GO:0009987|GO:0016020|GO:0016043|GO:0016301|GO:0019748
transcript_101	GO:0005506|GO:0008270|GO:0019789
transcript_1010	GO:0005886|GO:0009536
transcript_10100	GO:0005739|GO:0005783|GO:0005794|GO:0005886|GO:0007264|GO:0008152|GO:0009987|GO:0015031|GO:0016020
transcript_10101	GO:0006950
transcript_10102	GO:0005737
transcript_10103	GO:0005739
transcript_10105	GO:0005737|GO:0005739|GO:0009058|GO:0009987|GO:0016020
transcript_10109	GO:0006351|GO:0006629|GO:0008152|GO:0009056|GO:0009062|GO:0009987|GO:0016020|GO:0016301
transcript_1011	GO:0000226|GO:0000910|GO:0005575|GO:0005737|GO:0005856|GO:0006289|GO:0009987|GO:0016043
transcript_10111	GO:0005737|GO:0006810|GO:0009987|GO:0016043
transcript_10114	GO:0000166|GO:0000226|GO:0004674|GO:0005524|GO:0005623|GO:0005829|GO:0006464|GO:0006950|GO:0009607|GO:0016301
transcript_10115	GO:0005773|GO:0005794|GO:0006810|GO:0006950|GO:0009628|GO:0009651|GO:0009987|GO:0015031|GO:0016020|GO:0016021|GO:0016192|GO:0071555
transcript_10117	GO:0005975|GO:0006950|GO:0008150|GO:0009058|GO:0009607|GO:0009628|GO:0009719|GO:0009987|GO:0016740
transcript_1012	GO:0005215|GO:0005773|GO:0006810|GO:0009560|GO:0009987|GO:0015369|GO:0016020|GO:0016021|GO:0055085
transcript_10120	GO:0005622|GO:0005737
transcript_10122	GO:0005777|GO:0005886|GO:0008152|GO:0016740
transcript_10124	GO:0005634|GO:0005739|GO:0006350|GO:0009536
transcript_10126	GO:0003824|GO:0005739|GO:0008152
transcript_10128	GO:0003723|GO:0003735|GO:0005198|GO:0005730|GO:0005773|GO:0005840|GO:0005886|GO:0006412|GO:0006886|GO:0006950|GO:0009536|GO:0009628|GO:0015935
transcript_10129	GO:0005215|GO:0005886|GO:0006810|GO:0006855|GO:0006886|GO:0009607|GO:0009987|GO:0015238|GO:0015297|GO:0016020|GO:0016021|GO:0055085
transcript_1013	GO:0001522|GO:0003723|GO:0003824|GO:0006139|GO:0006464|GO:0009536|GO:0009653|GO:0009908|GO:0009909|GO:0009982|GO:0015940|GO:0016043|GO:0034968|GO:0048449
transcript_10130	GO:0000003|GO:0003824|GO:0005737|GO:0006139|GO:0006259|GO:0006350|GO:0006464|GO:0006950|GO:0007049|GO:0007275|GO:0008152|GO:0009058|GO:0009653|GO:0009908|GO:0009987|GO:0016020|GO:0016043|GO:0016049|GO:0030154|GO:0040029
transcript_10131	GO:0005198|GO:0005730|GO:0005739|GO:0005829|GO:0005840|GO:0006412
transcript_10132	GO:0005488|GO:0006950|GO:0009607|GO:0009791
transcript_10133	GO:0006810|GO:0009616|GO:0009987|GO:0046907
transcript_10135	GO:0006629|GO:0006790|GO:0008152|GO:0008441|GO:0009536|GO:0009987|GO:0016787|GO:0034968|GO:0046854|GO:0046872
transcript_10136	GO:0005739
transcript_10137	GO:0003677|GO:0005634|GO:0006355
transcript_10138	GO:0016740
transcript_1014	GO:0006139|GO:0008152|GO:0009536|GO:0009987|GO:0016740
transcript_10140	GO:0005488|GO:0005524|GO:0005886|GO:0008270
transcript_10141	GO:0005622|GO:0005829|GO:0006139|GO:0006364|GO:0006606|GO:0006810|GO:0009987|GO:0030688
transcript_10142	GO:0000166|GO:0003676|GO:0005739|GO:0005819|GO:0005856|GO:0005874|GO:0007049|GO:0007067|GO:0016043
transcript_10143	GO:0005488|GO:0005975|GO:0006139|GO:0006629|GO:0006810|GO:0009056|GO:0009058|GO:0009536|GO:0009579|GO:0009987|GO:0016020|GO:0019748
transcript_10144	GO:0005739|GO:0005829|GO:0006810|GO:0009987|GO:0016043
transcript_10145	GO:0005515|GO:0009536
transcript_10147	GO:0000003|GO:0000166|GO:0003676|GO:0003677|GO:0003723|GO:0005488|GO:0005634|GO:0006139|GO:0008419|GO:0009628|GO:0009791|GO:0046872
transcript_10148	GO:0005654|GO:0005737|GO:0006350|GO:0006351|GO:0007049|GO:0009536|GO:0016740
transcript_10149	GO:0003677|GO:0003824
transcript_1015	GO:0005737|GO:0005856
transcript_10150	GO:0003676|GO:0003824|GO:0003854|GO:0004484|GO:0004518|GO:0004725|GO:0006281|GO:0006370|GO:0006694|GO:0006886|GO:0008138|GO:0009411|GO:0016020|GO:0016192
transcript_10153	GO:0005739|GO:0009056|GO:0016787|GO:0019538
transcript_10154	GO:0005524|GO:0008270|GO:0016787
transcript_10155	GO:0003824|GO:0004588|GO:0004590|GO:0006139|GO:0006207|GO:0006950|GO:0007154|GO:0008150|GO:0009058|GO:0009991|GO:0016740|GO:0046872
transcript_10156	GO:0000166|GO:0003824|GO:0005975|GO:0009058|GO:0009987
transcript_10157	GO:0000139|GO:0005829|GO:0006810|GO:0008408|GO:0009987|GO:0015031|GO:0016043|GO:0048193
transcript_10158	GO:0000166|GO:0003824|GO:0004672|GO:0004871|GO:0005524|GO:0005737|GO:0005794|GO:0005856|GO:0006464|GO:0006468|GO:0006950|GO:0007049|GO:0007165|GO:0007275|GO:0008152|GO:0009058|GO:0009607|GO:0009628|GO:0009719|GO:0009908|GO:0009987|GO:0016301|GO:0019748
transcript_10159	GO:0004252|GO:0005515|GO:0016020|GO:0016021|GO:0016787
transcript_10160	GO:0005739|GO:0009536
transcript_10161	GO:0000287|GO:0003824|GO:0005488|GO:0006950|GO:0008152|GO:0030976|GO:0032012
transcript_10162	GO:0000166|GO:0005215|GO:0005524|GO:0005773|GO:0005886|GO:0006139|GO:0006810|GO:0009536|GO:0009987|GO:0015991|GO:0016020|GO:0016787|GO:0016820|GO:0033178|GO:0048767
transcript_10166	GO:0004348|GO:0005509|GO:0005773|GO:0005794|GO:0005840|GO:0005886|GO:0006629|GO:0006665|GO:0006680|GO:0009056|GO:0009987|GO:0016020|GO:0016021|GO:0016787
transcript_10168	GO:0005634|GO:0006629|GO:0016787
transcript_10169	GO:0004069|GO:0005488|GO:0005618|GO:0005777|GO:0005829|GO:0005886|GO:0006091|GO:0006519|GO:0006520|GO:0006629|GO:0006950|GO:0007275|GO:0008152|GO:0009056|GO:0009058|GO:0009536|GO:0009607|GO:0009611|GO:0009653|GO:0009719|GO:0009987|GO:0016043|GO:0016049|GO
transcript_1017	GO:0008234|GO:0009056|GO:0016787|GO:0019538
transcript_10170	GO:0005488|GO:0005515|GO:0005622|GO:0005737
transcript_10171	GO:0005737|GO:0009536
transcript_10175	GO:0003723|GO:0005622|GO:0005730|GO:0005829|GO:0005840|GO:0006139|GO:0009987
transcript_10176	GO:0000287|GO:0004743|GO:0005488|GO:0005739|GO:0005975|GO:0006091|GO:0006096|GO:0008152|GO:0009056|GO:0009536|GO:0009987|GO:0016301|GO:0016817|GO:0030955
transcript_10178	GO:0000166|GO:0003677|GO:0003678|GO:0005515|GO:0005524|GO:0005634|GO:0005654|GO:0006259|GO:0006260|GO:0006268|GO:0006270|GO:0009058|GO:0010162|GO:0015979|GO:0015995|GO:0016787|GO:0016851|GO:0042555
transcript_10179	GO:0005739|GO:0005886|GO:0008150|GO:0008152|GO:0009536|GO:0009987|GO:0016740
transcript_10181	GO:0005515|GO:0005737|GO:0006950|GO:0009987|GO:0019538
transcript_10182	GO:0005488|GO:0005783|GO:0006950|GO:0007264|GO:0009607|GO:0016020|GO:0020037
transcript_10184	GO:0000003|GO:0003677|GO:0003887|GO:0005634|GO:0006259|GO:0006260|GO:0006350|GO:0006464|GO:0007275|GO:0009058|GO:0009653|GO:0009908|GO:0009987|GO:0016043|GO:0016740|GO:0030154|GO:0040029
transcript_10185	GO:0000166|GO:0003746|GO:0003924|GO:0005488|GO:0005525|GO:0005730|GO:0005737|GO:0005829|GO:0005886|GO:0006139|GO:0006351|GO:0006412|GO:0006950|GO:0008135|GO:0009056|GO:0009536|GO:0009628|GO:0016787
transcript_10186	GO:0006629|GO:0006950|GO:0009058|GO:0009605|GO:0009987|GO:0016020
transcript_10189	GO:0016020
transcript_1019	GO:0004842|GO:0005739|GO:0005975|GO:0006091|GO:0006810|GO:0008150|GO:0009056|GO:0009507|GO:0009536|GO:0016020
transcript_10190	GO:0000166|GO:0006464|GO:0016301
transcript_10191	GO:0005634|GO:0005739|GO:0006139|GO:0009536
transcript_10193	GO:0005975|GO:0006350|GO:0006464|GO:0009058|GO:0009987|GO:0016020|GO:0016740
transcript_10194	GO:0005739|GO:0006950
transcript_10195	GO:0000166|GO:0003677|GO:0003824|GO:0005215|GO:0005524|GO:0005739|GO:0006139|GO:0006259|GO:0006810|GO:0009056|GO:0009536|GO:0009987|GO:0016020|GO:0016787|GO:0016887
transcript_10196	GO:0000166|GO:0003824|GO:0005488|GO:0005509|GO:0005739|GO:0008152|GO:0009536|GO:0016020|GO:0016491|GO:0016884|GO:0050660|GO:0055114
transcript_10198	GO:0003676|GO:0005488|GO:0005515|GO:0005634|GO:0008270|GO:0016020|GO:0046872
transcript_10199	GO:0005783|GO:0016020
transcript_1020	GO:0000003|GO:0000077|GO:0000166|GO:0000723|GO:0003677|GO:0003729|GO:0004674|GO:0005515|GO:0005524|GO:0005634|GO:0005886|GO:0006259|GO:0006281|GO:0006350|GO:0006464|GO:0006950|GO:0007049|GO:0007126|GO:0007165|GO:0007275|GO:0009056|GO:0009536|GO:0009628|GO
transcript_10200	GO:0016787
transcript_10201	GO:0005488|GO:0005739|GO:0008757|GO:0009056|GO:0016787|GO:0019538|GO:0046872
transcript_10203	GO:0005737|GO:0006629|GO:0009816|GO:0016787|GO:0016788
transcript_10206	GO:0000166|GO:0005524|GO:0005739|GO:0006281|GO:0006310|GO:0009378|GO:0016787|GO:0030234
transcript_10209	GO:0000166|GO:0003723|GO:0005634|GO:0016740
transcript_1021	GO:0000398|GO:0001510|GO:0003676|GO:0003723|GO:0005515|GO:0005622|GO:0005654|GO:0005730|GO:0005829|GO:0006139|GO:0006950|GO:0009507|GO:0009536|GO:0009628|GO:0015030|GO:0030529
transcript_10211	GO:0000166|GO:0005488|GO:0006950|GO:0016787|GO:0043531
transcript_10212	GO:0003723|GO:0005737|GO:0005768|GO:0006259|GO:0006623|GO:0006810|GO:0007033|GO:0009058|GO:0009987|GO:0016020|GO:0016021|GO:0016043|GO:0016192|GO:0016571|GO:0016740|GO:0031201
transcript_10213	GO:0003824|GO:0005488|GO:0005507|GO:0005615|GO:0005634|GO:0008152|GO:0016491|GO:0055114
transcript_10215	GO:0005515|GO:0005777
transcript_10217	GO:0000003|GO:0000166|GO:0003824|GO:0005739|GO:0005829|GO:0006091|GO:0006950|GO:0008150|GO:0008152|GO:0009058|GO:0009536|GO:0009791|GO:0009856|GO:0009926|GO:0009987|GO:0016049|GO:0016491|GO:0019725|GO:0050660
transcript_10218	GO:0003824|GO:0005488|GO:0005576|GO:0005783|GO:0006629|GO:0007275|GO:0008152|GO:0009056|GO:0009058|GO:0009908|GO:0009987|GO:0016020
transcript_10219	GO:0005635|GO:0006810|GO:0009987|GO:0016020
transcript_1022	GO:0006094|GO:0008237|GO:0008270|GO:0009506|GO:0009630
transcript_10221	GO:0005739
transcript_10222	GO:0003677|GO:0003700|GO:0006350|GO:0043565
transcript_10223	GO:0005829|GO:0006139|GO:0009056|GO:0016787
transcript_10224	GO:0003824|GO:0003924|GO:0016884
transcript_10226	GO:0005515|GO:0008289
transcript_10227	GO:0005739|GO:0008152|GO:0009536|GO:0009653|GO:0009987|GO:0016787
transcript_10230	GO:0005737|GO:0005783
transcript_10231	GO:0004190|GO:0005618|GO:0005737|GO:0009056|GO:0016787|GO:0019538
transcript_10233	GO:0003674|GO:0003824|GO:0005739|GO:0006519|GO:0008152|GO:0009056|GO:0009058|GO:0009628|GO:0009987
transcript_10235	GO:0007275
transcript_10236	GO:0000166|GO:0003723|GO:0005524|GO:0005730|GO:0006511|GO:0006606|GO:0006810|GO:0008026|GO:0009987|GO:0016787
transcript_10237	GO:0000226|GO:0000398|GO:0006470|GO:0008152|GO:0009536|GO:0009987|GO:0030422|GO:0035196
transcript_10239	GO:0000166|GO:0004672|GO:0005488|GO:0005524|GO:0006464|GO:0006468|GO:0006810|GO:0006950|GO:0007165|GO:0008219|GO:0009607|GO:0009987|GO:0016021|GO:0016043|GO:0016301
transcript_1024	GO:0003723|GO:0005739|GO:0005794|GO:0006084|GO:0006464|GO:0006629|GO:0007165|GO:0008152|GO:0008375|GO:0009058|GO:0009987|GO:0016020|GO:0016126|GO:0016132|GO:0016740
transcript_10241	GO:0000166|GO:0004674|GO:0005515|GO:0005634|GO:0005737|GO:0005975|GO:0006464|GO:0006950|GO:0007154|GO:0008152|GO:0008270|GO:0009987|GO:0009991|GO:0016301|GO:0030234|GO:0030295|GO:0030554|GO:0042149|GO:0046777
transcript_10242	GO:0000166|GO:0004674|GO:0005488|GO:0005524|GO:0005737|GO:0006464|GO:0016301|GO:0030246
transcript_10243	GO:0000166|GO:0003824|GO:0005488|GO:0005975|GO:0006139|GO:0006519|GO:0006629|GO:0006950|GO:0008150|GO:0008152|GO:0009056|GO:0009058|GO:0009536|GO:0009628|GO:0009987|GO:0019748
transcript_10244	GO:0016301
transcript_10245	GO:0006259|GO:0006350|GO:0006464|GO:0007049|GO:0009058|GO:0009908|GO:0016043|GO:0040029
transcript_10248	GO:0000166|GO:0000287|GO:0004012|GO:0005215|GO:0005488|GO:0005524|GO:0005737|GO:0006810|GO:0016020|GO:0016021|GO:0016787|GO:0019829
transcript_10249	GO:0009536
transcript_1025	GO:0004674|GO:0005515|GO:0009909|GO:0016020|GO:0016021
transcript_10252	GO:0005737|GO:0006629|GO:0006950|GO:0008081|GO:0008152|GO:0009628|GO:0009987|GO:0016301|GO:0016787
transcript_10253	GO:0005886|GO:0008289
transcript_10255	GO:0000266|GO:0005739|GO:0005777|GO:0009536|GO:0009640|GO:0009987|GO:0016043
transcript_10256	GO:0005622|GO:0005737
transcript_10257	GO:0000166|GO:0016020
transcript_10258	GO:0003677|GO:0003824|GO:0004518|GO:0004519|GO:0005622|GO:0006259|GO:0006281|GO:0006950|GO:0009536
transcript_10259	GO:0001510|GO:0006810|GO:0009909|GO:0009987|GO:0016043|GO:0016192
transcript_10261	GO:0000166|GO:0004672|GO:0004674|GO:0005524|GO:0005886|GO:0006464|GO:0006468|GO:0006886|GO:0016301|GO:0030246|GO:0030247
transcript_10262	GO:0005515|GO:0005737|GO:0005856|GO:0006950|GO:0007015|GO:0008290|GO:0009408|GO:0009628|GO:0009987|GO:0016043|GO:0051016|GO:0051693|GO:0071203
transcript_10265	GO:0005739|GO:0006950|GO:0009056|GO:0009058|GO:0009607|GO:0009987|GO:0016020|GO:0016043|GO:0019538
transcript_10267	GO:0003735|GO:0005198|GO:0005618|GO:0005829|GO:0005840|GO:0005886|GO:0006412|GO:0009536|GO:0048443
transcript_10269	GO:0005975|GO:0006810|GO:0009058|GO:0009987|GO:0030244|GO:0048193|GO:0072546
transcript_1027	GO:0003824|GO:0004784|GO:0005488|GO:0005634|GO:0005739|GO:0005829|GO:0005975|GO:0006091|GO:0006094|GO:0006096|GO:0006801|GO:0006950|GO:0008150|GO:0008152|GO:0008270|GO:0009056|GO:0009058|GO:0009607|GO:0009628|GO:0009987|GO:0046686|GO:0046872|GO:0055114
transcript_10270	GO:0006412|GO:0008135|GO:0009058|GO:0015079|GO:0016740|GO:0016779
transcript_10272	GO:0003674|GO:0003824|GO:0005488|GO:0005737|GO:0008152
transcript_10274	GO:0005739|GO:0016020
transcript_10275	GO:0003677|GO:0005488|GO:0005737|GO:0016020
transcript_10276	GO:0003676|GO:0003723|GO:0005488|GO:0005739|GO:0006259|GO:0009058|GO:0009536|GO:0010332|GO:0015074|GO:0016740
transcript_10277	GO:0004674|GO:0005524|GO:0006869|GO:0016021|GO:0016740
transcript_10279	GO:0003830|GO:0005737|GO:0005975|GO:0006464|GO:0006487|GO:0009058|GO:0016020|GO:0016740|GO:0051607
transcript_1028	GO:0009056|GO:0016787|GO:0019538
transcript_10280	GO:0005488|GO:0005515|GO:0005622|GO:0005634|GO:0006464|GO:0016043|GO:0016740
transcript_10281	GO:0005198|GO:0005488|GO:0005739|GO:0009058|GO:0009987
transcript_10283	GO:0000166|GO:0005215|GO:0005524|GO:0006139|GO:0009056|GO:0009933|GO:0016020|GO:0016787|GO:0016887
transcript_10286	GO:0000003|GO:0006139|GO:0006364|GO:0006399|GO:0006519|GO:0008270|GO:0009058|GO:0009073|GO:0009536|GO:0009658|GO:0009706|GO:0009790|GO:0009791|GO:0009793|GO:0009987|GO:0016020|GO:0016043|GO:0016226
transcript_10287	GO:0005739|GO:0006629|GO:0009536|GO:0009987
transcript_10288	GO:0003674|GO:0003824|GO:0005488|GO:0005739|GO:0009055|GO:0009908|GO:0015035|GO:0019725|GO:0045454|GO:0046872|GO:0048653|GO:0051537
transcript_1029	GO:0006119|GO:0009056|GO:0009507|GO:0009536|GO:0009987|GO:0015996|GO:0016787|GO:0080124
transcript_10290	GO:0005737|GO:0006139|GO:0009058|GO:0016740|GO:0030599
transcript_10291	GO:0009536
transcript_10294	GO:0000166|GO:0003824|GO:0005618|GO:0005737|GO:0006519|GO:0006950|GO:0008152|GO:0009056|GO:0009058|GO:0009536|GO:0009628
transcript_10295	GO:0001522|GO:0008152|GO:0009987|GO:0016301
transcript_10296	GO:0000166|GO:0005515|GO:0005618|GO:0005622|GO:0005635|GO:0005739|GO:0005886|GO:0006464|GO:0007165|GO:0008150|GO:0009056|GO:0009536|GO:0009719|GO:0009987|GO:0016043|GO:0019538
transcript_10299	GO:0003993|GO:0004222|GO:0005737|GO:0005773|GO:0006950|GO:0008152|GO:0009987|GO:0016787|GO:0019725
transcript_1030	GO:0003824|GO:0005488|GO:0005739|GO:0005829|GO:0005975|GO:0006091|GO:0006519|GO:0006629|GO:0006950|GO:0008150|GO:0009056|GO:0009058|GO:0009536|GO:0009628|GO:0009987|GO:0016787|GO:0019748
transcript_10300	GO:0005829|GO:0006265|GO:0009536
transcript_10302	GO:0000003|GO:0003743|GO:0005488|GO:0005509|GO:0005730|GO:0005737|GO:0005829|GO:0006412|GO:0008135|GO:0009790|GO:0009791|GO:0009987|GO:0016043|GO:0042256|GO:0042273|GO:0043022|GO:0043023
transcript_10306	GO:0003677|GO:0003824|GO:0004518|GO:0005488|GO:0006259|GO:0006950|GO:0009536|GO:0016787
transcript_10307	GO:0000166|GO:0005739|GO:0005840|GO:0008270
transcript_10308	GO:0005737|GO:0005975|GO:0016787
transcript_1031	GO:0005488|GO:0005886|GO:0006350|GO:0007275|GO:0008289|GO:0009653|GO:0016043|GO:0016049|GO:0016787|GO:0030154
transcript_10310	GO:0005794|GO:0005975|GO:0009058|GO:0009987|GO:0016020|GO:0016740
transcript_10312	GO:0005488|GO:0005509|GO:0005515|GO:0005886|GO:0008270|GO:0042742|GO:0042802
transcript_10316	GO:0006950|GO:0008150|GO:0009058|GO:0009607|GO:0009628|GO:0009719|GO:0009987|GO:0016043|GO:0016740|GO:0080048
transcript_1032	GO:0005737|GO:0005794|GO:0006084|GO:0006629|GO:0008152|GO:0009058|GO:0009987|GO:0016020|GO:0016021|GO:0016126|GO:0016132|GO:0016887
transcript_10320	GO:0005515|GO:0005634|GO:0009536|GO:0046983
transcript_10321	GO:0003700|GO:0005488|GO:0005634|GO:0006350
transcript_10322	GO:0005488|GO:0005739|GO:0009058|GO:0016740
transcript_10325	GO:0000166|GO:0006950
transcript_10327	GO:0005488|GO:0005515|GO:0008270
transcript_10328	GO:0000003|GO:0003723|GO:0005654|GO:0006139|GO:0009536|GO:0009790|GO:0009791|GO:0016740
transcript_1033	GO:0005634|GO:0005737|GO:0005739|GO:0005829|GO:0005886|GO:0005975|GO:0006810|GO:0007275|GO:0009058|GO:0009987|GO:0016043
transcript_10333	GO:0005515
transcript_10334	GO:0005622|GO:0007049|GO:0016043
transcript_10335	GO:0003674|GO:0003824|GO:0005488|GO:0005506|GO:0005737|GO:0005783|GO:0006091|GO:0006629|GO:0009058|GO:0009628|GO:0009653|GO:0009987|GO:0016043|GO:0016049|GO:0016705|GO:0020037|GO:0055114
transcript_10339	GO:0005515|GO:0005975|GO:0006464|GO:0006493|GO:0007275|GO:0009058|GO:0016740|GO:0016757
transcript_1034	GO:0005488|GO:0008270
transcript_10341	GO:0003824|GO:0005618|GO:0005886|GO:0005975|GO:0009719|GO:0016787|GO:0016853|GO:0030246
transcript_10343	GO:0005215|GO:0005794|GO:0005886|GO:0006810|GO:0016020|GO:0016021
transcript_10346	GO:0000413|GO:0003755|GO:0003824|GO:0005737|GO:0005739|GO:0005768|GO:0005783|GO:0005794|GO:0005829|GO:0005886|GO:0006457|GO:0006464|GO:0007275|GO:0009536|GO:0009987|GO:0019538
transcript_10348	GO:0000145|GO:0005737|GO:0005739|GO:0005829|GO:0006810|GO:0006887|GO:0009987|GO:0032580
transcript_1035	GO:0000003|GO:0000741|GO:0002098|GO:0003824|GO:0004402|GO:0005488|GO:0005515|GO:0005622|GO:0005634|GO:0005719|GO:0005819|GO:0005829|GO:0005856|GO:0006139|GO:0006259|GO:0006350|GO:0006351|GO:0006355|GO:0006464|GO:0006511|GO:0006950|GO:0007049|GO:0007067|GO
transcript_10351	GO:0005488|GO:0005975|GO:0006091|GO:0009058|GO:0009536|GO:0016740|GO:0016787
transcript_10353	GO:0009056|GO:0016020|GO:0016787|GO:0019538
transcript_10356	GO:0005198|GO:0005739|GO:0005840|GO:0006412|GO:0009536
transcript_10359	GO:0007165|GO:0030234
transcript_1036	GO:0000166|GO:0000287|GO:0004012|GO:0005215|GO:0005488|GO:0005524|GO:0005768|GO:0005794|GO:0005886|GO:0006810|GO:0006950|GO:0007275|GO:0008219|GO:0009496|GO:0009791|GO:0009987|GO:0016020|GO:0016021|GO:0016043|GO:0016787|GO:0019829
transcript_10360	GO:0005773|GO:0009536|GO:0016020
transcript_10362	GO:0005975|GO:0009058|GO:0009987|GO:0016043
transcript_10363	GO:0003824|GO:0005737|GO:0006139|GO:0006464|GO:0007275|GO:0008150|GO:0009056|GO:0009653|GO:0009987|GO:0019538
transcript_10364	GO:0003677|GO:0005488|GO:0005737|GO:0008270
transcript_10365	GO:0005886
transcript_10366	GO:0005515|GO:0005737|GO:0006511|GO:0008234|GO:0009056|GO:0009987|GO:0016787|GO:0019538|GO:0036459
transcript_1037	GO:0008152|GO:0009987|GO:0016301
transcript_10370	GO:0003674|GO:0003824|GO:0008152|GO:0009536|GO:0019725
transcript_10371	GO:0000280|GO:0003824|GO:0005524|GO:0005737|GO:0005975|GO:0006810|GO:0007000|GO:0009058|GO:0009536|GO:0009987|GO:0016043|GO:0019725|GO:0030244|GO:0045454|GO:0048193
transcript_10372	GO:0000049|GO:0000166|GO:0003723|GO:0003824|GO:0004812|GO:0005829|GO:0005886|GO:0006139|GO:0006464|GO:0007049|GO:0009058|GO:0009220|GO:0009506|GO:0009628|GO:0009640|GO:0009791|GO:0009908|GO:0009909|GO:0010388|GO:0016043|GO:0034968
transcript_10373	GO:0005739
transcript_10374	GO:0005215|GO:0005737|GO:0005773|GO:0005975|GO:0006281|GO:0006464|GO:0009056|GO:0009058|GO:0009605|GO:0009653|GO:0009987|GO:0015079|GO:0016020|GO:0016021|GO:0016043|GO:0016049|GO:0071805
transcript_10375	GO:0000243|GO:0000387|GO:0000395|GO:0003723|GO:0003729|GO:0005488|GO:0005634|GO:0005685|GO:0006139|GO:0008270|GO:0010026|GO:0016043|GO:0030619|GO:0071004
transcript_10377	GO:0004518|GO:0005488|GO:0009536
transcript_10378	GO:0000166|GO:0005215|GO:0005737|GO:0005794|GO:0006810|GO:0006886|GO:0009987|GO:0016020|GO:0016192|GO:0019725|GO:0030123
transcript_10379	GO:0000166|GO:0016787
transcript_1038	GO:0004360|GO:0005739|GO:0005829|GO:0005975|GO:0006563|GO:0007030|GO:0009056|GO:0009058|GO:0009987|GO:0016043|GO:0016051|GO:0016740|GO:0019538|GO:0030246
transcript_10382	GO:0009987|GO:0016301
transcript_10383	GO:0016787
transcript_10387	GO:0005739|GO:0005777
transcript_1039	GO:0003824|GO:0005737|GO:0005783|GO:0005975|GO:0006464|GO:0006629|GO:0008152|GO:0009058|GO:0016020|GO:0016021|GO:0016627
transcript_10391	GO:0000166|GO:0003824|GO:0004455|GO:0005488|GO:0005515|GO:0005576|GO:0005618|GO:0005739|GO:0005975|GO:0006091|GO:0006139|GO:0006519|GO:0006950|GO:0008150|GO:0008152|GO:0009056|GO:0009058|GO:0009082|GO:0009536|GO:0009628|GO:0009987|GO:0032204|GO:0048046|GO
transcript_10392	GO:0005737
transcript_10394	GO:0003676
transcript_10396	GO:0006950|GO:0008150|GO:0009607
transcript_10397	GO:0003676|GO:0005215|GO:0006810|GO:0006812|GO:0006885|GO:0008150|GO:0009987|GO:0015299|GO:0015385|GO:0016020|GO:0016021|GO:0055085
transcript_10398	GO:0006810|GO:0009987|GO:0016020
transcript_10399	GO:0000166|GO:0003677|GO:0003723|GO:0005488
transcript_104	GO:0000166|GO:0003824|GO:0005488|GO:0005783|GO:0005829|GO:0006519|GO:0006810|GO:0008152|GO:0008270|GO:0009536|GO:0009719|GO:0009987|GO:0010181|GO:0016020|GO:0016491|GO:0019748|GO:0055114
transcript_1040	GO:0005829|GO:0005975|GO:0009056|GO:0009536|GO:0009987
transcript_10400	GO:0005215|GO:0005488|GO:0005515|GO:0005739|GO:0006139|GO:0006810|GO:0009058|GO:0009987|GO:0015031|GO:0016020|GO:0016043|GO:0046373|GO:0046556|GO:0046872
transcript_10401	GO:0003824|GO:0005488|GO:0006519|GO:0009058|GO:0009536
transcript_10403	GO:0005515|GO:0005737|GO:0005739|GO:0005856|GO:0005886|GO:0007010|GO:0007275|GO:0008017|GO:0009987|GO:0016043
transcript_10405	GO:0004134|GO:0005488|GO:0005975|GO:0009056|GO:0009501|GO:0009536|GO:0009987|GO:0016740
transcript_10406	GO:0004069|GO:0005488|GO:0005739|GO:0006139|GO:0006519|GO:0006520|GO:0008150|GO:0009058|GO:0016740|GO:0030170|GO:0051570|GO:0080130
transcript_10407	GO:0005515|GO:0005777|GO:0005829|GO:0006464|GO:0006629|GO:0006810|GO:0006950|GO:0007165|GO:0008150|GO:0008152|GO:0008219|GO:0009058|GO:0009536|GO:0009605|GO:0009607|GO:0009628|GO:0009719|GO:0009987|GO:0016043|GO:0016301|GO:0016773
transcript_1041	GO:0003824|GO:0005488|GO:0005634|GO:0005886|GO:0006342|GO:0006464|GO:0007165|GO:0009628|GO:0016787
transcript_10410	GO:0005215|GO:0016020
transcript_10414	GO:0003677|GO:0005488|GO:0006950|GO:0008138|GO:0008270
transcript_10419	GO:0008152|GO:0016616|GO:0016787
transcript_1042	GO:0003824|GO:0005622|GO:0005768|GO:0005794|GO:0008152|GO:0009987|GO:0016020|GO:0016021|GO:0016043|GO:0051507
transcript_10421	GO:0009987
transcript_10422	GO:0005856|GO:0005886
transcript_10423	GO:0000166|GO:0003824|GO:0008152|GO:0009058|GO:0009536|GO:0009987
transcript_10425	GO:0006350|GO:0007275|GO:0008152|GO:0009987|GO:0016043|GO:0040029
transcript_10426	GO:0005488|GO:0005515|GO:0005737|GO:0006471|GO:0008270|GO:0016874|GO:0046872
transcript_10429	GO:0000166|GO:0005198|GO:0005618|GO:0005730|GO:0005829|GO:0005840|GO:0005886|GO:0006412|GO:0009536
transcript_1043	GO:0000166|GO:0003676|GO:0003677|GO:0003723|GO:0005524|GO:0005730|GO:0008565|GO:0016787
transcript_10430	GO:0000003|GO:0005975|GO:0006629|GO:0007275|GO:0009719|GO:0009790|GO:0009791|GO:0009987|GO:0016787
transcript_10435	GO:0003677|GO:0005200|GO:0005488|GO:0005515|GO:0005634|GO:0005829|GO:0006350|GO:0008270|GO:0009987|GO:0016043
transcript_10436	GO:0005215|GO:0006810|GO:0009987|GO:0016020
transcript_10437	GO:0005515|GO:0005618|GO:0005739|GO:0005773|GO:0005886|GO:0005975|GO:0006139|GO:0006810|GO:0006950|GO:0009056|GO:0009536|GO:0009628|GO:0016020|GO:0019748
transcript_10438	GO:0000166|GO:0003676
transcript_1044	GO:0000166|GO:0005515|GO:0005622|GO:0005634|GO:0005737|GO:0006950|GO:0007165|GO:0009607
transcript_10441	GO:0000287|GO:0005515|GO:0006457|GO:0006950|GO:0009987|GO:0019538
transcript_10442	GO:0009536
transcript_10443	GO:0016787
transcript_10444	GO:0000003|GO:0005515|GO:0005634|GO:0005794|GO:0005829|GO:0006950|GO:0009628|GO:0009791|GO:0009987
transcript_10447	GO:0016020
transcript_10448	GO:0000166|GO:0003676|GO:0003824|GO:0004812|GO:0004815|GO:0005524|GO:0005737|GO:0006139|GO:0006412|GO:0006418|GO:0006422|GO:0006519|GO:0008150
transcript_10449	GO:0005737|GO:0005794|GO:0005975|GO:0006464|GO:0006486|GO:0006914|GO:0008378|GO:0009058|GO:0009987|GO:0016020|GO:0016021|GO:0016740|GO:0030246
transcript_1045	GO:0005975|GO:0016787
transcript_10450	GO:0005737|GO:0005783
transcript_10451	GO:0005737|GO:0005886|GO:0016020
transcript_10454	GO:0009536
transcript_10455	GO:0003676|GO:0005215|GO:0005488|GO:0005886|GO:0006810
transcript_10456	GO:0000166|GO:0006629|GO:0006810|GO:0009056|GO:0009987|GO:0016043|GO:0016787
transcript_10457	GO:0005622|GO:0005737
transcript_10459	GO:0005739|GO:0007165|GO:0008152|GO:0009536|GO:0009987|GO:0016301
transcript_1046	GO:0003824|GO:0005622|GO:0006464|GO:0006950|GO:0009628|GO:0009719
transcript_10462	GO:0004553|GO:0004563|GO:0005488|GO:0005618|GO:0005737|GO:0005886|GO:0005975|GO:0008270|GO:0016787
transcript_10465	GO:0016020
transcript_10466	GO:0016787
transcript_10467	GO:0003677|GO:0005634|GO:0006350
transcript_10468	GO:0005634|GO:0005829|GO:0005886|GO:0006259|GO:0006350|GO:0006464|GO:0007049|GO:0008152|GO:0009058|GO:0009628|GO:0009791|GO:0009793|GO:0009908|GO:0009987|GO:0016043|GO:0016772|GO:0040029
transcript_10471	GO:0000166|GO:0004674|GO:0005524|GO:0005737|GO:0005739|GO:0005886|GO:0006464|GO:0008270|GO:0016301
transcript_10472	GO:0005515|GO:0005739|GO:0006139|GO:0006519|GO:0006629|GO:0006950|GO:0008150|GO:0008152|GO:0009058|GO:0009536|GO:0009579|GO:0009987|GO:0016020
transcript_10473	GO:0000166|GO:0005524|GO:0005737|GO:0008152|GO:0009987|GO:0016301|GO:0033699
transcript_10474	GO:0005515|GO:0005576|GO:0006950|GO:0009058|GO:0009607|GO:0009987
transcript_1048	GO:0000166|GO:0003677|GO:0003824|GO:0005488|GO:0005515|GO:0005524|GO:0005576|GO:0005634|GO:0005886|GO:0006075|GO:0006259|GO:0006950|GO:0009058|GO:0009628|GO:0016043
transcript_10480	GO:0003824|GO:0005488|GO:0005634|GO:0005783|GO:0005886|GO:0006091|GO:0008289|GO:0009536|GO:0009579|GO:0016020|GO:0016049|GO:0020037
transcript_10485	GO:0000166|GO:0003824|GO:0005488|GO:0005739|GO:0006519|GO:0006950|GO:0008150|GO:0008270|GO:0008483|GO:0009056|GO:0009058|GO:0009536|GO:0016740|GO:0016874|GO:0030170
transcript_10486	GO:0000166|GO:0000394|GO:0005515|GO:0005634|GO:0006139|GO:0006259|GO:0006350|GO:0006355|GO:0006366|GO:0007049|GO:0007062|GO:0007131|GO:0009055|GO:0009056|GO:0009987|GO:0016043|GO:0016740|GO:0033044|GO:0042138|GO:0045132
transcript_1049	GO:0003676|GO:0008152|GO:0009987|GO:0043531
transcript_10490	GO:0000166|GO:0003824|GO:0005739|GO:0005829|GO:0006519|GO:0008152|GO:0009058|GO:0009536|GO:0009987
transcript_10492	GO:0005737|GO:0005829|GO:0009056|GO:0009987|GO:0016787|GO:0019538
transcript_10493	GO:0000166|GO:0005737|GO:0006464|GO:0016301
transcript_10494	GO:0001522|GO:0003723|GO:0003824|GO:0006139|GO:0009451|GO:0009536|GO:0009982
transcript_10495	GO:0000166|GO:0003723|GO:0005488|GO:0005524|GO:0005783|GO:0006139|GO:0006810|GO:0006891|GO:0006950|GO:0009056|GO:0009607|GO:0009987|GO:0016020|GO:0016043|GO:0016787|GO:0016887|GO:0019538|GO:0043161|GO:0043248|GO:0045048|GO:0046872|GO:0051788
transcript_10496	GO:0003824|GO:0005488|GO:0005506|GO:0008152|GO:0009644|GO:0016491|GO:0016706|GO:0031418|GO:0055114
transcript_10497	GO:0008152|GO:0009987|GO:0016301
transcript_10498	GO:0005739|GO:0009536
transcript_10499	GO:0000166|GO:0003824|GO:0004471|GO:0005488|GO:0005515|GO:0005524|GO:0005739|GO:0006108|GO:0008152|GO:0008270|GO:0009507|GO:0009536|GO:0009987|GO:0047259|GO:0050897|GO:0051287|GO:0055114
transcript_105	GO:0005198|GO:0005622|GO:0005737|GO:0005840|GO:0006412|GO:0009536
transcript_10500	GO:0005829|GO:0005975|GO:0006810|GO:0009056|GO:0009058|GO:0009536|GO:0009987|GO:0016787|GO:0019538
transcript_10501	GO:0000166|GO:0003824|GO:0004674|GO:0005524|GO:0005739|GO:0006464|GO:0016301
transcript_10502	GO:0005737
transcript_10503	GO:0000166|GO:0005634|GO:0005829|GO:0006259|GO:0007049|GO:0007275|GO:0008152|GO:0009058|GO:0009653|GO:0009791|GO:0009987|GO:0016301|GO:0030154|GO:0030234
transcript_10504	GO:0000003|GO:0004571|GO:0005794|GO:0005975|GO:0007275|GO:0009058|GO:0009987|GO:0015018|GO:0016020|GO:0016740
transcript_10505	GO:0005737|GO:0005886|GO:0006950|GO:0008150|GO:0009628|GO:0009719
transcript_10506	GO:0016020|GO:0016021
transcript_10508	GO:0005737|GO:0005768|GO:0005794|GO:0005975|GO:0006464|GO:0007165|GO:0009058|GO:0009653|GO:0009987|GO:0016020|GO:0016043|GO:0016049|GO:0016740
transcript_10509	GO:0005488
transcript_1051	GO:0000166|GO:0005524|GO:0005622|GO:0005634|GO:0006096|GO:0006139|GO:0006259|GO:0006281|GO:0006310|GO:0007049|GO:0009056|GO:0009058|GO:0009378|GO:0010037|GO:0016043|GO:0016787
transcript_10511	GO:0005739|GO:0016020
transcript_10513	GO:0005634|GO:0006950|GO:0007165|GO:0009536|GO:0009628|GO:0016787
transcript_10514	GO:0005215|GO:0005739|GO:0006810|GO:0009536|GO:0009987|GO:0016020
transcript_10516	GO:0006412|GO:0008135|GO:0009536
transcript_10517	GO:0006950|GO:0009536
transcript_10518	GO:0004674|GO:0006629|GO:0016788
transcript_10519	GO:0005524|GO:0005783|GO:0005789|GO:0006457|GO:0006950|GO:0009056|GO:0009408|GO:0009628|GO:0009644|GO:0009987|GO:0016020|GO:0016021|GO:0019538|GO:0034976|GO:0042542
transcript_1052	GO:0005739|GO:0005773|GO:0005886|GO:0009536|GO:0016020
transcript_10520	GO:0003723|GO:0005198|GO:0005840|GO:0005975|GO:0006091|GO:0006139|GO:0006412|GO:0006629|GO:0009056|GO:0009058|GO:0009536|GO:0009579|GO:0009987|GO:0015979|GO:0016020|GO:0016043|GO:0019748
transcript_10521	GO:0000166|GO:0003824|GO:0008152
transcript_10524	GO:0005773|GO:0006810|GO:0007030|GO:0009987|GO:0015031|GO:0016020|GO:0016043|GO:0032312
transcript_10525	GO:0000166|GO:0003677|GO:0005515|GO:0005634|GO:0006259|GO:0006950|GO:0009628|GO:0016043|GO:0016787
transcript_10526	GO:0005739|GO:0009056|GO:0016020|GO:0016787|GO:0019538
transcript_10527	GO:0009536|GO:0009987|GO:0019538
transcript_10530	GO:0003824|GO:0003854|GO:0005488|GO:0005737|GO:0005886|GO:0005975|GO:0006694|GO:0008152|GO:0009058|GO:0009987|GO:0016616|GO:0050662|GO:0055114
transcript_10532	GO:0005488|GO:0008270|GO:0009536|GO:0009658
transcript_10534	GO:0000166|GO:0003700|GO:0003824|GO:0005488|GO:0005975|GO:0006139|GO:0050662
transcript_10535	GO:0000003|GO:0005975|GO:0006464|GO:0009058|GO:0009628|GO:0009791
transcript_10538	GO:0000166|GO:0004672|GO:0004674|GO:0005524|GO:0005737|GO:0005739|GO:0006464|GO:0006468|GO:0009875|GO:0016301
transcript_10539	GO:0003674|GO:0003824|GO:0005488|GO:0005739|GO:0005783|GO:0006629|GO:0008152|GO:0009058|GO:0009628|GO:0009653|GO:0009987|GO:0016043|GO:0016049
transcript_1054	GO:0000003|GO:0000166|GO:0003723|GO:0005488|GO:0005515|GO:0005737|GO:0005739|GO:0006139|GO:0006464|GO:0006629|GO:0006810|GO:0009056|GO:0009653|GO:0009790|GO:0009791|GO:0009987|GO:0016043|GO:0016301|GO:0016787|GO:0040029
transcript_10543	GO:0003677|GO:0003735|GO:0005198|GO:0005622|GO:0005730|GO:0005739|GO:0005829|GO:0005840|GO:0005886|GO:0006412|GO:0009536
transcript_10545	GO:0003824|GO:0005777|GO:0008152
transcript_10547	GO:0005488
transcript_10548	GO:0003824|GO:0005739|GO:0006259|GO:0006950|GO:0007049|GO:0008152
transcript_1055	GO:0005622|GO:0007165
transcript_10551	GO:0005515|GO:0005634|GO:0005739|GO:0006412|GO:0006950|GO:0009628|GO:0035196
transcript_10552	GO:0003677|GO:0003700|GO:0005488|GO:0005515|GO:0006350|GO:0006355|GO:0006479|GO:0008270|GO:0043565
transcript_10553	GO:0005975|GO:0006091|GO:0009056|GO:0009058|GO:0009536|GO:0009579|GO:0009987|GO:0015979|GO:0016043|GO:0016787|GO:0019538|GO:0019748
transcript_10555	GO:0003676|GO:0004518|GO:0004527|GO:0005488|GO:0008270
transcript_10557	GO:0000166|GO:0005525|GO:0005622|GO:0005886|GO:0006810|GO:0007165|GO:0007264|GO:0008150|GO:0015031
transcript_10558	GO:0000003|GO:0000166|GO:0003774|GO:0004674|GO:0005515|GO:0005524|GO:0005634|GO:0005856|GO:0005975|GO:0006464|GO:0006952|GO:0007165|GO:0007275|GO:0008150|GO:0009056|GO:0009058|GO:0009719|GO:0009791|GO:0009987|GO:0009991|GO:0016301
transcript_10559	GO:0003824|GO:0005215|GO:0005385|GO:0005488|GO:0005886|GO:0008152|GO:0009535|GO:0009607|GO:0009873|GO:0016020|GO:0016021|GO:0030001|GO:0046873|GO:0055085
transcript_1056	GO:0005488|GO:0005768|GO:0005794|GO:0005975|GO:0006464|GO:0009058|GO:0009536|GO:0009987|GO:0016787|GO:0030246
transcript_10561	GO:0005886|GO:0006412|GO:0008135
transcript_10563	GO:0000003|GO:0000502|GO:0005515|GO:0005622|GO:0007275|GO:0009653|GO:0009790|GO:0009791|GO:0009873
transcript_10564	GO:0000003|GO:0007275|GO:0030154
transcript_10565	GO:0000166|GO:0004674|GO:0005515|GO:0005524|GO:0005737|GO:0016020|GO:0016021|GO:0016301
transcript_10568	GO:0005829
transcript_1057	GO:0003824|GO:0005739|GO:0006629|GO:0008152|GO:0009058|GO:0009536|GO:0009987|GO:0016020
transcript_10571	GO:0000003|GO:0003676|GO:0003677|GO:0003700|GO:0004518|GO:0004523|GO:0006259|GO:0006350|GO:0006950|GO:0007049|GO:0009056|GO:0009628|GO:0009653|GO:0009908|GO:0016043|GO:0040029
transcript_10573	GO:0005886|GO:0006350|GO:0006464|GO:0008152|GO:0009908|GO:0009987|GO:0016043|GO:0040029
transcript_10575	GO:0004518|GO:0005634|GO:0006139|GO:0006350|GO:0006464|GO:0040029
transcript_10576	GO:0005515|GO:0005886|GO:0006810|GO:0006886|GO:0009719|GO:0009791|GO:0009987|GO:0016020|GO:0016192
transcript_10577	GO:0000166|GO:0005524|GO:0006457|GO:0006464|GO:0007165|GO:0009719|GO:0016301
transcript_10578	GO:0000003|GO:0005215|GO:0005737|GO:0005886|GO:0006810|GO:0008150|GO:0009607|GO:0009791|GO:0009987|GO:0016020|GO:0055085
transcript_1058	GO:0000394|GO:0005515|GO:0005737|GO:0005783|GO:0005975|GO:0006139|GO:0006464|GO:0006491|GO:0006519|GO:0006810|GO:0006950|GO:0008152|GO:0009058|GO:0009086|GO:0009607|GO:0009987|GO:0010182|GO:0016301|GO:0030244|GO:0042742|GO:0048193
transcript_10580	GO:0000003|GO:0005488|GO:0005634|GO:0005737|GO:0006139|GO:0006629|GO:0006790|GO:0006950|GO:0007165|GO:0008152|GO:0008441|GO:0009056|GO:0009058|GO:0009536|GO:0009628|GO:0009653|GO:0009719|GO:0009791|GO:0009987|GO:0016043|GO:0016049|GO:0016787|GO:0046854|GO
transcript_10581	GO:0005739|GO:0016020
transcript_10583	GO:0005622|GO:0005634|GO:0005654|GO:0005730|GO:0005739|GO:0006139|GO:0015030
transcript_10586	GO:0003824
transcript_10587	GO:0005215|GO:0005737|GO:0006810|GO:0009536|GO:0009987|GO:0016020|GO:0016021
transcript_1059	GO:0000003|GO:0005215|GO:0005886|GO:0006810|GO:0007154|GO:0008150|GO:0009790|GO:0009791|GO:0009991
transcript_10592	GO:0004672|GO:0005524|GO:0006468|GO:0016740
transcript_10594	GO:0000166|GO:0005622|GO:0005634|GO:0006464|GO:0016301|GO:0019538
transcript_10595	GO:0003824|GO:0005730|GO:0005739|GO:0006139|GO:0006396|GO:0009987|GO:0042254
transcript_10596	GO:0004372|GO:0005488|GO:0005739|GO:0005886|GO:0006519|GO:0006544|GO:0006563|GO:0007275|GO:0008150|GO:0008152|GO:0009536|GO:0009987|GO:0016043|GO:0016740|GO:0030154|GO:0030170|GO:0035999
transcript_10598	GO:0003824|GO:0004018|GO:0006139|GO:0006188|GO:0009058|GO:0009536
transcript_106	GO:0000148|GO:0003843|GO:0005737|GO:0005886|GO:0005975|GO:0006075|GO:0007049|GO:0007275|GO:0009058|GO:0009073|GO:0009987|GO:0016020|GO:0016043|GO:0016740
transcript_1060	GO:0005488|GO:0005737|GO:0006629|GO:0009058|GO:0009987|GO:0016740|GO:0019748
transcript_10600	GO:0006629|GO:0009058|GO:0009987|GO:0016740|GO:0030246
transcript_10601	GO:0005634|GO:0005737|GO:0006333|GO:0008150|GO:0009987|GO:0016043
transcript_10602	GO:0005488|GO:0008270|GO:0009910
transcript_10603	GO:0000166|GO:0005215|GO:0005488|GO:0005737|GO:0006810|GO:0009058|GO:0016020|GO:0016021|GO:0016787
transcript_10604	GO:0000166|GO:0003676
transcript_10606	GO:0005794|GO:0006629|GO:0006950|GO:0009058|GO:0009987|GO:0016020|GO:0016740
transcript_10607	GO:0005488|GO:0005829|GO:0006259|GO:0006464|GO:0006629|GO:0009056|GO:0009058|GO:0009987|GO:0016043|GO:0016787|GO:0019538|GO:0040029
transcript_10608	GO:0003723|GO:0005730|GO:0005829|GO:0005886|GO:0006139|GO:0006810|GO:0007275|GO:0009987
transcript_10612	GO:0005488|GO:0005739|GO:0009536|GO:0009707|GO:0010319|GO:0016020|GO:0020037|GO:0046872
transcript_10613	GO:0000166|GO:0000398|GO:0003676|GO:0004222|GO:0007049|GO:0007062|GO:0007129|GO:0007131|GO:0009987|GO:0016043|GO:0016607|GO:0033044|GO:0042138|GO:0045132
transcript_10614	GO:0003993|GO:0006376
transcript_10617	GO:0005634|GO:0005768|GO:0005794|GO:0005829|GO:0005886|GO:0016020|GO:0016132
transcript_1062	GO:0005634|GO:0006351|GO:0006355|GO:0006464|GO:0016043|GO:0016787|GO:0032041|GO:0046969|GO:0046970|GO:0097372
transcript_10620	GO:0005739|GO:0005794|GO:0005975|GO:0006464|GO:0009058|GO:0016020|GO:0016740|GO:0030246
transcript_10622	GO:0000166|GO:0006464|GO:0016301
transcript_10623	GO:0009536
transcript_10624	GO:0000166|GO:0004550|GO:0005488|GO:0005524|GO:0005576|GO:0005773|GO:0005777|GO:0005829|GO:0005886|GO:0006139|GO:0006165|GO:0006183|GO:0006228|GO:0006241|GO:0006950|GO:0007165|GO:0008150|GO:0009058|GO:0009536|GO:0009605|GO:0009628|GO:0016020|GO:0016301|GO
transcript_10625	GO:0006810|GO:0008152|GO:0009987
transcript_10626	GO:0008152|GO:0009987|GO:0016301|GO:0016740
transcript_10627	GO:0000166|GO:0005622|GO:0006810|GO:0007165|GO:0009987
transcript_1063	GO:0005622|GO:0007049
transcript_10630	GO:0005576|GO:0005739
transcript_10631	GO:0003824|GO:0005488|GO:0006950|GO:0008152
transcript_10632	GO:0003677|GO:0003824|GO:0005623|GO:0005975|GO:0007165|GO:0009056|GO:0009058|GO:0009231|GO:0009349|GO:0009536|GO:0009570|GO:0009719|GO:0009987|GO:0016740
transcript_10633	GO:0005576|GO:0005783|GO:0005794|GO:0005886|GO:0016787
transcript_10634	GO:0003674|GO:0003824|GO:0005488|GO:0005576|GO:0005618|GO:0005737|GO:0005794|GO:0006810|GO:0006950|GO:0008152|GO:0009628|GO:0016972|GO:0019725|GO:0055114
transcript_10636	GO:0005622|GO:0005737
transcript_10637	GO:0005739
transcript_10639	GO:0000226|GO:0005737|GO:0009536
transcript_1064	GO:0003677|GO:0004803|GO:0005488|GO:0006313
transcript_10642	GO:0003824|GO:0004089|GO:0005488|GO:0008152|GO:0008270|GO:0009536|GO:0015976|GO:0016572
transcript_10646	GO:0005794|GO:0007275|GO:0009653|GO:0016020|GO:0016049|GO:0016740|GO:0030154
transcript_1065	GO:0003674|GO:0003824|GO:0005488|GO:0008152
transcript_10650	GO:0008152|GO:0016787
transcript_10651	GO:0005886|GO:0006139|GO:0007049|GO:0008270|GO:0016607
transcript_10652	GO:0003677|GO:0003700|GO:0005634|GO:0005739|GO:0006350|GO:0006351|GO:0006886
transcript_10655	GO:0008152|GO:0016787
transcript_10656	GO:0003824|GO:0003856|GO:0005768|GO:0005794|GO:0006519|GO:0009058|GO:0009073|GO:0009536|GO:0009570|GO:0009987|GO:0017111
transcript_10657	GO:0000166|GO:0005488|GO:0006464|GO:0016301
transcript_10658	GO:0016020
transcript_10659	GO:0005488|GO:0005515|GO:0006888|GO:0008270|GO:0046872
transcript_1066	GO:0005739|GO:0016020
transcript_10662	GO:0005737|GO:0006412|GO:0008135|GO:0016043
transcript_10666	GO:0000394|GO:0003723|GO:0005829|GO:0006139|GO:0006519|GO:0009058|GO:0009086|GO:0009678
transcript_10667	GO:0003824|GO:0006629|GO:0008152|GO:0016020
transcript_10668	GO:0000139|GO:0005515|GO:0005794|GO:0005801|GO:0006810|GO:0006869|GO:0006888|GO:0006891|GO:0009987|GO:0010351|GO:0015297|GO:0016020|GO:0016021|GO:0016043|GO:0016558
transcript_10669	GO:0005737|GO:0005773|GO:0006629|GO:0009056|GO:0016787|GO:0019538
transcript_1067	GO:0000148|GO:0003843|GO:0005737|GO:0005886|GO:0005975|GO:0006075|GO:0006355|GO:0007049|GO:0007275|GO:0009058|GO:0009987|GO:0016020|GO:0016043|GO:0016740
transcript_10671	GO:0001882|GO:0005777|GO:0005783|GO:0005789|GO:0006629|GO:0009056|GO:0009058|GO:0009987|GO:0016020|GO:0016043
transcript_10672	GO:0000166|GO:0005525|GO:0005622|GO:0007165|GO:0007264
transcript_10673	GO:0000166|GO:0003824|GO:0005737|GO:0006139|GO:0006412|GO:0006519
transcript_10675	GO:0005488|GO:0005634|GO:0008150|GO:0008152|GO:0009987|GO:0016740
transcript_10677	GO:0005515|GO:0005634|GO:0005829|GO:0006350|GO:0006464|GO:0007049|GO:0007165|GO:0008180|GO:0009585|GO:0009628|GO:0009640|GO:0009791|GO:0009987|GO:0010387|GO:0010388|GO:0016043|GO:0016301|GO:0016567|GO:0016571|GO:0016579|GO:0045893
transcript_10679	GO:0003677|GO:0005515|GO:0005634|GO:0006950|GO:0009628|GO:0009791|GO:0009987
transcript_1068	GO:0005737|GO:0005783|GO:0006950|GO:0009607|GO:0009628|GO:0009987|GO:0016020|GO:0016740|GO:0019538
transcript_10682	GO:0000166|GO:0000398|GO:0003676|GO:0003723|GO:0005634|GO:0006139|GO:0008152|GO:0009616|GO:0019013|GO:0030422|GO:0030529|GO:0035196|GO:0043687|GO:0045893
transcript_10683	GO:0000413|GO:0003755|GO:0003824|GO:0005829|GO:0006457|GO:0006464|GO:0009231|GO:0009987|GO:0019538
transcript_10684	GO:0005737|GO:0005768|GO:0005794|GO:0005829|GO:0015297
transcript_10685	GO:0003723|GO:0004518|GO:0005975|GO:0006464|GO:0009058
transcript_10686	GO:0003677|GO:0005515|GO:0005634|GO:0006350
transcript_10687	GO:0003723|GO:0003735|GO:0005198|GO:0005622|GO:0005730|GO:0005773|GO:0005829|GO:0005840|GO:0005886|GO:0006412|GO:0007275|GO:0008097|GO:0009536|GO:0009653|GO:0009987
transcript_1069	GO:0003824|GO:0005739|GO:0005747|GO:0009058|GO:0009536|GO:0009853|GO:0009987|GO:0016020|GO:0055114
transcript_10694	GO:0000003|GO:0005515|GO:0005622|GO:0005634|GO:0006139|GO:0006350|GO:0006464|GO:0006810|GO:0006950|GO:0007049|GO:0007165|GO:0007275|GO:0008150|GO:0009628|GO:0009653|GO:0009790|GO:0009791|GO:0009908|GO:0009987|GO:0016043|GO:0030154|GO:0040029
transcript_10697	GO:0005739|GO:0008150|GO:0008152|GO:0009056|GO:0009987|GO:0016740|GO:0019748
transcript_107	GO:0003918|GO:0004222|GO:0005634|GO:0005737|GO:0006464|GO:0006626|GO:0006810|GO:0007049|GO:0008180|GO:0009585|GO:0009628|GO:0009640|GO:0009719|GO:0009753|GO:0009791|GO:0009987|GO:0010387|GO:0010388|GO:0016043|GO:0016787
transcript_1070	GO:0005215|GO:0005515|GO:0005737|GO:0005783|GO:0005794|GO:0006810|GO:0006950|GO:0009640|GO:0009987|GO:0016020|GO:0016021
transcript_10700	GO:0003677|GO:0005515|GO:0005622|GO:0006259|GO:0006950|GO:0010385|GO:0030528|GO:0040029
transcript_10702	GO:0006306|GO:0006629|GO:0006950|GO:0007154|GO:0009058|GO:0009536|GO:0009987|GO:0009991|GO:0016020|GO:0016740
transcript_10703	GO:0005737|GO:0005886|GO:0006810|GO:0009987|GO:0016043
transcript_1071	GO:0005215|GO:0005886|GO:0006810|GO:0007275|GO:0008152|GO:0009653|GO:0009856|GO:0016020|GO:0016043|GO:0016049|GO:0030154
transcript_10710	GO:0005488
transcript_10711	GO:0005634|GO:0005829|GO:0005886|GO:0006950|GO:0009408|GO:0009607
transcript_10712	GO:0005739|GO:0006412|GO:0008135|GO:0009058|GO:0009987
transcript_10714	GO:0000166|GO:0005215|GO:0005488|GO:0006091|GO:0006139|GO:0009058|GO:0009536|GO:0015979|GO:0016020|GO:0016787
transcript_10715	GO:0000166|GO:0007165|GO:0008152|GO:0009987|GO:0016301
transcript_10717	GO:0000166|GO:0003824|GO:0004674|GO:0005773|GO:0005886|GO:0006350|GO:0008152|GO:0009719|GO:0010181|GO:0016491|GO:0045892
transcript_1072	GO:0003824
transcript_10722	GO:0003824|GO:0005488|GO:0009056|GO:0009536|GO:0016787|GO:0019538|GO:0046872
transcript_10724	GO:0005739|GO:0009058|GO:0009536|GO:0009987|GO:0016020
transcript_10728	GO:0000166|GO:0003824|GO:0004672|GO:0004872|GO:0005488|GO:0005524|GO:0006464|GO:0006468|GO:0006950|GO:0008152|GO:0009605|GO:0016020|GO:0016301
transcript_1073	GO:0000911|GO:0005515|GO:0005856|GO:0005876|GO:0006412|GO:0007049|GO:0009987|GO:0010337|GO:0016043|GO:0051225|GO:0070652
transcript_10730	GO:0000003|GO:0005576|GO:0005618|GO:0016020
transcript_10731	GO:0000166|GO:0003676|GO:0009536
transcript_10732	GO:0005739|GO:0006412|GO:0006629|GO:0006810|GO:0009058|GO:0009987|GO:0016043
transcript_10735	GO:0004812|GO:0005634|GO:0006350|GO:0016480
transcript_10737	GO:0000166|GO:0003824|GO:0005488|GO:0005515|GO:0005739|GO:0008152|GO:0009536|GO:0009987
transcript_10738	GO:0005515|GO:0005886|GO:0009536|GO:0016021
transcript_10739	GO:0003682|GO:0005515|GO:0005739
transcript_1074	GO:0009536
transcript_10742	GO:0005739
transcript_10748	GO:0000166|GO:0003824|GO:0005488|GO:0005737|GO:0005773|GO:0005774|GO:0005783|GO:0005794|GO:0005886|GO:0005975|GO:0006098|GO:0006139|GO:0009045|GO:0009056|GO:0009987|GO:0016020|GO:0019748|GO:0042732|GO:0046872
transcript_10749	GO:0005215|GO:0005783|GO:0006810|GO:0009987|GO:0016020
transcript_1075	GO:0005737|GO:0005739
transcript_10750	GO:0003677|GO:0005515|GO:0016740
transcript_10751	GO:0008152|GO:0009987
transcript_10753	GO:0006629|GO:0016126|GO:0016787
transcript_10759	GO:0005515
transcript_10760	GO:0000166|GO:0005488|GO:0006464|GO:0016301|GO:0030246
transcript_10764	GO:0005737|GO:0006350|GO:0006464|GO:0006629|GO:0006810|GO:0006950|GO:0007165|GO:0008150|GO:0008152|GO:0008219|GO:0009058|GO:0009536|GO:0009605|GO:0009607|GO:0009628|GO:0009653|GO:0009719|GO:0009987|GO:0016043|GO:0016787
transcript_10765	GO:0000166|GO:0003824|GO:0004739|GO:0005488|GO:0005634|GO:0005739|GO:0005829|GO:0005975|GO:0006091|GO:0006096|GO:0006139|GO:0006355|GO:0006950|GO:0008150|GO:0008152|GO:0009056|GO:0009628|GO:0016624|GO:0019748|GO:0043231
transcript_10766	GO:0005515|GO:0005634|GO:0005829|GO:0006464|GO:0007049|GO:0009628|GO:0009791
transcript_10767	GO:0006464|GO:0006519|GO:0007275|GO:0009056|GO:0016740
transcript_10768	GO:0004045|GO:0005739|GO:0009536|GO:0016787
transcript_10769	GO:0004143|GO:0005215|GO:0006810|GO:0009987|GO:0016020|GO:0016021|GO:0022857|GO:0055085
transcript_1077	GO:0003676|GO:0005488|GO:0005515|GO:0005622|GO:0005634|GO:0006367|GO:0006950|GO:0008270|GO:0009987|GO:0019538
transcript_10770	GO:0005794|GO:0005801|GO:0005829|GO:0006810|GO:0006886|GO:0009987|GO:0016020
transcript_10771	GO:0003824|GO:0009056|GO:0009987|GO:0019538
transcript_10773	GO:0000166|GO:0005886|GO:0006464|GO:0016301
transcript_10775	GO:0003824|GO:0005488|GO:0008152|GO:0016831|GO:0030154|GO:0030976
transcript_10779	GO:0005215|GO:0005773|GO:0005829|GO:0005886|GO:0006810|GO:0006904|GO:0009987|GO:0016192
transcript_1078	GO:0000003|GO:0000166|GO:0003677|GO:0003723|GO:0004518|GO:0005488|GO:0005634|GO:0006139|GO:0006259|GO:0006350|GO:0006464|GO:0006950|GO:0007049|GO:0007165|GO:0007267|GO:0007275|GO:0008150|GO:0009607|GO:0009628|GO:0009653|GO:0009790|GO:0009791|GO:0009908|GO
transcript_10780	GO:0003677|GO:0005783|GO:0008270
transcript_10782	GO:0003824|GO:0005886|GO:0006464|GO:0006810|GO:0006950|GO:0009628|GO:0009987|GO:0019538
transcript_10783	GO:0005634|GO:0005681|GO:0006139|GO:0008380|GO:0009060
transcript_10788	GO:0005634|GO:0005829|GO:0005886|GO:0005975|GO:0006519|GO:0007275|GO:0016787
transcript_10789	GO:0005488|GO:0009536|GO:0046872
transcript_1079	GO:0005488|GO:0005509|GO:0005737|GO:0005739|GO:0009536|GO:0016307
transcript_10792	GO:0003723|GO:0003735|GO:0005198|GO:0005840|GO:0006306|GO:0006412|GO:0009536|GO:0015934|GO:0019843
transcript_10794	GO:0003674|GO:0003824|GO:0005739|GO:0006810|GO:0008150|GO:0009056|GO:0009987|GO:0016043|GO:0019725|GO:0019748
transcript_10798	GO:0003824|GO:0009536|GO:0016881
transcript_108	GO:0000166|GO:0003676|GO:0006342
transcript_1080	GO:0000166|GO:0004672|GO:0004674|GO:0005524|GO:0005737|GO:0006464|GO:0006468|GO:0016301
transcript_10800	GO:0016020
transcript_10801	GO:0000394|GO:0004579|GO:0005783|GO:0005789|GO:0005975|GO:0006139|GO:0006464|GO:0006486|GO:0006499|GO:0006519|GO:0009058|GO:0009086|GO:0009987|GO:0016020|GO:0016021|GO:0016740|GO:0030244|GO:0048825
transcript_10803	GO:0003674|GO:0003824|GO:0005737|GO:0006091|GO:0008152|GO:0019725
transcript_10804	GO:0006519|GO:0009056|GO:0009058|GO:0009089|GO:0009536|GO:0009987|GO:0016020|GO:0016787|GO:0019538
transcript_10808	GO:0003824|GO:0004707|GO:0005488|GO:0005975|GO:0008150|GO:0009058|GO:0009536|GO:0009987|GO:0016787|GO:0043169
transcript_10809	GO:0000166|GO:0003824|GO:0005739|GO:0008152|GO:0016020
transcript_1081	GO:0003824|GO:0005886|GO:0007155|GO:0048244
transcript_10811	GO:0000166|GO:0003824|GO:0005488|GO:0005777|GO:0005829|GO:0008152
transcript_10818	GO:0005730|GO:0006139|GO:0006950|GO:0007165|GO:0009607
transcript_1082	GO:0000166|GO:0003676|GO:0003723|GO:0005524|GO:0008026|GO:0008270|GO:0016787
transcript_10821	GO:0000003|GO:0003677|GO:0003723|GO:0005515|GO:0005737|GO:0006139|GO:0006259|GO:0007275|GO:0030154|GO:0045010
transcript_10822	GO:0000166|GO:0003824|GO:0005488|GO:0005739|GO:0005773|GO:0005783|GO:0005886|GO:0006629|GO:0006950|GO:0007165|GO:0008150|GO:0009058|GO:0009607|GO:0009719|GO:0009987|GO:0016020|GO:0019748
transcript_10823	GO:0005215|GO:0005739|GO:0005773|GO:0005886|GO:0005975|GO:0006810|GO:0006839|GO:0008150|GO:0009056|GO:0009058|GO:0009536|GO:0009987|GO:0016020|GO:0016021|GO:0031966
transcript_10826	GO:0005886
transcript_10827	GO:0005488|GO:0005515|GO:0005773|GO:0008270|GO:0051258|GO:0051567
transcript_10829	GO:0000003|GO:0000166|GO:0003824|GO:0005739|GO:0006091|GO:0006139|GO:0006350|GO:0006412|GO:0006464|GO:0006519|GO:0007275|GO:0008270|GO:0009058|GO:0009507|GO:0009536|GO:0009653|GO:0009790|GO:0009791|GO:0009908|GO:0009987|GO:0015979|GO:0016043|GO:0030154
transcript_1083	GO:0000166|GO:0005829|GO:0005975|GO:0009987|GO:0016301
transcript_10830	GO:0005829|GO:0005886|GO:0006629|GO:0009058|GO:0009987|GO:0016740
transcript_10832	GO:0005488|GO:0005622
transcript_10833	GO:0000166|GO:0003676|GO:0003723|GO:0005524|GO:0005634|GO:0006139|GO:0008026|GO:0009056|GO:0009959|GO:0016787
transcript_10834	GO:0003676|GO:0006259|GO:0009058|GO:0009987|GO:0016020|GO:0016740|GO:0019538
transcript_10835	GO:0003824|GO:0005200|GO:0005488|GO:0005506|GO:0006629|GO:0006633|GO:0008152|GO:0008219|GO:0009058|GO:0009987|GO:0016020|GO:0016491|GO:0055114
transcript_10837	GO:0000166|GO:0003824|GO:0008152|GO:0009058|GO:0009536|GO:0009987
transcript_10838	GO:0000166|GO:0004672|GO:0004707|GO:0004871|GO:0005524|GO:0005634|GO:0005737|GO:0006464|GO:0006468|GO:0006950|GO:0007165|GO:0009605|GO:0009607|GO:0009628|GO:0009719|GO:0009987|GO:0016043|GO:0016301
transcript_10840	GO:0000166|GO:0003924|GO:0005488|GO:0005525|GO:0005622|GO:0005737|GO:0005768|GO:0005886|GO:0006139|GO:0006810|GO:0006950|GO:0009056|GO:0009628|GO:0009987|GO:0016020|GO:0016043|GO:0016787
transcript_10841	GO:0005215|GO:0005515|GO:0005739|GO:0006810|GO:0009987|GO:0016020
transcript_10843	GO:0000166|GO:0003824|GO:0006519|GO:0009058
transcript_10844	GO:0003824|GO:0005215|GO:0005773|GO:0006810|GO:0009987|GO:0015369|GO:0016020|GO:0016021|GO:0055085
transcript_10845	GO:0000166|GO:0004127|GO:0005524|GO:0005576|GO:0005634|GO:0005737|GO:0005829|GO:0006139|GO:0006221|GO:0009041|GO:0009058|GO:0016301|GO:0046872
transcript_10848	GO:0003676|GO:0005488|GO:0005739|GO:0031591|GO:0046872
transcript_1085	GO:0005737|GO:0005768|GO:0005794|GO:0006259|GO:0007049|GO:0009056|GO:0009987|GO:0016043
transcript_10854	GO:0000166|GO:0005739
transcript_10856	GO:0005515|GO:0005730|GO:0005737|GO:0016567
transcript_10857	GO:0003682
transcript_10858	GO:0000166|GO:0005737|GO:0006464|GO:0006810|GO:0007049|GO:0007275|GO:0009908|GO:0009987|GO:0016020|GO:0016301
transcript_10859	GO:0003676|GO:0003824|GO:0005488|GO:0009056|GO:0016787|GO:0019538|GO:0046872
transcript_1086	GO:0005102|GO:0005576|GO:0009987
transcript_10860	GO:0003824|GO:0016787
transcript_10863	GO:0005739|GO:0006629|GO:0009058|GO:0009987|GO:0016020|GO:0016021|GO:0019748|GO:0042138
transcript_10864	GO:0005488|GO:0005509|GO:0005622|GO:0008270
transcript_10865	GO:0016020|GO:0016787
transcript_10866	GO:0005737|GO:0016020|GO:0019725
transcript_10869	GO:0003866|GO:0006519|GO:0009058|GO:0009073|GO:0009423|GO:0009536|GO:0009987|GO:0016740|GO:0016765
transcript_1087	GO:0003824|GO:0006629|GO:0006950|GO:0007275|GO:0009058|GO:0009536|GO:0009628|GO:0009790|GO:0009987|GO:0016020|GO:0016043|GO:0016740
transcript_10871	GO:0000003|GO:0000166|GO:0006139|GO:0009536|GO:0009790|GO:0009791|GO:0009987|GO:0016043
transcript_10872	GO:0003676|GO:0005515
transcript_10873	GO:0005737|GO:0005739|GO:0016020
transcript_10876	GO:0006519|GO:0006950|GO:0009056|GO:0009058|GO:0009536|GO:0009607|GO:0009987|GO:0016740
transcript_10878	GO:0005515|GO:0005737
transcript_10881	GO:0003677|GO:0003746|GO:0005622|GO:0005739|GO:0006412|GO:0006414|GO:0008135
transcript_10883	GO:0003682|GO:0005198|GO:0005789|GO:0005886|GO:0016021|GO:0019048|GO:0046907
transcript_10884	GO:0005488
transcript_10885	GO:0003677|GO:0005634|GO:0006350|GO:0016491
transcript_1089	GO:0005576|GO:0005737|GO:0005975|GO:0016787
transcript_10890	GO:0005515
transcript_10891	GO:0005515|GO:0005737|GO:0005856|GO:0005874|GO:0008352|GO:0009987|GO:0010104|GO:0051013
transcript_10892	GO:0003824|GO:0005488|GO:0005737|GO:0005739|GO:0005773|GO:0006091|GO:0009536|GO:0016020
transcript_10894	GO:0008168|GO:0009536
transcript_10897	GO:0005488|GO:0005794|GO:0006810|GO:0016020|GO:0016021|GO:0016787|GO:0055085
transcript_10898	GO:0005576|GO:0005618|GO:0005975|GO:0009987|GO:0016740|GO:0016787
transcript_10899	GO:0005768|GO:0005794|GO:0009536
transcript_1090	GO:0005524|GO:0005737|GO:0016020
transcript_10900	GO:0003682|GO:0005515|GO:0005634|GO:0005737|GO:0006334|GO:0008150|GO:0009653|GO:0009791|GO:0009987|GO:0016043|GO:0030154
transcript_10903	GO:0003682
transcript_10904	GO:0000166|GO:0005215|GO:0005488|GO:0005768|GO:0005794|GO:0005886|GO:0006810|GO:0006950|GO:0007275|GO:0008219|GO:0009791|GO:0009987|GO:0016020|GO:0016043|GO:0016787
transcript_10906	GO:0000166|GO:0003676
transcript_10909	GO:0006950
transcript_10910	GO:0003676|GO:0005515|GO:0006281|GO:0009536|GO:0046983
transcript_10911	GO:0005515
transcript_10912	GO:0000003|GO:0008168|GO:0009628|GO:0009791|GO:0048573
transcript_10914	GO:0005739|GO:0005777|GO:0006228|GO:0016020|GO:0016021
transcript_10915	GO:0003677|GO:0003700|GO:0005634|GO:0006350
transcript_10916	GO:0000003|GO:0005488|GO:0005730|GO:0005829|GO:0006412|GO:0007165|GO:0008135|GO:0009790|GO:0009791|GO:0009987|GO:0016043
transcript_10917	GO:0005737|GO:0016787
transcript_10919	GO:0003676|GO:0005488|GO:0008270|GO:0008380
transcript_1092	GO:0000166|GO:0003924|GO:0005525|GO:0005634|GO:0006139|GO:0006406|GO:0006606|GO:0006810|GO:0009056|GO:0009987|GO:0016787|GO:0016874|GO:0042254
transcript_10925	GO:0003677|GO:0003824
transcript_1093	GO:0003677|GO:0005515|GO:0005622|GO:0005634|GO:0005975|GO:0006810|GO:0008152|GO:0009056|GO:0009987|GO:0016043|GO:0016740
transcript_10930	GO:0005515|GO:0005516
transcript_10931	GO:0005488
transcript_10932	GO:0003824|GO:0005488|GO:0008152
transcript_1095	GO:0000003|GO:0000166|GO:0000266|GO:0003674|GO:0003723|GO:0003824|GO:0003924|GO:0005488|GO:0005525|GO:0005737|GO:0005739|GO:0005874|GO:0005886|GO:0005938|GO:0005975|GO:0006091|GO:0006139|GO:0006355|GO:0006950|GO:0007049|GO:0007275|GO:0009056|GO:0009058|GO
transcript_10954	GO:0005215|GO:0005737|GO:0006810|GO:0016020
transcript_10966	GO:0003824|GO:0005576|GO:0005783|GO:0006629|GO:0008152|GO:0009058|GO:0009908|GO:0009987|GO:0016020
transcript_1097	GO:0003824|GO:0005739|GO:0008152|GO:0009536
transcript_10974	GO:0005739|GO:0009536
transcript_10976	GO:0003824|GO:0005737
transcript_10977	GO:0003677|GO:0003824|GO:0004842|GO:0005488|GO:0005634|GO:0005975|GO:0006007|GO:0006464|GO:0006950|GO:0008270|GO:0009056|GO:0009414|GO:0009628|GO:0009987|GO:0051865
transcript_10983	GO:0000166|GO:0003674|GO:0003676|GO:0005488|GO:0006139|GO:0006259|GO:0009056|GO:0016787
transcript_1099	GO:0000003|GO:0005829|GO:0006464|GO:0009058|GO:0009791|GO:0009987
transcript_11	GO:0005739|GO:0006139|GO:0006464|GO:0007049|GO:0009058|GO:0009220|GO:0009628|GO:0009640|GO:0009791|GO:0009908|GO:0009909|GO:0010388|GO:0016043|GO:0034968
transcript_110	GO:0000003|GO:0003677|GO:0003684|GO:0005488|GO:0005634|GO:0006259|GO:0006950|GO:0007275|GO:0009987|GO:0016020|GO:0016043|GO:0016787|GO:0030154
transcript_1100	GO:0000166|GO:0003677|GO:0003774|GO:0003777|GO:0005488|GO:0005515|GO:0005524|GO:0005575|GO:0005856|GO:0005871|GO:0005874|GO:0006139|GO:0006950|GO:0007018|GO:0008017|GO:0009056|GO:0009607|GO:0009987|GO:0016787
transcript_11002	GO:0005576|GO:0005773|GO:0005783|GO:0005829|GO:0005975|GO:0006950|GO:0009056|GO:0009536|GO:0009628|GO:0009987|GO:0016043|GO:0016787|GO:0019538
transcript_1101	GO:0003677|GO:0005515|GO:0005622|GO:0005634|GO:0009987|GO:0016043
transcript_11018	GO:0000166|GO:0005198|GO:0005737|GO:0005856|GO:0006139|GO:0009056|GO:0009987|GO:0016043|GO:0016787
transcript_1102	GO:0005737|GO:0005886|GO:0006412|GO:0008135|GO:0016043|GO:0016149
transcript_11020	GO:0005515
transcript_1103	GO:0000003|GO:0005739|GO:0006519|GO:0008150|GO:0009056|GO:0009058|GO:0009536|GO:0009790|GO:0009791|GO:0009908|GO:0009987|GO:0016043|GO:0030234
transcript_1104	GO:0005215|GO:0005886|GO:0006810|GO:0006855|GO:0008612|GO:0009607|GO:0009987|GO:0015238|GO:0015297|GO:0016020|GO:0055085
transcript_11045	GO:0003676
transcript_1105	GO:0005634|GO:0006139|GO:0006519|GO:0009058
transcript_11050	GO:0003677
transcript_11059	GO:0000785|GO:0003677|GO:0005634|GO:0006355|GO:0006511
transcript_1106	GO:0000166|GO:0003677|GO:0003824|GO:0003885|GO:0005739|GO:0008152|GO:0008762|GO:0009058|GO:0009536|GO:0009853|GO:0009987|GO:0016020|GO:0016021|GO:0016633|GO:0019853|GO:0031966|GO:0050660|GO:0080049
transcript_11060	GO:0005576|GO:0009220
transcript_11061	GO:0003723|GO:0010267
transcript_1107	GO:0003735|GO:0005198|GO:0005622|GO:0005730|GO:0005794|GO:0005829|GO:0005840|GO:0005886|GO:0006412|GO:0009909|GO:0009987
transcript_11074	GO:0003824|GO:0030570|GO:0046872
transcript_11075	GO:0005737
transcript_11082	GO:0016787
transcript_11083	GO:0003676|GO:0006259|GO:0009536
transcript_1109	GO:0003677|GO:0003700|GO:0005634|GO:0006350|GO:0006351|GO:0006355
transcript_111	GO:0005739
transcript_1110	GO:0008150|GO:0016740|GO:0030036|GO:0080048
transcript_11102	GO:0016301
transcript_11103	GO:0005739
transcript_11108	GO:0000003|GO:0005576|GO:0005737|GO:0019953
transcript_1111	GO:0000166|GO:0001510|GO:0003676|GO:0003723|GO:0005488|GO:0005524|GO:0005730|GO:0005829|GO:0006139|GO:0006364|GO:0008026|GO:0016787|GO:0042023
transcript_11119	GO:0005515
transcript_1112	GO:0000166|GO:0005488|GO:0005524|GO:0005886|GO:0008270|GO:0009506|GO:0009630|GO:0009793|GO:0016020
transcript_11123	GO:0003824|GO:0005488|GO:0005737|GO:0006519|GO:0008152|GO:0009058|GO:0016491|GO:0016706|GO:0019748|GO:0055114
transcript_11124	GO:0006886|GO:0009060
transcript_1113	GO:0005515
transcript_11136	GO:0009536
transcript_11146	GO:0003677|GO:0004803|GO:0006259|GO:0006313|GO:0015074
transcript_11148	GO:0006810
transcript_1115	GO:0003723|GO:0003824|GO:0005975|GO:0005992|GO:0009058|GO:0009987
transcript_11162	GO:0003676|GO:0008168
transcript_11164	GO:0006886|GO:0019288
transcript_11166	GO:0003676
transcript_1117	GO:0000145|GO:0005634|GO:0005737|GO:0005829|GO:0006810|GO:0006904|GO:0007275|GO:0009653|GO:0009856|GO:0009987|GO:0016043|GO:0016049|GO:0030154
transcript_1118	GO:0005739|GO:0008150
transcript_1119	GO:0009536
transcript_11197	GO:0003676|GO:0006259
transcript_112	GO:0000956|GO:0001510|GO:0003676|GO:0003723|GO:0005634|GO:0005730|GO:0005829|GO:0005886|GO:0006139|GO:0006364|GO:0006397|GO:0006606|GO:0006810|GO:0007275|GO:0009553|GO:0009933|GO:0009987|GO:0032543
transcript_11204	GO:0003674|GO:0004871|GO:0005488|GO:0005576|GO:0007165|GO:0007267|GO:0007275|GO:0009653|GO:0009856|GO:0009987|GO:0016043|GO:0016049|GO:0030154
transcript_11209	GO:0097159|GO:1901363
transcript_1121	GO:0030154
transcript_11211	GO:0005515
transcript_11214	GO:0005488|GO:0008152|GO:0009987
transcript_1122	GO:0000166|GO:0000911|GO:0003774|GO:0003777|GO:0005515|GO:0005524|GO:0005856|GO:0005871|GO:0005874|GO:0005886|GO:0007018|GO:0007049|GO:0008283|GO:0009506|GO:0009734|GO:0009987|GO:0044206
transcript_1123	GO:0005515
transcript_11236	GO:0003676|GO:0004674|GO:0005524
transcript_1124	GO:0000166|GO:0003824|GO:0005829|GO:0006519|GO:0009058|GO:0009536|GO:0009719
transcript_11242	GO:0003887|GO:0016788
transcript_11245	GO:0003824|GO:0016787
transcript_1125	GO:0005198|GO:0005215|GO:0005773|GO:0005840|GO:0005886|GO:0006629|GO:0006810|GO:0009056|GO:0009536|GO:0009987|GO:0016020|GO:0016043
transcript_11253	GO:0000166|GO:0005488|GO:0005515|GO:0005618|GO:0005739|GO:0005773|GO:0005975|GO:0006091|GO:0006139|GO:0006950|GO:0008150|GO:0009056|GO:0009058|GO:0009987|GO:0016020|GO:0019538|GO:0030234
transcript_1126	GO:0005737|GO:0016020
transcript_1127	GO:0005737|GO:0005794|GO:0016020|GO:0016021|GO:0019915
transcript_1128	GO:0006950
transcript_1129	GO:0000166|GO:0001510|GO:0003824|GO:0004088|GO:0005524|GO:0005737|GO:0005951|GO:0006139|GO:0006164|GO:0006519|GO:0006526|GO:0006541|GO:0006543|GO:0006950|GO:0007154|GO:0008312|GO:0009056|GO:0009058|GO:0009536|GO:0009570|GO:0009987|GO:0009991|GO:0016787|GO
transcript_113	GO:0005524|GO:0005794|GO:0006139|GO:0006397|GO:0008150|GO:0008380|GO:0009294|GO:0009987
transcript_1130	GO:0003824|GO:0004591|GO:0005488|GO:0005739|GO:0005774|GO:0006091|GO:0006099|GO:0008150|GO:0008152|GO:0009056|GO:0016624|GO:0030976
transcript_11301	GO:0005488|GO:0005737|GO:0008152|GO:0009987|GO:0016787
transcript_1131	GO:0005215|GO:0005886|GO:0009507|GO:0009536|GO:0015079|GO:0016020|GO:0016021|GO:0031048
transcript_11315	GO:0005515
transcript_11318	GO:0000911|GO:0001510|GO:0004177|GO:0005730|GO:0005886|GO:0006139|GO:0006164|GO:0006606|GO:0008152|GO:0008235|GO:0009220|GO:0009640|GO:0010388
transcript_1133	GO:0005086|GO:0005524|GO:0005634|GO:0005794|GO:0005829|GO:0006810|GO:0007165|GO:0007275|GO:0009987|GO:0016746|GO:0030234|GO:0032012
transcript_11337	GO:0000166|GO:0003674|GO:0003824|GO:0006950|GO:0008152|GO:0016787|GO:0019725
transcript_11338	GO:0003824|GO:0016706
transcript_1134	GO:0003824|GO:0005488|GO:0005634|GO:0005737|GO:0006464|GO:0007275|GO:0009056|GO:0009987|GO:0019538
transcript_1135	GO:0004725|GO:0005975|GO:0006470|GO:0006984|GO:0007165|GO:0008138|GO:0008152|GO:0009987|GO:0016787
transcript_11357	GO:0006508|GO:0008234|GO:0051726
transcript_1136	GO:0004721|GO:0005488|GO:0005515|GO:0005634|GO:0005829|GO:0005886|GO:0016787|GO:0040020
transcript_11364	GO:0003723|GO:0030246
transcript_1137	GO:0000166|GO:0003712|GO:0004674|GO:0005524|GO:0005886|GO:0006464|GO:0009536|GO:0016301
transcript_11371	GO:0016787
transcript_11373	GO:0003824|GO:0005488|GO:0005737|GO:0006810|GO:0007275|GO:0008152|GO:0009653|GO:0009856|GO:0009987|GO:0016043|GO:0016049|GO:0030154
transcript_1138	GO:0005515
transcript_1139	GO:0000003|GO:0000791|GO:0000956|GO:0003677|GO:0003935|GO:0004674|GO:0005515|GO:0005622|GO:0005634|GO:0005720|GO:0006139|GO:0006346|GO:0006350|GO:0006351|GO:0006464|GO:0006950|GO:0007049|GO:0007275|GO:0007346|GO:0008150|GO:0009056|GO:0009507|GO:0009628|GO
transcript_11391	GO:0005515
transcript_11393	GO:0005515
transcript_11395	GO:0003676|GO:0005515|GO:0045492
transcript_11404	GO:0003677
transcript_11405	GO:0004650|GO:0005524|GO:0005576|GO:0005975|GO:0016787|GO:0071555
transcript_1141	GO:0000166|GO:0005215|GO:0005524|GO:0005739|GO:0005777|GO:0006139|GO:0006629|GO:0006810|GO:0006950|GO:0007165|GO:0009056|GO:0009607|GO:0009791|GO:0009987|GO:0016020|GO:0016021|GO:0016043|GO:0016787|GO:0016887|GO:0019538|GO:0019748|GO:0042626|GO:0055085
transcript_11418	GO:0003677|GO:0005634|GO:0006084
transcript_1142	GO:0000910|GO:0005515|GO:0005634|GO:0005737|GO:0005773|GO:0005856|GO:0006259|GO:0007049|GO:0007610|GO:0009058|GO:0009607|GO:0009653|GO:0009987|GO:0016043|GO:0016887
transcript_11422	GO:0000166|GO:0005488|GO:0016301
transcript_11428	GO:0005515|GO:0006091|GO:0009536|GO:0009987|GO:0015979|GO:0016020|GO:0016043|GO:0019538
transcript_1143	GO:0004197|GO:0006508|GO:0006612|GO:0006810|GO:0006950|GO:0007165|GO:0008219|GO:0009056|GO:0009058|GO:0009607|GO:0009697|GO:0009863|GO:0009987|GO:0010363|GO:0016043|GO:0016787|GO:0019538|GO:0030968|GO:0031348|GO:0043068|GO:0043069|GO:0045087
transcript_1144	GO:0009536|GO:0009628
transcript_11441	GO:0003700|GO:0043531
transcript_11453	GO:0000723|GO:0003678|GO:0005737|GO:0006259|GO:0006281|GO:0006950|GO:0009987|GO:0016043|GO:0016787
transcript_11459	GO:0000003|GO:0005576|GO:0005618|GO:0016020
transcript_1147	GO:0009056|GO:0016787|GO:0019538
transcript_11476	GO:0005515
transcript_11488	GO:0003676|GO:0008270|GO:0009793
transcript_1149	GO:0000003|GO:0003824|GO:0004601|GO:0005488|GO:0005618|GO:0005886|GO:0006950|GO:0006979|GO:0008150|GO:0008152|GO:0009056|GO:0009536|GO:0009628|GO:0009790|GO:0009791|GO:0009987|GO:0016688|GO:0020037|GO:0055114
transcript_115	GO:0005515|GO:0005737|GO:0005739|GO:0007165
transcript_1150	GO:0006139|GO:0009908|GO:0040029
transcript_1151	GO:0005488|GO:0005739|GO:0016020
transcript_11510	GO:0008234|GO:0009640
transcript_11532	GO:0006950|GO:0007154|GO:0008152|GO:0009987|GO:0009991
transcript_1154	GO:0000166|GO:0005634|GO:0005829|GO:0005975|GO:0006464|GO:0006629|GO:0006950|GO:0007165|GO:0007275|GO:0009058|GO:0009607|GO:0009628|GO:0009719|GO:0009791|GO:0009987|GO:0016301|GO:0040007
transcript_11545	GO:0003682|GO:0006869
transcript_11558	GO:0000166|GO:0004672|GO:0005488|GO:0005524|GO:0005739|GO:0006464|GO:0006468|GO:0016301
transcript_1156	GO:0000003|GO:0005198|GO:0005730|GO:0005737|GO:0005747|GO:0005856|GO:0006139|GO:0006259|GO:0006350|GO:0006464|GO:0006950|GO:0007049|GO:0007165|GO:0007267|GO:0007275|GO:0008150|GO:0009607|GO:0009628|GO:0009653|GO:0009790|GO:0009791|GO:0009908|GO:0009987|GO
transcript_1157	GO:0000003|GO:0005488|GO:0005829|GO:0006139|GO:0006464|GO:0006810|GO:0007275|GO:0009058|GO:0009987|GO:0016043|GO:0016740|GO:0030154
transcript_11573	GO:0003723
transcript_11577	GO:0005515
transcript_1158	GO:0000166|GO:0003843|GO:0004672|GO:0004674|GO:0005488|GO:0005509|GO:0005524|GO:0005634|GO:0005737|GO:0005886|GO:0006464|GO:0006468|GO:0006950|GO:0007165|GO:0009628|GO:0009719|GO:0016301
transcript_1159	GO:0005515|GO:0005773|GO:0005774|GO:0005886|GO:0009506|GO:0009507|GO:0009536|GO:0016020|GO:0016776
transcript_11593	GO:0003676|GO:0005488|GO:0005737|GO:0005975|GO:0008270|GO:0016787
transcript_1162	GO:0005576|GO:0005737|GO:0005773|GO:0005886|GO:0008289|GO:0016020
transcript_11626	GO:0003824|GO:0005488|GO:0008152|GO:0009987
transcript_11627	GO:0005515
transcript_1163	GO:0030246|GO:0043531
transcript_11638	GO:0005515
transcript_1164	GO:0005635|GO:0005643|GO:0006810|GO:0009987|GO:0016020|GO:0016021|GO:0016973
transcript_11648	GO:0005739
transcript_1165	GO:0005488|GO:0007165|GO:0008080|GO:0016740
transcript_11659	GO:0005524|GO:0005730
transcript_1166	GO:0000724|GO:0003677|GO:0003712|GO:0003910|GO:0004402|GO:0005488|GO:0005515|GO:0005634|GO:0005739|GO:0006350|GO:0006355|GO:0006464|GO:0008270|GO:0009987|GO:0016043|GO:0016740|GO:0030528|GO:0042545
transcript_11663	GO:0009056|GO:0016787|GO:0019538
transcript_11666	GO:0008153|GO:0008483|GO:0008696|GO:0009570|GO:0009845|GO:0046654
transcript_1167	GO:0003735|GO:0005198|GO:0005634|GO:0005739|GO:0005829|GO:0005840|GO:0006412|GO:0006535|GO:0006950|GO:0008150|GO:0009628
transcript_11677	GO:0005488|GO:0005737|GO:0008150|GO:0016020|GO:0016301
transcript_1168	GO:0000439|GO:0004003|GO:0005634|GO:0005737|GO:0006139|GO:0006259|GO:0006289|GO:0006350|GO:0006950|GO:0016787|GO:0042127|GO:0045493
transcript_11686	GO:0003677|GO:0005773|GO:0006270|GO:0015098|GO:0016021|GO:0031966
transcript_11689	GO:0000166|GO:0005737|GO:0006464|GO:0008150|GO:0016020|GO:0016301|GO:0030246
transcript_1169	GO:0000166|GO:0005488|GO:0005654|GO:0005730|GO:0005829|GO:0006139|GO:0007275|GO:0009536|GO:0010583|GO:0040029|GO:0046872
transcript_11694	GO:0005634
transcript_11695	GO:0000166|GO:0003824|GO:0006139|GO:0006412|GO:0008135|GO:0016301|GO:0016787
transcript_117	GO:0004871|GO:0004872|GO:0005622|GO:0005634|GO:0005829|GO:0006464|GO:0007165|GO:0008565|GO:0009056|GO:0009605|GO:0009628|GO:0009908|GO:0009987|GO:0019538
transcript_11704	GO:0000166|GO:0004674|GO:0005198|GO:0005524|GO:0005739|GO:0008152|GO:0009651|GO:0009987|GO:0016301
transcript_1171	GO:0005215|GO:0006810|GO:0006816|GO:0008270|GO:0016020|GO:0016891
transcript_11713	GO:0003824|GO:0009536
transcript_11719	GO:0005515|GO:0005739
transcript_1172	GO:0003723|GO:0003735|GO:0005198|GO:0005622|GO:0005739|GO:0005840|GO:0006350|GO:0006354|GO:0006412|GO:0009536|GO:0009570|GO:0009773|GO:0009941|GO:0019288|GO:0019843|GO:0035304
transcript_11721	GO:0003824|GO:0005777|GO:0008152
transcript_11725	GO:0003677|GO:0005488|GO:0005739|GO:0006259
transcript_11731	GO:0003824
transcript_11740	GO:0005515
transcript_1175	GO:0005737|GO:0005829|GO:0005886
transcript_1176	GO:0000166|GO:0005488|GO:0005515|GO:0005524|GO:0005618|GO:0005622|GO:0005739|GO:0005773|GO:0005794|GO:0005975|GO:0006091|GO:0006139|GO:0006950|GO:0008150|GO:0009056|GO:0009058|GO:0009536|GO:0009607|GO:0009628|GO:0009987|GO:0016020|GO:0019538
transcript_11768	GO:0003676|GO:0006259|GO:0015074|GO:0016558
transcript_11772	GO:0005515
transcript_11775	GO:0005739
transcript_1178	GO:0003824|GO:0005488|GO:0005576|GO:0005739|GO:0006519|GO:0006950|GO:0008152|GO:0008219|GO:0008270|GO:0009058|GO:0009607|GO:0009902|GO:0016491|GO:0019748|GO:0055114
transcript_11786	GO:0016020
transcript_11789	GO:0005488
transcript_1179	GO:0003743|GO:0003824|GO:0005488|GO:0008152|GO:0008270|GO:0016491|GO:0055114
transcript_11792	GO:0005215|GO:0005737|GO:0005739|GO:0005886|GO:0006519|GO:0006810|GO:0008152|GO:0009058|GO:0009536|GO:0009607|GO:0009987|GO:0016787
transcript_11793	GO:0003723|GO:0005524
transcript_118	GO:0000003|GO:0005737|GO:0005783|GO:0005975|GO:0006629|GO:0006950|GO:0008150|GO:0009058|GO:0009536|GO:0009628|GO:0009719|GO:0009790|GO:0009791|GO:0009987|GO:0016020|GO:0016740
transcript_1180	GO:0005515|GO:0005622|GO:0009987|GO:0019538
transcript_11805	GO:0005515
transcript_1181	GO:0000166|GO:0000956|GO:0003735|GO:0003824|GO:0004672|GO:0004674|GO:0004842|GO:0005488|GO:0005515|GO:0005524|GO:0005768|GO:0005769|GO:0005794|GO:0005802|GO:0006091|GO:0006139|GO:0006464|GO:0006511|GO:0006810|GO:0006950|GO:0006952|GO:0007165|GO:0008270|GO
transcript_11811	GO:0003677|GO:0003824|GO:0006259
transcript_11814	GO:0000166|GO:0003824|GO:0006139|GO:0006412|GO:0006519|GO:0009536
transcript_1182	GO:0000166|GO:0003676|GO:0003677|GO:0005524|GO:0005634|GO:0005739|GO:0009606|GO:0009628|GO:0016787
transcript_11820	GO:0003677|GO:0006355
transcript_11821	GO:0003824|GO:0005488|GO:0005737
transcript_1183	GO:0005739|GO:0006412|GO:0006629|GO:0006633|GO:0009058|GO:0009536|GO:0009987|GO:0016740|GO:0016787|GO:0016790
transcript_1184	GO:0004185|GO:0005737|GO:0006508|GO:0008173|GO:0009056|GO:0016787|GO:0019538
transcript_11841	GO:0004857|GO:0030599
transcript_1185	GO:0005618|GO:0005623|GO:0005737|GO:0005886|GO:0005975|GO:0006091|GO:0006810|GO:0006950|GO:0007275|GO:0008150|GO:0009056|GO:0009058|GO:0009536|GO:0009605|GO:0009628|GO:0009653|GO:0009987|GO:0016043|GO:0016049|GO:0030154
transcript_11856	GO:0000166
transcript_1186	GO:0007165|GO:0008152|GO:0009628|GO:0009719|GO:0009987|GO:0016787
transcript_11865	GO:0000003|GO:0009653|GO:0009908
transcript_11866	GO:0005737
transcript_11874	GO:0005488|GO:0005622
transcript_11878	GO:0003676|GO:0005488
transcript_1188	GO:0005488|GO:0005509|GO:0005737|GO:0005794|GO:0005886|GO:0006810|GO:0009987
transcript_11883	GO:0003677|GO:0005488|GO:0005622|GO:0005654|GO:0006139|GO:0006259|GO:0006350|GO:0007049|GO:0007275|GO:0008152|GO:0009058|GO:0009653|GO:0009908|GO:0009987|GO:0016043|GO:0016740|GO:0040029
transcript_1189	GO:0000166|GO:0000381|GO:0000932|GO:0003676|GO:0003723|GO:0003824|GO:0005622|GO:0005634|GO:0005737|GO:0006139|GO:0006397|GO:0008152|GO:0008380|GO:0009845|GO:0009846
transcript_1190	GO:0000166|GO:0003824|GO:0003958|GO:0005488|GO:0005506|GO:0005524|GO:0005783|GO:0005829|GO:0006519|GO:0006810|GO:0008152|GO:0009719|GO:0009987|GO:0010181|GO:0016020|GO:0016491|GO:0019748|GO:0055114
transcript_11902	GO:0003824|GO:0009560
transcript_11904	GO:0003677|GO:0004518|GO:0005488|GO:0006259|GO:0006950|GO:0009536
transcript_1191	GO:0004518|GO:0016787
transcript_11916	GO:0016020
transcript_11917	GO:0005618|GO:0005737|GO:0005975|GO:0016787
transcript_1192	GO:0005634|GO:0009536|GO:0016020
transcript_11920	GO:0006259|GO:0006950|GO:0009987|GO:0016043|GO:0016787
transcript_11924	GO:0005515
transcript_1193	GO:0005623|GO:0006629|GO:0016787
transcript_11930	GO:0005576|GO:0005615|GO:0006635
transcript_1194	GO:0000287|GO:0003824|GO:0004805|GO:0005975|GO:0005992|GO:0006950|GO:0009058|GO:0009628|GO:0009987|GO:0016787|GO:0047262
transcript_1195	GO:0005737|GO:0009536
transcript_1196	GO:0003674|GO:0005488
transcript_11968	GO:0005576|GO:0005975|GO:0016787
transcript_1197	GO:0000166|GO:0004672|GO:0004674|GO:0005524|GO:0005634|GO:0005737|GO:0006355|GO:0006464|GO:0006468|GO:0007049|GO:0009987|GO:0016301
transcript_11975	GO:0005198|GO:0005840|GO:0006412
transcript_11978	GO:0005515|GO:0005634|GO:0005737|GO:0005856|GO:0009987|GO:0016043
transcript_1198	GO:0000166|GO:0003676|GO:0005739|GO:0016787
transcript_11985	GO:0003676|GO:0005488|GO:0005739|GO:0008270|GO:0009536
transcript_1199	GO:0000003|GO:0004674|GO:0005515|GO:0006139|GO:0006350|GO:0006355|GO:0007049|GO:0008284|GO:0009056|GO:0009653|GO:0009790|GO:0009791|GO:0009987|GO:0016043
transcript_12	GO:0000079|GO:0000166|GO:0003677|GO:0005488|GO:0005515|GO:0005622|GO:0005634|GO:0006139|GO:0006259|GO:0006350|GO:0006457|GO:0006464|GO:0006950|GO:0007049|GO:0007267|GO:0007275|GO:0008152|GO:0009058|GO:0009607|GO:0009628|GO:0009653|GO:0009791|GO:0009987|GO
transcript_1200	GO:0000166|GO:0005515|GO:0005524|GO:0005576|GO:0005618|GO:0005730|GO:0005739|GO:0005829|GO:0005886|GO:0006457|GO:0006950|GO:0007275|GO:0008152|GO:0009628|GO:0009908|GO:0009987|GO:0019538|GO:0051082
transcript_1201	GO:0000166|GO:0003924|GO:0005525|GO:0005622|GO:0005634|GO:0005737|GO:0005773|GO:0005886|GO:0006810|GO:0007165|GO:0007264|GO:0008150|GO:0009987|GO:0010267|GO:0015031|GO:0016787
transcript_1202	GO:0003677|GO:0003682|GO:0005739|GO:0009089|GO:0009660|GO:0042176
transcript_1203	GO:0009536
transcript_12033	GO:0003676|GO:0005488|GO:0006950|GO:0009628
transcript_1204	GO:0000166|GO:0003677|GO:0005524|GO:0005525|GO:0005829|GO:0005886|GO:0005975|GO:0006091|GO:0006094|GO:0006096|GO:0006623|GO:0006810|GO:0006950|GO:0008150|GO:0009056|GO:0009058|GO:0009506|GO:0009628|GO:0009651|GO:0009987|GO:0015093|GO:0015684|GO:0016021|GO
transcript_1205	GO:0000166|GO:0005515|GO:0005524|GO:0005618|GO:0005622|GO:0005730|GO:0005737|GO:0005886|GO:0006281|GO:0006310|GO:0009056|GO:0009378|GO:0016787|GO:0016887|GO:0019538
transcript_1206	GO:0005773|GO:0006139|GO:0009058|GO:0009536
transcript_12063	GO:0003677|GO:0010182
transcript_12065	GO:0003676|GO:0008270|GO:0048439
transcript_12068	GO:0003824|GO:0005488|GO:0005634|GO:0006464|GO:0007275|GO:0009056|GO:0009987|GO:0019538
transcript_1207	GO:0005515|GO:0008270|GO:0016567
transcript_12076	GO:0006629|GO:0016787
transcript_1208	GO:0005488|GO:0008270|GO:0010413
transcript_1209	GO:0005515
transcript_1210	GO:0005737
transcript_12101	GO:0003677|GO:0005515|GO:0009536|GO:0048825
transcript_12107	GO:0000166
transcript_1211	GO:0005737|GO:0005794|GO:0005975|GO:0006007|GO:0006810|GO:0009056|GO:0009058|GO:0009987|GO:0016020|GO:0016021|GO:0030244|GO:0048193
transcript_12113	GO:0003676|GO:0005488|GO:0005634|GO:0006950|GO:0009628
transcript_1212	GO:0000166|GO:0005488|GO:0005737|GO:0006464|GO:0016301|GO:0030246
transcript_12129	GO:0003676|GO:0005515|GO:0005622|GO:0005737|GO:0046983
transcript_1213	GO:0003824|GO:0005215|GO:0005515|GO:0005622|GO:0006810
transcript_12132	GO:0000165|GO:0001510|GO:0004672|GO:0004674|GO:0005524|GO:0006468|GO:0006612|GO:0006857|GO:0006865|GO:0009697|GO:0009862|GO:0009867|GO:0010200|GO:0010310|GO:0010363|GO:0016021|GO:0016045|GO:0016301|GO:0031348|GO:0042742|GO:0043900|GO:0050832
transcript_12145	GO:0000166|GO:0005634|GO:0005737|GO:0006950|GO:0043531
transcript_1215	GO:0003677|GO:0003700|GO:0006094|GO:0006350|GO:0016020|GO:0016021|GO:0016043|GO:0030528
transcript_1216	GO:0000003|GO:0005515|GO:0005739|GO:0007049|GO:0007275|GO:0009536|GO:0009790|GO:0009791|GO:0016043
transcript_12164	GO:0004518
transcript_12169	GO:0005515|GO:0006432|GO:0043531
transcript_1217	GO:0000166|GO:0005515|GO:0005634|GO:0005783|GO:0005829|GO:0005886|GO:0006629|GO:0006810|GO:0007049|GO:0007165|GO:0007275|GO:0008152|GO:0009058|GO:0009653|GO:0009987|GO:0016020|GO:0016043|GO:0030154|GO:0030234|GO:0040007
transcript_1218	GO:0005215|GO:0005576|GO:0005783|GO:0006810|GO:0009987|GO:0016020
transcript_12188	GO:0005622|GO:0005737|GO:0006259
transcript_1219	GO:0005515
transcript_12195	GO:0005515
transcript_122	GO:0005634|GO:0005737|GO:0008152|GO:0008168|GO:0009987|GO:0016740
transcript_1220	GO:0000287|GO:0003824|GO:0005488|GO:0005829|GO:0006519|GO:0008150|GO:0009056|GO:0009407|GO:0009855|GO:0009987|GO:0010583|GO:0016740|GO:0016831|GO:0019748|GO:0030976|GO:0046482
transcript_12205	GO:0003676|GO:0003824|GO:0005622|GO:0006259
transcript_12208	GO:0005737
transcript_1222	GO:0003676|GO:0005730|GO:0006139|GO:0009536|GO:0009579|GO:0009987|GO:0016020
transcript_1223	GO:0000003|GO:0003677|GO:0003824|GO:0003917|GO:0003918|GO:0005622|GO:0005634|GO:0005694|GO:0005730|GO:0006259|GO:0006265|GO:0007275|GO:0008150|GO:0009058|GO:0009653|GO:0009693|GO:0009790|GO:0009791|GO:0009908|GO:0009987|GO:0016020|GO:0016043|GO:0030154|GO
transcript_1224	GO:0003677|GO:0005215|GO:0006810|GO:0016020|GO:0016021
transcript_1225	GO:0005488
transcript_12257	GO:0015031|GO:0016020|GO:0031048
transcript_1226	GO:0000166|GO:0005215|GO:0005737|GO:0005886|GO:0006139|GO:0006810|GO:0009056|GO:0009987|GO:0016020|GO:0016787
transcript_12265	GO:0008152|GO:0009987|GO:0016301
transcript_12267	GO:0003723|GO:0005198|GO:0005840|GO:0006412
transcript_1227	GO:0000166|GO:0003824|GO:0006139|GO:0006412|GO:0008135|GO:0016301|GO:0016787
transcript_12274	GO:0005759
transcript_12276	GO:0003824|GO:0004089|GO:0005488|GO:0005622|GO:0005737
transcript_12279	GO:0003824|GO:0005829|GO:0005886|GO:0006629|GO:0006810|GO:0006950|GO:0008152|GO:0009058|GO:0009628|GO:0009987|GO:0016020|GO:0016043|GO:0016740
transcript_1228	GO:0005488|GO:0008026|GO:0009055|GO:0009570|GO:0042026|GO:0046872
transcript_12281	GO:0003677|GO:0003723|GO:0005515|GO:0005886
transcript_12288	GO:0003824|GO:0030570|GO:0042546
transcript_12289	GO:0004857|GO:0005618|GO:0006096|GO:0008152|GO:0016787|GO:0030599
transcript_1229	GO:0005634|GO:0005739|GO:0006259|GO:0006950|GO:0007049|GO:0007165
transcript_12290	GO:0003677|GO:0004842|GO:0005488|GO:0005622|GO:0005634|GO:0006259|GO:0006281|GO:0008150|GO:0008270|GO:0010228
transcript_1230	GO:0000502|GO:0005515|GO:0005622|GO:0005886|GO:0006396|GO:0006511|GO:0007275|GO:0008150|GO:0009056|GO:0009536|GO:0019538|GO:0030234|GO:0042176
transcript_12307	GO:0005739|GO:0009536
transcript_12308	GO:0000166|GO:0008152|GO:0009987|GO:0016301
transcript_1231	GO:0000166|GO:0004672|GO:0004674|GO:0005524|GO:0005737|GO:0005774|GO:0006434|GO:0006464|GO:0006468|GO:0009875|GO:0016301|GO:0048544
transcript_12313	GO:0008270
transcript_12314	GO:0004650|GO:0005576|GO:0005975|GO:0008152|GO:0016787|GO:0019013|GO:0071555
transcript_12316	GO:0003824
transcript_1233	GO:0005515|GO:0005739|GO:0005773|GO:0005774|GO:0006346|GO:0016020
transcript_12330	GO:0005488|GO:0005622|GO:0005634|GO:0008150|GO:0008152|GO:0009987|GO:0016567|GO:0016740|GO:0018024
transcript_1234	GO:0005488|GO:0006094|GO:0006096|GO:0008270|GO:0051536
transcript_12349	GO:0005515
transcript_1235	GO:0005739|GO:0006350|GO:0006464|GO:0007049|GO:0009536|GO:0009628|GO:0009791|GO:0009908|GO:0016043
transcript_12357	GO:0003677|GO:0003682
transcript_12358	GO:0004857|GO:0030599
transcript_1237	GO:0005737|GO:0005739|GO:0005768|GO:0005794|GO:0009536
transcript_1238	GO:0003676|GO:0005737|GO:0005983|GO:0008152|GO:0009987|GO:0016740
transcript_12381	GO:0005739|GO:0009536
transcript_12385	GO:0005488
transcript_1239	GO:0000145|GO:0004674|GO:0005737|GO:0005739|GO:0006810|GO:0006887|GO:0009987
transcript_12397	GO:0005576|GO:0005618|GO:0005886|GO:0008152|GO:0016787
transcript_1240	GO:0000166|GO:0005515|GO:0005773|GO:0005886|GO:0006464|GO:0007165|GO:0009058|GO:0009536|GO:0009719|GO:0016301
transcript_12400	GO:0009536
transcript_12404	GO:0005488|GO:0005739
transcript_1241	GO:0000166|GO:0004176|GO:0004672|GO:0004674|GO:0005524|GO:0005886|GO:0006464|GO:0006468|GO:0016301
transcript_12427	GO:0005488
transcript_1243	GO:0006629|GO:0006810|GO:0007034|GO:0015031
transcript_12434	GO:0000166|GO:0003676|GO:0005515|GO:0006950
transcript_12435	GO:0004252|GO:0016787
transcript_12454	GO:0005515
transcript_1246	GO:0000166|GO:0004497|GO:0004672|GO:0004674|GO:0005488|GO:0005524|GO:0005622|GO:0005737|GO:0005739|GO:0006464|GO:0006468|GO:0016301|GO:0016740|GO:0030246|GO:0030247
transcript_12467	GO:0016020
transcript_1247	GO:0005488|GO:0005773|GO:0005886|GO:0006519|GO:0006629|GO:0006950|GO:0007165|GO:0008219|GO:0009056|GO:0009628|GO:0009719|GO:0009987|GO:0016787
transcript_12471	GO:0004222|GO:0006508|GO:0016020|GO:0016560
transcript_12473	GO:0003824|GO:0004722|GO:0006470|GO:0008422|GO:0046872
transcript_12476	GO:0016740|GO:0043531
transcript_1248	GO:0000003|GO:0003677|GO:0003899|GO:0005654|GO:0005665|GO:0005773|GO:0005886|GO:0006139|GO:0006259|GO:0006350|GO:0006351|GO:0006366|GO:0006464|GO:0008152|GO:0009058|GO:0009536|GO:0009791|GO:0009987|GO:0010498|GO:0016567|GO:0016740|GO:0040029
transcript_1249	GO:0000003|GO:0003677|GO:0003723|GO:0005654|GO:0005847|GO:0005886|GO:0006139|GO:0006259|GO:0006350|GO:0006351|GO:0006464|GO:0006629|GO:0006950|GO:0007049|GO:0007267|GO:0009056|GO:0009058|GO:0009607|GO:0009628|GO:0009790|GO:0009791|GO:0009987|GO:0016043|GO
transcript_12491	GO:0005618|GO:0008150
transcript_12493	GO:0000166|GO:0003677|GO:0005739|GO:0009536|GO:0016787
transcript_125	GO:0005737|GO:0005886|GO:0009719|GO:0016049
transcript_1250	GO:0000166|GO:0005488|GO:0005773|GO:0005794|GO:0005829|GO:0005886|GO:0006464|GO:0006810|GO:0007165|GO:0008150|GO:0009058|GO:0009987|GO:0016020|GO:0030234
transcript_12509	GO:0005634|GO:0006810|GO:0009536|GO:0016020
transcript_1251	GO:0016787|GO:0043141
transcript_1252	GO:0000003|GO:0000278|GO:0003677|GO:0005634|GO:0005975|GO:0006139|GO:0006259|GO:0006350|GO:0006396|GO:0006950|GO:0007049|GO:0007062|GO:0007129|GO:0007131|GO:0008138|GO:0008150|GO:0008284|GO:0009056|GO:0009058|GO:0009628|GO:0009987|GO:0010332|GO:0010413|GO
transcript_12523	GO:0000166|GO:0005737|GO:0006139|GO:0006412|GO:0008135|GO:0009056|GO:0016787
transcript_1254	GO:0000166|GO:0003824|GO:0005488|GO:0005737
transcript_1255	GO:0003676|GO:0004652|GO:0004672|GO:0005488|GO:0005524|GO:0046872
transcript_12562	GO:0005215|GO:0006810|GO:0016020
transcript_12567	GO:0003677|GO:0003682|GO:0009536
transcript_1257	GO:0003824|GO:0005975|GO:0006139|GO:0006350|GO:0006519|GO:0006629|GO:0006950|GO:0007275|GO:0008152|GO:0009056|GO:0009058|GO:0009507|GO:0009535|GO:0009536|GO:0009579|GO:0009628|GO:0009653|GO:0009987|GO:0015711|GO:0016020|GO:0019748|GO:0030154|GO:0046422|GO
transcript_1258	GO:0003677|GO:0005488|GO:0005739
transcript_1259	GO:0000003|GO:0000145|GO:0003677|GO:0003723|GO:0003824|GO:0003924|GO:0005576|GO:0005634|GO:0005737|GO:0005829|GO:0005886|GO:0005975|GO:0006091|GO:0006259|GO:0006810|GO:0006887|GO:0006950|GO:0007049|GO:0007275|GO:0008150|GO:0009056|GO:0009058|GO:0009628|GO
transcript_12591	GO:0003824
transcript_126	GO:0000166|GO:0005215|GO:0005524|GO:0005739|GO:0006139|GO:0006810|GO:0009056|GO:0009536|GO:0016020|GO:0016491|GO:0016787
transcript_1260	GO:0000003|GO:0003677|GO:0003899|GO:0005488|GO:0005634|GO:0006139|GO:0006259|GO:0006350|GO:0006351|GO:0006355|GO:0006464|GO:0006950|GO:0007017|GO:0007049|GO:0007275|GO:0008270|GO:0009056|GO:0009628|GO:0016043|GO:0016740|GO:0030154|GO:0032549|GO:0051788
transcript_1261	GO:0004571|GO:0005488|GO:0005509|GO:0005768|GO:0005794|GO:0005975|GO:0006464|GO:0006810|GO:0007275|GO:0009058|GO:0009987|GO:0016020|GO:0016787
transcript_1262	GO:0000166|GO:0003676|GO:0003723
transcript_12629	GO:0000003|GO:0005488|GO:0005634|GO:0006139|GO:0006259|GO:0006950|GO:0007049|GO:0007275|GO:0008152|GO:0009058|GO:0009628|GO:0009791|GO:0009987|GO:0016043
transcript_1263	GO:0005385|GO:0005488|GO:0005515|GO:0005622|GO:0005634|GO:0005694|GO:0005739|GO:0006464|GO:0008152|GO:0008270|GO:0009987|GO:0016043|GO:0016740|GO:0018024|GO:0034968
transcript_12638	GO:0000166
transcript_1264	GO:0000166|GO:0004386|GO:0006950|GO:0043531
transcript_12642	GO:0003676|GO:0003968|GO:0005634|GO:0005739|GO:0006139|GO:0006950|GO:0007275|GO:0009607|GO:0009875|GO:0009908|GO:0016740|GO:0030154|GO:0034599|GO:0040029
transcript_12643	GO:0003676|GO:0007131
transcript_12644	GO:0003677
transcript_1265	GO:0000166|GO:0003676|GO:0003723|GO:0005622|GO:0005874|GO:0006139|GO:0008380|GO:0009536|GO:0009628|GO:0009644|GO:0019013|GO:0030529|GO:0043484
transcript_12650	GO:0000166|GO:0003676|GO:0010207
transcript_1266	GO:0005524|GO:0005634|GO:0005975|GO:0006139|GO:0006950|GO:0009058|GO:0009536|GO:0009628|GO:0009987
transcript_12660	GO:0005739
transcript_1267	GO:0000166|GO:0004386|GO:0005515|GO:0005524|GO:0006461|GO:0006886|GO:0009535|GO:0009750|GO:0016787
transcript_12674	GO:0003676|GO:0003677|GO:0003723|GO:0006259|GO:0006397|GO:0009056|GO:0009058|GO:0015074|GO:0016740|GO:0016787|GO:0019538
transcript_12678	GO:0006261|GO:0008233
transcript_1268	GO:0005737
transcript_12682	GO:0003676|GO:0005739|GO:0006259|GO:0009056|GO:0009536|GO:0009987|GO:0016787|GO:0019538
transcript_12683	GO:0003676|GO:0006350|GO:0006464|GO:0008152|GO:0009987|GO:0016043|GO:0016787|GO:0040029
transcript_12691	GO:0000166|GO:0005829|GO:0006464|GO:0007165|GO:0009719|GO:0016301
transcript_127	GO:0005488|GO:0008150|GO:0008152
transcript_1270	GO:0005515|GO:0005543|GO:0005545|GO:0005737|GO:0006810|GO:0007064|GO:0008289|GO:0009987|GO:0016020|GO:0016043|GO:0030118|GO:0048268
transcript_1272	GO:0005488|GO:0005515
transcript_1273	GO:0009536
transcript_1274	GO:0008234|GO:0009536|GO:0016787|GO:0019829
transcript_12745	GO:0000166|GO:0006950
transcript_1275	GO:0000166|GO:0003723|GO:0003824|GO:0003857|GO:0005488|GO:0005515|GO:0005618|GO:0005777|GO:0005856|GO:0005886|GO:0006629|GO:0006631|GO:0008152|GO:0009056|GO:0009058|GO:0009536|GO:0009791|GO:0009908|GO:0009987|GO:0016491|GO:0043247|GO:0050662|GO:0055114
transcript_12752	GO:0003676|GO:0003677|GO:0005739|GO:0006259|GO:0008270|GO:0009536|GO:0015074
transcript_12759	GO:0000166|GO:0003677|GO:0003700|GO:0003723|GO:0005634|GO:0006259|GO:0006350|GO:0006950|GO:0009056|GO:0009058|GO:0009536|GO:0016740|GO:0016787|GO:0019538
transcript_1276	GO:0000166|GO:0005215|GO:0006139|GO:0006810|GO:0009056|GO:0009607|GO:0009987|GO:0016020|GO:0016787|GO:0019725
transcript_12764	GO:0003723|GO:0006259|GO:0009058|GO:0016740
transcript_12767	GO:0003677|GO:0005488|GO:0006259
transcript_1277	GO:0000105|GO:0000166|GO:0004674|GO:0005524|GO:0005737|GO:0005856|GO:0006464|GO:0007275|GO:0009653|GO:0009867|GO:0009987|GO:0016043|GO:0016301|GO:0030154|GO:0030833
transcript_12770	GO:0005768|GO:0005783|GO:0005794|GO:0005886|GO:0005975|GO:0006950|GO:0007275|GO:0009058|GO:0009628|GO:0009653|GO:0009987|GO:0016020|GO:0016049|GO:0016740|GO:0030154
transcript_12773	GO:0003824|GO:0008152
transcript_12775	GO:0006629|GO:0016787
transcript_12779	GO:0003676|GO:0005488|GO:0005739|GO:0006259|GO:0009579|GO:0016020
transcript_1278	GO:0001676|GO:0002213|GO:0005975|GO:0006464|GO:0006486|GO:0006629|GO:0006633|GO:0006950|GO:0009058|GO:0009536|GO:0009607|GO:0009987|GO:0016740|GO:0048765
transcript_12785	GO:0003677|GO:0005739|GO:0009536
transcript_1279	GO:0000003|GO:0006464|GO:0008026|GO:0009058|GO:0009791|GO:0009987|GO:0050665
transcript_128	GO:0003824|GO:0005488|GO:0005622|GO:0005634|GO:0005737|GO:0005739|GO:0006464|GO:0007165|GO:0007275|GO:0009056
transcript_1280	GO:0000003|GO:0007275|GO:0009536|GO:0030154
transcript_12812	GO:0004869|GO:0030150|GO:0030234
transcript_12828	GO:0003676|GO:0006139
transcript_12829	GO:0003676|GO:0006139
transcript_1283	GO:0007154|GO:0008289
transcript_12830	GO:0000166|GO:0003723|GO:0005634|GO:0006139|GO:0006950|GO:0009607
transcript_1286	GO:0000166|GO:0005515|GO:0005524|GO:0005622|GO:0006139|GO:0006810|GO:0009058|GO:0009987|GO:0032040
transcript_12863	GO:0005525|GO:0046872
transcript_12869	GO:0005488
transcript_1287	GO:0000166|GO:0001731|GO:0003676|GO:0003743|GO:0005488|GO:0005737|GO:0005852|GO:0005886|GO:0006412|GO:0006446|GO:0008135|GO:0008270|GO:0016043|GO:0016282|GO:0033290
transcript_12874	GO:0003677|GO:0005654|GO:0006350|GO:0016740
transcript_12875	GO:0003677|GO:0006350
transcript_1289	GO:0005515|GO:0005737|GO:0005856|GO:0007275|GO:0008150|GO:0009056|GO:0009653|GO:0016043|GO:0016049|GO:0016787|GO:0019538
transcript_12891	GO:0003677|GO:0005829|GO:0009791|GO:0015238|GO:0046983
transcript_12898	GO:0004650|GO:0005576|GO:0005975|GO:0009640|GO:0016787|GO:0071555
transcript_12899	GO:0005615|GO:0006261
transcript_1290	GO:0005515
transcript_1291	GO:0005215|GO:0005515|GO:0005739|GO:0006810|GO:0009536|GO:0009987|GO:0016020|GO:0016043
transcript_12911	GO:0000166|GO:0006259|GO:0006950|GO:0009536|GO:0009987|GO:0016043|GO:0016787
transcript_12918	GO:0003676|GO:0005515
transcript_1292	GO:0000166|GO:0006464|GO:0016020|GO:0016301
transcript_12924	GO:0000175|GO:0000932|GO:0003723|GO:0004518|GO:0009451|GO:0010587|GO:0034427|GO:0046872|GO:1990074
transcript_12926	GO:0005634|GO:0016491
transcript_12927	GO:0000166|GO:0006139|GO:0009056|GO:0016787
transcript_12929	GO:0003676|GO:0009827
transcript_1293	GO:0005739
transcript_12934	GO:0003677|GO:0003682|GO:0003723|GO:0005634|GO:0006259|GO:0009058|GO:0009536|GO:0009987|GO:0016043|GO:0016740
transcript_1294	GO:0005488|GO:0006810|GO:0009987
transcript_1295	GO:0003676|GO:0003677|GO:0003713|GO:0005488|GO:0005634|GO:0008270|GO:0016874|GO:0033290
transcript_1296	GO:0003824|GO:0004842|GO:0005634|GO:0005737|GO:0006464|GO:0007165|GO:0009056|GO:0016874|GO:0043039
transcript_12967	GO:0019028|GO:0042162
transcript_1297	GO:0005737|GO:0006623|GO:0006810|GO:0009086|GO:0009987|GO:0016192
transcript_1298	GO:0005198|GO:0005488|GO:0005509|GO:0009523|GO:0009579|GO:0009654|GO:0015979|GO:0016020|GO:0019898
transcript_12980	GO:0003824|GO:0008270|GO:0016829
transcript_12985	GO:0005634|GO:0007049|GO:0009607|GO:0009790|GO:0009987|GO:0016301
transcript_12987	GO:0005840|GO:0016787
transcript_1299	GO:0005886
transcript_12999	GO:0000166|GO:0005525|GO:0006886|GO:0015093|GO:0015684|GO:0016021
transcript_13	GO:0003682|GO:0005515
transcript_130	GO:0000166|GO:0003676|GO:0003677|GO:0004190|GO:0004386|GO:0005524|GO:0005622|GO:0005730|GO:0005739|GO:0016020|GO:0016780|GO:0016787
transcript_1300	GO:0000166|GO:0003723|GO:0005215|GO:0005488|GO:0005524|GO:0005618|GO:0005622|GO:0005730|GO:0005739|GO:0005773|GO:0005886|GO:0006091|GO:0006139|GO:0006810|GO:0006950|GO:0009058|GO:0009536|GO:0009987|GO:0015986|GO:0015991|GO:0016020|GO:0016787|GO:0016820|GO
transcript_13001	GO:0003676|GO:0005747
transcript_1301	GO:0003676|GO:0003723|GO:0005622|GO:0005634|GO:0005654|GO:0005730|GO:0005739|GO:0006139|GO:0006259|GO:0006350|GO:0006464|GO:0006950|GO:0008150|GO:0008152|GO:0009607|GO:0009908|GO:0009987|GO:0016043|GO:0040029|GO:0043565
transcript_13014	GO:0008152|GO:0009987|GO:0016301
transcript_1302	GO:0000919|GO:0003676|GO:0007049|GO:0016043
transcript_13032	GO:0005515|GO:0005634|GO:0005829|GO:0005975|GO:0006950|GO:0008150|GO:0009056|GO:0009058|GO:0009607|GO:0009628|GO:0009719|GO:0009987|GO:0016043|GO:0016740|GO:0019538
transcript_13033	GO:0000166|GO:0003674|GO:0003824|GO:0005576|GO:0005886|GO:0008152|GO:0009536
transcript_13036	GO:0003676|GO:0003824|GO:0006511|GO:0008152
transcript_13059	GO:0005576|GO:0005618|GO:0009664|GO:0009987|GO:0016020|GO:0016021|GO:0016043
transcript_1306	GO:0003677|GO:0003887|GO:0004518|GO:0004674|GO:0005622|GO:0005739|GO:0006259|GO:0006260|GO:0006261|GO:0008408|GO:0009058|GO:0009536|GO:0016740
transcript_13067	GO:0003723|GO:0005198|GO:0005840|GO:0006412
transcript_13069	GO:0004518|GO:0005488|GO:0005634|GO:0006259|GO:0006950
transcript_1307	GO:0003676|GO:0035267
transcript_1308	GO:0008152|GO:0016787
transcript_1309	GO:0000166|GO:0003677|GO:0005525|GO:0005622|GO:0005737|GO:0005773|GO:0005794|GO:0005886|GO:0006350|GO:0006810|GO:0007165|GO:0007264|GO:0009987|GO:0015031|GO:0016020|GO:0016787
transcript_13093	GO:0003676|GO:0015450
transcript_131	GO:0000278|GO:0006629|GO:0006635|GO:0006914|GO:0006950|GO:0009056|GO:0009407|GO:0009607|GO:0009987|GO:0016020|GO:0016043|GO:0019538|GO:0019748|GO:0042545|GO:0043161|GO:0051788|GO:0080129
transcript_1310	GO:0003676|GO:0003824|GO:0005488|GO:0005622|GO:0006464|GO:0006629|GO:0008270|GO:0009581|GO:0016020
transcript_1311	GO:0000003|GO:0000166|GO:0000398|GO:0000724|GO:0000741|GO:0003676|GO:0005524|GO:0005634|GO:0005739|GO:0006007|GO:0006139|GO:0006259|GO:0006350|GO:0006406|GO:0006464|GO:0006606|GO:0006810|GO:0006950|GO:0007049|GO:0007275|GO:0008026|GO:0009560|GO:0009628|GO
transcript_1312	GO:0005488|GO:0005515|GO:0005634|GO:0005739|GO:0006464|GO:0008168|GO:0008270|GO:0016043|GO:0016740
transcript_13128	GO:0005737|GO:0016020
transcript_13130	GO:0005737|GO:0006259|GO:0016787
transcript_13133	GO:0005488|GO:0046872
transcript_1314	GO:0000166|GO:0004386|GO:0005524|GO:0016787
transcript_13143	GO:0000003|GO:0005198|GO:0005654|GO:0005737|GO:0005768|GO:0005829|GO:0005840|GO:0005886|GO:0006139|GO:0006259|GO:0006350|GO:0006412|GO:0006464|GO:0006810|GO:0006950|GO:0007049|GO:0007165|GO:0008150|GO:0008219|GO:0009056|GO:0009653|GO:0009987|GO:0016020|GO
transcript_1315	GO:0003682|GO:0005634|GO:0005667|GO:0005737|GO:0005886|GO:0006259|GO:0006334|GO:0006950|GO:0008150|GO:0009987|GO:0016043
transcript_13159	GO:0005618|GO:0005975|GO:0008150|GO:0009056|GO:0009987|GO:0016043|GO:0016787|GO:0030234|GO:0030599|GO:0042545
transcript_1316	GO:0000003|GO:0000166|GO:0003723|GO:0004672|GO:0005524|GO:0006464|GO:0006468|GO:0009653|GO:0009790|GO:0009791|GO:0016301
transcript_13160	GO:0009536
transcript_1317	GO:0000166|GO:0003677|GO:0004497|GO:0005215|GO:0005634|GO:0005886|GO:0006139|GO:0006350|GO:0006351|GO:0006355|GO:0006810|GO:0007165|GO:0009056|GO:0009536|GO:0009719|GO:0009987|GO:0016020|GO:0016787
transcript_13173	GO:0000166|GO:0005515|GO:0005525|GO:0005623|GO:0005634|GO:0005737|GO:0006139|GO:0006412|GO:0008135|GO:0008150|GO:0008219|GO:0008270|GO:0009056|GO:0016787
transcript_1318	GO:0005215|GO:0005515|GO:0005634|GO:0005635|GO:0005975|GO:0006606|GO:0006810|GO:0008565|GO:0009507|GO:0009536|GO:0009987|GO:0016020|GO:0016043|GO:0052541|GO:0052546
transcript_13197	GO:0005737|GO:0005739|GO:0006259
transcript_132	GO:0000166|GO:0003677|GO:0003824|GO:0003918|GO:0005524|GO:0005622|GO:0005634|GO:0005739|GO:0006259|GO:0006265|GO:0006350|GO:0006464|GO:0006779|GO:0007049|GO:0007275|GO:0008150|GO:0008270|GO:0009058|GO:0009536|GO:0009908|GO:0009987|GO:0016043|GO:0030154|GO
transcript_13201	GO:0004650|GO:0005576|GO:0005618|GO:0005975|GO:0016787|GO:0016829|GO:0071555
transcript_13210	GO:0003824|GO:0009616
transcript_1322	GO:0006629|GO:0009058|GO:0009987
transcript_13223	GO:0016020
transcript_1323	GO:0009536
transcript_1324	GO:0000166|GO:0003676|GO:0003723|GO:0005524|GO:0006139|GO:0006636|GO:0008026|GO:0008762|GO:0009536|GO:0016787|GO:0016818
transcript_13243	GO:0003824|GO:0004252|GO:0005515|GO:0005576|GO:0005975|GO:0006508|GO:0006810|GO:0008150|GO:0008152|GO:0009056|GO:0009058|GO:0009987|GO:0016787|GO:0019538|GO:0019748
transcript_13248	GO:0003676|GO:0005488|GO:0009909|GO:0050826
transcript_1325	GO:0003824|GO:0005215|GO:0005739|GO:0016020
transcript_13259	GO:0003735|GO:0004019|GO:0005840|GO:0006412
transcript_1326	GO:0000166|GO:0004672|GO:0005524|GO:0006260|GO:0006464|GO:0006468|GO:0016301
transcript_13261	GO:0003735|GO:0005525|GO:0005840|GO:0006412
transcript_13264	GO:0006508|GO:0008234|GO:0009560|GO:0016787
transcript_1328	GO:0005515
transcript_1329	GO:0005739
transcript_13292	GO:0097159|GO:1901363
transcript_13309	GO:0009536
transcript_1331	GO:0003824|GO:0005488|GO:0005506|GO:0006629|GO:0006633|GO:0008152|GO:0009058|GO:0009295|GO:0009987|GO:0016717|GO:0020037
transcript_1332	GO:0000003|GO:0000166|GO:0003676|GO:0003824|GO:0004812|GO:0005524|GO:0005739|GO:0005829|GO:0006139|GO:0006412|GO:0006418|GO:0006519|GO:0008150|GO:0008654|GO:0009536|GO:0009790|GO:0009791
transcript_13321	GO:0005488|GO:0016787
transcript_13329	GO:0003684|GO:0043531
transcript_13348	GO:0005737
transcript_1335	GO:0003677|GO:0003824|GO:0004402|GO:0004842|GO:0005488|GO:0005515|GO:0005634|GO:0006259|GO:0006302|GO:0006310|GO:0006464|GO:0006950|GO:0008270|GO:0009651|GO:0019748|GO:0046872|GO:0090296
transcript_1336	GO:0003676|GO:0006139|GO:0009056|GO:0009987|GO:0016740
transcript_1337	GO:0006519|GO:0009536
transcript_13371	GO:0005739
transcript_13381	GO:0000003|GO:0005576|GO:0019953|GO:0051567
transcript_13384	GO:0000049|GO:0004818|GO:0005524|GO:0005739|GO:0006424|GO:0007005|GO:0009570|GO:0009658|GO:0048481
transcript_1339	GO:0005515|GO:0005737|GO:0006810|GO:0006886|GO:0009987|GO:0016020|GO:0016192|GO:0030131|GO:0044208
transcript_13399	GO:0016787|GO:0016788
transcript_134	GO:0000003|GO:0000148|GO:0003723|GO:0003843|GO:0005737|GO:0005739|GO:0005794|GO:0005886|GO:0005975|GO:0006075|GO:0006810|GO:0007049|GO:0007205|GO:0007275|GO:0008360|GO:0009058|GO:0009082|GO:0009653|GO:0009856|GO:0009987|GO:0016020|GO:0016021|GO:0016043|GO
transcript_13400	GO:0003676|GO:0005488|GO:0006259
transcript_1341	GO:0003824|GO:0005975|GO:0006281|GO:0007154|GO:0007275|GO:0008152|GO:0008289
transcript_1342	GO:0000166|GO:0003677|GO:0003682|GO:0003951|GO:0005524|GO:0005634|GO:0005886|GO:0009987|GO:0016021|GO:0016043|GO:0016787|GO:0042626
transcript_1343	GO:0003676|GO:0005488|GO:0005737|GO:0005794|GO:0006139|GO:0009987|GO:0016020|GO:0016021|GO:0016043
transcript_13439	GO:0005515|GO:0015031|GO:0016791
transcript_13441	GO:0009536
transcript_13447	GO:0000166|GO:0005215|GO:0005488|GO:0005773|GO:0005794|GO:0005886|GO:0006464|GO:0006810|GO:0007165|GO:0008150|GO:0009536|GO:0009987
transcript_1345	GO:0005215|GO:0005886|GO:0006810|GO:0009987
transcript_1346	GO:0000156|GO:0003677|GO:0005634|GO:0006350|GO:0006351|GO:0006355|GO:0007165|GO:0009987
transcript_13467	GO:0009536
transcript_1347	GO:0000166|GO:0003824|GO:0004399|GO:0004642|GO:0005739|GO:0006139|GO:0006189|GO:0006355|GO:0007275|GO:0009058|GO:0009536|GO:0016740
transcript_1348	GO:0005488
transcript_13483	GO:0003677|GO:0003824|GO:0005488|GO:0005737|GO:0006259
transcript_13484	GO:0005576|GO:0005975|GO:0016787
transcript_13485	GO:0003676|GO:0005488|GO:0006950|GO:0009628
transcript_1349	GO:0000003|GO:0000166|GO:0003676|GO:0003723|GO:0004550|GO:0005524|GO:0005737|GO:0006139|GO:0006412|GO:0006810|GO:0016787
transcript_13495	GO:0003677|GO:0003682|GO:0003723|GO:0005634|GO:0006259|GO:0009058|GO:0009536|GO:0009987|GO:0016043|GO:0016740
transcript_135	GO:0000166|GO:0003924|GO:0005525|GO:0005739|GO:0005777|GO:0005829|GO:0005886|GO:0006139|GO:0006310|GO:0008289|GO:0009056|GO:0009536|GO:0009653|GO:0009791|GO:0009987|GO:0016043|GO:0016787
transcript_13504	GO:0003676|GO:0005488
transcript_13512	GO:0004797|GO:0005524|GO:0006260|GO:0008283
transcript_13517	GO:0016020
transcript_13519	GO:0005488|GO:0016301
transcript_1352	GO:0000724|GO:0003677|GO:0003697|GO:0005515|GO:0005634|GO:0005739|GO:0006259|GO:0006950|GO:0007275|GO:0009790|GO:0010228
transcript_13522	GO:0005515
transcript_13524	GO:0005488
transcript_1353	GO:0004817|GO:0005488|GO:0005886|GO:0008270|GO:0016020|GO:0016021|GO:0016740|GO:0019706
transcript_13539	GO:0005622|GO:0005737
transcript_13548	GO:0003677|GO:0005634|GO:0006350
transcript_13549	GO:0000166|GO:0003677|GO:0003824|GO:0005515|GO:0008152|GO:0009987
transcript_1355	GO:0000166|GO:0003674|GO:0003824|GO:0005739|GO:0005759|GO:0005886|GO:0006950|GO:0008152|GO:0009056|GO:0009987|GO:0010285
transcript_1356	GO:0000166|GO:0003676|GO:0003677|GO:0005525|GO:0005622|GO:0005737|GO:0005773|GO:0005886|GO:0006350|GO:0006810|GO:0007165|GO:0007264|GO:0015031|GO:0016020
transcript_13561	GO:0000003|GO:0005634|GO:0005886|GO:0006950|GO:0007165|GO:0009536|GO:0009628|GO:0009653|GO:0009719|GO:0009908
transcript_1357	GO:0006810|GO:0009987|GO:0016020
transcript_1358	GO:0000166|GO:0005198|GO:0005524|GO:0005618|GO:0005634|GO:0005730|GO:0005737|GO:0005739|GO:0005829|GO:0005856|GO:0005886|GO:0005975|GO:0007018|GO:0007275|GO:0008150|GO:0009056|GO:0009058|GO:0009536|GO:0009653|GO:0009791|GO:0009987|GO:0016043|GO:0016049|GO
transcript_13584	GO:0004523|GO:0004650|GO:0005576|GO:0005975|GO:0008152|GO:0016787
transcript_1359	GO:0003824|GO:0005773|GO:0005794|GO:0005886|GO:0005975|GO:0006139|GO:0006629|GO:0006950|GO:0009056|GO:0009058|GO:0009628|GO:0009987|GO:0016020|GO:0019538|GO:0019748
transcript_13594	GO:0000003|GO:0003677|GO:0005634|GO:0006139|GO:0006259|GO:0007049|GO:0008150|GO:0008152|GO:0009790|GO:0009791|GO:0009908|GO:0009987|GO:0016740|GO:0040029
transcript_13599	GO:0003723|GO:0005515|GO:0005618|GO:0019725
transcript_136	GO:0003674|GO:0005615|GO:0006950|GO:0008150|GO:0030234|GO:0031571
transcript_1360	GO:0006350
transcript_13600	GO:0005515|GO:0005622|GO:0005737
transcript_13602	GO:0005515|GO:0009536|GO:0009987
transcript_1361	GO:0016020
transcript_13615	GO:0008152|GO:0009987|GO:0016020|GO:0016787
transcript_13619	GO:0000166|GO:0008234
transcript_1362	GO:0005488|GO:0005739|GO:0006810|GO:0009987|GO:0016020
transcript_1363	GO:0004672|GO:0005198|GO:0005515|GO:0005737|GO:0005856|GO:0005885|GO:0009056|GO:0009987|GO:0016043|GO:0019748|GO:0030833|GO:0034314
transcript_13630	GO:0003824|GO:0005737|GO:0008152|GO:0009987|GO:0016020|GO:0016301
transcript_13639	GO:0000166|GO:0000278|GO:0000723|GO:0003678|GO:0005524|GO:0006259|GO:0006281|GO:0006950|GO:0009987|GO:0016043|GO:0016787
transcript_1364	GO:0005737|GO:0006950|GO:0009628|GO:0016020
transcript_13645	GO:0009536
transcript_1365	GO:0005829|GO:0006350|GO:0006950|GO:0007165|GO:0008150|GO:0016740|GO:0016772
transcript_13657	GO:0003676|GO:0005622|GO:0008152|GO:0015074
transcript_1367	GO:0005739|GO:0006464|GO:0006810|GO:0006950|GO:0007165|GO:0008150|GO:0009058|GO:0009605|GO:0009628|GO:0009719
transcript_1368	GO:0003676|GO:0003723|GO:0003743|GO:0005634|GO:0005737|GO:0005850|GO:0006412|GO:0008135|GO:0008270
transcript_13680	GO:0009056|GO:0016787|GO:0019538
transcript_13683	GO:0003676|GO:0005488|GO:0006259|GO:0009536|GO:0016020
transcript_13689	GO:0005737|GO:0006412
transcript_137	GO:0004674|GO:0004712|GO:0005488|GO:0005524|GO:0005789|GO:0009686|GO:0009744|GO:0009750|GO:0009873|GO:0010105|GO:0010182|GO:0046777|GO:0048510|GO:2000035|GO:2000069
transcript_1370	GO:0000166|GO:0003676|GO:0003723
transcript_13704	GO:0003924|GO:0008270
transcript_1371	GO:0000166|GO:0003824|GO:0005488|GO:0005739|GO:0005886|GO:0006464|GO:0007275|GO:0009987|GO:0016020
transcript_13715	GO:0000166|GO:0004812|GO:0016874
transcript_13719	GO:0005515
transcript_1372	GO:0005739
transcript_13737	GO:0000166|GO:0003824|GO:0005524|GO:0005739|GO:0009536|GO:0042773
transcript_1374	GO:0005488
transcript_13745	GO:0006508|GO:0008234
transcript_1375	GO:0005198|GO:0005618|GO:0005730|GO:0005840|GO:0006412|GO:0009536|GO:0016020
transcript_13753	GO:0003824|GO:0005488
transcript_1376	GO:0003676|GO:0005515|GO:0005634|GO:0005886
transcript_13763	GO:0003824|GO:0005488|GO:0009987|GO:0019538
transcript_1377	GO:0003723|GO:0005515|GO:0005634|GO:0006139|GO:0006810|GO:0007049|GO:0007165|GO:0007275|GO:0009056|GO:0009719|GO:0018024|GO:0040029
transcript_1378	GO:0005215|GO:0005737|GO:0006810|GO:0009570|GO:0009987|GO:0016020|GO:0030001|GO:0046873|GO:0055085
transcript_13780	GO:0005739
transcript_1379	GO:0006950|GO:0007154|GO:0008152|GO:0009987|GO:0009991|GO:0016043|GO:0016787|GO:0016791
transcript_13792	GO:0003824|GO:0008152
transcript_13793	GO:0003676|GO:0003677|GO:0004803|GO:0006313|GO:0008270
transcript_138	GO:0003735|GO:0005198|GO:0005622|GO:0005634|GO:0005739|GO:0005840|GO:0006412
transcript_1380	GO:0009056|GO:0009987|GO:0016998|GO:0051510|GO:0052861|GO:0052862
transcript_1381	GO:0003723|GO:0003824|GO:0005739|GO:0006350
transcript_13816	GO:0005622
transcript_1382	GO:0005737|GO:0006139|GO:0016429|GO:0016740|GO:0030488|GO:0031515
transcript_1383	GO:0000166|GO:0005737|GO:0005886|GO:0005975|GO:0006139|GO:0007275|GO:0009056|GO:0009653|GO:0009987|GO:0016043|GO:0016787
transcript_13840	GO:0003676|GO:0005488|GO:0005739|GO:0006259|GO:0009536
transcript_13844	GO:0003674|GO:0003677|GO:0005488|GO:0006091|GO:0006259|GO:0006810|GO:0009536|GO:0016020
transcript_13847	GO:0003677|GO:0006350
transcript_1385	GO:0003824|GO:0008152
transcript_13864	GO:0005737
transcript_13867	GO:0000166|GO:0003824|GO:0005576|GO:0005618|GO:0005739|GO:0005773|GO:0005886|GO:0006950|GO:0008152|GO:0047627|GO:0050660
transcript_13869	GO:0000166|GO:0004871|GO:0006464|GO:0007165|GO:0016301
transcript_1387	GO:0005515|GO:0005622|GO:0005737|GO:0005856|GO:0005886|GO:0006139|GO:0006464|GO:0009653|GO:0009908|GO:0009987|GO:0016043|GO:0040007
transcript_13873	GO:0003676|GO:0005515|GO:0005739|GO:0016020
transcript_13877	GO:0005515
transcript_13878	GO:0005488|GO:0005737|GO:0005739|GO:0006464|GO:0016787
transcript_13879	GO:0000166|GO:0003676
transcript_1388	GO:0000166|GO:0003824|GO:0005515|GO:0005524|GO:0005576|GO:0005618|GO:0005730|GO:0005773|GO:0005794|GO:0005840|GO:0005886|GO:0005975|GO:0006091|GO:0006897|GO:0006950|GO:0008150|GO:0008152|GO:0008270|GO:0008565|GO:0009056|GO:0009058|GO:0009536|GO:0009607|GO
transcript_13888	GO:0005515|GO:0005618|GO:0005622|GO:0005730|GO:0005774|GO:0006511|GO:0008378|GO:0009987|GO:0019538
transcript_13896	GO:0000166|GO:0003676|GO:0006259|GO:0016787
transcript_139	GO:0005215|GO:0005773|GO:0005774|GO:0005794|GO:0005886|GO:0006810|GO:0009987|GO:0015991|GO:0016020|GO:0016787|GO:0033180|GO:0034220|GO:0046961
transcript_1390	GO:0000166|GO:0003824|GO:0005829|GO:0006629|GO:0006950|GO:0007275|GO:0008152|GO:0009628|GO:0009987
transcript_13907	GO:0005622
transcript_1391	GO:0003824|GO:0005488|GO:0008152|GO:0009058|GO:0009536|GO:0009987
transcript_13910	GO:0006950|GO:0008150|GO:0009607
transcript_13918	GO:0003824|GO:0008152
transcript_13919	GO:0003676|GO:0010584
transcript_13920	GO:0004571|GO:0005509|GO:0005789|GO:0006486|GO:0007346|GO:0009738|GO:0016021
transcript_13921	GO:0000003
transcript_13928	GO:0000166|GO:0003723|GO:0003824|GO:0005576|GO:0005777|GO:0006091|GO:0006139|GO:0006464|GO:0006519|GO:0009056|GO:0009058|GO:0009536|GO:0009628|GO:0009987|GO:0015979|GO:0016043|GO:0019538
transcript_1393	GO:0000287|GO:0004743|GO:0005488|GO:0005524|GO:0005975|GO:0006091|GO:0006096|GO:0008152|GO:0009056|GO:0009987|GO:0016301|GO:0030955|GO:0042555
transcript_13933	GO:0003700|GO:0016758
transcript_1394	GO:0005737|GO:0006810|GO:0009987|GO:0016020
transcript_13956	GO:0005515
transcript_1396	GO:0000287|GO:0004427|GO:0005488|GO:0005634|GO:0005737|GO:0006796|GO:0008152|GO:0009853|GO:0009987|GO:0016020|GO:0016787
transcript_13961	GO:0005488
transcript_1397	GO:0005515|GO:0008237|GO:0009056|GO:0009987|GO:0019538|GO:0046872|GO:0070536|GO:0071108
transcript_13972	GO:0005215|GO:0005739|GO:0006810|GO:0009987|GO:0016020
transcript_1398	GO:0000166|GO:0006950
transcript_13985	GO:0005488
transcript_1399	GO:0005739|GO:0006139|GO:0006464|GO:0007049|GO:0009058|GO:0009628|GO:0009791|GO:0009908|GO:0016043
transcript_13996	GO:0000166|GO:0006950
transcript_14	GO:0001522|GO:0003723|GO:0005886|GO:0006139|GO:0006810|GO:0007062|GO:0009536|GO:0009987|GO:0019013|GO:0030529|GO:0042023|GO:0042254
transcript_140	GO:0005215|GO:0006810|GO:0009987|GO:0016020
transcript_1401	GO:0000139|GO:0016740|GO:0016757
transcript_14015	GO:0005488
transcript_14019	GO:0005975|GO:0016787|GO:0030246
transcript_14020	GO:0005488
transcript_14026	GO:0005622|GO:0005737|GO:0005783|GO:0005975|GO:0006464|GO:0009058|GO:0016020|GO:0016740
transcript_1403	GO:0005488|GO:0005509|GO:0005578|GO:0005739|GO:0005783|GO:0005794|GO:0005886|GO:0006464|GO:0007165|GO:0009908|GO:0016043|GO:0048825
transcript_14033	GO:0008270
transcript_1404	GO:0009536
transcript_1405	GO:0000166|GO:0006629|GO:0009987|GO:0016301|GO:0019538
transcript_14053	GO:0005488
transcript_14054	GO:0005739|GO:0009536
transcript_14061	GO:0003676|GO:0005515
transcript_1407	GO:0000003|GO:0003924|GO:0005093|GO:0005576|GO:0005829|GO:0005886|GO:0005975|GO:0006464|GO:0006810|GO:0009058|GO:0009791|GO:0009909|GO:0009987|GO:0015031|GO:0030234|GO:0048046
transcript_14071	GO:0005515
transcript_14075	GO:0005524|GO:0005634|GO:0006310|GO:0008026|GO:0009378|GO:0016462|GO:0036310|GO:0043138|GO:0046872
transcript_14076	GO:0003676|GO:0003677|GO:0006259|GO:0009536|GO:0015074|GO:0043531
transcript_1408	GO:0000003|GO:0000166|GO:0003677|GO:0003682|GO:0004386|GO:0005829|GO:0006139|GO:0006259|GO:0006350|GO:0006464|GO:0006950|GO:0007049|GO:0007165|GO:0007267|GO:0007275|GO:0008150|GO:0008233|GO:0009056|GO:0009607|GO:0009628|GO:0009653|GO:0009790|GO:0009791|GO
transcript_14082	GO:0005488|GO:0009536
transcript_14083	GO:0004553|GO:0005576|GO:0005975|GO:0016787|GO:0030599
transcript_1409	GO:0000166|GO:0003677|GO:0003887|GO:0004386|GO:0005524|GO:0005622|GO:0005886|GO:0006259|GO:0006260|GO:0007275|GO:0009058|GO:0009360|GO:0009653|GO:0016043|GO:0016740|GO:0016787|GO:0030154
transcript_14093	GO:0005515
transcript_141	GO:0005783|GO:0005787|GO:0006465|GO:0008150|GO:0008233|GO:0009536|GO:0009987|GO:0016020|GO:0016021|GO:0016787|GO:0019538
transcript_1410	GO:0003676|GO:0004518|GO:0009536
transcript_14102	GO:0003824|GO:0016973|GO:0030570|GO:0045490|GO:0046872
transcript_14103	GO:0003676|GO:0005488|GO:0006259
transcript_14104	GO:0003677|GO:0005634|GO:0006350
transcript_14107	GO:0005886|GO:0006810|GO:0009987|GO:0016020
transcript_1411	GO:0000166|GO:0004672|GO:0004674|GO:0005215|GO:0005488|GO:0005524|GO:0005829|GO:0006464|GO:0006468|GO:0009536|GO:0009987|GO:0016043|GO:0016301|GO:0016597
transcript_14113	GO:0003676|GO:0005515|GO:0019915
transcript_14119	GO:0005515
transcript_14125	GO:0005488
transcript_14127	GO:0005739
transcript_1413	GO:0005515
transcript_14131	GO:0000003|GO:0005215|GO:0005886|GO:0006810|GO:0008150|GO:0009607|GO:0009791|GO:0009987|GO:0016020
transcript_1414	GO:0000166|GO:0000911|GO:0003824|GO:0004812|GO:0004828|GO:0005524|GO:0005737|GO:0005975|GO:0006139|GO:0006412|GO:0006418|GO:0006434|GO:0006519|GO:0008150|GO:0009987
transcript_14142	GO:0006284|GO:0048046
transcript_14144	GO:0016787
transcript_14153	GO:0005515
transcript_1416	GO:0003676|GO:0003677|GO:0005515|GO:0006788|GO:0006810
transcript_14165	GO:0000166|GO:0005215|GO:0005488|GO:0005886|GO:0006139|GO:0006810|GO:0009056|GO:0009058|GO:0016020|GO:0016787
transcript_14168	GO:0003677|GO:0005488|GO:0006259|GO:0009536
transcript_1417	GO:0003676|GO:0005488|GO:0006629|GO:0009058|GO:0009987
transcript_1418	GO:0005634|GO:0006259|GO:0007049|GO:0007275|GO:0008150|GO:0016043
transcript_14181	GO:0005618|GO:0005737|GO:0005975|GO:0008150|GO:0009056|GO:0009987|GO:0016043|GO:0016787|GO:0030234
transcript_14189	GO:0003676|GO:0005737
transcript_1419	GO:0005777|GO:0005975|GO:0006091|GO:0006629|GO:0008270|GO:0009056|GO:0009536|GO:0009987|GO:0016740|GO:0044262|GO:0046912
transcript_14199	GO:0005515
transcript_142	GO:0004298|GO:0005622|GO:0005634|GO:0005737|GO:0005839|GO:0009056|GO:0009987|GO:0016787|GO:0019538|GO:0051603
transcript_1420	GO:0009536|GO:0009579|GO:0016020
transcript_14202	GO:0009790
transcript_14203	GO:0005488
transcript_14205	GO:0005739|GO:0016020
transcript_14208	GO:0000166|GO:0003676|GO:0019013|GO:0030529
transcript_1421	GO:0004129|GO:0005198|GO:0005794|GO:0006810|GO:0006886|GO:0009536|GO:0009987|GO:0016020|GO:0016192|GO:0030117|GO:0030126
transcript_14212	GO:0003824|GO:0005488|GO:0005737
transcript_1422	GO:0005515|GO:0005737|GO:0005739|GO:0005856|GO:0009536|GO:0009987|GO:0016043
transcript_14227	GO:0005488|GO:0008152|GO:0016787
transcript_1423	GO:0000166|GO:0003676
transcript_14231	GO:0005737|GO:0006950
transcript_1424	GO:0000166|GO:0003824|GO:0004616|GO:0005739|GO:0006098|GO:0006486|GO:0006950|GO:0008150|GO:0008152|GO:0009536|GO:0009579|GO:0009605|GO:0016616|GO:0051287|GO:0055114
transcript_14240	GO:0005618|GO:0006810|GO:0009987|GO:0016043|GO:0016787
transcript_1425	GO:0000166|GO:0003677|GO:0003713|GO:0005515|GO:0005654|GO:0006350|GO:0006351|GO:0006950|GO:0007165|GO:0009585|GO:0009605|GO:0009607|GO:0009628|GO:0009719|GO:0009867|GO:0009908|GO:0009911|GO:0010114|GO:0010218|GO:0016592|GO:0030528|GO:0031349|GO:0045893|GO
transcript_14253	GO:0003676|GO:0005488|GO:0008270
transcript_1426	GO:0009536|GO:0016787
transcript_1427	GO:0000166|GO:0004672|GO:0004872|GO:0005524|GO:0005737|GO:0006464|GO:0006468|GO:0006766|GO:0007165|GO:0016021|GO:0016301|GO:0016787
transcript_1428	GO:0004871|GO:0006289|GO:0007165|GO:0016020|GO:0016301
transcript_14280	GO:0008234|GO:0010020
transcript_14285	GO:0003824|GO:0005576|GO:0009987|GO:0016043
transcript_14297	GO:0003723|GO:0005198|GO:0005840|GO:0006412
transcript_143	GO:0000003|GO:0003876|GO:0005488|GO:0005634|GO:0005829|GO:0006139|GO:0007165|GO:0008967|GO:0009058|GO:0009719|GO:0009790|GO:0009791|GO:0016020|GO:0016787|GO:0019239|GO:0032264
transcript_14306	GO:0000166|GO:0006950
transcript_14308	GO:0005488
transcript_1431	GO:0005829|GO:0006412|GO:0008135
transcript_1433	GO:0003723|GO:0008152|GO:0009987|GO:0016787
transcript_1434	GO:0003677|GO:0003700|GO:0005215|GO:0006350|GO:0006810|GO:0008150|GO:0009987|GO:0016020
transcript_14343	GO:0005488
transcript_14347	GO:0000166|GO:0004871|GO:0006464|GO:0006950|GO:0007165|GO:0016301
transcript_14348	GO:0003844
transcript_1435	GO:0000166|GO:0003700|GO:0005488|GO:0005634|GO:0005829|GO:0005975|GO:0006350|GO:0006351|GO:0006355|GO:0006464|GO:0006950|GO:0008152|GO:0008219|GO:0009987|GO:0016301|GO:0016787|GO:0043531
transcript_14356	GO:0000003|GO:0005576
transcript_14358	GO:0003676|GO:0004165
transcript_1436	GO:0000166|GO:0003950|GO:0016740
transcript_1437	GO:0005737|GO:0005773|GO:0005783|GO:0005886|GO:0016020
transcript_14371	GO:0003676|GO:0005515
transcript_14375	GO:0003824|GO:0005215|GO:0005886|GO:0006810|GO:0006950|GO:0008150|GO:0008152|GO:0009628|GO:0009987|GO:0016021|GO:0019538|GO:0022857|GO:0055085
transcript_14378	GO:0003700|GO:0005634|GO:0006350|GO:0009987
transcript_1438	GO:0000166|GO:0000723|GO:0003677|GO:0003684|GO:0003690|GO:0004003|GO:0005515|GO:0005524|GO:0005634|GO:0005737|GO:0006259|GO:0006303|GO:0006310|GO:0006342|GO:0006350|GO:0006464|GO:0006950|GO:0007264|GO:0009555|GO:0009628|GO:0015031|GO:0015074|GO:0016043|GO
transcript_14389	GO:0009536
transcript_1439	GO:0000003|GO:0003676|GO:0005634|GO:0005975|GO:0006139|GO:0006464|GO:0007165|GO:0009056|GO:0009058|GO:0009536|GO:0009719|GO:0009790|GO:0009791
transcript_14396	GO:0005622|GO:0005737
transcript_1440	GO:0000166|GO:0003723|GO:0004386|GO:0004857|GO:0006810|GO:0009987|GO:0016787
transcript_14406	GO:0016740
transcript_14410	GO:0009536
transcript_14433	GO:0004857|GO:0005618|GO:0008152|GO:0016787|GO:0030599
transcript_1444	GO:0005488|GO:0005515|GO:0005737|GO:0005829|GO:0005852|GO:0008270|GO:0009506|GO:0046872
transcript_1445	GO:0003676|GO:0005488|GO:0005622|GO:0006457|GO:0046872
transcript_14450	GO:0015996|GO:0031047
transcript_14459	GO:0003676|GO:0006259
transcript_1446	GO:0003674|GO:0003723|GO:0003735|GO:0003824|GO:0005198|GO:0005730|GO:0005829|GO:0005840|GO:0005886|GO:0006306|GO:0006412|GO:0007275|GO:0015934|GO:0016567|GO:0019725
transcript_14460	GO:0005777
transcript_1447	GO:0005515|GO:0005737|GO:0005829|GO:0006623|GO:0006810|GO:0006886|GO:0009987|GO:0016020|GO:0016192|GO:0030131|GO:0051301
transcript_1448	GO:0000166|GO:0005524|GO:0006281|GO:0006310|GO:0009378|GO:0009536|GO:0016787|GO:0016887
transcript_1449	GO:0006629|GO:0006950|GO:0007275|GO:0009058|GO:0009536|GO:0009628|GO:0009790|GO:0009987|GO:0016020|GO:0016043|GO:0016740
transcript_14491	GO:0003677|GO:0004518|GO:0008219|GO:0009536|GO:0009579|GO:0016020
transcript_14493	GO:0003824|GO:0005488|GO:0005783|GO:0006091|GO:0006629|GO:0006950|GO:0009058|GO:0009607|GO:0009987|GO:0016020|GO:0019748
transcript_14497	GO:0003676|GO:0005488|GO:0005524|GO:0008270
transcript_1450	GO:0005488|GO:0005515|GO:0005634|GO:0005773|GO:0005794|GO:0005886|GO:0006810|GO:0007165|GO:0008060|GO:0008270|GO:0008289|GO:0009653|GO:0009987|GO:0016043|GO:0016049|GO:0030234|GO:0032312
transcript_14504	GO:0000166|GO:0003674|GO:0003676|GO:0005488|GO:0005739|GO:0006139|GO:0006259|GO:0006464|GO:0009056|GO:0016301|GO:0016740|GO:0016787
transcript_1451	GO:0005618|GO:0005622|GO:0005730|GO:0005739|GO:0005773|GO:0005783|GO:0005886|GO:0006950|GO:0009536|GO:0009628|GO:0009719|GO:0009791|GO:0009987|GO:0016020|GO:0016043|GO:0016049
transcript_14511	GO:0003676|GO:0008270
transcript_14512	GO:0005576|GO:0005737|GO:0005773|GO:0009056|GO:0016787|GO:0019538
transcript_1452	GO:0000049|GO:0000166|GO:0003700|GO:0003723|GO:0003824|GO:0004818|GO:0004872|GO:0005488|GO:0005515|GO:0005524|GO:0005739|GO:0005783|GO:0006139|GO:0006412|GO:0006424|GO:0006519|GO:0007005|GO:0007165|GO:0009536|GO:0009570|GO:0009658|GO:0009719|GO:0009908|GO
transcript_14528	GO:0003824|GO:0005215|GO:0005739|GO:0005743|GO:0008121|GO:0009058|GO:0009987|GO:0016020|GO:0022900|GO:0070469|GO:2000104
transcript_1453	GO:0000166|GO:0004672|GO:0004674|GO:0005524|GO:0005730|GO:0005737|GO:0006464|GO:0006468|GO:0009536|GO:0016301|GO:0019243|GO:0045095
transcript_14533	GO:0003824|GO:0005488|GO:0005739|GO:0006091|GO:0006950|GO:0007165|GO:0008150|GO:0009628|GO:0016020
transcript_14540	GO:0005515|GO:0005634|GO:0005737|GO:0006511
transcript_1455	GO:0004872|GO:0005215|GO:0006810|GO:0007165|GO:0016020
transcript_14558	GO:0003677|GO:0005634|GO:0006350|GO:0006351|GO:0006355|GO:0050826
transcript_1456	GO:0000003|GO:0000166|GO:0003677|GO:0003700|GO:0004672|GO:0004674|GO:0005515|GO:0005524|GO:0005739|GO:0005829|GO:0005886|GO:0006259|GO:0006350|GO:0006464|GO:0006468|GO:0006950|GO:0007049|GO:0008150|GO:0009507|GO:0009628|GO:0009791|GO:0009987|GO:0016043|GO
transcript_14568	GO:0005215|GO:0005622|GO:0006810|GO:0007275|GO:0009653|GO:0009908|GO:0016043|GO:0016049|GO:0030154
transcript_1457	GO:0005739
transcript_14570	GO:0005618|GO:0005975|GO:0008150|GO:0009056|GO:0009987|GO:0016043|GO:0016787|GO:0030234
transcript_14577	GO:0000166|GO:0005488|GO:0005829|GO:0006464|GO:0006810|GO:0006950|GO:0009628|GO:0009987|GO:0016020|GO:0016043|GO:0016301|GO:0016787|GO:0030246
transcript_1458	GO:0003723|GO:0005576|GO:0006629|GO:0016787
transcript_14580	GO:0003677|GO:0003723|GO:0005215|GO:0005634|GO:0006259|GO:0009056|GO:0009058|GO:0009536|GO:0016740|GO:0016787|GO:0019538
transcript_14583	GO:0032440
transcript_1459	GO:0005737|GO:0005856|GO:0005886|GO:0009987|GO:0016043
transcript_14593	GO:0005488|GO:0008152|GO:0009987|GO:0016740
transcript_14594	GO:0006259
transcript_1460	GO:0003677|GO:0005515|GO:0005622|GO:0005634|GO:0005975|GO:0006810|GO:0009056|GO:0009536|GO:0009987|GO:0016043|GO:0016787
transcript_1461	GO:0000166|GO:0005215|GO:0005524|GO:0005739|GO:0005886|GO:0006139|GO:0006810|GO:0008026|GO:0008150|GO:0009056|GO:0016020|GO:0016787|GO:0016887
transcript_14617	GO:0005515
transcript_1462	GO:0005773|GO:0005886|GO:0016020
transcript_14624	GO:0004571|GO:0005509|GO:0005789|GO:0006281|GO:0006486|GO:0007346|GO:0016021
transcript_14626	GO:0000394|GO:0005618|GO:0006810|GO:0009987|GO:0016043|GO:0016787|GO:0030599|GO:0042545|GO:0045330
transcript_14635	GO:0003723|GO:0003968|GO:0005634|GO:0005739|GO:0006139|GO:0006950|GO:0007275|GO:0009607|GO:0009695|GO:0009875|GO:0009908|GO:0016740|GO:0030154|GO:0040029
transcript_14637	GO:0003676|GO:0005622|GO:0008270|GO:0016192
transcript_1464	GO:0003755|GO:0003824|GO:0005737|GO:0005773|GO:0006457|GO:0006464|GO:0009825|GO:0009987|GO:0019538
transcript_14643	GO:0009536
transcript_14648	GO:0003824|GO:0005488
transcript_14654	GO:0000166|GO:0003824|GO:0005488|GO:0008152|GO:0009987
transcript_1466	GO:0005215|GO:0005488|GO:0005794|GO:0006487|GO:0006810|GO:0006886|GO:0006888|GO:0008270|GO:0009536|GO:0009987|GO:0016020|GO:0016558|GO:0030127
transcript_14679	GO:0000723|GO:0003678|GO:0006281|GO:0007275
transcript_1468	GO:0004674|GO:0004825|GO:0005488|GO:0005509|GO:0005737|GO:0005783|GO:0007275|GO:0009653|GO:0009987|GO:0010208|GO:0016020|GO:0016043
transcript_14682	GO:0003677|GO:0003824|GO:0004803|GO:0005634|GO:0006259|GO:0006313|GO:0015074
transcript_1469	GO:0006261|GO:0016020
transcript_14691	GO:0016740
transcript_14692	GO:0005515
transcript_14695	GO:0005739
transcript_147	GO:0000166|GO:0004222|GO:0005488|GO:0005576|GO:0005739|GO:0005794|GO:0005829|GO:0005886|GO:0006464|GO:0006508|GO:0008150|GO:0009056|GO:0009536|GO:0009987|GO:0016301|GO:0016787|GO:0019538|GO:0046872
transcript_1470	GO:0003677|GO:0005488|GO:0009640|GO:0010388|GO:0016567|GO:0016571|GO:0016579|GO:0043687|GO:0045893|GO:0046872
transcript_14706	GO:0003824|GO:0005515|GO:0005773|GO:0006464|GO:0009056|GO:0009987|GO:0019538
transcript_14712	GO:0006396|GO:0008270
transcript_1472	GO:0006810
transcript_14722	GO:0005515
transcript_14727	GO:0005618|GO:0010228|GO:0016787|GO:0030599|GO:0042545|GO:0045330
transcript_1473	GO:0003735|GO:0005198|GO:0005622|GO:0005739|GO:0005840|GO:0006412|GO:0006470
transcript_14735	GO:0004872|GO:0005102|GO:0005515|GO:0005576|GO:0005768|GO:0005794|GO:0005886|GO:0006091|GO:0006629|GO:0007165|GO:0007275|GO:0008150|GO:0009058|GO:0009719|GO:0009987|GO:0016020
transcript_14737	GO:0005618|GO:0016567|GO:0030599|GO:0042545|GO:0045330
transcript_1474	GO:0005524|GO:0030598
transcript_14756	GO:0003677|GO:0004386|GO:0005524
transcript_1476	GO:0005515|GO:0006091|GO:0006397|GO:0009536|GO:0009987|GO:0015979|GO:0016020|GO:0016043|GO:0019538|GO:0031357
transcript_14769	GO:0003700|GO:0006350|GO:0009790
transcript_1477	GO:0000266|GO:0004674|GO:0005515|GO:0005739|GO:0005777|GO:0009536|GO:0009987|GO:0016043
transcript_14771	GO:0000166|GO:0003824|GO:0005576|GO:0005618|GO:0005975|GO:0006139|GO:0006412|GO:0006519|GO:0016787
transcript_1478	GO:0000226|GO:0005794|GO:0005886|GO:0009506|GO:0017119
transcript_1479	GO:0000166|GO:0000226|GO:0004518|GO:0005515|GO:0043531
transcript_14797	GO:0003824|GO:0008152
transcript_1480	GO:0009056|GO:0009536|GO:0016787|GO:0019538
transcript_1482	GO:0005515
transcript_1483	GO:0003918|GO:0005622|GO:0005634|GO:0006886|GO:0007049|GO:0007076|GO:0007275|GO:0009987|GO:0016043|GO:0016192|GO:0030117|GO:0030154
transcript_1484	GO:0003723|GO:0003883|GO:0005634|GO:0006457|GO:0009908|GO:0042023
transcript_14845	GO:0005515
transcript_14850	GO:0005622|GO:0005737|GO:0030234
transcript_14853	GO:0008270|GO:0008375
transcript_14857	GO:0003824|GO:0005215|GO:0006810|GO:0008152|GO:0009987|GO:0016020
transcript_1486	GO:0003674|GO:0003824|GO:0005488|GO:0005739|GO:0008152|GO:0016020
transcript_14862	GO:0003676|GO:0009072
transcript_1487	GO:0004001|GO:0005488|GO:0005515|GO:0005576|GO:0005737|GO:0005856|GO:0005886|GO:0006139|GO:0006166|GO:0008150|GO:0008152|GO:0009058|GO:0009536|GO:0009987|GO:0016043|GO:0016301|GO:0016740|GO:0016773
transcript_14876	GO:0016568|GO:0043531
transcript_1488	GO:0005739
transcript_14882	GO:0005739
transcript_14884	GO:0004867|GO:0009611
transcript_14889	GO:0003676|GO:0005488|GO:0009793|GO:0016787
transcript_1489	GO:0003824|GO:0005488|GO:0008152|GO:0008531
transcript_1491	GO:0003824|GO:0004842|GO:0005515|GO:0005774|GO:0006464|GO:0006810|GO:0006869|GO:0007275|GO:0019005|GO:0030163|GO:0031146|GO:0031571|GO:0048513
transcript_14928	GO:0000166|GO:0005215|GO:0005488|GO:0005634|GO:0005773|GO:0005886|GO:0006139|GO:0006810|GO:0006950|GO:0009056|GO:0009628|GO:0009719|GO:0009987|GO:0016020|GO:0016787
transcript_14929	GO:0000166|GO:0005215|GO:0005739|GO:0006091|GO:0006139|GO:0006810|GO:0009056|GO:0009058|GO:0009987|GO:0016020|GO:0016787
transcript_14937	GO:0003824|GO:0006457|GO:0006629|GO:0016788
transcript_1494	GO:0008152|GO:0009987
transcript_14940	GO:0003824
transcript_14943	GO:0003824
transcript_14947	GO:0005975|GO:0009579|GO:0015979|GO:0016020|GO:0016787|GO:0030246
transcript_1495	GO:0005488|GO:0006457|GO:0006886|GO:0008270|GO:0009579
transcript_14956	GO:0003676|GO:0006782|GO:0008250|GO:0008883|GO:0050661
transcript_1496	GO:0003824|GO:0005488|GO:0005829|GO:0005886|GO:0006950|GO:0008150|GO:0008152|GO:0008270|GO:0009628|GO:0016491|GO:0055114
transcript_14966	GO:0005634|GO:0006350
transcript_1497	GO:0000003|GO:0005515|GO:0005634|GO:0005886|GO:0006810|GO:0006950|GO:0008150|GO:0009536|GO:0009607|GO:0009791|GO:0009987|GO:0016020|GO:0019538
transcript_14978	GO:0005975|GO:0006091|GO:0006139|GO:0006464|GO:0006519|GO:0006810|GO:0009056|GO:0009058|GO:0009536|GO:0009579|GO:0009987|GO:0015979|GO:0016020|GO:0016043|GO:0019725|GO:0019748
transcript_1498	GO:0000287|GO:0003682|GO:0005488|GO:0005634|GO:0005737|GO:0005886|GO:0005975|GO:0005986|GO:0008150|GO:0008152|GO:0009058|GO:0009536|GO:0009987|GO:0016787|GO:0050307
transcript_14982	GO:0005576|GO:0005975|GO:0016787
transcript_14983	GO:0003824|GO:0005777|GO:0006355|GO:0008152|GO:0016209|GO:0016491|GO:0055114
transcript_14985	GO:0005488
transcript_1499	GO:0000003|GO:0000166|GO:0005215|GO:0005388|GO:0005488|GO:0005515|GO:0005524|GO:0005886|GO:0006810|GO:0007275|GO:0009607|GO:0009653|GO:0009791|GO:0009987|GO:0010311|GO:0016020|GO:0016021|GO:0016787|GO:0046872
transcript_15	GO:0000003|GO:0000166|GO:0006139|GO:0006259|GO:0006810|GO:0007275|GO:0009058|GO:0009908|GO:0009987|GO:0019538|GO:0030154
transcript_150	GO:0005576|GO:0005618|GO:0006139|GO:0006950|GO:0009056|GO:0009605|GO:0009719|GO:0016787
transcript_1500	GO:0003755|GO:0003824|GO:0005622|GO:0006457|GO:0006464|GO:0009987|GO:0019288|GO:0019538
transcript_1501	GO:0005794|GO:0016020|GO:0016740|GO:0016757|GO:0046872
transcript_15010	GO:0003676|GO:0008270|GO:0010333
transcript_15011	GO:0005739
transcript_15019	GO:0005576|GO:0005615
transcript_1502	GO:0000003|GO:0003743|GO:0003824|GO:0005488|GO:0005739|GO:0006635|GO:0009056|GO:0009536|GO:0009790|GO:0009791|GO:0016787|GO:0019538|GO:0046872
transcript_15021	GO:0003676|GO:0005488
transcript_1503	GO:0000003|GO:0000278|GO:0005515|GO:0005622|GO:0005634|GO:0005829|GO:0006139|GO:0006259|GO:0006312|GO:0006350|GO:0006396|GO:0006464|GO:0006950|GO:0007049|GO:0007165|GO:0007275|GO:0008150|GO:0008180|GO:0009560|GO:0009585|GO:0009628|GO:0009640|GO:0009653|GO
transcript_1504	GO:0003824|GO:0005488|GO:0005506|GO:0005634|GO:0005737|GO:0006355|GO:0006519|GO:0008152|GO:0009058|GO:0010228|GO:0010309|GO:0019509|GO:0051567|GO:0055114
transcript_15047	GO:0003677|GO:0005737|GO:0006350|GO:0006355
transcript_1505	GO:0003824|GO:0005488|GO:0005739|GO:0006091|GO:0008150|GO:0009056
transcript_15054	GO:0003676|GO:0005488
transcript_1506	GO:0016020|GO:0016192|GO:0017056
transcript_15067	GO:0000166|GO:0043531
transcript_1507	GO:0003676|GO:0003677|GO:0003700|GO:0003723|GO:0005488|GO:0005730|GO:0006350|GO:0046872
transcript_15073	GO:0005739
transcript_15075	GO:0003677|GO:0005524|GO:0005622|GO:0005634|GO:0006260|GO:0006275|GO:0030337
transcript_15076	GO:0003676|GO:0005622|GO:0005737|GO:0005741|GO:0009693|GO:0055085
transcript_15077	GO:0000956|GO:0005097|GO:0005622|GO:0006635|GO:0016558|GO:0019722|GO:0048573
transcript_1508	GO:0000003|GO:0000166|GO:0000226|GO:0000911|GO:0003723|GO:0005488|GO:0006464|GO:0007049|GO:0007155|GO:0007275|GO:0009058|GO:0009653|GO:0009791|GO:0009887|GO:0009888|GO:0009987|GO:0010090|GO:0010228|GO:0016043|GO:0016926|GO:0030154|GO:0033044|GO:0045010|GO
transcript_15082	GO:0005623|GO:0008152|GO:0009987|GO:0016020|GO:0016301
transcript_1509	GO:0006139|GO:0007275|GO:0009058|GO:0009553
transcript_151	GO:0005515|GO:0009536
transcript_1510	GO:0000166|GO:0003676|GO:0005488
transcript_15102	GO:0016787
transcript_15104	GO:0005515
transcript_15117	GO:0005737|GO:0005739|GO:0006259|GO:0006950|GO:0009987|GO:0016043|GO:0016787
transcript_1512	GO:0005488|GO:0005515|GO:0005634|GO:0008270|GO:0042545|GO:0046872
transcript_15121	GO:0005741|GO:0055085
transcript_15124	GO:0000166|GO:0003677|GO:0003700|GO:0003723|GO:0005634|GO:0006259|GO:0006350|GO:0006950|GO:0009056|GO:0009058|GO:0009536|GO:0016020|GO:0016740|GO:0016787|GO:0019538
transcript_15129	GO:0005737
transcript_15141	GO:0005886|GO:0009987|GO:0016020|GO:0016043
transcript_1515	GO:0005515|GO:0009536
transcript_1516	GO:0000166|GO:0003676|GO:0016020|GO:0019761
transcript_15166	GO:0003723|GO:0003968|GO:0005634|GO:0005739|GO:0006139|GO:0006312|GO:0006950|GO:0007275|GO:0009607|GO:0009875|GO:0009908|GO:0016740|GO:0030154|GO:0040029
transcript_1517	GO:0000166|GO:0006950
transcript_15178	GO:0007275|GO:0009653|GO:0009827|GO:0009856|GO:0009860|GO:0009987|GO:0016043|GO:0016049|GO:0016491|GO:0030154
transcript_1519	GO:0000166|GO:0005524|GO:0005737|GO:0006464|GO:0008152|GO:0009875|GO:0009987|GO:0010388|GO:0016020|GO:0016301|GO:0048544
transcript_15196	GO:0005768|GO:0005783|GO:0005794|GO:0005886|GO:0005975|GO:0006950|GO:0007275|GO:0009058|GO:0009407|GO:0009628|GO:0009653|GO:0009987|GO:0016020|GO:0016021|GO:0016049|GO:0016740|GO:0016760|GO:0030154|GO:0030244
transcript_152	GO:0005215|GO:0005515|GO:0005622|GO:0005635|GO:0005643|GO:0005737|GO:0005739|GO:0006635|GO:0006810|GO:0009536|GO:0016020
transcript_1520	GO:0005634|GO:0006350|GO:0006351|GO:0006952|GO:0007165|GO:0009719|GO:0009867|GO:0045892
transcript_1521	GO:0000166|GO:0005515|GO:0005524|GO:0005739|GO:0006139|GO:0006629|GO:0006950|GO:0007154|GO:0009056|GO:0009058|GO:0009536|GO:0009628|GO:0009987|GO:0009991|GO:0016787|GO:0046872
transcript_15211	GO:0000003|GO:0008150|GO:0009536|GO:0016020
transcript_15217	GO:0003676|GO:0003824|GO:0005524
transcript_15218	GO:0003676|GO:0005515
transcript_1522	GO:0003700|GO:0003871|GO:0005488|GO:0005576|GO:0005777|GO:0005829|GO:0005886|GO:0006519|GO:0006950|GO:0008150|GO:0008152|GO:0008270|GO:0008652|GO:0009058|GO:0009086|GO:0009536|GO:0009628|GO:0009987|GO:0016740|GO:0043565
transcript_15224	GO:0000291|GO:0003677|GO:0003824|GO:0006259
transcript_1523	GO:0003824|GO:0005488|GO:0005737|GO:0008152|GO:0008270|GO:0016491|GO:0055114
transcript_15231	GO:0003824|GO:0010389
transcript_1524	GO:0003677|GO:0006426|GO:0016705
transcript_15240	GO:0000166|GO:0005488
transcript_15244	GO:0008150|GO:0008152|GO:0016787
transcript_15253	GO:0000166|GO:0005198|GO:0006464|GO:0016301
transcript_15258	GO:0006810|GO:0009987
transcript_1526	GO:0003824|GO:0004089|GO:0005488|GO:0008152|GO:0008270|GO:0009536|GO:0015976
transcript_15271	GO:0000166|GO:0003677|GO:0005737|GO:0005773|GO:0005774|GO:0005783|GO:0005794|GO:0005886|GO:0006259|GO:0006515|GO:0006950|GO:0009506|GO:0009607|GO:0009627|GO:0009628|GO:0009987|GO:0016020|GO:0016021|GO:0016787|GO:0034976
transcript_15272	GO:0005737
transcript_15274	GO:0003824|GO:0004252|GO:0004674|GO:0008152
transcript_15277	GO:0000166|GO:0006259|GO:0006950|GO:0009987|GO:0016043|GO:0016787
transcript_1528	GO:0005634|GO:0006259|GO:0009058
transcript_1529	GO:0000003|GO:0005083|GO:0005886|GO:0005975|GO:0006417|GO:0006464|GO:0006487|GO:0006623|GO:0006810|GO:0007033|GO:0009058|GO:0009506|GO:0009790|GO:0009791|GO:0009987|GO:0016043|GO:0016192|GO:0030234|GO:0042732
transcript_15293	GO:0003676|GO:0005840|GO:0008270
transcript_153	GO:0005515
transcript_1530	GO:0000003|GO:0004672|GO:0005622|GO:0005838|GO:0006508|GO:0006519|GO:0006950|GO:0009056|GO:0009058|GO:0009536|GO:0009607|GO:0009628|GO:0009719|GO:0009790|GO:0009791|GO:0009908|GO:0009987|GO:0016043|GO:0019538|GO:0019748
transcript_15306	GO:0003676
transcript_1531	GO:0000166|GO:0003677|GO:0004003|GO:0005524|GO:0005634|GO:0005737|GO:0006259|GO:0006289|GO:0006461|GO:0006950|GO:0008150|GO:0009628|GO:0016787
transcript_1532	GO:0005215|GO:0005618|GO:0005773|GO:0005886|GO:0006810|GO:0009987
transcript_15321	GO:0004650|GO:0005525|GO:0005576|GO:0005975|GO:0008152|GO:0016787
transcript_15327	GO:0003824|GO:0005634|GO:0005737|GO:0006464|GO:0009056
transcript_15344	GO:0003676|GO:0003724|GO:0008270
transcript_1535	GO:0016020
transcript_1536	GO:0005515
transcript_15368	GO:0005840|GO:0006412
transcript_1537	GO:0001104|GO:0005654|GO:0005739|GO:0006350|GO:0009987|GO:0016592|GO:0051301
transcript_15382	GO:0005739|GO:0009536
transcript_15391	GO:0003677|GO:0005739|GO:0006259|GO:0006810|GO:0009536
transcript_1540	GO:0006811|GO:0009408|GO:0046872
transcript_1541	GO:0005634|GO:0006950
transcript_15410	GO:0006952|GO:0017148|GO:0030598
transcript_15414	GO:0000166|GO:0003723|GO:0005634|GO:0006139
transcript_15415	GO:0003824|GO:0005737|GO:0005743|GO:0005975|GO:0009987|GO:0016853|GO:0030246
transcript_1542	GO:0000166|GO:0003924|GO:0005525|GO:0006139|GO:0006412|GO:0008135|GO:0009056|GO:0016787
transcript_15427	GO:0003735|GO:0005198|GO:0005618|GO:0005622|GO:0005730|GO:0005829|GO:0005840|GO:0005886|GO:0006412|GO:0009536|GO:0009684|GO:0022627
transcript_1543	GO:0003677|GO:0005515|GO:0005634|GO:0006464|GO:0009791|GO:0009987|GO:0016043|GO:0016740
transcript_1544	GO:0005488|GO:0005739|GO:0008152|GO:0008483|GO:0016740|GO:0030170
transcript_1545	GO:0003743|GO:0005488|GO:0005886|GO:0006412|GO:0006413|GO:0008135|GO:0019915
transcript_15450	GO:0016740|GO:0016787
transcript_15451	GO:0005739
transcript_15455	GO:0005739
transcript_15458	GO:0006810|GO:0009987
transcript_1546	GO:0000166|GO:0005524|GO:0005634|GO:0006139|GO:0016301|GO:0016740
transcript_1547	GO:0003824|GO:0004722|GO:0005488|GO:0006457|GO:0006464|GO:0006470|GO:0016787|GO:0046872
transcript_1548	GO:0000502|GO:0003676|GO:0005622|GO:0005737|GO:0005739|GO:0005835|GO:0005886|GO:0006810|GO:0007049|GO:0008150|GO:0008152|GO:0009056|GO:0019538|GO:0030234|GO:0042176|GO:0045893
transcript_15486	GO:0003677|GO:0003682|GO:0004871|GO:0006350|GO:0007165|GO:0007275|GO:0008152|GO:0009719|GO:0030528
transcript_1549	GO:0000166|GO:0003677|GO:0003684|GO:0005524|GO:0005634|GO:0005730|GO:0005739|GO:0006259|GO:0006270|GO:0006275|GO:0006290|GO:0006298|GO:0006950|GO:0007049|GO:0009058|GO:0009536|GO:0009653|GO:0009908|GO:0030983|GO:0048451|GO:0048453|GO:0051726
transcript_155	GO:0000166|GO:0000226|GO:0000911|GO:0003676|GO:0003723|GO:0004386|GO:0005524|GO:0005634|GO:0005739|GO:0005829|GO:0005886|GO:0005975|GO:0006397|GO:0006464|GO:0006486|GO:0006511|GO:0006810|GO:0007049|GO:0007129|GO:0008026|GO:0008380|GO:0009058|GO:0009506|GO
transcript_1550	GO:0005840|GO:0006412|GO:0009536|GO:0009579|GO:0016020|GO:0016043
transcript_1551	GO:0000166|GO:0000278|GO:0005515|GO:0005622|GO:0005886|GO:0006139|GO:0006396|GO:0007049|GO:0009058|GO:0009220|GO:0080008
transcript_15513	GO:0005198|GO:0005840|GO:0006412
transcript_1552	GO:0005215|GO:0005739|GO:0006091|GO:0006139|GO:0006810|GO:0009058|GO:0016020
transcript_1553	GO:0003676|GO:0005634|GO:0006259|GO:0006350|GO:0006355|GO:0008152|GO:0009536|GO:0009987|GO:0022891
transcript_15536	GO:0006400|GO:0008233
transcript_1554	GO:0003723|GO:0005634|GO:0009062|GO:0009308|GO:0016020
transcript_15540	GO:0003824|GO:0005215|GO:0005634|GO:0005773|GO:0005886|GO:0006810|GO:0008152|GO:0009607|GO:0009816|GO:0009987|GO:0016020|GO:0016021|GO:0022857|GO:0055085
transcript_15542	GO:0006139|GO:0008152|GO:0009987|GO:0016043|GO:0040029
transcript_15548	GO:0009536
transcript_1556	GO:0007275|GO:0009536|GO:0009653|GO:0009908
transcript_15566	GO:0003676|GO:0006075|GO:0008270
transcript_1557	GO:0005488
transcript_15570	GO:0000166|GO:0003824|GO:0005576|GO:0005618|GO:0005739|GO:0005773|GO:0005886|GO:0006950|GO:0008152|GO:0016491|GO:0050660|GO:0055114
transcript_15571	GO:0000003|GO:0005576|GO:0007275|GO:0009536|GO:0009653|GO:0009987|GO:0016043|GO:0016740|GO:0016787
transcript_15596	GO:0005739|GO:0005840|GO:0016787
transcript_156	GO:0000166|GO:0000278|GO:0005488|GO:0005524|GO:0005739|GO:0005773|GO:0005774|GO:0005840|GO:0005886|GO:0006950|GO:0008150|GO:0009536|GO:0009628|GO:0009987|GO:0016020|GO:0019538|GO:0042026
transcript_1560	GO:0000003|GO:0005739|GO:0009790|GO:0009791|GO:0016740
transcript_15605	GO:0006096|GO:0046872
transcript_15610	GO:0003824|GO:0005488|GO:0005634|GO:0006464|GO:0007275|GO:0009056|GO:0009987|GO:0019538
transcript_15612	GO:0000166|GO:0006412|GO:0008135
transcript_15615	GO:0010224|GO:0016787
transcript_1562	GO:0000003|GO:0005634|GO:0005829|GO:0006350|GO:0007275|GO:0009536|GO:0009653|GO:0009790|GO:0009791|GO:0009908|GO:0009987|GO:0016043|GO:0030154
transcript_15622	GO:0003824|GO:0004674|GO:0005488|GO:0005975|GO:0009056|GO:0009987|GO:0030570|GO:0045490|GO:0046872
transcript_15627	GO:0003676|GO:0005515
transcript_1563	GO:0003824|GO:0005488|GO:0005737|GO:0006139|GO:0006259|GO:0006464|GO:0006519|GO:0006950|GO:0007165|GO:0009056|GO:0009058|GO:0009628|GO:0009719|GO:0009987|GO:0019538
transcript_1564	GO:0006810|GO:0009987|GO:0016020
transcript_15640	GO:0004867|GO:0009611
transcript_15657	GO:0003676|GO:0009536|GO:0016740
transcript_15659	GO:0005488|GO:0009536
transcript_1566	GO:0016992|GO:0045003|GO:0051539
transcript_15661	GO:0016787
transcript_1567	GO:0005515|GO:0005634|GO:0006950|GO:0007154|GO:0009628|GO:0009987|GO:0009991
transcript_15675	GO:0003723|GO:0003824|GO:0005739|GO:0005975|GO:0006091|GO:0006108|GO:0008152|GO:0009056|GO:0009987|GO:0016616|GO:0030060|GO:0044262|GO:0045893|GO:0055114
transcript_1568	GO:0000166|GO:0003677|GO:0005622|GO:0006139|GO:0006259|GO:0006350|GO:0006464|GO:0008150|GO:0009056|GO:0009987|GO:0016043|GO:0016787|GO:0040029
transcript_15685	GO:0005576|GO:0005618|GO:0009555|GO:0009653|GO:0009664|GO:0009987|GO:0016020|GO:0016043|GO:0016049
transcript_1569	GO:0000166|GO:0003676|GO:0003723|GO:0005737|GO:0009536
transcript_15694	GO:0003676|GO:0005488|GO:0008270|GO:0016570
transcript_157	GO:0005794|GO:0005975|GO:0006139|GO:0006464|GO:0008289|GO:0008308|GO:0009056|GO:0009058|GO:0035091
transcript_1570	GO:0005739
transcript_15700	GO:0003674|GO:0003676|GO:0005488|GO:0005739|GO:0006259|GO:0008270|GO:0009055|GO:0015074|GO:0051536
transcript_15706	GO:0003676|GO:0005488|GO:0006259|GO:0009536|GO:0009579|GO:0015979|GO:0016020
transcript_1571	GO:0003676|GO:0005622
transcript_15710	GO:0004190|GO:0005737|GO:0005783|GO:0006751|GO:0016020|GO:0016021|GO:0016787
transcript_15711	GO:0000166|GO:0005524|GO:0006950|GO:0070178
transcript_15715	GO:0003676
transcript_1572	GO:0000003|GO:0000166|GO:0005515|GO:0005524|GO:0005739|GO:0005773|GO:0005774|GO:0005886|GO:0006457|GO:0006810|GO:0006950|GO:0008150|GO:0009414|GO:0009536|GO:0009570|GO:0009628|GO:0009651|GO:0009658|GO:0009704|GO:0009790|GO:0009791|GO:0009908|GO:0009941|GO
transcript_15728	GO:0004252|GO:0005886|GO:0009536|GO:0016020|GO:0016021|GO:0016462
transcript_1573	GO:0000166|GO:0000777|GO:0004672|GO:0004674|GO:0005524|GO:0005634|GO:0006096|GO:0006464|GO:0006468|GO:0007059|GO:0007067|GO:0016301
transcript_15733	GO:0005524
transcript_15738	GO:0003824|GO:0008152
transcript_1574	GO:0003824|GO:0004722|GO:0005215|GO:0005488|GO:0005634|GO:0005737|GO:0005739|GO:0005886|GO:0006464|GO:0006470|GO:0006810|GO:0007275|GO:0009987|GO:0016020|GO:0016787|GO:0030001|GO:0046872|GO:0046873|GO:0055085
transcript_15753	GO:0005488
transcript_15754	GO:0000166|GO:0003824|GO:0005576|GO:0005618|GO:0005739|GO:0005773|GO:0005886|GO:0006950|GO:0008152
transcript_1576	GO:0005524|GO:0006350|GO:0006351
transcript_15764	GO:0000166|GO:0003824|GO:0003995|GO:0008152|GO:0016627|GO:0030983|GO:0043958|GO:0050660|GO:0055114
transcript_15769	GO:0000166|GO:0003676|GO:0005515|GO:0006950
transcript_1577	GO:0006950
transcript_15778	GO:0005739|GO:0009719|GO:0016020
transcript_15788	GO:0005215|GO:0005739|GO:0006091|GO:0006139|GO:0006810|GO:0009056|GO:0009058|GO:0016020|GO:0016043|GO:0016787
transcript_1579	GO:0005635|GO:0006810|GO:0009987|GO:0016020
transcript_15794	GO:0003677|GO:0003682|GO:0006470
transcript_1580	GO:0005515
transcript_15817	GO:0003676
transcript_1582	GO:0000724|GO:0003677|GO:0005739|GO:0005777|GO:0010468
transcript_15820	GO:0005515|GO:0005667|GO:0043531
transcript_15827	GO:0005737|GO:0005739|GO:0016787
transcript_15829	GO:0005739|GO:0005886|GO:0009536
transcript_1583	GO:0004175|GO:0004298|GO:0005576|GO:0005622|GO:0005634|GO:0005773|GO:0005839|GO:0005886|GO:0006511|GO:0006950|GO:0008150|GO:0009056|GO:0009628|GO:0009987|GO:0016567|GO:0016787|GO:0019538|GO:0019773|GO:0051603
transcript_15832	GO:0006508|GO:0007030|GO:0008234
transcript_15833	GO:0007264|GO:0043531
transcript_15839	GO:0003824
transcript_15841	GO:0003674|GO:0005488|GO:0005576
transcript_15842	GO:0005515
transcript_15846	GO:0003676|GO:0004523|GO:0043687
transcript_1585	GO:0005215|GO:0006810|GO:0016020
transcript_15854	GO:0003723|GO:0005198|GO:0005840|GO:0006412
transcript_15856	GO:0003676|GO:0005524|GO:0008270
transcript_15861	GO:0003746|GO:0003824|GO:0008152|GO:0016301
transcript_15863	GO:0005488|GO:0005622
transcript_15868	GO:0003676|GO:0004222
transcript_1587	GO:0000166|GO:0005515|GO:0005576|GO:0005618|GO:0005739|GO:0005773|GO:0005794|GO:0005829|GO:0005886|GO:0006464|GO:0006950|GO:0008150|GO:0009607|GO:0009628|GO:0009987|GO:0016020|GO:0019538
transcript_1588	GO:0003676|GO:0005488|GO:0005739
transcript_1589	GO:0005737|GO:0006810|GO:0016020
transcript_159	GO:0000166|GO:0004674|GO:0005215|GO:0005524|GO:0006139|GO:0006810|GO:0009056|GO:0009987|GO:0016020|GO:0016021|GO:0016787|GO:0016887|GO:0042626|GO:0055085
transcript_1590	GO:0005739
transcript_15918	GO:0005515
transcript_15919	GO:0005634
transcript_1592	GO:0005739|GO:0016020
transcript_1593	GO:0006259|GO:0007049|GO:0009536
transcript_15933	GO:0003676|GO:0005515|GO:0005634|GO:0005886
transcript_1594	GO:0005737|GO:0005886|GO:0009536
transcript_1595	GO:0016020
transcript_15957	GO:0003676|GO:0043531
transcript_1597	GO:0005829|GO:0006464|GO:0006508|GO:0008236|GO:0009056|GO:0009058|GO:0009536|GO:0010104|GO:0016787|GO:0019538
transcript_1598	GO:0005739|GO:0008150|GO:0016020
transcript_15985	GO:0003677|GO:0005515|GO:0008270|GO:0009536|GO:0046983
transcript_1599	GO:0005198|GO:0005886|GO:0006259|GO:0006281|GO:0006950|GO:0007049|GO:0007062|GO:0007131|GO:0007267|GO:0009056|GO:0009506|GO:0009987|GO:0016043|GO:0033044|GO:0042138|GO:0045132
transcript_15990	GO:0005215|GO:0005739|GO:0006091|GO:0006139|GO:0006810|GO:0009058|GO:0016020
transcript_15996	GO:0005488|GO:0005737|GO:0008152|GO:0009987|GO:0016787
transcript_16	GO:0009056|GO:0016787|GO:0019538
transcript_160	GO:0000003|GO:0003676|GO:0003677|GO:0003723|GO:0004518|GO:0005488|GO:0006268|GO:0009536|GO:0009790|GO:0009791|GO:0046872
transcript_1600	GO:0000166|GO:0003677|GO:0003824|GO:0003916|GO:0005524|GO:0005622|GO:0005654|GO:0005694|GO:0005739|GO:0006139|GO:0006259|GO:0006265|GO:0009056|GO:0009058|GO:0009536|GO:0009987
transcript_16007	GO:0008152|GO:0009987|GO:0016740
transcript_1603	GO:0000166|GO:0003674|GO:0003824|GO:0005515|GO:0005794|GO:0005886|GO:0006139|GO:0006810|GO:0007165|GO:0009056|GO:0009987|GO:0016020|GO:0016787|GO:0019725
transcript_16039	GO:0003824|GO:0005488|GO:0005576|GO:0006950|GO:0007275|GO:0008152|GO:0009653|GO:0009856|GO:0009987|GO:0016043|GO:0016049|GO:0016787|GO:0030154
transcript_1604	GO:0005737|GO:0016020
transcript_16043	GO:0003676
transcript_1605	GO:0005488|GO:0005634|GO:0006810|GO:0007165|GO:0008289|GO:0009987|GO:0016043|GO:0046872|GO:0080129
transcript_16056	GO:0003824|GO:0008152
transcript_1606	GO:0000166|GO:0004386|GO:0005198|GO:0005515|GO:0005856|GO:0006139|GO:0009056|GO:0009058|GO:0009536|GO:0009570|GO:0009579|GO:0009628|GO:0009987|GO:0016020|GO:0016043|GO:0016787
transcript_16068	GO:0003723|GO:0005488|GO:0005739|GO:0006259|GO:0009058|GO:0009536|GO:0016740
transcript_1607	GO:0005525|GO:0005737|GO:0009987|GO:0010215|GO:0016020|GO:0016043|GO:0016049|GO:0031225
transcript_16070	GO:0000166|GO:0006950
transcript_16076	GO:0003676|GO:0005488
transcript_1608	GO:0003735|GO:0005198|GO:0005622|GO:0005730|GO:0005783|GO:0005829|GO:0005840|GO:0005886|GO:0006412|GO:0009536|GO:0009909
transcript_1609	GO:0005488|GO:0005515|GO:0008270|GO:0016874|GO:0046872
transcript_16093	GO:0044699
transcript_161	GO:0000226|GO:0000911|GO:0005829|GO:0006950|GO:0007049|GO:0008284|GO:0009628|GO:0009793|GO:0009908|GO:0009910|GO:0009987|GO:0010048|GO:0016043|GO:0018024
transcript_1610	GO:0005488|GO:0005515|GO:0005737|GO:0005856|GO:0005886|GO:0007275|GO:0009056|GO:0009653|GO:0009987|GO:0016043|GO:0016787|GO:0019538|GO:0030154
transcript_16100	GO:0000003|GO:0005515|GO:0005622|GO:0007275|GO:0009987|GO:0019538
transcript_16103	GO:0005622|GO:0005737
transcript_16105	GO:0005622|GO:0005634|GO:0007049
transcript_1611	GO:0000028|GO:0003735|GO:0005198|GO:0005622|GO:0005829|GO:0005840|GO:0006412|GO:0006457|GO:0006950|GO:0009628|GO:0009987|GO:0016020|GO:0016043|GO:0022627
transcript_16116	GO:0003676|GO:0006259|GO:0009407|GO:0016740
transcript_16117	GO:0006259|GO:0016787
transcript_1612	GO:0003824|GO:0008152
transcript_16124	GO:0000166|GO:0003824|GO:0005576|GO:0005618|GO:0005739|GO:0005773|GO:0005886|GO:0006950|GO:0008152
transcript_1613	GO:0005634|GO:0005829|GO:0005886|GO:0006464|GO:0006519|GO:0009058|GO:0009719|GO:0009790
transcript_16134	GO:0003824|GO:0005488|GO:0005507|GO:0005524|GO:0008152|GO:0016491|GO:0055114
transcript_16138	GO:0003676|GO:0005509|GO:0008270
transcript_16142	GO:0004674|GO:0005524|GO:0030246|GO:0032786
transcript_1615	GO:0003723|GO:0005215|GO:0005622|GO:0005737|GO:0005739|GO:0005783|GO:0005886|GO:0006810|GO:0006950|GO:0008565|GO:0009987|GO:0016020|GO:0031204
transcript_16154	GO:0005576|GO:0005618|GO:0016787
transcript_1616	GO:0000166|GO:0004672|GO:0004674|GO:0005488|GO:0005509|GO:0005524|GO:0005634|GO:0005773|GO:0005829|GO:0005886|GO:0006464|GO:0006468|GO:0006810|GO:0006950|GO:0007165|GO:0009628|GO:0009651|GO:0009719|GO:0009738|GO:0009987|GO:0010119|GO:0010359|GO:0016301|GO
transcript_16172	GO:0006259|GO:0016787
transcript_16179	GO:0003676|GO:0010162|GO:0046983|GO:0097159|GO:1901363
transcript_1618	GO:0005515|GO:0005634|GO:0006810|GO:0007049|GO:0008152|GO:0009987|GO:0016043
transcript_16182	GO:0004871|GO:0005576|GO:0007165|GO:0007267
transcript_1619	GO:0005635|GO:0005737|GO:0005739|GO:0006464|GO:0006810|GO:0007275|GO:0009653|GO:0009719|GO:0009908|GO:0009987|GO:0016020|GO:0016043|GO:0030154
transcript_16196	GO:0003677|GO:0003824|GO:0006259|GO:0009536
transcript_1620	GO:0005739
transcript_1621	GO:0000166|GO:0003774|GO:0005515|GO:0005856|GO:0005871|GO:0005886|GO:0006629|GO:0009987|GO:0016043
transcript_1622	GO:0005739
transcript_1623	GO:0000166|GO:0000271|GO:0000724|GO:0003924|GO:0005198|GO:0005200|GO:0005525|GO:0005737|GO:0005856|GO:0005874|GO:0005886|GO:0006084|GO:0006094|GO:0006096|GO:0006139|GO:0006261|GO:0006833|GO:0006950|GO:0006972|GO:0007010|GO:0007017|GO:0007030|GO:0009056|GO
transcript_1625	GO:0000166|GO:0005215|GO:0005524|GO:0005739|GO:0005777|GO:0006139|GO:0006629|GO:0006810|GO:0009056|GO:0009791|GO:0009987|GO:0016020|GO:0016021|GO:0016787|GO:0016887|GO:0042626|GO:0055085
transcript_1626	GO:0000911|GO:0003676|GO:0005488|GO:0006261|GO:0008270
transcript_16261	GO:0000166|GO:0003677|GO:0003824|GO:0005622|GO:0005634|GO:0006139|GO:0006259|GO:0006350|GO:0006464|GO:0007049|GO:0007275|GO:0008150|GO:0009056|GO:0009058|GO:0009536|GO:0009908|GO:0009987|GO:0016043|GO:0030154|GO:0040029
transcript_16264	GO:0016787
transcript_16272	GO:0005737|GO:0005739
transcript_16276	GO:0003677|GO:0003723|GO:0005488|GO:0006259|GO:0009058|GO:0016740
transcript_16283	GO:0005515|GO:0005635|GO:0005737|GO:0005886|GO:0006810|GO:0009987
transcript_1629	GO:0000003|GO:0003677|GO:0003723|GO:0005515|GO:0005634|GO:0005737|GO:0006139|GO:0006412|GO:0007049|GO:0008135|GO:0009607
transcript_16296	GO:0009536
transcript_1630	GO:0003824|GO:0005576|GO:0005829|GO:0005975|GO:0009640|GO:0009987|GO:0016853|GO:0030246|GO:0048046
transcript_16309	GO:0004650|GO:0005576|GO:0005975|GO:0016787|GO:0046872|GO:0071555
transcript_1631	GO:0005634|GO:0005794|GO:0006810|GO:0007049|GO:0009987|GO:0016043
transcript_16310	GO:0000166
transcript_16316	GO:0003676|GO:0005488|GO:0006259|GO:0016787
transcript_1632	GO:0005783|GO:0006950|GO:0007165|GO:0007275|GO:0009536|GO:0009628|GO:0009987|GO:0019538
transcript_16323	GO:0005737|GO:0005768|GO:0005783|GO:0005794|GO:0005886|GO:0005975|GO:0006950|GO:0007275|GO:0009058|GO:0009628|GO:0009653|GO:0009987|GO:0016020|GO:0016049|GO:0016740|GO:0030154
transcript_16324	GO:0003676|GO:0005488|GO:0005739
transcript_16325	GO:0003824|GO:0008152
transcript_1633	GO:0005515|GO:0005737|GO:0005975|GO:0016787|GO:0030246
transcript_16334	GO:0003677|GO:0005488|GO:0005634|GO:0008270|GO:0050662
transcript_16344	GO:0003824|GO:0007275
transcript_1635	GO:0000276|GO:0005215|GO:0005488|GO:0005730|GO:0005739|GO:0005773|GO:0005840|GO:0005886|GO:0006091|GO:0006139|GO:0006810|GO:0006950|GO:0009056|GO:0009058|GO:0009535|GO:0009536|GO:0009579|GO:0009607|GO:0009628|GO:0009987|GO:0015078|GO:0015986|GO:0016020|GO
transcript_16354	GO:0000166|GO:0004672|GO:0005524|GO:0005739|GO:0006468|GO:0008152|GO:0008237|GO:0009987|GO:0016301
transcript_1636	GO:0003677|GO:0003700|GO:0005515|GO:0005634
transcript_16367	GO:0005488
transcript_1638	GO:0003824|GO:0005488|GO:0008152|GO:0009908|GO:0009987|GO:0050662
transcript_16396	GO:0000166|GO:0003824|GO:0004831|GO:0005524|GO:0006418|GO:0006537|GO:0009536
transcript_164	GO:0005739
transcript_1640	GO:0000166|GO:0003824|GO:0003995|GO:0007275|GO:0008152|GO:0009607|GO:0009644|GO:0009653|GO:0016049|GO:0016627|GO:0016740|GO:0030154|GO:0055114
transcript_16409	GO:0003677|GO:0005634|GO:0006350
transcript_1641	GO:0000398|GO:0003677|GO:0005488|GO:0005515|GO:0006268|GO:0006350|GO:0008270
transcript_16416	GO:0005615|GO:0009407
transcript_1642	GO:0005515
transcript_16424	GO:0000166|GO:0000911|GO:0003924|GO:0005198|GO:0005200|GO:0005525|GO:0005737|GO:0005856|GO:0005874|GO:0006139|GO:0007017|GO:0009056|GO:0009987|GO:0016043|GO:0016787|GO:0051258
transcript_16429	GO:0005488|GO:0005509|GO:0005515|GO:0006355|GO:0007275|GO:0009653|GO:0016043|GO:0030154
transcript_1645	GO:0000003|GO:0003735|GO:0005198|GO:0005515|GO:0005730|GO:0005829|GO:0005840|GO:0006139|GO:0006412|GO:0006464|GO:0009790|GO:0009791
transcript_16452	GO:0005886|GO:0016740
transcript_16465	GO:0003824|GO:0005488|GO:0005615|GO:0008152
transcript_16467	GO:0005524|GO:0008270
transcript_1647	GO:0005739
transcript_16472	GO:0005524
transcript_16475	GO:0003674|GO:0003677|GO:0003824|GO:0006091|GO:0006259|GO:0009536
transcript_1648	GO:0005488|GO:0005515|GO:0005737|GO:0008270|GO:0009056|GO:0016020|GO:0016787|GO:0019538|GO:0046872
transcript_16489	GO:0005615
transcript_16497	GO:0005739
transcript_16498	GO:0043531|GO:0048449
transcript_165	GO:0003677
transcript_1650	GO:0005488|GO:0005509|GO:0005524|GO:0005544|GO:0008289|GO:0009536
transcript_16501	GO:0005618|GO:0005975|GO:0008150|GO:0009056|GO:0009987|GO:0016043|GO:0016787|GO:0030234|GO:0030599|GO:0042545
transcript_16506	GO:0000166|GO:0003677|GO:0003682|GO:0003723|GO:0005488|GO:0005739|GO:0006259|GO:0006464|GO:0009056|GO:0009058|GO:0016301|GO:0016740|GO:0016787|GO:0019538
transcript_1651	GO:0000166|GO:0005783|GO:0006139|GO:0006810|GO:0007275|GO:0008150|GO:0009056|GO:0009653|GO:0009987|GO:0016020|GO:0016043|GO:0016787
transcript_1652	GO:0005773|GO:0005975|GO:0016787
transcript_1653	GO:0003735|GO:0005198|GO:0005618|GO:0005622|GO:0005730|GO:0005829|GO:0005840|GO:0005886|GO:0006412
transcript_16536	GO:0005515|GO:0008270|GO:0046872
transcript_1655	GO:0005488|GO:0005622|GO:0005737
transcript_16591	GO:0003676
transcript_16599	GO:0003677|GO:0005634|GO:0006351|GO:0006355|GO:0016485
transcript_1660	GO:0005515|GO:0005622
transcript_1661	GO:0005198|GO:0005737|GO:0005773|GO:0005794|GO:0005886|GO:0006810|GO:0009536|GO:0009987|GO:0016020
transcript_16610	GO:0005488
transcript_16612	GO:0004857|GO:0005618|GO:0008152|GO:0016787|GO:0030599|GO:0042545|GO:0045330|GO:0045490
transcript_1662	GO:0000786|GO:0003677|GO:0005515|GO:0005622|GO:0005634|GO:0005975|GO:0006275|GO:0006810|GO:0009056|GO:0009987|GO:0016043
transcript_16622	GO:0003677|GO:0005515|GO:0005634|GO:0006260|GO:0006281|GO:0006310|GO:0009987|GO:0050660
transcript_1663	GO:0000003|GO:0005488|GO:0005634|GO:0006464|GO:0009790|GO:0009791|GO:0016787
transcript_16632	GO:0003824|GO:0005737
transcript_1664	GO:0000166|GO:0003676|GO:0003723|GO:0005622|GO:0005634|GO:0006139|GO:0006350|GO:0006464|GO:0009790|GO:0009987|GO:0017089|GO:0019013|GO:0030529|GO:0040029
transcript_16644	GO:0005515|GO:0005634|GO:0005737|GO:0006464|GO:0009056|GO:0051287|GO:0055114
transcript_1665	GO:0003755|GO:0003824|GO:0005488|GO:0005737|GO:0005773|GO:0006457|GO:0006464|GO:0009987|GO:0016020|GO:0019538|GO:0032204
transcript_16650	GO:0000166|GO:0006950|GO:0016787|GO:0042991|GO:0043531
transcript_16655	GO:0003824|GO:0006810|GO:0030570|GO:0045490|GO:0046872
transcript_16658	GO:0003676|GO:0005737|GO:0008270|GO:0016567|GO:0016874
transcript_1667	GO:0005488|GO:0005515|GO:0005622|GO:0005634|GO:0005694|GO:0006306|GO:0006464|GO:0009536|GO:0016043|GO:0016740
transcript_16670	GO:0008152|GO:0009987|GO:0031047
transcript_16675	GO:0005507|GO:0009308|GO:0048038
transcript_16677	GO:0003676|GO:0009909
transcript_1668	GO:0003743|GO:0005737|GO:0005852|GO:0006412|GO:0008135|GO:0009640|GO:0016043
transcript_1669	GO:0003746|GO:0003824|GO:0004766|GO:0006275|GO:0006519|GO:0009058|GO:0016740
transcript_16693	GO:0000166|GO:0006950|GO:0010074|GO:0016788|GO:0043531
transcript_167	GO:0009536
transcript_1670	GO:0000398|GO:0005488|GO:0005829|GO:0005975|GO:0006950|GO:0008150|GO:0008184|GO:0009058|GO:0009536|GO:0009628|GO:0009640|GO:0009987|GO:0016740
transcript_1671	GO:0005654|GO:0005886|GO:0005975|GO:0006350|GO:0006464|GO:0009058|GO:0009606|GO:0009628|GO:0009987
transcript_16714	GO:0010020|GO:0016020|GO:0016021|GO:0016740|GO:0016758
transcript_16715	GO:0005515
transcript_16716	GO:0000166
transcript_16719	GO:0016787
transcript_1672	GO:0003676|GO:0003677|GO:0005488|GO:0005635|GO:0005739|GO:0006350
transcript_16723	GO:0005739
transcript_16731	GO:0003677|GO:0003723|GO:0004518|GO:0006259|GO:0009058|GO:0016740
transcript_1674	GO:0005739
transcript_16740	GO:0005488|GO:0005634|GO:0005886|GO:0009536
transcript_1675	GO:0000166|GO:0003824|GO:0005488|GO:0005515|GO:0005634|GO:0007275|GO:0008152|GO:0009653|GO:0009790|GO:0009791|GO:0040007
transcript_16751	GO:0009056|GO:0016787|GO:0019538
transcript_1676	GO:0000278|GO:0005654|GO:0006139|GO:0006259|GO:0006350|GO:0006351|GO:0006396|GO:0006950|GO:0007049|GO:0007062|GO:0007131|GO:0007275|GO:0009056|GO:0009607|GO:0009628|GO:0009653|GO:0009887|GO:0009888|GO:0009908|GO:0009909|GO:0009987|GO:0010332|GO:0010638|GO
transcript_1677	GO:0005198|GO:0005840|GO:0006412
transcript_16774	GO:0000166|GO:0005975|GO:0006629|GO:0008152|GO:0009058|GO:0009987|GO:0016301|GO:0019748
transcript_1678	GO:0005737|GO:0005773|GO:0016020
transcript_16788	GO:0003723|GO:0005198|GO:0005840|GO:0006412
transcript_1679	GO:0003677|GO:0005515|GO:0005634|GO:0006350|GO:0006351|GO:0006355|GO:0007165|GO:0009719|GO:0009734|GO:0009735
transcript_16794	GO:0007264|GO:0043531
transcript_16795	GO:0003677|GO:0005634|GO:0006350|GO:0009719
transcript_168	GO:0005488|GO:0005506|GO:0005739|GO:0005978|GO:0009058|GO:0009987|GO:0016226|GO:0051536
transcript_1680	GO:0004222|GO:0005739|GO:0005743|GO:0006139|GO:0009056|GO:0009536|GO:0009790|GO:0016020|GO:0016556|GO:0016787|GO:0019538|GO:0070526
transcript_1681	GO:0000166|GO:0003824|GO:0004812|GO:0005524|GO:0005737|GO:0005739|GO:0006139|GO:0006412|GO:0006418|GO:0006519|GO:0007020|GO:0008150|GO:0010027
transcript_16812	GO:0006139|GO:0008150
transcript_1682	GO:0000166|GO:0003677|GO:0004672|GO:0005524|GO:0005622|GO:0005634|GO:0006464|GO:0006468|GO:0009987|GO:0016021|GO:0016043|GO:0016301
transcript_16820	GO:0005623|GO:0007275|GO:0008150|GO:0016020
transcript_16829	GO:0000160|GO:0009987|GO:0019252
transcript_1683	GO:0009056|GO:0009987|GO:0019538
transcript_16832	GO:0005840|GO:0009536
transcript_16838	GO:0003723|GO:0005737|GO:0006259|GO:0009058|GO:0016020|GO:0016740
transcript_16839	GO:0003676|GO:0006259|GO:0009536
transcript_1684	GO:0000166|GO:0004672|GO:0004674|GO:0005524|GO:0005737|GO:0006306|GO:0006464|GO:0006468|GO:0016301
transcript_16845	GO:0005622|GO:0005737|GO:0009987|GO:0016301
transcript_1685	GO:0003677|GO:0004518|GO:0005488|GO:0005634|GO:0006259|GO:0006950|GO:0007049|GO:0008616|GO:0009987|GO:0016043|GO:0016149
transcript_16858	GO:0004674|GO:0004857|GO:0005618|GO:0030599|GO:0042545|GO:0045330|GO:0045490
transcript_1686	GO:0005886
transcript_16863	GO:0000166|GO:0005215|GO:0005488|GO:0006139|GO:0006810|GO:0009056|GO:0009058|GO:0016020|GO:0016787
transcript_16865	GO:0000932|GO:0003723|GO:0004518
transcript_16868	GO:0005488|GO:0009536
transcript_1687	GO:0000394|GO:0004046|GO:0005524|GO:0005737|GO:0005773|GO:0005783|GO:0005794|GO:0006139|GO:0006519|GO:0008150|GO:0008152|GO:0008237|GO:0009056|GO:0009058|GO:0009086|GO:0016787|GO:0019344|GO:0019538
transcript_16872	GO:0003676
transcript_16882	GO:0005634|GO:0006084|GO:0006350|GO:0006355
transcript_16883	GO:0000166|GO:0006950|GO:0008219
transcript_1689	GO:0000166|GO:0003676|GO:0005488|GO:0005634|GO:0006139|GO:0008270
transcript_16895	GO:0003676|GO:0005737|GO:0008152|GO:0009058|GO:0009987|GO:0016740|GO:0016787
transcript_169	GO:0000003|GO:0000166|GO:0000785|GO:0003676|GO:0003723|GO:0005634|GO:0006139|GO:0006351|GO:0006378|GO:0007275|GO:0008150|GO:0008152|GO:0009553|GO:0009790|GO:0009791|GO:0009908|GO:0009911|GO:0010228|GO:0030154|GO:0031048|GO:0051567
transcript_16905	GO:0003676|GO:0006259
transcript_1691	GO:0003676|GO:0005488|GO:0008270
transcript_1692	GO:0000166|GO:0003676|GO:0005829|GO:0005886|GO:0016787
transcript_16922	GO:0005515
transcript_1693	GO:0003824|GO:0005488|GO:0005515|GO:0005829|GO:0005886|GO:0005975|GO:0006139|GO:0006950|GO:0007275|GO:0009058|GO:0009987|GO:0016043
transcript_1694	GO:0000166|GO:0003824|GO:0005488|GO:0005794|GO:0005975|GO:0006464|GO:0007275|GO:0008152|GO:0009058|GO:0009653|GO:0009987|GO:0016043|GO:0016049|GO:0016787|GO:0030154
transcript_16947	GO:0005739|GO:0006139|GO:0016740
transcript_1695	GO:0005737|GO:0005739|GO:0006406|GO:0006810|GO:0015031|GO:0016020
transcript_16950	GO:0006511
transcript_1696	GO:0003824|GO:0005622
transcript_16973	GO:0003677|GO:0003830
transcript_16978	GO:0031461
transcript_16979	GO:0005673|GO:0006367|GO:0008152|GO:0009058|GO:0009987
transcript_1698	GO:0000166|GO:0004672|GO:0005524|GO:0006464|GO:0006468|GO:0006486|GO:0016301
transcript_16981	GO:0005488
transcript_1699	GO:0003824|GO:0005488|GO:0005737|GO:0006457|GO:0008270|GO:0016020|GO:0016740
transcript_16991	GO:0004674|GO:0043531
transcript_16996	GO:0003677|GO:0003723|GO:0003968|GO:0005634|GO:0005739|GO:0006139|GO:0006950|GO:0007275|GO:0009607|GO:0009875|GO:0009908|GO:0016740|GO:0030154|GO:0040029
transcript_17	GO:0008242|GO:0009056|GO:0009743|GO:0016787|GO:0019538
transcript_170	GO:0005622|GO:0005730|GO:0005739|GO:0005829|GO:0005840|GO:0005886|GO:0007165|GO:0009536|GO:0009719|GO:0009908|GO:0016020
transcript_1700	GO:0003676|GO:0005515
transcript_17000	GO:0003677|GO:0005634|GO:0006350
transcript_17001	GO:0005515|GO:0043531
transcript_17004	GO:0043531
transcript_17011	GO:0005215|GO:0005739|GO:0006810|GO:0009987|GO:0016020|GO:0016021
transcript_17017	GO:0005488|GO:0008270
transcript_17024	GO:0005515
transcript_1703	GO:0005215|GO:0005515|GO:0005737|GO:0006810|GO:0009987|GO:0016020|GO:0016043
transcript_17031	GO:0005576|GO:0006629|GO:0016787
transcript_1704	GO:0003677|GO:0004803|GO:0005488|GO:0005525|GO:0006313|GO:0008270|GO:0009536
transcript_1705	GO:0005739|GO:0006139|GO:0009056|GO:0009536|GO:0009790|GO:0016020|GO:0016787|GO:0019538
transcript_17053	GO:0003676
transcript_17055	GO:0000003|GO:0003674|GO:0005198|GO:0005515|GO:0005576|GO:0005654|GO:0005737|GO:0005768|GO:0005829|GO:0005840|GO:0005886|GO:0006139|GO:0006259|GO:0006350|GO:0006412|GO:0006464|GO:0006810|GO:0006950|GO:0007049|GO:0007165|GO:0008150|GO:0008219|GO:0009056|GO
transcript_17057	GO:0004857|GO:0005618|GO:0005975|GO:0008150|GO:0009056|GO:0009987|GO:0016043|GO:0016787|GO:0030234|GO:0030599|GO:0042545|GO:0045330|GO:0051103
transcript_1706	GO:0004721|GO:0005488|GO:0005622|GO:0005730|GO:0005737|GO:0005829|GO:0005886|GO:0006464|GO:0016787
transcript_17065	GO:0000166|GO:0000723|GO:0003678|GO:0005741|GO:0006259|GO:0006281|GO:0006950|GO:0009987|GO:0016043|GO:0016787
transcript_17066	GO:0005488|GO:0008152|GO:0016740
transcript_1707	GO:0005515|GO:0005768|GO:0005773|GO:0005794|GO:0005829|GO:0005975|GO:0006810|GO:0009058|GO:0009719|GO:0009987|GO:0016020|GO:0016043
transcript_1709	GO:0005737|GO:0005783|GO:0016020|GO:0016301|GO:0016787|GO:0016788|GO:0044208
transcript_17090	GO:0008150
transcript_1710	GO:0004372|GO:0005488|GO:0005739|GO:0005886|GO:0006519|GO:0006544|GO:0006563|GO:0007275|GO:0008150|GO:0008152|GO:0009536|GO:0009697|GO:0009987|GO:0016043|GO:0016740|GO:0030154|GO:0030170|GO:0035999
transcript_17111	GO:0005618|GO:0005737|GO:0005975|GO:0006412|GO:0008135|GO:0008150|GO:0009056|GO:0009987|GO:0016043|GO:0016787|GO:0030234|GO:0030599|GO:0042545
transcript_1712	GO:0004518|GO:0005739|GO:0006139
transcript_17121	GO:0003676
transcript_17124	GO:0000166|GO:0005576|GO:0005634|GO:0005773|GO:0005794|GO:0005829|GO:0005886|GO:0006629|GO:0006950|GO:0007165|GO:0009058|GO:0009607|GO:0009719|GO:0009987|GO:0016020
transcript_1713	GO:0003735|GO:0005198|GO:0005515|GO:0005634|GO:0005840|GO:0006412|GO:0006464|GO:0009056|GO:0042752
transcript_17132	GO:0005739
transcript_1714	GO:0000003|GO:0009628|GO:0009791
transcript_17147	GO:0005737|GO:0009056|GO:0009987|GO:0016740|GO:0019748
transcript_17155	GO:0003723|GO:0005198|GO:0005840|GO:0006412
transcript_1716	GO:0005515|GO:0005739
transcript_17164	GO:0004857|GO:0005618|GO:0005634|GO:0005975|GO:0007033|GO:0008150|GO:0009056|GO:0009987|GO:0016043|GO:0016787|GO:0030234|GO:0030599|GO:0042545|GO:0045330|GO:0045490
transcript_17165	GO:0003824|GO:0005739|GO:0008152|GO:0009536|GO:0009987
transcript_17166	GO:0009987|GO:0019538
transcript_1717	GO:0003723|GO:0003735|GO:0005198|GO:0005622|GO:0005739|GO:0005840|GO:0006412|GO:0008643|GO:0009987|GO:0019843
transcript_17173	GO:0003824|GO:0005215|GO:0006810|GO:0008152|GO:0008643|GO:0009630|GO:0009987|GO:0016020|GO:0016021|GO:0022857|GO:0022891|GO:0055085
transcript_17178	GO:0003677|GO:0005488|GO:0005739|GO:0006259|GO:0006810|GO:0009536
transcript_1718	GO:0004553|GO:0005737|GO:0005739|GO:0005975|GO:0006519|GO:0006629|GO:0009058|GO:0009536|GO:0009845|GO:0015238|GO:0016787|GO:0019748
transcript_17181	GO:0005739
transcript_17188	GO:0005488
transcript_1719	GO:0000003|GO:0000278|GO:0000724|GO:0005730|GO:0006259|GO:0006261|GO:0006275|GO:0006306|GO:0006312|GO:0006350|GO:0006464|GO:0006810|GO:0006950|GO:0007049|GO:0007062|GO:0007129|GO:0007131|GO:0007275|GO:0008152|GO:0009056|GO:0009058|GO:0009555|GO:0009560|GO
transcript_172	GO:0000166|GO:0003676|GO:0003677|GO:0005488|GO:0005634|GO:0009536
transcript_1720	GO:0000166|GO:0003677|GO:0003824|GO:0003918|GO:0005524|GO:0005622|GO:0005634|GO:0006139|GO:0006259|GO:0006265|GO:0006350|GO:0006464|GO:0007049|GO:0007275|GO:0008150|GO:0008152|GO:0009058|GO:0009738|GO:0009908|GO:0009987|GO:0016043|GO:0030154|GO:0040029|GO
transcript_17202	GO:0003677|GO:0004197
transcript_17204	GO:0005622|GO:0006810|GO:0009987
transcript_17219	GO:0003677|GO:0005634
transcript_1722	GO:0005509|GO:0005634|GO:0005739|GO:0006350|GO:0006351|GO:0006355
transcript_17222	GO:0003677|GO:0005634|GO:0006350|GO:0006873
transcript_17225	GO:0004857|GO:0008234
transcript_1723	GO:0003677|GO:0003824|GO:0005634|GO:0006350|GO:0006367|GO:0006412|GO:0007059|GO:0007067|GO:0008135|GO:0009522|GO:0009536|GO:0009579|GO:0009817|GO:0015979|GO:0016020|GO:0016021|GO:0016043|GO:0032968
transcript_17232	GO:0003824|GO:0008270
transcript_17234	GO:0000166|GO:0003824|GO:0005737|GO:0005975|GO:0006091|GO:0008152|GO:0009056
transcript_17235	GO:0005615
transcript_17252	GO:0005739
transcript_1726	GO:0005783|GO:0016020
transcript_17264	GO:0000166|GO:0003677|GO:0005739|GO:0009536|GO:0016787
transcript_17268	GO:0015450|GO:0043531
transcript_1727	GO:0005488|GO:0005773|GO:0005783|GO:0005886|GO:0006427|GO:0009536|GO:0016020|GO:0016021
transcript_17273	GO:0005488|GO:0005618|GO:0005975|GO:0016787
transcript_1728	GO:0004190|GO:0005515|GO:0005737|GO:0005773|GO:0006075|GO:0006508|GO:0006629|GO:0008652|GO:0009056|GO:0016787|GO:0019538
transcript_17284	GO:0003723|GO:0005739|GO:0006139|GO:0009536|GO:0009606|GO:0009628|GO:0016740
transcript_1729	GO:0003674|GO:0003824|GO:0004497|GO:0005488|GO:0005506|GO:0006091|GO:0006355|GO:0016705|GO:0020037|GO:0055114
transcript_17296	GO:0000166|GO:0003676|GO:0005488|GO:0005739|GO:0009536|GO:0016787
transcript_17299	GO:0005488
transcript_173	GO:0006950|GO:0006979
transcript_1730	GO:0000166|GO:0005737|GO:0006464|GO:0016301
transcript_17305	GO:0005215|GO:0005739|GO:0006091|GO:0006139|GO:0006810|GO:0009058|GO:0016020|GO:0016787
transcript_17308	GO:0003677|GO:0003824|GO:0004803|GO:0006259|GO:0006313|GO:0015074
transcript_1731	GO:0000166|GO:0005739|GO:0005886|GO:0006139|GO:0006810|GO:0008150|GO:0009056|GO:0016787
transcript_1732	GO:0000166|GO:0003824|GO:0005488|GO:0006091|GO:0009536|GO:0009579|GO:0009941|GO:0015979|GO:0016020|GO:0016491|GO:0055114
transcript_17322	GO:0009056|GO:0016787|GO:0019538
transcript_17331	GO:0043531
transcript_17332	GO:0005622|GO:0005737
transcript_17333	GO:0000166|GO:0003746|GO:0003924|GO:0005509|GO:0005525|GO:0005737|GO:0006139|GO:0006412|GO:0008135|GO:0009056|GO:0016787
transcript_17338	GO:0003676|GO:0005488|GO:0008270
transcript_17349	GO:0003676|GO:0003677|GO:0004803|GO:0005737|GO:0006313
transcript_1735	GO:0003743|GO:0003918|GO:0006412|GO:0006413|GO:0008135
transcript_17358	GO:0005515
transcript_1736	GO:0003676|GO:0005488|GO:0005737
transcript_17363	GO:0005739|GO:0016020
transcript_1737	GO:0003824|GO:0004325|GO:0005739|GO:0006612|GO:0006783|GO:0006810|GO:0006950|GO:0007165|GO:0008219|GO:0009056|GO:0009058|GO:0009535|GO:0009536|GO:0009605|GO:0009607|GO:0009611|GO:0009987|GO:0010363|GO:0015995|GO:0016043|GO:0019243|GO:0030968|GO:0031969|GO
transcript_1738	GO:0005739|GO:0016020
transcript_17383	GO:0004519|GO:0007154
transcript_17386	GO:0003677|GO:0005524|GO:0006139|GO:0008152|GO:0008270|GO:0009987|GO:0016043|GO:0016787|GO:0040029
transcript_17387	GO:0005488|GO:0008152
transcript_17389	GO:0005737|GO:0009536
transcript_1739	GO:0005886|GO:0006810|GO:0006886|GO:0009987|GO:0016020|GO:0016043|GO:0016192
transcript_17396	GO:0005515
transcript_174	GO:0003676|GO:0005488|GO:0005622|GO:0008270
transcript_17407	GO:0003676|GO:0005737|GO:0007264|GO:0008270
transcript_1741	GO:0004190|GO:0005783|GO:0005789|GO:0006464|GO:0007275|GO:0008026|GO:0009056|GO:0009058|GO:0009856|GO:0009987|GO:0016020|GO:0016021|GO:0016787|GO:0019538
transcript_17410	GO:0003677|GO:0004803|GO:0006259|GO:0006313|GO:0015074
transcript_17411	GO:0005739
transcript_17419	GO:0003824|GO:0005488|GO:0005737|GO:0005975|GO:0008152|GO:0009056|GO:0009653|GO:0009987
transcript_1742	GO:0005618|GO:0005739
transcript_17421	GO:0003824|GO:0005488|GO:0005622|GO:0008152|GO:0051539
transcript_17426	GO:0006457|GO:0008270
transcript_17427	GO:0008270|GO:0030060
transcript_17428	GO:0005515
transcript_1744	GO:0000166|GO:0000502|GO:0003677|GO:0005524|GO:0005622|GO:0005634|GO:0005737|GO:0005829|GO:0005886|GO:0006139|GO:0006281|GO:0006310|GO:0009056|GO:0009378|GO:0009987|GO:0016787|GO:0016887|GO:0019538|GO:0030163
transcript_17444	GO:0005739
transcript_1745	GO:0005739
transcript_17455	GO:0003677|GO:0004803|GO:0005488|GO:0005737|GO:0006313|GO:0008152|GO:0016787
transcript_17463	GO:0003677|GO:0003918|GO:0005524|GO:0006265
transcript_1747	GO:0000166|GO:0005102|GO:0005488|GO:0005515|GO:0005737|GO:0005794|GO:0005829|GO:0005886|GO:0006464|GO:0006810|GO:0007049|GO:0007165|GO:0007275|GO:0008060|GO:0008270|GO:0008289|GO:0009653|GO:0009719|GO:0009908|GO:0009987|GO:0016043|GO:0016049|GO:0016301|GO
transcript_1748	GO:0000166|GO:0004497|GO:0004672|GO:0004674|GO:0005524|GO:0005829|GO:0006464|GO:0006468|GO:0007275|GO:0009653|GO:0016301
transcript_1749	GO:0005215|GO:0005622|GO:0005739|GO:0006091|GO:0006139|GO:0006810|GO:0008289|GO:0009058|GO:0009987|GO:0015078|GO:0015986|GO:0015991|GO:0016020|GO:0016021|GO:0016787|GO:0019288|GO:0033177|GO:0045263
transcript_175	GO:0000166|GO:0003676|GO:0004672|GO:0005488|GO:0005524|GO:0005739|GO:0006464|GO:0006468|GO:0006810|GO:0008152|GO:0009987|GO:0016301
transcript_1750	GO:0005739|GO:0005886|GO:0042802
transcript_17503	GO:0016787
transcript_1751	GO:0003677|GO:0003824|GO:0005622|GO:0005739|GO:0006259
transcript_17512	GO:0005576|GO:0005794|GO:0008150
transcript_17513	GO:0000003|GO:0005198|GO:0005515|GO:0005654|GO:0005737|GO:0005768|GO:0005829|GO:0005840|GO:0005886|GO:0006139|GO:0006259|GO:0006350|GO:0006412|GO:0006464|GO:0006810|GO:0006950|GO:0007049|GO:0007165|GO:0008150|GO:0008219|GO:0009056|GO:0009653|GO:0009987|GO
transcript_17516	GO:0003677|GO:0005634|GO:0006351|GO:0006355|GO:0010182
transcript_1752	GO:0000166|GO:0005525|GO:0005622|GO:0005886|GO:0006810|GO:0007165|GO:0007264
transcript_17520	GO:0003824|GO:0005576|GO:0005634|GO:0005773|GO:0005886|GO:0005975|GO:0006091|GO:0006950|GO:0008150|GO:0008152|GO:0009056|GO:0009536|GO:0009628|GO:0009987
transcript_17521	GO:0005515
transcript_17525	GO:0000145|GO:0003824|GO:0005488|GO:0005829|GO:0009408|GO:0016485
transcript_1753	GO:0000166|GO:0003676|GO:0004003|GO:0005524|GO:0005634|GO:0005737|GO:0006259|GO:0006281|GO:0006310|GO:0006950|GO:0009570|GO:0016787
transcript_17531	GO:0003676|GO:0005488
transcript_17538	GO:0005198|GO:0005634|GO:0005840|GO:0006412|GO:0006464|GO:0009056
transcript_1754	GO:0005515|GO:0005622|GO:0005737|GO:0005856|GO:0051225|GO:0051297|GO:0070652
transcript_1755	GO:0003700|GO:0005488|GO:0005515|GO:0005886|GO:0006350|GO:0009987|GO:0016043
transcript_17553	GO:0005515
transcript_1756	GO:0000003|GO:0005783|GO:0005886|GO:0016020
transcript_17562	GO:0005524|GO:0016772
transcript_17563	GO:0004809|GO:0005524
transcript_17566	GO:0004553|GO:0005576|GO:0005618|GO:0005886|GO:0005975|GO:0008150|GO:0015031|GO:0016787
transcript_1757	GO:0005488|GO:0005509|GO:0005515|GO:0005737|GO:0005739|GO:0005773|GO:0005783|GO:0005886|GO:0006007|GO:0006457|GO:0006950|GO:0007275|GO:0008150|GO:0009536|GO:0009628|GO:0009932|GO:0009987|GO:0019538|GO:0019725|GO:0051082
transcript_17571	GO:0000166|GO:0006464|GO:0016301
transcript_17577	GO:0016874
transcript_1758	GO:0005198|GO:0005618|GO:0005829|GO:0005840|GO:0005886|GO:0006412|GO:0006810|GO:0009987
transcript_17582	GO:0008152|GO:0016491|GO:0016740|GO:0048439
transcript_176	GO:0005634|GO:0015238|GO:0015297|GO:0016021|GO:0031047
transcript_1760	GO:0005215|GO:0005773|GO:0005774|GO:0006810|GO:0006812|GO:0008324|GO:0009555|GO:0009987|GO:0016020|GO:0016021|GO:0055085
transcript_1761	GO:0003677|GO:0003700|GO:0005634|GO:0006350|GO:0006355|GO:0007275|GO:0008289|GO:0009605|GO:0009628|GO:0043565
transcript_17611	GO:0000166|GO:0003677|GO:0006350|GO:0006464|GO:0008152|GO:0009987|GO:0016043|GO:0016787|GO:0040029
transcript_1763	GO:0003676|GO:0005634
transcript_17634	GO:0005515
transcript_1764	GO:0006950|GO:0009536|GO:0009628
transcript_1765	GO:0000398|GO:0005634|GO:0006139|GO:0006891|GO:0046540
transcript_17655	GO:0003700|GO:0005524
transcript_17669	GO:0004252|GO:0016021
transcript_17670	GO:0005737|GO:0006950
transcript_17674	GO:0003824
transcript_17688	GO:0003676|GO:0003677|GO:0003682|GO:0003824|GO:0005634|GO:0006259|GO:0009058|GO:0009536|GO:0009987|GO:0015074|GO:0016020|GO:0016043
transcript_17695	GO:0005515
transcript_1770	GO:0000166|GO:0003723|GO:0005488|GO:0016787
transcript_17702	GO:0005215|GO:0006810|GO:0016020
transcript_17708	GO:0000166|GO:0005737|GO:0006950
transcript_1771	GO:0000166|GO:0003676|GO:0005488|GO:0005794|GO:0005886|GO:0005975|GO:0006364|GO:0006950|GO:0007165|GO:0008270|GO:0009058|GO:0009987|GO:0016020|GO:0016021|GO:0016740|GO:0016760|GO:0030244|GO:0071555
transcript_17711	GO:0005215|GO:0006810|GO:0009987|GO:0016020
transcript_1772	GO:0003824|GO:0008152
transcript_1773	GO:0003824|GO:0005488|GO:0005783|GO:0006139|GO:0006351|GO:0008152|GO:0009231|GO:0009451|GO:0016020|GO:0016740|GO:0034976|GO:0051536|GO:0051539
transcript_1774	GO:0006139|GO:0006950|GO:0007267|GO:0007275|GO:0009607|GO:0009653|GO:0009791|GO:0040029
transcript_1775	GO:0003677|GO:0004672|GO:0005622|GO:0005634|GO:0005730|GO:0005737|GO:0006259|GO:0006260|GO:0006275|GO:0006351|GO:0006355|GO:0006950|GO:0009058|GO:0009734|GO:0030234|GO:0030337
transcript_17752	GO:0003677|GO:0005634|GO:0006351|GO:0006355|GO:0071555
transcript_17758	GO:0005515
transcript_1776	GO:0000166|GO:0007165|GO:0008152|GO:0009987|GO:0016301|GO:0016740
transcript_17766	GO:0003676|GO:0005488
transcript_1778	GO:0005488|GO:0005829|GO:0006399|GO:0008152|GO:0008270|GO:0016787
transcript_17783	GO:0030598
transcript_17785	GO:0003676|GO:0006486|GO:0008270
transcript_1779	GO:0005730|GO:0005737
transcript_17796	GO:0004674|GO:0005524|GO:0006397|GO:0030247
transcript_178	GO:0003824|GO:0005488|GO:0006629|GO:0007275|GO:0008152|GO:0009056|GO:0009058|GO:0009987|GO:0016020
transcript_1780	GO:0005488|GO:0008270|GO:0009616
transcript_1782	GO:0005886|GO:0007165|GO:0008150|GO:0008289|GO:0009536
transcript_17827	GO:0005739|GO:0007165|GO:0030234
transcript_17828	GO:0006350
transcript_1783	GO:0003746|GO:0005488|GO:0005515|GO:0005618|GO:0005737|GO:0005773|GO:0005886|GO:0006412|GO:0006414|GO:0008135|GO:0008150|GO:0032957
transcript_17836	GO:0005488|GO:0008270|GO:0017148
transcript_1784	GO:0004871|GO:0005739|GO:0006350|GO:0007165|GO:0007275|GO:0009536|GO:0016020|GO:0030528
transcript_17841	GO:0003677|GO:0005634|GO:0006541
transcript_17842	GO:0003723|GO:0005739|GO:0006259|GO:0009058|GO:0016740
transcript_17843	GO:0030598|GO:0045330
transcript_17844	GO:0004857|GO:0030598
transcript_17847	GO:0000166|GO:0005215|GO:0005488|GO:0005634|GO:0005773|GO:0005886|GO:0006139|GO:0006810|GO:0006950|GO:0009056|GO:0009058|GO:0009628|GO:0009719|GO:0009987|GO:0016020|GO:0016787
transcript_1785	GO:0005739|GO:0006139|GO:0009536|GO:0009987|GO:0016043
transcript_1787	GO:0005488|GO:0005634|GO:0005739|GO:0006350|GO:0009056|GO:0009987
transcript_17870	GO:0008234
transcript_1788	GO:0006950
transcript_17886	GO:0005622|GO:0005737
transcript_1789	GO:0005739
transcript_17893	GO:0003676|GO:0004523
transcript_1790	GO:0003676|GO:0005488|GO:0005622
transcript_17900	GO:0004857|GO:0030599
transcript_17903	GO:0009536
transcript_1791	GO:0005215|GO:0005488|GO:0005739|GO:0006629|GO:0006950|GO:0007275|GO:0009058|GO:0009628|GO:0009987
transcript_1792	GO:0000166|GO:0003677|GO:0003723|GO:0003729|GO:0005215|GO:0005654|GO:0005849|GO:0006139|GO:0006259|GO:0006378|GO:0006810|GO:0006950|GO:0009536|GO:0009987|GO:0016020|GO:0016787
transcript_17923	GO:0004650|GO:0005576|GO:0005975|GO:0008152|GO:0016787|GO:0071555
transcript_1793	GO:0005618|GO:0005737|GO:0005773|GO:0005886|GO:0006508|GO:0007275|GO:0008236|GO:0009056|GO:0009640|GO:0016787|GO:0019538
transcript_17932	GO:0005488|GO:0005739|GO:0009536
transcript_1794	GO:0000166|GO:0005737|GO:0005886|GO:0006464|GO:0016020|GO:0016301
transcript_17954	GO:0097159|GO:1901363
transcript_17960	GO:0003676|GO:0008270|GO:0009734
transcript_17968	GO:0005515
transcript_1797	GO:0008152|GO:0009987|GO:0016301
transcript_17970	GO:0000003|GO:0005634|GO:0005654|GO:0005730|GO:0007067|GO:0007275|GO:0007610|GO:0009507|GO:0009536|GO:0009605|GO:0009790|GO:0009791|GO:0009793|GO:0009856|GO:0010183|GO:0016607|GO:0035145
transcript_17971	GO:0003677|GO:0005488|GO:0005634|GO:0006351|GO:0006355|GO:0070328
transcript_17977	GO:0003824|GO:0005488|GO:0005615|GO:0008152|GO:0009987|GO:0016043
transcript_17978	GO:0003676
[truncated: 6,528 more rows]
