# Supplementary material for: Analysis of wheat microspore embryogenesis induction by transcriptome and small RNA sequencing using the highly responsive cultivar “Svilena”
Source: BMC Plant Biol. 2016 Apr 21;16:97. doi: 10.1186/s12870-016-0782-8 (PMC4839079; doi:10.1186/s12870-016-0782-8)
Supplement: Additional file 4: Table S4. — GO annotation counts for the assembled transcripts. Summary of retrieved GO annotations for de novo assembled, restructured transcripts. (XLS 263 kb) [file 12870_2016_782_MOESM4_ESM.xls]

## Sheet: biological process (BP)
GO term	GO description	number of transcripts
GO:0009987	cellular process	3037
GO:0009058	biosynthetic process	1457
GO:0006950	response to stress	1373
GO:0016043	cellular component organization	1364
GO:0006810	transport	1232
GO:0009056	catabolic process	1197
GO:0008152	metabolic process	1147
GO:0006139	nucleobase-containing compound metabolic process	1094
GO:0006464	cellular protein modification process	1094
GO:0009628	response to abiotic stimulus	913
GO:0005975	carbohydrate metabolic process	763
GO:0008150	biological_process	757
GO:0006350	transcription, DNA-templated	701
GO:0007275	multicellular organismal development	699
GO:0019538	protein metabolic process	676
GO:0006259	DNA metabolic process	587
GO:0009791	post-embryonic development	578
GO:0000003	reproduction	541
GO:0006629	lipid metabolic process	517
GO:0007165	signal transduction	512
GO:0007049	cell cycle	498
GO:0009653	anatomical structure morphogenesis	498
GO:0009607	response to biotic stimulus	482
GO:0006412	translation	427
GO:0006519	cellular amino acid metabolic process	376
GO:0009719	response to endogenous stimulus	369
GO:0030154	cell differentiation	356
GO:0009908	flower development	329
GO:0009790	embryo development	302
GO:0006091	generation of precursor metabolites and energy	277
GO:0040029	regulation of gene expression, epigenetic	256
GO:0016049	cell growth	224
GO:0019748	secondary metabolic process	209
GO:0006355	regulation of transcription, DNA-templated	183
GO:0055114	oxidation-reduction process	180
GO:0006351	transcription, DNA-templated	170
GO:0006468	protein phosphorylation	149
GO:0006886	intracellular protein transport	118
GO:0009605	response to external stimulus	112
GO:0008219	cell death	109
GO:0055085	transmembrane transport	107
GO:0006457	protein folding	100
GO:0006281	DNA repair	98
GO:0006511	ubiquitin-dependent protein catabolic process	91
GO:0016192	vesicle-mediated transport	85
GO:0019725	cellular homeostasis	83
GO:0009856	pollination	80
GO:0015979	photosynthesis	77
GO:0009606	tropism	71
GO:0007154	cell communication	70
GO:0015031	protein transport	69
GO:0009991	response to extracellular stimulus	67
GO:0006096	glycolytic process	65
GO:0009909	regulation of flower development	65
GO:0006508	proteolysis	63
GO:0006260	DNA replication	60
GO:0040007	growth	59
GO:0006310	DNA recombination	57
GO:0010228	vegetative to reproductive phase transition of meristem	57
GO:0009640	photomorphogenesis	54
GO:0006486	protein glycosylation	53
GO:0016567	protein ubiquitination	53
GO:0006396	RNA processing	51
GO:0007264	small GTPase mediated signal transduction	49
GO:0045893	positive regulation of transcription, DNA-templated	47
GO:0000278	mitotic cell cycle	45
GO:0009651	response to salt stress	45
GO:0000911	cytokinesis by cell plate formation	44
GO:0000398	mRNA splicing, via spliceosome	43
GO:0006306	DNA methylation	43
GO:0009793	embryo development ending in seed dormancy	41
GO:0006606	protein import into nucleus	39
GO:0007267	cell-cell signaling	39
GO:0006635	fatty acid beta-oxidation	38
GO:0006397	mRNA processing	37
GO:0000226	microtubule cytoskeleton organization	36
GO:0006275	regulation of DNA replication	36
GO:0006364	rRNA processing	36
GO:0051567	histone H3-K9 methylation	36
GO:0051788	response to misfolded protein	36
GO:0008283	cell proliferation	35
GO:0009560	embryo sac egg cell differentiation	35
GO:0031047	gene silencing by RNA	35
GO:0006418	tRNA aminoacylation for protein translation	34
GO:0001510	RNA methylation	33
GO:0009220	pyrimidine ribonucleotide biosynthetic process	33
GO:0048193	Golgi vesicle transport	33
GO:0006623	protein targeting to vacuole	32
GO:0007062	sister chromatid cohesion	32
GO:0009408	response to heat	32
GO:0009845	seed germination	32
GO:0045454	cell redox homeostasis	32
GO:0051301	cell division	32
GO:0006094	gluconeogenesis	31
GO:0009555	pollen development	31
GO:0007030	Golgi organization	30
GO:0007131	reciprocal meiotic recombination	30
GO:0010182	sugar mediated signaling pathway	30
GO:0010388	cullin deneddylation	30
GO:0009853	photorespiration	29
GO:0010162	seed dormancy process	29
GO:0043687	post-translational protein modification	29
GO:0080129	proteasome core complex assembly	29
GO:0000724	double-strand break repair via homologous recombination	28
GO:0007018	microtubule-based movement	28
GO:0009630	gravitropism	28
GO:0030244	cellulose biosynthetic process	28
GO:0006633	fatty acid biosynthetic process	27
GO:0006270	DNA replication initiation	26
GO:0019915	lipid storage	26
GO:0050826	response to freezing	26
GO:0071555	cell wall organization	26
GO:0006952	defense response	25
GO:0016558	protein import into peroxisome matrix	25
GO:0006099	tricarboxylic acid cycle	24
GO:0006406	mRNA export from nucleus	24
GO:0006499	N-terminal protein myristoylation	24
GO:0006888	ER to Golgi vesicle-mediated transport	24
GO:0007067	mitotic nuclear division	24
GO:0035196	production of miRNAs involved in gene silencing by miRNA	24
GO:0045492	xylan biosynthetic process	24
GO:0048573	photoperiodism, flowering	24
GO:0000394	RNA splicing, via endonucleolytic cleavage and ligation	23
GO:0006261	DNA-dependent DNA replication	23
GO:0009933	meristem structural organization	23
GO:0010090	trichome morphogenesis	23
GO:0010413	glucuronoxylan metabolic process	23
GO:0045132	meiotic chromosome segregation	23
GO:0006342	chromatin silencing	22
GO:0006487	protein N-linked glycosylation	22
GO:0009644	response to high light intensity	22
GO:0010332	response to gamma radiation	22
GO:0015074	DNA integration	22
GO:0016126	sterol biosynthetic process	22
GO:0019288	isopentenyl diphosphate biosynthetic process, methylerythritol 4-phosphate pathway	22
GO:0042545	cell wall modification	22
GO:0006470	protein dephosphorylation	21
GO:0006869	lipid transport	21
GO:0007010	cytoskeleton organization	21
GO:0031048	chromatin silencing by small RNA	21
GO:0042138	meiotic DNA double-strand break formation	21
GO:0043161	proteasome-mediated ubiquitin-dependent protein catabolic process	21
GO:0000956	nuclear-transcribed mRNA catabolic process	20
GO:0015991	ATP hydrolysis coupled proton transport	20
GO:0042542	response to hydrogen peroxide	20
GO:0046686	response to cadmium ion	20
GO:0051604	protein maturation	20
GO:0006346	methylation-dependent chromatin silencing	19
GO:0006891	intra-Golgi vesicle-mediated transport	19
GO:0009875	pollen-pistil interaction	19
GO:0010267	production of ta-siRNAs involved in RNA interference	19
GO:0042023	DNA endoreduplication	19
GO:0006312	mitotic recombination	18
GO:0006313	transposition, DNA-mediated	18
GO:0006979	response to oxidative stress	18
GO:0007129	synapsis	18
GO:0033044	regulation of chromosome organization	18
GO:0034968	histone lysine methylation	18
GO:0034976	response to endoplasmic reticulum stress	18
GO:0048481	ovule development	18
GO:0051726	regulation of cell cycle	18
GO:0006007	glucose catabolic process	17
GO:0006098	pentose-phosphate shunt	17
GO:0006265	DNA topological change	17
GO:0006626	protein targeting to mitochondrion	17
GO:0007155	cell adhesion	17
GO:0008284	positive regulation of cell proliferation	17
GO:0009086	methionine biosynthetic process	17
GO:0016572	histone phosphorylation	17
GO:0009165	nucleotide biosynthetic process	16
GO:0042742	defense response to bacterium	16
GO:0045010	actin nucleation	16
GO:0051225	spindle assembly	16
GO:0000723	telomere maintenance	15
GO:0006075	(1-&gt;3)-beta-D-glucan biosynthetic process	15
GO:0006352	DNA-templated transcription, initiation	15
GO:0006366	transcription from RNA polymerase II promoter	15
GO:0007033	vacuole organization	15
GO:0009407	toxin catabolic process	15
GO:0009611	response to wounding	15
GO:0009616	virus induced gene silencing	15
GO:0032204	regulation of telomere maintenance	15
GO:0042254	ribosome biogenesis	15
GO:0043247	telomere maintenance in response to DNA damage	15
GO:0006833	water transport	14
GO:0009073	aromatic amino acid family biosynthetic process	14
GO:0009734	auxin-activated signaling pathway	14
GO:0010200	response to chitin	14
GO:0010389	regulation of G2/M transition of mitotic cell cycle	14
GO:0016926	protein desumoylation	14
GO:0019344	cysteine biosynthetic process	14
GO:0032312	regulation of ARF GTPase activity	14
GO:0048449	floral organ formation	14
GO:0048825	cotyledon development	14
GO:0050832	defense response to fungus	14
GO:0051603	proteolysis involved in cellular protein catabolic process	14
GO:0000413	protein peptidyl-prolyl isomerization	13
GO:0009737	response to abscisic acid	13
GO:0009867	jasmonic acid mediated signaling pathway	13
GO:0009887	organ morphogenesis	13
GO:0016036	cellular response to phosphate starvation	13
GO:0016570	histone modification	13
GO:0016579	protein deubiquitination	13
GO:0030001	metal ion transport	13
GO:0030163	protein catabolic process	13
GO:0006002	fructose 6-phosphate metabolic process	12
GO:0006084	acetyl-CoA metabolic process	12
GO:0006334	nucleosome assembly	12
GO:0006417	regulation of translation	12
GO:0006446	regulation of translational initiation	12
GO:0006612	protein targeting to membrane	12
GO:0006816	calcium ion transport	12
GO:0006887	exocytosis	12
GO:0006904	vesicle docking involved in exocytosis	12
GO:0006914	autophagy	12
GO:0006972	hyperosmotic response	12
GO:0009409	response to cold	12
GO:0009658	chloroplast organization	12
GO:0009873	ethylene-activated signaling pathway	12
GO:0009888	tissue development	12
GO:0009965	leaf morphogenesis	12
GO:0010363	regulation of plant-type hypersensitive response	12
GO:0010498	proteasomal protein catabolic process	12
GO:0016226	iron-sulfur cluster assembly	12
GO:0016568	chromatin modification	12
GO:0030422	production of siRNA involved in RNA interference	12
GO:0035556	intracellular signal transduction	12
GO:0044262	cellular carbohydrate metabolic process	12
GO:0050665	hydrogen peroxide biosynthetic process	12
GO:0000079	regulation of cyclin-dependent protein serine/threonine kinase activity	11
GO:0001731	formation of translation preinitiation complex	11
GO:0006289	nucleotide-excision repair	11
GO:0006367	transcription initiation from RNA polymerase II promoter	11
GO:0006413	translational initiation	11
GO:0006694	steroid biosynthetic process	11
GO:0008380	RNA splicing	11
GO:0009266	response to temperature stimulus	11
GO:0009414	response to water deprivation	11
GO:0009627	systemic acquired resistance	11
GO:0009738	abscisic acid-activated signaling pathway	11
GO:0009744	response to sucrose	11
GO:0009826	unidimensional cell growth	11
GO:0010048	vernalization response	11
GO:0010564	regulation of cell cycle process	11
GO:0010638	positive regulation of organelle organization	11
GO:0015995	chlorophyll biosynthetic process	11
GO:0016246	RNA interference	11
GO:0019243	methylglyoxal catabolic process to D-lactate	11
GO:0031348	negative regulation of defense response	11
GO:0000741	karyogamy	10
GO:0006164	purine nucleotide biosynthetic process	10
GO:0006338	chromatin remodeling	10
GO:0007034	vacuolar transport	10
GO:0007126	meiotic nuclear division	10
GO:0007205	protein kinase C-activating G-protein coupled receptor signaling pathway	10
GO:0009553	embryo sac development	10
GO:0009910	negative regulation of flower development	10
GO:0010286	heat acclimation	10
GO:0015684	ferrous iron transport	10
GO:0015986	ATP synthesis coupled proton transport	10
GO:0016444	somatic cell DNA recombination	10
GO:0032012	regulation of ARF protein signal transduction	10
GO:0048765	root hair cell differentiation	10
GO:0051258	protein polymerization	10
GO:0000902	cell morphogenesis	9
GO:0006284	base-excision repair	9
GO:0006354	DNA-templated transcription, elongation	9
GO:0006614	SRP-dependent cotranslational protein targeting to membrane	9
GO:0006631	fatty acid metabolic process	9
GO:0007610	behavior	9
GO:0009060	aerobic respiration	9
GO:0009089	lysine biosynthetic process via diaminopimelate	9
GO:0009825	multidimensional cell growth	9
GO:0009855	determination of bilateral symmetry	9
GO:0009863	salicylic acid mediated signaling pathway	9
GO:0010074	maintenance of meristem identity	9
GO:0010468	regulation of gene expression	9
GO:0015992	proton transport	9
GO:0016132	brassinosteroid biosynthetic process	9
GO:0016485	protein processing	9
GO:0019252	starch biosynthetic process	9
GO:0032313	regulation of Rab GTPase activity	9
GO:0045490	pectin catabolic process	9
GO:0045892	negative regulation of transcription, DNA-templated	9
GO:0048451	petal formation	9
GO:0048453	sepal formation	9
GO:0000023	maltose metabolic process	8
GO:0000184	nuclear-transcribed mRNA catabolic process, nonsense-mediated decay	8
GO:0005992	trehalose biosynthetic process	8
GO:0006108	malate metabolic process	8
GO:0006298	mismatch repair	8
GO:0006302	double-strand break repair	8
GO:0006357	regulation of transcription from RNA polymerase II promoter	8
GO:0006541	glutamine metabolic process	8
GO:0007017	microtubule-based process	8
GO:0009695	jasmonic acid biosynthetic process	8
GO:0009697	salicylic acid biosynthetic process	8
GO:0009862	systemic acquired resistance, salicylic acid mediated signaling pathway	8
GO:0010207	photosystem II assembly	8
GO:0010212	response to ionizing radiation	8
GO:0010224	response to UV-B	8
GO:0010351	lithium ion transport	8
GO:0016571	histone methylation	8
GO:0019375	galactolipid biosynthetic process	8
GO:0019761	glucosinolate biosynthetic process	8
GO:0043039	tRNA aminoacylation	8
GO:0043069	negative regulation of programmed cell death	8
GO:0043248	proteasome assembly	8
GO:0045595	regulation of cell differentiation	8
GO:0048366	leaf development	8
GO:0048544	recognition of pollen	8
GO:0006268	DNA unwinding involved in DNA replication	7
GO:0006414	translational elongation	7
GO:0006520	cellular amino acid metabolic process	7
GO:0006535	cysteine biosynthetic process from serine	7
GO:0006661	phosphatidylinositol biosynthetic process	7
GO:0006790	sulfur compound metabolic process	7
GO:0007346	regulation of mitotic cell cycle	7
GO:0008643	carbohydrate transport	7
GO:0009231	riboflavin biosynthetic process	7
GO:0009750	response to fructose	7
GO:0009846	pollen germination	7
GO:0009860	pollen tube growth	7
GO:0010014	meristem initiation	7
GO:0010150	leaf senescence	7
GO:0015996	chlorophyll catabolic process	7
GO:0017148	negative regulation of translation	7
GO:0030968	endoplasmic reticulum unfolded protein response	7
GO:0031507	heterochromatin assembly	7
GO:0032504	multicellular organism reproduction	7
GO:0042732	D-xylose metabolic process	7
GO:0042991	transcription factor import into nucleus	7
GO:0043085	positive regulation of catalytic activity	7
GO:0043631	RNA polyadenylation	7
GO:0044267	cellular protein metabolic process	7
GO:0046854	phosphatidylinositol phosphorylation	7
GO:0048364	root development	7
GO:0048589	developmental growth	7
GO:0048767	root hair elongation	7
GO:0051276	chromosome organization	7
GO:0051510	regulation of unidimensional cell growth	7
GO:0000165	MAPK cascade	6
GO:0000280	nuclear division	6
GO:0000302	response to reactive oxygen species	6
GO:0001522	pseudouridine synthesis	6
GO:0006006	glucose metabolic process	6
GO:0006221	pyrimidine nucleotide biosynthetic process	6
GO:0006301	postreplication repair	6
GO:0006333	chromatin assembly or disassembly	6
GO:0006400	tRNA modification	6
GO:0006479	protein methylation	6
GO:0006505	GPI anchor metabolic process	6
GO:0006546	glycine catabolic process	6
GO:0006636	unsaturated fatty acid biosynthetic process	6
GO:0006655	phosphatidylglycerol biosynthetic process	6
GO:0006812	cation transport	6
GO:0007031	peroxisome organization	6
GO:0007059	chromosome segregation	6
GO:0008033	tRNA processing	6
GO:0008652	cellular amino acid biosynthetic process	6
GO:0008654	phospholipid biosynthetic process	6
GO:0009410	response to xenobiotic stimulus	6
GO:0009693	ethylene biosynthetic process	6
GO:0009733	response to auxin	6
GO:0009788	negative regulation of abscisic acid-activated signaling pathway	6
GO:0009880	embryonic pattern specification	6
GO:0010027	thylakoid membrane organization	6
GO:0010072	primary shoot apical meristem specification	6
GO:0010091	trichome branching	6
GO:0015693	magnesium ion transport	6
GO:0016042	lipid catabolic process	6
GO:0016117	carotenoid biosynthetic process	6
GO:0016973	poly(A)+ mRNA export from nucleus	6
GO:0030048	actin filament-based movement	6
GO:0042026	protein refolding	6
GO:0042176	regulation of protein catabolic process	6
GO:0046488	phosphatidylinositol metabolic process	6
GO:0046777	protein autophosphorylation	6
GO:0048015	phosphatidylinositol-mediated signaling	6
GO:0051607	defense response to virus	6
GO:0052542	defense response by callose deposition	6
GO:0000105	histidine biosynthetic process	5
GO:0000160	phosphorelay signal transduction system	5
GO:0000478	endonucleolytic cleavage involved in rRNA processing	5
GO:0006183	GTP biosynthetic process	5
GO:0006189	'de novo' IMP biosynthetic process	5
GO:0006228	UTP biosynthetic process	5
GO:0006241	CTP biosynthetic process	5
GO:0006370	7-methylguanosine mRNA capping	5
GO:0006376	mRNA splice site selection	5
GO:0006537	glutamate biosynthetic process	5
GO:0006662	glycerol ether metabolic process	5
GO:0006744	ubiquinone biosynthetic process	5
GO:0006855	drug transmembrane transport	5
GO:0006897	endocytosis	5
GO:0007005	mitochondrion organization	5
GO:0007020	microtubule nucleation	5
GO:0007032	endosome organization	5
GO:0007076	mitotic chromosome condensation	5
GO:0008295	spermidine biosynthetic process	5
GO:0008299	isoprenoid biosynthetic process	5
GO:0009062	fatty acid catabolic process	5
GO:0009294	DNA mediated transformation	5
GO:0009585	red, far-red light phototransduction	5
GO:0009620	response to fungus	5
GO:0009688	abscisic acid biosynthetic process	5
GO:0009832	plant-type cell wall biogenesis	5
GO:0009902	chloroplast relocation	5
GO:0009926	auxin polar transport	5
GO:0009932	cell tip growth	5
GO:0010026	trichome differentiation	5
GO:0016051	carbohydrate biosynthetic process	5
GO:0016070	RNA metabolic process	5
GO:0016197	endosomal transport	5
GO:0022900	electron transport chain	5
GO:0042157	lipoprotein metabolic process	5
GO:0042744	hydrogen peroxide catabolic process	5
GO:0044763	single-organism cellular process	5
GO:0048439	flower morphogenesis	5
GO:0048440	carpel development	5
GO:0048522	positive regulation of cellular process	5
GO:0051302	regulation of cell division	5
GO:0051645	Golgi localization	5
GO:0051646	mitochondrion localization	5
GO:0060151	peroxisome localization	5
GO:0000303	response to superoxide	4
GO:0000910	cytokinesis	4
GO:0003333	amino acid transmembrane transport	4
GO:0005978	glycogen biosynthetic process	4
GO:0005985	sucrose metabolic process	4
GO:0006207	'de novo' pyrimidine nucleobase biosynthetic process	4
GO:0006325	chromatin organization	4
GO:0006399	tRNA metabolic process	4
GO:0006428	isoleucyl-tRNA aminoacylation	4
GO:0006430	lysyl-tRNA aminoacylation	4
GO:0006438	valyl-tRNA aminoacylation	4
GO:0006461	protein complex assembly	4
GO:0006471	protein ADP-ribosylation	4
GO:0006561	proline biosynthetic process	4
GO:0006563	L-serine metabolic process	4
GO:0006730	one-carbon metabolic process	4
GO:0006796	phosphate-containing compound metabolic process	4
GO:0006857	oligopeptide transport	4
GO:0006890	retrograde vesicle-mediated transport, Golgi to ER	4
GO:0006913	nucleocytoplasmic transport	4
GO:0006974	cellular response to DNA damage stimulus	4
GO:0007000	nucleolus organization	4
GO:0007064	mitotic sister chromatid cohesion	4
GO:0008360	regulation of cell shape	4
GO:0008616	queuosine biosynthetic process	4
GO:0009082	branched-chain amino acid biosynthetic process	4
GO:0009097	isoleucine biosynthetic process	4
GO:0009150	purine ribonucleotide metabolic process	4
GO:0009229	thiamine diphosphate biosynthetic process	4
GO:0009306	protein secretion	4
GO:0009308	amine metabolic process	4
GO:0009451	RNA modification	4
GO:0009561	megagametogenesis	4
GO:0009637	response to blue light	4
GO:0009664	plant-type cell wall organization	4
GO:0009684	indoleacetic acid biosynthetic process	4
GO:0009838	abscission	4
GO:0009851	auxin biosynthetic process	4
GO:0009934	regulation of meristem structural organization	4
GO:0010020	chloroplast fission	4
GO:0010029	regulation of seed germination	4
GO:0010039	response to iron ion	4
GO:0010050	vegetative phase change	4
GO:0010051	xylem and phloem pattern formation	4
GO:0010073	meristem maintenance	4
GO:0010075	regulation of meristem growth	4
GO:0010082	regulation of root meristem growth	4
GO:0010114	response to red light	4
GO:0010183	pollen tube guidance	4
GO:0010310	regulation of hydrogen peroxide metabolic process	4
GO:0010440	stomatal lineage progression	4
GO:0010583	response to cyclopentenone	4
GO:0010587	miRNA catabolic process	4
GO:0010928	regulation of auxin mediated signaling pathway	4
GO:0012502	induction of programmed cell death	4
GO:0016458	gene silencing	4
GO:0019722	calcium-mediated signaling	4
GO:0019953	sexual reproduction	4
GO:0030036	actin cytoskeleton organization	4
GO:0030150	protein import into mitochondrial matrix	4
GO:0031146	SCF-dependent proteasomal ubiquitin-dependent protein catabolic process	4
GO:0031408	oxylipin biosynthetic process	4
GO:0031571	mitotic G1 DNA damage checkpoint	4
GO:0032875	regulation of DNA endoreduplication	4
GO:0032957	inositol trisphosphate metabolic process	4
GO:0034314	Arp2/3 complex-mediated actin nucleation	4
GO:0035265	organ growth	4
GO:0035304	regulation of protein dephosphorylation	4
GO:0035999	tetrahydrofolate interconversion	4
GO:0042127	regulation of cell proliferation	4
GO:0042546	cell wall biogenesis	4
GO:0042631	cellular response to water deprivation	4
GO:0043044	ATP-dependent chromatin remodeling	4
GO:0043090	amino acid import	4
GO:0043622	cortical microtubule organization	4
GO:0044237	cellular metabolic process	4
GO:0045037	protein import into chloroplast stroma	4
GO:0045489	pectin biosynthetic process	4
GO:0045727	positive regulation of translation	4
GO:0045787	positive regulation of cell cycle	4
GO:0046482	para-aminobenzoic acid metabolic process	4
GO:0046520	sphingoid biosynthetic process	4
GO:0046907	intracellular transport	4
GO:0048443	stamen development	4
GO:0071805	potassium ion transmembrane transport	4
GO:0000045	autophagic vacuole assembly	3
GO:0000077	DNA damage checkpoint	3
GO:0000096	sulfur amino acid metabolic process	3
GO:0000266	mitochondrial fission	3
GO:0000463	maturation of LSU-rRNA from tricistronic rRNA transcript (SSU-rRNA, 5.8S rRNA, LSU-rRNA)	3
GO:0000466	maturation of 5.8S rRNA from tricistronic rRNA transcript (SSU-rRNA, 5.8S rRNA, LSU-rRNA)	3
GO:0002213	defense response to insect	3
GO:0002679	respiratory burst involved in defense response	3
GO:0003002	regionalization	3
GO:0005986	sucrose biosynthetic process	3
GO:0006102	isocitrate metabolic process	3
GO:0006165	nucleoside diphosphate phosphorylation	3
GO:0006177	GMP biosynthetic process	3
GO:0006378	mRNA polyadenylation	3
GO:0006402	mRNA catabolic process	3
GO:0006424	glutamyl-tRNA aminoacylation	3
GO:0006431	methionyl-tRNA aminoacylation	3
GO:0006432	phenylalanyl-tRNA aminoacylation	3
GO:0006434	seryl-tRNA aminoacylation	3
GO:0006435	threonyl-tRNA aminoacylation	3
GO:0006465	signal peptide processing	3
GO:0006526	arginine biosynthetic process	3
GO:0006529	asparagine biosynthetic process	3
GO:0006543	glutamine catabolic process	3
GO:0006544	glycine metabolic process	3
GO:0006555	methionine metabolic process	3
GO:0006569	tryptophan catabolic process	3
GO:0006597	spermine biosynthetic process	3
GO:0006621	protein retention in ER lumen	3
GO:0006733	oxidoreduction coenzyme metabolic process	3
GO:0006750	glutathione biosynthetic process	3
GO:0006766	vitamin metabolic process	3
GO:0006782	protoporphyrinogen IX biosynthetic process	3
GO:0006783	heme biosynthetic process	3
GO:0006807	nitrogen compound metabolic process	3
GO:0006811	ion transport	3
GO:0006817	phosphate ion transport	3
GO:0006850	mitochondrial pyruvate transport	3
GO:0006865	amino acid transport	3
GO:0006984	ER-nucleus signaling pathway	3
GO:0007094	mitotic spindle assembly checkpoint	3
GO:0008610	lipid biosynthetic process	3
GO:0008612	peptidyl-lysine modification to peptidyl-hypusine	3
GO:0009072	aromatic amino acid family metabolic process	3
GO:0009106	lipoate metabolic process	3
GO:0009108	coenzyme biosynthetic process	3
GO:0009117	nucleotide metabolic process	3
GO:0009250	glucan biosynthetic process	3
GO:0009416	response to light stimulus	3
GO:0009567	double fertilization forming a zygote and endosperm	3
GO:0009595	detection of biotic stimulus	3
GO:0009626	plant-type hypersensitive response	3
GO:0009660	amyloplast organization	3
GO:0009736	cytokinin-activated signaling pathway	3
GO:0009740	gibberellic acid mediated signaling pathway	3
GO:0009743	response to carbohydrate	3
GO:0009753	response to jasmonic acid	3
GO:0009809	lignin biosynthetic process	3
GO:0009816	defense response to bacterium, incompatible interaction	3
GO:0009827	plant-type cell wall modification	3
GO:0009959	negative gravitropism	3
GO:0009966	regulation of signal transduction	3
GO:0010019	chloroplast-nucleus signaling pathway	3
GO:0010025	wax biosynthetic process	3
GO:0010197	polar nucleus fusion	3
GO:0010218	response to far red light	3
GO:0010227	floral organ abscission	3
GO:0010229	inflorescence development	3
GO:0010252	auxin homeostasis	3
GO:0010260	organ senescence	3
GO:0010305	leaf vascular tissue pattern formation	3
GO:0010359	regulation of anion channel activity	3
GO:0016569	covalent chromatin modification	3
GO:0016575	histone deacetylation	3
GO:0019563	glycerol catabolic process	3
GO:0019745	pentacyclic triterpenoid biosynthetic process	3
GO:0030042	actin filament depolymerization	3
GO:0030071	regulation of mitotic metaphase/anaphase transition	3
GO:0030243	cellulose metabolic process	3
GO:0030833	regulation of actin filament polymerization	3
GO:0031087	deadenylation-independent decapping of nuclear-transcribed mRNA	3
GO:0031347	regulation of defense response	3
GO:0032784	regulation of DNA-templated transcription, elongation	3
GO:0032880	regulation of protein localization	3
GO:0032940	secretion by cell	3
GO:0034605	cellular response to heat	3
GO:0042147	retrograde transport, endosome to Golgi	3
GO:0042538	hyperosmotic salinity response	3
GO:0042752	regulation of circadian rhythm	3
GO:0042793	transcription from plastid promoter	3
GO:0043481	anthocyanin accumulation in tissues in response to UV light	3
GO:0043900	regulation of multi-organism process	3
GO:0044205	'de novo' UMP biosynthetic process	3
GO:0044208	'de novo' AMP biosynthetic process	3
GO:0044210	'de novo' CTP biosynthetic process	3
GO:0044265	cellular macromolecule catabolic process	3
GO:0044699	single-organism process	3
GO:0046654	tetrahydrofolate biosynthetic process	3
GO:0048268	clathrin coat assembly	3
GO:0048511	rhythmic process	3
GO:0048519	negative regulation of biological process	3
GO:0048527	lateral root development	3
GO:0048571	long-day photoperiodism	3
GO:0048574	long-day photoperiodism, flowering	3
GO:0051026	chiasma assembly	3
GO:0051103	DNA ligation involved in DNA repair	3
GO:0051568	histone H3-K4 methylation	3
GO:0055072	iron ion homeostasis	3
GO:1900150	regulation of defense response to fungus	3
GO:0000038	very long-chain fatty acid metabolic process	2
GO:0000244	spliceosomal tri-snRNP complex assembly	2
GO:0000271	polysaccharide biosynthetic process	2
GO:0000291	nuclear-transcribed mRNA catabolic process, exonucleolytic	2
GO:0000387	spliceosomal snRNP assembly	2
GO:0000578	embryonic axis specification	2
GO:0000919	cell plate assembly	2
GO:0001666	response to hypoxia	2
GO:0001676	long-chain fatty acid metabolic process	2
GO:0001709	cell fate determination	2
GO:0002098	tRNA wobble uridine modification	2
GO:0005983	starch catabolic process	2
GO:0006011	UDP-glucose metabolic process	2
GO:0006012	galactose metabolic process	2
GO:0006013	mannose metabolic process	2
GO:0006021	inositol biosynthetic process	2
GO:0006071	glycerol metabolic process	2
GO:0006072	glycerol-3-phosphate metabolic process	2
GO:0006081	cellular aldehyde metabolic process	2
GO:0006086	acetyl-CoA biosynthetic process from pyruvate	2
GO:0006090	pyruvate metabolic process	2
GO:0006122	mitochondrial electron transport, ubiquinol to cytochrome c	2
GO:0006144	purine nucleobase metabolic process	2
GO:0006290	pyrimidine dimer repair	2
GO:0006303	double-strand break repair via nonhomologous end joining	2
GO:0006353	DNA-templated transcription, termination	2
GO:0006422	aspartyl-tRNA aminoacylation	2
GO:0006423	cysteinyl-tRNA aminoacylation	2
GO:0006426	glycyl-tRNA aminoacylation	2
GO:0006427	histidyl-tRNA aminoacylation	2
GO:0006429	leucyl-tRNA aminoacylation	2
GO:0006433	prolyl-tRNA aminoacylation	2
GO:0006452	translational frameshifting	2
GO:0006491	N-glycan processing	2
GO:0006506	GPI anchor biosynthetic process	2
GO:0006515	misfolded or incompletely synthesized protein catabolic process	2
GO:0006556	S-adenosylmethionine biosynthetic process	2
GO:0006605	protein targeting	2
GO:0006611	protein export from nucleus	2
GO:0006659	phosphatidylserine biosynthetic process	2
GO:0006672	ceramide metabolic process	2
GO:0006751	glutathione catabolic process	2
GO:0006777	Mo-molybdopterin cofactor biosynthetic process	2
GO:0006779	porphyrin-containing compound biosynthetic process	2
GO:0006788	heme oxidation	2
GO:0006801	superoxide metabolic process	2
GO:0006813	potassium ion transport	2
GO:0006826	iron ion transport	2
GO:0006875	cellular metal ion homeostasis	2
GO:0006909	phagocytosis	2
GO:0007015	actin filament organization	2
GO:0007140	male meiosis	2
GO:0007276	gamete generation	2
GO:0007568	aging	2
GO:0007623	circadian rhythm	2
GO:0008272	sulfate transport	2
GO:0008356	asymmetric cell division	2
GO:0009098	leucine biosynthetic process	2
GO:0009099	valine biosynthetic process	2
GO:0009103	lipopolysaccharide biosynthetic process	2
GO:0009113	purine nucleobase biosynthetic process	2
GO:0009116	nucleoside metabolic process	2
GO:0009156	ribonucleoside monophosphate biosynthetic process	2
GO:0009225	nucleotide-sugar metabolic process	2
GO:0009228	thiamine biosynthetic process	2
GO:0009298	GDP-mannose biosynthetic process	2
GO:0009411	response to UV	2
GO:0009423	chorismate biosynthetic process	2
GO:0009435	NAD biosynthetic process	2
GO:0009610	response to symbiotic fungus	2
GO:0009612	response to mechanical stimulus	2
GO:0009615	response to virus	2
GO:0009636	response to toxic substance	2
GO:0009638	phototropism	2
GO:0009639	response to red or far red light	2
GO:0009657	plastid organization	2
GO:0009686	gibberellin biosynthetic process	2
GO:0009735	response to cytokinin	2
GO:0009741	response to brassinosteroid	2
GO:0009749	response to glucose	2
GO:0009755	hormone-mediated signaling pathway	2
GO:0009773	photosynthetic electron transport in photosystem I	2
GO:0009805	coumarin biosynthetic process	2
GO:0009813	flavonoid biosynthetic process	2
GO:0009817	defense response to fungus, incompatible interaction	2
GO:0009911	positive regulation of flower development	2
GO:0009920	cell plate formation involved in plant-type cell wall biogenesis	2
GO:0009944	polarity specification of adaxial/abaxial axis	2
GO:0009954	proximal/distal pattern formation	2
GO:0009957	epidermal cell fate specification	2
GO:0009958	positive gravitropism	2
GO:0009963	positive regulation of flavonoid biosynthetic process	2
GO:0010016	shoot system morphogenesis	2
GO:0010084	specification of organ axis polarity	2
GO:0010089	xylem development	2
GO:0010100	negative regulation of photomorphogenesis	2
GO:0010103	stomatal complex morphogenesis	2
GO:0010104	regulation of ethylene-activated signaling pathway	2
GO:0010105	negative regulation of ethylene-activated signaling pathway	2
GO:0010143	cutin biosynthetic process	2
GO:0010152	pollen maturation	2
GO:0010155	regulation of proton transport	2
GO:0010199	organ boundary specification between lateral organs and the meristem	2
GO:0010208	pollen wall assembly	2
GO:0010213	non-photoreactive DNA repair	2
GO:0010220	positive regulation of vernalization response	2
GO:0010235	guard mother cell cytokinesis	2
GO:0010264	myo-inositol hexakisphosphate biosynthetic process	2
GO:0010311	lateral root formation	2
GO:0010337	regulation of salicylic acid metabolic process	2
GO:0010387	COP9 signalosome assembly	2
GO:0010582	floral meristem determinacy	2
GO:0010584	pollen exine formation	2
GO:0015780	nucleotide-sugar transport	2
GO:0015824	proline transport	2
GO:0015937	coenzyme A biosynthetic process	2
GO:0015940	pantothenate biosynthetic process	2
GO:0015976	carbon utilization	2
GO:0015977	carbon fixation	2
GO:0015994	chlorophyll metabolic process	2
GO:0016024	CDP-diacylglycerol biosynthetic process	2
GO:0016075	rRNA catabolic process	2
GO:0016310	phosphorylation	2
GO:0016560	protein import into peroxisome matrix, docking	2
GO:0016578	histone deubiquitination	2
GO:0016998	cell wall macromolecule catabolic process	2
GO:0018279	protein N-linked glycosylation via asparagine	2
GO:0018298	protein-chromophore linkage	2
GO:0019058	viral life cycle	2
GO:0019216	regulation of lipid metabolic process	2
GO:0019253	reductive pentose-phosphate cycle	2
GO:0019432	triglyceride biosynthetic process	2
GO:0019509	L-methionine biosynthetic process from methylthioadenosine	2
GO:0019676	ammonia assimilation cycle	2
GO:0019853	L-ascorbic acid biosynthetic process	2
GO:0030488	tRNA methylation	2
GO:0031053	primary miRNA processing	2
GO:0031123	RNA 3'-end processing	2
GO:0031125	rRNA 3'-end processing	2
GO:0031204	posttranslational protein targeting to membrane, translocation	2
GO:0031425	chloroplast RNA processing	2
GO:0031929	TOR signaling	2
GO:0032264	IMP salvage	2
GO:0032955	regulation of barrier septum assembly	2
GO:0032968	positive regulation of transcription elongation from RNA polymerase II promoter	2
GO:0034427	nuclear-transcribed mRNA catabolic process, exonucleolytic, 3'-5'	2
GO:0035437	maintenance of protein localization in endoplasmic reticulum	2
GO:0040008	regulation of growth	2
GO:0040020	regulation of meiosis	2
GO:0042273	ribosomal large subunit biogenesis	2
GO:0042335	cuticle development	2
GO:0042398	cellular modified amino acid biosynthetic process	2
GO:0042594	response to starvation	2
GO:0042773	ATP synthesis coupled electron transport	2
GO:0042823	pyridoxal phosphate biosynthetic process	2
GO:0043484	regulation of RNA splicing	2
GO:0044036	cell wall macromolecule metabolic process	2
GO:0044206	UMP salvage	2
GO:0044211	CTP salvage	2
GO:0044272	sulfur compound biosynthetic process	2
GO:0045036	protein targeting to chloroplast	2
GO:0045226	extracellular polysaccharide biosynthetic process	2
GO:0045292	mRNA cis splicing, via spliceosome	2
GO:0045324	late endosome to vacuole transport	2
GO:0045493	xylan catabolic process	2
GO:0045736	negative regulation of cyclin-dependent protein serine/threonine kinase activity	2
GO:0045747	positive regulation of Notch signaling pathway	2
GO:0045901	positive regulation of translational elongation	2
GO:0045905	positive regulation of translational termination	2
GO:0046034	ATP metabolic process	2
GO:0046080	dUTP metabolic process	2
GO:0046470	phosphatidylcholine metabolic process	2
GO:0046855	inositol phosphate dephosphorylation	2
GO:0048235	pollen sperm cell differentiation	2
GO:0048513	organ development	2
GO:0048530	fruit morphogenesis	2
GO:0048608	reproductive structure development	2
GO:0048868	pollen tube development	2
GO:0051013	microtubule severing	2
GO:0051016	barbed-end actin filament capping	2
GO:0051028	mRNA transport	2
GO:0051297	centrosome organization	2
GO:0051455	attachment of spindle microtubules to kinetochore involved in homologous chromosome segregation	2
GO:0051693	actin filament capping	2
GO:0051754	meiotic sister chromatid cohesion, centromeric	2
GO:0052033	pathogen-associated molecular pattern dependent induction by symbiont of host innate immune response	2
GO:0052541	plant-type cell wall cellulose metabolic process	2
GO:0052546	cell wall pectin metabolic process	2
GO:0070084	protein initiator methionine removal	2
GO:0070526	threonylcarbamoyladenosine biosynthetic process	2
GO:0071586	CAAX-box protein processing	2
GO:0071897	DNA biosynthetic process	2
GO:0080022	primary root development	2
GO:0080092	regulation of pollen tube growth	2
GO:0080111	DNA demethylation	2
GO:0080183	response to photooxidative stress	2
GO:0090399	replicative senescence	2
GO:1990074	polyuridylation-dependent mRNA catabolic process	2
GO:2000022	regulation of jasmonic acid mediated signaling pathway	2
GO:2000025	regulation of leaf formation	2
GO:2000377	regulation of reactive oxygen species metabolic process	2
GO:0000025	maltose catabolic process	1
GO:0000028	ribosomal small subunit assembly	1
GO:0000041	transition metal ion transport	1
GO:0000042	protein targeting to Golgi	1
GO:0000055	ribosomal large subunit export from nucleus	1
GO:0000082	G1/S transition of mitotic cell cycle	1
GO:0000162	tryptophan biosynthetic process	1
GO:0000209	protein polyubiquitination	1
GO:0000256	allantoin catabolic process	1
GO:0000272	polysaccharide catabolic process	1
GO:0000381	regulation of alternative mRNA splicing, via spliceosome	1
GO:0000395	mRNA 5'-splice site recognition	1
GO:0000469	cleavage involved in rRNA processing	1
GO:0000712	resolution of meiotic recombination intermediates	1
GO:0000719	photoreactive repair	1
GO:0000737	DNA catabolic process, endonucleolytic	1
GO:0000738	DNA catabolic process, exonucleolytic	1
GO:0000917	barrier septum assembly	1
GO:0001708	cell fate specification	1
GO:0001881	receptor recycling	1
GO:0002237	response to molecule of bacterial origin	1
GO:0005982	starch metabolic process	1
GO:0005987	sucrose catabolic process	1
GO:0005991	trehalose metabolic process	1
GO:0005993	trehalose catabolic process	1
GO:0006014	D-ribose metabolic process	1
GO:0006024	glycosaminoglycan biosynthetic process	1
GO:0006032	chitin catabolic process	1
GO:0006069	ethanol oxidation	1
GO:0006073	cellular glucan metabolic process	1
GO:0006101	citrate metabolic process	1
GO:0006106	fumarate metabolic process	1
GO:0006119	oxidative phosphorylation	1
GO:0006127	glycerophosphate shuttle	1
GO:0006148	inosine catabolic process	1
GO:0006163	purine nucleotide metabolic process	1
GO:0006166	purine ribonucleoside salvage	1
GO:0006184	GTP catabolic process	1
GO:0006188	IMP biosynthetic process	1
GO:0006212	uracil catabolic process	1
GO:0006222	UMP biosynthetic process	1
GO:0006231	dTMP biosynthetic process	1
GO:0006266	DNA ligation	1
GO:0006269	DNA replication, synthesis of RNA primer	1
GO:0006271	DNA strand elongation involved in DNA replication	1
GO:0006282	regulation of DNA repair	1
GO:0006308	DNA catabolic process	1
GO:0006323	DNA packaging	1
GO:0006348	chromatin silencing at telomere	1
GO:0006349	regulation of gene expression by genetic imprinting	1
GO:0006368	transcription elongation from RNA polymerase II promoter	1
GO:0006379	mRNA cleavage	1
GO:0006383	transcription from RNA polymerase III promoter	1
GO:0006384	transcription initiation from RNA polymerase III promoter	1
GO:0006388	tRNA splicing, via endonucleolytic cleavage and ligation	1
GO:0006419	alanyl-tRNA aminoacylation	1
GO:0006420	arginyl-tRNA aminoacylation	1
GO:0006421	asparaginyl-tRNA aminoacylation	1
GO:0006425	glutaminyl-tRNA aminoacylation	1
GO:0006436	tryptophanyl-tRNA aminoacylation	1
GO:0006482	protein demethylation	1
GO:0006493	protein O-linked glycosylation	1
GO:0006497	protein lipidation	1
GO:0006534	cysteine metabolic process	1
GO:0006540	glutamate decarboxylation to succinate	1
GO:0006542	glutamine biosynthetic process	1
GO:0006545	glycine biosynthetic process	1
GO:0006552	leucine catabolic process	1
GO:0006557	S-adenosylmethioninamine biosynthetic process	1
GO:0006564	L-serine biosynthetic process	1
GO:0006568	tryptophan metabolic process	1
GO:0006573	valine metabolic process	1
GO:0006580	ethanolamine metabolic process	1
GO:0006593	ornithine catabolic process	1
GO:0006598	polyamine catabolic process	1
GO:0006642	triglyceride mobilization	1
GO:0006651	diacylglycerol biosynthetic process	1
GO:0006665	sphingolipid metabolic process	1
GO:0006671	phytosphingosine metabolic process	1
GO:0006680	glucosylceramide catabolic process	1
GO:0006723	cuticle hydrocarbon biosynthetic process	1
GO:0006741	NADP biosynthetic process	1
GO:0006754	ATP biosynthetic process	1
GO:0006772	thiamine metabolic process	1
GO:0006784	heme a biosynthetic process	1
GO:0006814	sodium ion transport	1
GO:0006820	anion transport	1
GO:0006821	chloride transport	1
GO:0006825	copper ion transport	1
GO:0006829	zinc ion transport	1
GO:0006839	mitochondrial transport	1
GO:0006849	plasma membrane pyruvate transport	1
GO:0006863	purine nucleobase transport	1
GO:0006873	cellular ion homeostasis	1
GO:0006879	cellular iron ion homeostasis	1
GO:0006885	regulation of pH	1
GO:0006893	Golgi to plasma membrane transport	1
GO:0006896	Golgi to vacuole transport	1
GO:0006995	cellular response to nitrogen starvation	1
GO:0007029	endoplasmic reticulum organization	1
GO:0007050	cell cycle arrest	1
GO:0007141	male meiosis I	1
GO:0007143	female meiotic division	1
GO:0007218	neuropeptide signaling pathway	1
GO:0007219	Notch signaling pathway	1
GO:0007584	response to nutrient	1
GO:0007596	blood coagulation	1
GO:0008153	para-aminobenzoic acid biosynthetic process	1
GO:0008285	negative regulation of cell proliferation	1
GO:0008333	endosome to lysosome transport	1
GO:0008618	7-methylguanosine metabolic process	1
GO:0009069	serine family amino acid metabolic process	1
GO:0009088	threonine biosynthetic process	1
GO:0009094	L-phenylalanine biosynthetic process	1
GO:0009186	deoxyribonucleoside diphosphate metabolic process	1
GO:0009226	nucleotide-sugar biosynthetic process	1
GO:0009236	cobalamin biosynthetic process	1
GO:0009249	protein lipoylation	1
GO:0009264	deoxyribonucleotide catabolic process	1
GO:0009270	response to humidity	1
GO:0009303	rRNA transcription	1
GO:0009311	oligosaccharide metabolic process	1
GO:0009396	folic acid-containing compound biosynthetic process	1
GO:0009446	putrescine biosynthetic process	1
GO:0009450	gamma-aminobutyric acid catabolic process	1
GO:0009452	7-methylguanosine RNA capping	1
GO:0009556	microsporogenesis	1
GO:0009558	embryo sac cellularization	1
GO:0009581	detection of external stimulus	1
GO:0009590	detection of gravity	1
GO:0009631	cold acclimation	1
GO:0009635	response to herbicide	1
GO:0009641	shade avoidance	1
GO:0009646	response to absence of light	1
GO:0009650	UV protection	1
GO:0009652	thigmotropism	1
GO:0009691	cytokinin biosynthetic process	1
GO:0009698	phenylpropanoid metabolic process	1
GO:0009700	indole phytoalexin biosynthetic process	1
GO:0009704	de-etiolation	1
GO:0009718	anthocyanin-containing compound biosynthetic process	1
GO:0009723	response to ethylene	1
GO:0009787	regulation of abscisic acid-activated signaling pathway	1
GO:0009814	defense response, incompatible interaction	1
GO:0009834	secondary cell wall biogenesis	1
GO:0009850	auxin metabolic process	1
GO:0009870	defense response signaling pathway, resistance gene-dependent	1
GO:0009901	anther dehiscence	1
GO:0009915	phloem sucrose loading	1
GO:0009938	negative regulation of gibberellic acid mediated signaling pathway	1
GO:0009956	radial pattern formation	1
GO:0009960	endosperm development	1
GO:0009969	xyloglucan biosynthetic process	1
GO:0010017	red or far-red light signaling pathway	1
GO:0010028	xanthophyll cycle	1
GO:0010030	positive regulation of seed germination	1
GO:0010031	circumnutation	1
GO:0010032	meiotic chromosome condensation	1
GO:0010037	response to carbon dioxide	1
GO:0010087	phloem or xylem histogenesis	1
GO:0010093	specification of floral organ identity	1
GO:0010099	regulation of photomorphogenesis	1
GO:0010107	potassium ion import	1
GO:0010118	stomatal movement	1
GO:0010119	regulation of stomatal movement	1
GO:0010157	response to chlorate	1
GO:0010167	response to nitrate	1
GO:0010189	vitamin E biosynthetic process	1
GO:0010193	response to ozone	1
GO:0010204	defense response signaling pathway, resistance gene-independent	1
GO:0010214	seed coat development	1
GO:0010215	cellulose microfibril organization	1
GO:0010216	maintenance of DNA methylation	1
GO:0010225	response to UV-C	1
GO:0010248	establishment or maintenance of transmembrane electrochemical gradient	1
GO:0010256	endomembrane system organization	1
GO:0010275	NAD(P)H dehydrogenase complex assembly	1
GO:0010338	leaf formation	1
GO:0010345	suberin biosynthetic process	1
GO:0010358	leaf shaping	1
GO:0010366	negative regulation of ethylene biosynthetic process	1
GO:0010374	stomatal complex development	1
GO:0010375	stomatal complex patterning	1
GO:0010390	histone monoubiquitination	1
GO:0010431	seed maturation	1
GO:0010452	histone H3-K36 methylation	1
GO:0010477	response to sulfur dioxide	1
GO:0010482	regulation of epidermal cell division	1
GO:0010493	Lewis a epitope biosynthetic process	1
GO:0010497	plasmodesmata-mediated intercellular transport	1
GO:0010508	positive regulation of autophagy	1
GO:0010555	response to mannitol	1
GO:0010589	leaf proximal/distal pattern formation	1
GO:0010599	production of lsiRNA involved in RNA interference	1
GO:0010629	negative regulation of gene expression	1
GO:0010817	regulation of hormone levels	1
GO:0010971	positive regulation of G2/M transition of mitotic cell cycle	1
GO:0012501	programmed cell death	1
GO:0015012	heparan sulfate proteoglycan biosynthetic process	1
GO:0015689	molybdate ion transport	1
GO:0015698	inorganic anion transport	1
GO:0015706	nitrate transport	1
GO:0015711	organic anion transport	1
GO:0015743	malate transport	1
GO:0015936	coenzyme A metabolic process	1
GO:0015969	guanosine tetraphosphate metabolic process	1
GO:0016045	detection of bacterium	1
GO:0016180	snRNA processing	1
GO:0016480	negative regulation of transcription from RNA polymerase III promoter	1
GO:0016556	mRNA modification	1
GO:0016598	protein arginylation	1
GO:0016925	protein sumoylation	1
GO:0017004	cytochrome complex assembly	1
GO:0018342	protein prenylation	1
GO:0018344	protein geranylgeranylation	1
GO:0018401	peptidyl-proline hydroxylation to 4-hydroxy-L-proline	1
GO:0019048	modulation by virus of host morphology or physiology	1
GO:0019279	L-methionine biosynthetic process from L-homoserine via cystathionine	1
GO:0019287	isopentenyl diphosphate biosynthetic process, mevalonate pathway	1
GO:0019318	hexose metabolic process	1
GO:0019354	siroheme biosynthetic process	1
GO:0019365	pyridine nucleotide salvage	1
GO:0019408	dolichol biosynthetic process	1
GO:0019424	sulfide oxidation, using siroheme sulfite reductase	1
GO:0019464	glycine decarboxylation via glycine cleavage system	1
GO:0019544	arginine catabolic process to glutamate	1
GO:0019632	shikimate metabolic process	1
GO:0019646	aerobic electron transport chain	1
GO:0019674	NAD metabolic process	1
GO:0019684	photosynthesis, light reaction	1
GO:0019752	carboxylic acid metabolic process	1
GO:0019760	glucosinolate metabolic process	1
GO:0022904	respiratory electron transport chain	1
GO:0030007	cellular potassium ion homeostasis	1
GO:0030010	establishment of cell polarity	1
GO:0030029	actin filament-based process	1
GO:0030148	sphingolipid biosynthetic process	1
GO:0030259	lipid glycosylation	1
GO:0030261	chromosome condensation	1
GO:0030433	ER-associated ubiquitin-dependent protein catabolic process	1
GO:0030865	cortical cytoskeleton organization	1
GO:0031023	microtubule organizing center organization	1
GO:0031054	pre-miRNA processing	1
GO:0031060	regulation of histone methylation	1
GO:0031118	rRNA pseudouridine synthesis	1
GO:0031122	cytoplasmic microtubule organization	1
GO:0031129	inductive cell-cell signaling	1
GO:0031145	anaphase-promoting complex-dependent proteasomal ubiquitin-dependent protein catabolic process	1
GO:0031349	positive regulation of defense response	1
GO:0031365	N-terminal protein amino acid modification	1
GO:0031538	negative regulation of anthocyanin metabolic process	1
GO:0031591	wybutosine biosynthetic process	1
GO:0031930	mitochondria-nucleus signaling pathway	1
GO:0031935	regulation of chromatin silencing	1
GO:0032324	molybdopterin cofactor biosynthetic process	1
GO:0032365	intracellular lipid transport	1
GO:0032527	protein exit from endoplasmic reticulum	1
GO:0032543	mitochondrial translation	1
GO:0032544	plastid translation	1
GO:0032786	positive regulation of DNA-templated transcription, elongation	1
GO:0032857	activation of ARF GTPase activity	1
GO:0032876	negative regulation of DNA endoreduplication	1
GO:0033014	tetrapyrrole biosynthetic process	1
GO:0033356	UDP-L-arabinose metabolic process	1
GO:0033523	histone H2B ubiquitination	1
GO:0033587	shikimate biosynthetic process	1
GO:0034220	ion transmembrane transport	1
GO:0034599	cellular response to oxidative stress	1
GO:0034660	ncRNA metabolic process	1
GO:0035194	posttranscriptional gene silencing by RNA	1
GO:0035279	mRNA cleavage involved in gene silencing by miRNA	1
GO:0035281	pre-miRNA export from nucleus	1
GO:0035444	nickel cation transmembrane transport	1
GO:0038032	termination of G-protein coupled receptor signaling pathway	1
GO:0042149	cellular response to glucose starvation	1
GO:0042256	mature ribosome assembly	1
GO:0042353	fucose biosynthetic process	1
GO:0042450	arginine biosynthetic process via ornithine	1
GO:0042550	photosystem I stabilization	1
GO:0042761	very long-chain fatty acid biosynthetic process	1
GO:0042779	tRNA 3'-trailer cleavage	1
GO:0042814	monopolar cell growth	1
GO:0043048	dolichyl monophosphate biosynthetic process	1
GO:0043066	negative regulation of apoptotic process	1
GO:0043067	regulation of programmed cell death	1
GO:0043068	positive regulation of programmed cell death	1
GO:0043086	negative regulation of catalytic activity	1
GO:0043137	DNA replication, removal of RNA primer	1
GO:0043241	protein complex disassembly	1
GO:0043255	regulation of carbohydrate biosynthetic process	1
GO:0043461	proton-transporting ATP synthase complex assembly	1
GO:0043550	regulation of lipid kinase activity	1
GO:0043666	regulation of phosphoprotein phosphatase activity	1
GO:0043985	histone H4-R3 methylation	1
GO:0044249	cellular biosynthetic process	1
GO:0044419	interspecies interaction between organisms	1
GO:0045003	double-strand break repair via synthesis-dependent strand annealing	1
GO:0045040	protein import into mitochondrial outer membrane	1
GO:0045048	protein insertion into ER membrane	1
GO:0045053	protein retention in Golgi apparatus	1
GO:0045087	innate immune response	1
GO:0045116	protein neddylation	1
GO:0045128	negative regulation of reciprocal meiotic recombination	1
GO:0045333	cellular respiration	1
GO:0045694	regulation of embryo sac egg cell differentiation	1
GO:0045857	negative regulation of molecular function, epigenetic	1
GO:0046166	glyceraldehyde-3-phosphate biosynthetic process	1
GO:0046373	L-arabinose metabolic process	1
GO:0046398	UDP-glucuronate metabolic process	1
GO:0046417	chorismate metabolic process	1
GO:0046487	glyoxylate metabolic process	1
GO:0046621	negative regulation of organ growth	1
GO:0046836	glycolipid transport	1
GO:0046967	cytosol to ER transport	1
GO:0048024	regulation of mRNA splicing, via spliceosome	1
GO:0048102	autophagic cell death	1
GO:0048208	COPII vesicle coating	1
GO:0048232	male gamete generation	1
GO:0048278	vesicle docking	1
GO:0048280	vesicle fusion with Golgi apparatus	1
GO:0048281	inflorescence morphogenesis	1
GO:0048312	intracellular distribution of mitochondria	1
GO:0048316	seed development	1
GO:0048317	seed morphogenesis	1
GO:0048354	mucilage biosynthetic process involved in seed coat development	1
GO:0048441	petal development	1
GO:0048444	floral organ morphogenesis	1
GO:0048455	stamen formation	1
GO:0048482	ovule morphogenesis	1
GO:0048507	meristem development	1
GO:0048510	regulation of timing of transition from vegetative to reproductive phase	1
GO:0048528	post-embryonic root development	1
GO:0048575	short-day photoperiodism, flowering	1
GO:0048598	embryonic morphogenesis	1
GO:0048653	anther development	1
GO:0048867	stem cell fate determination	1
GO:0050688	regulation of defense response to virus	1
GO:0050891	multicellular organismal water homeostasis	1
GO:0051131	chaperone-mediated protein complex assembly	1
GO:0051205	protein insertion into membrane	1
GO:0051259	protein oligomerization	1
GO:0051382	kinetochore assembly	1
GO:0051570	regulation of histone H3-K9 methylation	1
GO:0051865	protein autoubiquitination	1
GO:0051928	positive regulation of calcium ion transport	1
GO:0052325	cell wall pectin biosynthetic process	1
GO:0052544	defense response by callose deposition in cell wall	1
GO:0052573	UDP-D-galactose metabolic process	1
GO:0055046	microgametogenesis	1
GO:0055089	fatty acid homeostasis	1
GO:0055091	phospholipid homeostasis	1
GO:0060776	simple leaf morphogenesis	1
GO:0061077	chaperone-mediated protein folding	1
GO:0070070	proton-transporting V-type ATPase complex assembly	1
GO:0070125	mitochondrial translational elongation	1
GO:0070143	mitochondrial alanyl-tRNA aminoacylation	1
GO:0070178	D-serine metabolic process	1
GO:0070207	protein homotrimerization	1
GO:0070328	triglyceride homeostasis	1
GO:0070407	oxidation-dependent protein catabolic process	1
GO:0070409	carbamoyl phosphate biosynthetic process	1
GO:0070481	nuclear-transcribed mRNA catabolic process, non-stop decay	1
GO:0070482	response to oxygen levels	1
GO:0070536	protein K63-linked deubiquitination	1
GO:0070681	glutaminyl-tRNAGln biosynthesis via transamidation	1
GO:0070919	production of siRNA involved in chromatin silencing by small RNA	1
GO:0070966	nuclear-transcribed mRNA catabolic process, no-go decay	1
GO:0070981	L-asparagine biosynthetic process	1
GO:0071025	RNA surveillance	1
GO:0071076	RNA 3' uridylation	1
GO:0071108	protein K48-linked deubiquitination	1
GO:0071704	organic substance metabolic process	1
GO:0071705	nitrogen compound transport	1
GO:0071816	tail-anchored membrane protein insertion into ER membrane	1
GO:0072583	clathrin-mediated endocytosis	1
GO:0072593	reactive oxygen species metabolic process	1
GO:0080119	ER body organization	1
GO:0080147	root hair cell development	1
GO:0080178	5-carbamoylmethyluridine metabolic process	1
GO:0080179	1-methylguanosine metabolic process	1
GO:0090296	regulation of mitochondrial DNA replication	1
GO:0090306	spindle assembly involved in meiosis	1
GO:0090332	stomatal closure	1
GO:0097054	L-glutamate biosynthetic process	1
GO:1900490	positive regulation of hydroxymethylglutaryl-CoA reductase (NADPH) activity	1
GO:1901576	organic substance biosynthetic process	1
GO:1901671	positive regulation of superoxide dismutase activity	1
GO:1901969	positive regulation of polynucleotide 3'-phosphatase activity	1
GO:1901972	positive regulation of DNA-5-methylcytosine glycosylase activity	1
GO:1901997	negative regulation of indoleacetic acid biosynthetic process via tryptophan	1
GO:1902325	negative regulation of chlorophyll biosynthetic process	1
GO:2000024	regulation of leaf development	1
GO:2000035	regulation of stem cell division	1
GO:2000039	regulation of trichome morphogenesis	1
GO:2000069	regulation of post-embryonic root development	1
GO:2000072	regulation of defense response to fungus, incompatible interaction	1
GO:2000104	negative regulation of DNA-dependent DNA replication	1
GO:2000652	regulation of secondary cell wall biogenesis	1
GO:2001070	starch binding	1

## Sheet: molecular function (MF)
GO term	GO description	number of transcripts
GO:0000166	nucleotide binding	1819
GO:0005488	binding	1699
GO:0005515	protein binding	1421
GO:0016787	hydrolase activity	1357
GO:0003824	catalytic activity	1276
GO:0003677	DNA binding	920
GO:0016740	transferase activity	803
GO:0005524	ATP binding	783
GO:0003676	nucleic acid binding	677
GO:0016301	kinase activity	607
GO:0008270	zinc ion binding	540
GO:0005215	transporter activity	482
GO:0003723	RNA binding	466
GO:0046872	metal ion binding	275
GO:0005198	structural molecule activity	268
GO:0004674	protein serine/threonine kinase activity	216
GO:0003700	sequence-specific DNA binding transcription factor activity	208
GO:0004672	protein kinase activity	189
GO:0008135	translation factor activity, nucleic acid binding	132
GO:0016491	oxidoreductase activity	130
GO:0003682	chromatin binding	128
GO:0004518	nuclease activity	124
GO:0003674	molecular_function	120
GO:0005525	GTP binding	114
GO:0030234	enzyme regulator activity	114
GO:0003735	structural constituent of ribosome	112
GO:0008289	lipid binding	90
GO:0005509	calcium ion binding	74
GO:0030246	carbohydrate binding	72
GO:0003924	GTPase activity	70
GO:0016874	ligase activity	67
GO:0008168	methyltransferase activity	66
GO:0016887	ATPase activity	66
GO:0004871	signal transducer activity	58
GO:0004842	ubiquitin-protein transferase activity	57
GO:0008026	ATP-dependent helicase activity	56
GO:0004386	helicase activity	53
GO:0043531	ADP binding	51
GO:0000287	magnesium ion binding	48
GO:0008234	cysteine-type peptidase activity	48
GO:0005506	iron ion binding	47
GO:0003774	motor activity	43
GO:0043565	sequence-specific DNA binding	38
GO:0003743	translation initiation factor activity	37
GO:0004812	aminoacyl-tRNA ligase activity	37
GO:0030170	pyridoxal phosphate binding	36
GO:0046983	protein dimerization activity	35
GO:0004252	serine-type endopeptidase activity	33
GO:0003899	DNA-directed RNA polymerase activity	31
GO:0020037	heme binding	31
GO:0005507	copper ion binding	30
GO:0016788	hydrolase activity, acting on ester bonds	30
GO:0030528	transcription regulator activity	29
GO:0051287	NAD binding	29
GO:0003755	peptidyl-prolyl cis-trans isomerase activity	28
GO:0003777	microtubule motor activity	28
GO:0009055	electron carrier activity	28
GO:0016757	transferase activity, transferring glycosyl groups	28
GO:0004222	metalloendopeptidase activity	27
GO:0004872	receptor activity	27
GO:0030599	pectinesterase activity	27
GO:0050660	flavin adenine dinucleotide binding	27
GO:0036459	ubiquitinyl hydrolase activity	26
GO:0003746	translation elongation factor activity	25
GO:0009378	four-way junction helicase activity	25
GO:0004553	hydrolase activity, hydrolyzing O-glycosyl compounds	24
GO:0016616	oxidoreductase activity, acting on the CH-OH group of donors, NAD or NADP as acceptor	24
GO:0016881	acid-amino acid ligase activity	23
GO:0050662	coenzyme binding	23
GO:0051536	iron-sulfur cluster binding	23
GO:0018024	histone-lysine N-methyltransferase activity	22
GO:0008233	peptidase activity	21
GO:0003887	DNA-directed DNA polymerase activity	20
GO:0016706	oxidoreductase activity, acting on paired donors, with incorporation or reduction of molecular oxygen, 2-oxoglutarate as one donor, and incorporation of one atom each of oxygen into both donors	20
GO:0003678	DNA helicase activity	19
GO:0016773	phosphotransferase activity, alcohol group as acceptor	19
GO:0004721	phosphoprotein phosphatase activity	18
GO:0004803	transposase activity	18
GO:0017111	nucleoside-triphosphatase activity	18
GO:0019829	cation-transporting ATPase activity	18
GO:0042626	ATPase activity, coupled to transmembrane movement of substances	18
GO:0051539	4 iron, 4 sulfur cluster binding	18
GO:0004190	aspartic-type endopeptidase activity	17
GO:0004857	enzyme inhibitor activity	17
GO:0008565	protein transporter activity	17
GO:0004650	polygalacturonase activity	16
GO:0016705	oxidoreductase activity, acting on paired donors, with incorporation or reduction of molecular oxygen	16
GO:0051082	unfolded protein binding	16
GO:0003843	1,3-beta-D-glucan synthase activity	15
GO:0004298	threonine-type endopeptidase activity	15
GO:0015035	protein disulfide oxidoreductase activity	14
GO:0016627	oxidoreductase activity, acting on the CH-CH group of donors	14
GO:0019843	rRNA binding	14
GO:0003918	DNA topoisomerase type II (ATP-hydrolyzing) activity	13
GO:0004177	aminopeptidase activity	13
GO:0004722	protein serine/threonine phosphatase activity	13
GO:0008017	microtubule binding	13
GO:0015078	hydrogen ion transmembrane transporter activity	13
GO:0016747	transferase activity, transferring acyl groups other than amino-acyl groups	13
GO:0016772	transferase activity, transferring phosphorus-containing groups	13
GO:0022857	transmembrane transporter activity	13
GO:0045330	aspartyl esterase activity	13
GO:0000049	tRNA binding	12
GO:0003684	damaged DNA binding	12
GO:0004519	endonuclease activity	12
GO:0008060	ARF GTPase activator activity	12
GO:0010181	FMN binding	12
GO:0016779	nucleotidyltransferase activity	12
GO:0003729	mRNA binding	11
GO:0003854	3-beta-hydroxy-delta5-steroid dehydrogenase activity	11
GO:0004497	monooxygenase activity	11
GO:0008080	N-acetyltransferase activity	11
GO:0008237	metallopeptidase activity	11
GO:0015297	antiporter activity	11
GO:0016746	transferase activity, transferring acyl groups	11
GO:0016818	hydrolase activity, acting on acid anhydrides, in phosphorus-containing anhydrides	11
GO:0016853	isomerase activity	11
GO:0050661	NADP binding	11
GO:0003872	6-phosphofructokinase activity	10
GO:0003951	NAD+ kinase activity	10
GO:0004176	ATP-dependent peptidase activity	10
GO:0004725	protein tyrosine phosphatase activity	10
GO:0005097	Rab GTPase activator activity	10
GO:0008483	transaminase activity	10
GO:0015093	ferrous iron transmembrane transporter activity	10
GO:0015238	drug transmembrane transporter activity	10
GO:0016307	phosphatidylinositol phosphate kinase activity	10
GO:0016597	amino acid binding	10
GO:0016758	transferase activity, transferring hexosyl groups	10
GO:0016829	lyase activity	10
GO:0022891	substrate-specific transmembrane transporter activity	10
GO:0046961	proton-transporting ATPase activity, rotational mechanism	10
GO:0051537	2 iron, 2 sulfur cluster binding	10
GO:0097159	organic cyclic compound binding	10
GO:1901363	heterocyclic compound binding	10
GO:0001104	RNA polymerase II transcription cofactor activity	9
GO:0004129	cytochrome-c oxidase activity	9
GO:0004402	histone acetyltransferase activity	9
GO:0004427	inorganic diphosphatase activity	9
GO:0008138	protein tyrosine/serine/threonine phosphatase activity	9
GO:0008408	3'-5' exonuclease activity	9
GO:0015079	potassium ion transmembrane transporter activity	9
GO:0015299	solute:proton antiporter activity	9
GO:0030554	adenyl nucleotide binding	9
GO:0030976	thiamine pyrophosphate binding	9
GO:0002161	aminoacyl-tRNA editing activity	8
GO:0003712	transcription cofactor activity	8
GO:0004003	ATP-dependent DNA helicase activity	8
GO:0004012	phospholipid-translocating ATPase activity	8
GO:0004143	diacylglycerol kinase activity	8
GO:0004527	exonuclease activity	8
GO:0004571	mannosyl-oligosaccharide 1,2-alpha-mannosidase activity	8
GO:0008375	acetylglucosaminyltransferase activity	8
GO:0016817	hydrolase activity, acting on acid anhydrides	8
GO:0016820	hydrolase activity, acting on acid anhydrides, catalyzing transmembrane movement of substances	8
GO:0030247	polysaccharide binding	8
GO:0030983	mismatched DNA binding	8
GO:0003779	actin binding	7
GO:0003950	NAD+ ADP-ribosyltransferase activity	7
GO:0003968	RNA-directed RNA polymerase activity	7
GO:0005200	structural constituent of cytoskeleton	7
GO:0008236	serine-type peptidase activity	7
GO:0008378	galactosyltransferase activity	7
GO:0015095	magnesium ion transmembrane transporter activity	7
GO:0015171	amino acid transmembrane transporter activity	7
GO:0015369	calcium:proton antiporter activity	7
GO:0016209	antioxidant activity	7
GO:0030145	manganese ion binding	7
GO:0046873	metal ion transmembrane transporter activity	7
GO:0050897	cobalt ion binding	7
GO:0003697	single-stranded DNA binding	6
GO:0003857	3-hydroxyacyl-CoA dehydrogenase activity	6
GO:0004124	cysteine synthase activity	6
GO:0004185	serine-type carboxypeptidase activity	6
GO:0004197	cysteine-type endopeptidase activity	6
GO:0004523	RNA-DNA hybrid ribonuclease activity	6
GO:0004525	ribonuclease III activity	6
GO:0004601	peroxidase activity	6
GO:0004652	polynucleotide adenylyltransferase activity	6
GO:0004713	protein tyrosine kinase activity	6
GO:0004743	pyruvate kinase activity	6
GO:0005086	ARF guanyl-nucleotide exchange factor activity	6
GO:0005544	calcium-dependent phospholipid binding	6
GO:0008137	NADH dehydrogenase (ubiquinone) activity	6
GO:0008242	omega peptidase activity	6
GO:0008312	7S RNA binding	6
GO:0008641	small protein activating enzyme activity	6
GO:0008762	UDP-N-acetylmuramate dehydrogenase activity	6
GO:0016620	oxidoreductase activity, acting on the aldehyde or oxo group of donors, NAD or NADP as acceptor	6
GO:0016760	cellulose synthase (UDP-forming) activity	6
GO:0030570	pectate lyase activity	6
GO:0030598	rRNA N-glycosylase activity	6
GO:0030955	potassium ion binding	6
GO:0031625	ubiquitin protein ligase binding	6
GO:0042393	histone binding	6
GO:0043140	ATP-dependent 3'-5' DNA helicase activity	6
GO:0046933	proton-transporting ATP synthase activity, rotational mechanism	6
GO:0003756	protein disulfide isomerase activity	5
GO:0003886	DNA (cytosine-5-)-methyltransferase activity	5
GO:0003993	acid phosphatase activity	5
GO:0004221	ubiquitin thiolesterase activity	5
GO:0004550	nucleoside diphosphate kinase activity	5
GO:0004579	dolichyl-diphosphooligosaccharide-protein glycotransferase activity	5
GO:0004806	triglyceride lipase activity	5
GO:0005102	receptor binding	5
GO:0008235	metalloexopeptidase activity	5
GO:0009678	hydrogen-translocating pyrophosphatase activity	5
GO:0016149	translation release factor activity, codon specific	5
GO:0030060	L-malate dehydrogenase activity	5
GO:0031418	L-ascorbic acid binding	5
GO:0035091	phosphatidylinositol binding	5
GO:0043022	ribosome binding	5
GO:0043169	cation binding	5
GO:0048038	quinone binding	5
GO:0003713	transcription coactivator activity	4
GO:0003724	RNA helicase activity	4
GO:0003883	CTP synthase activity	4
GO:0003910	DNA ligase (ATP) activity	4
GO:0003913	DNA photolyase activity	4
GO:0003995	acyl-CoA dehydrogenase activity	4
GO:0004089	carbonate dehydratase activity	4
GO:0004175	endopeptidase activity	4
GO:0004707	MAP kinase activity	4
GO:0004712	protein serine/threonine/tyrosine kinase activity	4
GO:0004748	ribonucleoside-diphosphate reductase activity, thioredoxin disulfide as acceptor	4
GO:0004822	isoleucine-tRNA ligase activity	4
GO:0004824	lysine-tRNA ligase activity	4
GO:0004831	tyrosine-tRNA ligase activity	4
GO:0004832	valine-tRNA ligase activity	4
GO:0004843	ubiquitin-specific protease activity	4
GO:0004869	cysteine-type endopeptidase inhibitor activity	4
GO:0005047	signal recognition particle binding	4
GO:0005388	calcium-transporting ATPase activity	4
GO:0008081	phosphoric diester hydrolase activity	4
GO:0008134	transcription factor binding	4
GO:0008173	RNA methyltransferase activity	4
GO:0008308	voltage-gated anion channel activity	4
GO:0008324	cation transmembrane transporter activity	4
GO:0008601	protein phosphatase type 2A regulator activity	4
GO:0009982	pseudouridine synthase activity	4
GO:0010333	terpene synthase activity	4
GO:0015450	P-P-bond-hydrolysis-driven protein transmembrane transporter activity	4
GO:0016831	carboxy-lyase activity	4
GO:0016851	magnesium chelatase activity	4
GO:0016876	ligase activity, forming aminoacyl-tRNA and related compounds	4
GO:0017069	snRNA binding	4
GO:0019706	protein-cysteine S-palmitoyltransferase activity	4
GO:0019887	protein kinase regulator activity	4
GO:0031072	heat shock protein binding	4
GO:0032549	ribonucleoside binding	4
GO:0047262	polygalacturonate 4-alpha-galacturonosyltransferase activity	4
GO:0047627	adenylylsulfatase activity	4
GO:0051087	chaperone binding	4
GO:0000175	3'-5'-exoribonuclease activity	3
GO:0001882	nucleoside binding	3
GO:0003690	double-stranded DNA binding	3
GO:0003830	beta-1,4-mannosylglycoprotein 4-beta-N-acetylglucosaminyltransferase activity	3
GO:0003844	1,4-alpha-glucan branching enzyme activity	3
GO:0003856	3-dehydroquinate synthase activity	3
GO:0003916	DNA topoisomerase activity	3
GO:0003922	GMP synthase (glutamine-hydrolyzing) activity	3
GO:0003935	GTP cyclohydrolase II activity	3
GO:0004019	adenylosuccinate synthase activity	3
GO:0004029	aldehyde dehydrogenase (NAD) activity	3
GO:0004069	L-aspartate:2-oxoglutarate aminotransferase activity	3
GO:0004360	glutamine-fructose-6-phosphate transaminase (isomerizing) activity	3
GO:0004364	glutathione transferase activity	3
GO:0004372	glycine hydroxymethyltransferase activity	3
GO:0004449	isocitrate dehydrogenase (NAD+) activity	3
GO:0004455	ketol-acid reductoisomerase activity	3
GO:0004471	malate dehydrogenase (decarboxylating) (NAD+) activity	3
GO:0004484	mRNA guanylyltransferase activity	3
GO:0004534	5'-3' exoribonuclease activity	3
GO:0004540	ribonuclease activity	3
GO:0004590	orotidine-5'-phosphate decarboxylase activity	3
GO:0004609	phosphatidylserine decarboxylase activity	3
GO:0004616	phosphogluconate dehydrogenase (decarboxylating) activity	3
GO:0004634	phosphopyruvate hydratase activity	3
GO:0004719	protein-L-isoaspartate (D-aspartate) O-methyltransferase activity	3
GO:0004739	pyruvate dehydrogenase (acetyl-transferring) activity	3
GO:0004775	succinate-CoA ligase (ADP-forming) activity	3
GO:0004807	triose-phosphate isomerase activity	3
GO:0004818	glutamate-tRNA ligase activity	3
GO:0004825	methionine-tRNA ligase activity	3
GO:0004826	phenylalanine-tRNA ligase activity	3
GO:0004828	serine-tRNA ligase activity	3
GO:0004829	threonine-tRNA ligase activity	3
GO:0004867	serine-type endopeptidase inhibitor activity	3
GO:0005093	Rab GDP-dissociation inhibitor activity	3
GO:0005247	voltage-gated chloride channel activity	3
GO:0005385	zinc ion transmembrane transporter activity	3
GO:0005516	calmodulin binding	3
GO:0005543	phospholipid binding	3
GO:0005545	1-phosphatidylinositol binding	3
GO:0008121	ubiquinol-cytochrome-c reductase activity	3
GO:0008131	primary amine oxidase activity	3
GO:0008531	riboflavin kinase activity	3
GO:0008536	Ran GTPase binding	3
GO:0008568	microtubule-severing ATPase activity	3
GO:0009011	starch synthase activity	3
GO:0010285	L,L-diaminopimelate aminotransferase activity	3
GO:0015288	porin activity	3
GO:0015930	glutamate synthase activity	3
GO:0016428	tRNA (cytosine-5-)-methyltransferase activity	3
GO:0016624	oxidoreductase activity, acting on the aldehyde or oxo group of donors, disulfide as acceptor	3
GO:0016638	oxidoreductase activity, acting on the CH-NH2 group of donors	3
GO:0016671	oxidoreductase activity, acting on a sulfur group of donors, disulfide as acceptor	3
GO:0016791	phosphatase activity	3
GO:0016811	hydrolase activity, acting on carbon-nitrogen (but not peptide) bonds, in linear amides	3
GO:0016866	intramolecular transferase activity	3
GO:0016884	carbon-nitrogen ligase activity, with glutamine as amido-N-donor	3
GO:0016891	endoribonuclease activity, producing 5'-phosphomonoesters	3
GO:0017150	tRNA dihydrouridine synthase activity	3
GO:0019825	oxygen binding	3
GO:0030337	DNA polymerase processivity factor activity	3
GO:0030942	endoplasmic reticulum signal peptide binding	3
GO:0036310	annealing helicase activity	3
GO:0042802	identical protein binding	3
GO:0043021	ribonucleoprotein complex binding	3
GO:0043138	3'-5' DNA helicase activity	3
GO:0043141	ATP-dependent 5'-3' DNA helicase activity	3
GO:0045182	translation regulator activity	3
GO:0046912	transferase activity, transferring acyl groups, acyl groups converted into alkyl on transfer	3
GO:0046923	ER retention sequence binding	3
GO:0047334	diphosphate-fructose-6-phosphate 1-phosphotransferase activity	3
GO:0047800	cysteamine dioxygenase activity	3
GO:0080130	L-phenylalanine:2-oxoglutarate aminotransferase activity	3
GO:0000155	phosphorelay sensor kinase activity	2
GO:0000156	phosphorelay response regulator activity	2
GO:0000339	RNA cap binding	2
GO:0000774	adenyl-nucleotide exchange factor activity	2
GO:0003689	DNA clamp loader activity	2
GO:0003725	double-stranded RNA binding	2
GO:0003849	3-deoxy-7-phosphoheptulonate synthase activity	2
GO:0003876	AMP deaminase activity	2
GO:0003878	ATP citrate synthase activity	2
GO:0003896	DNA primase activity	2
GO:0003917	DNA topoisomerase type I activity	2
GO:0003978	UDP-glucose 4-epimerase activity	2
GO:0003979	UDP-glucose 6-dehydrogenase activity	2
GO:0003983	UTP:glucose-1-phosphate uridylyltransferase activity	2
GO:0003984	acetolactate synthase activity	2
GO:0004014	adenosylmethionine decarboxylase activity	2
GO:0004045	aminoacyl-tRNA hydrolase activity	2
GO:0004066	asparagine synthase (glutamine-hydrolyzing) activity	2
GO:0004075	biotin carboxylase activity	2
GO:0004108	citrate (Si)-synthase activity	2
GO:0004127	cytidylate kinase activity	2
GO:0004134	4-alpha-glucanotransferase activity	2
GO:0004148	dihydrolipoyl dehydrogenase activity	2
GO:0004198	calcium-dependent cysteine-type endopeptidase activity	2
GO:0004315	3-oxoacyl-[acyl-carrier-protein] synthase activity	2
GO:0004325	ferrochelatase activity	2
GO:0004345	glucose-6-phosphate dehydrogenase activity	2
GO:0004347	glucose-6-phosphate isomerase activity	2
GO:0004349	glutamate 5-kinase activity	2
GO:0004350	glutamate-5-semialdehyde dehydrogenase activity	2
GO:0004399	histidinol dehydrogenase activity	2
GO:0004416	hydroxyacylglutathione hydrolase activity	2
GO:0004450	isocitrate dehydrogenase (NADP+) activity	2
GO:0004462	lactoylglutathione lyase activity	2
GO:0004467	long-chain fatty acid-CoA ligase activity	2
GO:0004476	mannose-6-phosphate isomerase activity	2
GO:0004478	methionine adenosyltransferase activity	2
GO:0004506	squalene monooxygenase activity	2
GO:0004575	sucrose alpha-glucosidase activity	2
GO:0004576	oligosaccharyl transferase activity	2
GO:0004591	oxoglutarate dehydrogenase (succinyl-transferring) activity	2
GO:0004602	glutathione peroxidase activity	2
GO:0004618	phosphoglycerate kinase activity	2
GO:0004630	phospholipase D activity	2
GO:0004637	phosphoribosylamine-glycine ligase activity	2
GO:0004647	phosphoserine phosphatase activity	2
GO:0004651	polynucleotide 5'-phosphatase activity	2
GO:0004659	prenyltransferase activity	2
GO:0004693	cyclin-dependent protein serine/threonine kinase activity	2
GO:0004742	dihydrolipoyllysine-residue acetyltransferase activity	2
GO:0004749	ribose phosphate diphosphokinase activity	2
GO:0004784	superoxide dismutase activity	2
GO:0004788	thiamine diphosphokinase activity	2
GO:0004792	thiosulfate sulfurtransferase activity	2
GO:0004797	thymidine kinase activity	2
GO:0004805	trehalose-phosphatase activity	2
GO:0004809	tRNA (guanine-N2-)-methyltransferase activity	2
GO:0004815	aspartate-tRNA ligase activity	2
GO:0004817	cysteine-tRNA ligase activity	2
GO:0004820	glycine-tRNA ligase activity	2
GO:0004821	histidine-tRNA ligase activity	2
GO:0004823	leucine-tRNA ligase activity	2
GO:0004827	proline-tRNA ligase activity	2
GO:0004849	uridine kinase activity	2
GO:0004853	uroporphyrinogen decarboxylase activity	2
GO:0005083	small GTPase regulator activity	2
GO:0005096	GTPase activator activity	2
GO:0005216	ion channel activity	2
GO:0005249	voltage-gated potassium channel activity	2
GO:0005337	nucleoside transmembrane transporter activity	2
GO:0008094	DNA-dependent ATPase activity	2
GO:0008097	5S rRNA binding	2
GO:0008195	phosphatidate phosphatase activity	2
GO:0008271	secondary active sulfate transmembrane transporter activity	2
GO:0008353	RNA polymerase II carboxy-terminal domain kinase activity	2
GO:0008373	sialyltransferase activity	2
GO:0008381	mechanically-gated ion channel activity	2
GO:0008409	5'-3' exonuclease activity	2
GO:0008417	fucosyltransferase activity	2
GO:0008422	beta-glucosidase activity	2
GO:0008441	3'(2'),5'-bisphosphate nucleotidase activity	2
GO:0008460	dTDP-glucose 4,6-dehydratase activity	2
GO:0008469	histone-arginine N-methyltransferase activity	2
GO:0008479	queuine tRNA-ribosyltransferase activity	2
GO:0008508	bile acid:sodium symporter activity	2
GO:0008676	3-deoxy-8-phosphooctulonate synthase activity	2
GO:0008686	3,4-dihydroxy-2-butanone-4-phosphate synthase activity	2
GO:0008831	dTDP-4-dehydrorhamnose reductase activity	2
GO:0008883	glutamyl-tRNA reductase activity	2
GO:0008964	phosphoenolpyruvate carboxylase activity	2
GO:0009041	uridylate kinase activity	2
GO:0009881	photoreceptor activity	2
GO:0010309	acireductone dioxygenase [iron(II)-requiring] activity	2
GO:0015002	heme-copper terminal oxidase activity	2
GO:0015018	galactosylgalactosylxylosylprotein 3-beta-glucuronosyltransferase activity	2
GO:0015098	molybdate ion transmembrane transporter activity	2
GO:0015116	sulfate transmembrane transporter activity	2
GO:0016429	tRNA (adenine-N1-)-methyltransferase activity	2
GO:0016462	pyrophosphatase activity	2
GO:0016651	oxidoreductase activity, acting on NAD(P)H	2
GO:0016709	oxidoreductase activity, acting on paired donors, with incorporation or reduction of molecular oxygen, NAD(P)H as one donor, and incorporation of one atom of oxygen	2
GO:0016717	oxidoreductase activity, acting on paired donors, with oxidation of a pair of donors resulting in the reduction of molecular oxygen to two molecules of water	2
GO:0016780	phosphotransferase activity, for other substituted phosphate groups	2
GO:0016790	thiolester hydrolase activity	2
GO:0016798	hydrolase activity, acting on glycosyl bonds	2
GO:0016810	hydrolase activity, acting on carbon-nitrogen (but not peptide) bonds	2
GO:0016846	carbon-sulfur lyase activity	2
GO:0016868	intramolecular transferase activity, phosphotransferases	2
GO:0016872	intramolecular lyase activity	2
GO:0016992	lipoate synthase activity	2
GO:0017005	3'-tyrosyl-DNA phosphodiesterase activity	2
GO:0017056	structural constituent of nuclear pore	2
GO:0017089	glycolipid transporter activity	2
GO:0017108	5'-flap endonuclease activity	2
GO:0017168	5-oxoprolinase (ATP-hydrolyzing) activity	2
GO:0019239	deaminase activity	2
GO:0019789	SUMO ligase activity	2
GO:0030975	thiamine binding	2
GO:0032041	NAD-dependent histone deacetylase activity (H3-K14 specific)	2
GO:0032440	2-alkenal reductase [NAD(P)] activity	2
GO:0033699	DNA 5'-adenosine monophosphate hydrolase activity	2
GO:0033926	glycopeptide alpha-N-acetylgalactosaminidase activity	2
GO:0034450	ubiquitin-ubiquitin ligase activity	2
GO:0042162	telomeric DNA binding	2
GO:0042277	peptide binding	2
GO:0042578	phosphoric ester hydrolase activity	2
GO:0042800	histone methyltransferase activity (H3-K4 specific)	2
GO:0042803	protein homodimerization activity	2
GO:0043023	ribosomal large subunit binding	2
GO:0045300	acyl-[acyl-carrier-protein] desaturase activity	2
GO:0045735	nutrient reservoir activity	2
GO:0046422	violaxanthin de-epoxidase activity	2
GO:0046524	sucrose-phosphate synthase activity	2
GO:0046969	NAD-dependent histone deacetylase activity (H3-K9 specific)	2
GO:0046970	NAD-dependent histone deacetylase activity (H4-K16 specific)	2
GO:0047012	sterol-4-alpha-carboxylate 3-dehydrogenase (decarboxylating) activity	2
GO:0047325	inositol tetrakisphosphate 1-kinase activity	2
GO:0048037	cofactor binding	2
GO:0051499	D-aminoacyl-tRNA deacylase activity	2
GO:0051861	glycolipid binding	2
GO:0052725	inositol-1,3,4-trisphosphate 6-kinase activity	2
GO:0052726	inositol-1,3,4-trisphosphate 5-kinase activity	2
GO:0070006	metalloaminopeptidase activity	2
GO:0070008	serine-type exopeptidase activity	2
GO:0070290	N-acylphosphatidylethanolamine-specific phospholipase D activity	2
GO:0070569	uridylyltransferase activity	2
GO:0080048	GDP-D-glucose phosphorylase activity	2
GO:0097372	NAD-dependent histone deacetylase activity (H3-K18 specific)	2
GO:0000062	fatty-acyl-CoA binding	1
GO:0000179	rRNA (adenine-N6,N6-)-dimethyltransferase activity	1
GO:0000224	peptide-N4-(N-acetyl-beta-glucosaminyl)asparagine amidase activity	1
GO:0000906	6,7-dimethyl-8-ribityllumazine synthase activity	1
GO:0000987	core promoter proximal region sequence-specific DNA binding	1
GO:0001653	peptide receptor activity	1
GO:0003688	DNA replication origin binding	1
GO:0003714	transcription corepressor activity	1
GO:0003727	single-stranded RNA binding	1
GO:0003810	protein-glutamine gamma-glutamyltransferase activity	1
GO:0003825	alpha,alpha-trehalose-phosphate synthase (UDP-forming) activity	1
GO:0003837	beta-ureidopropionase activity	1
GO:0003841	1-acylglycerol-3-phosphate O-acyltransferase activity	1
GO:0003852	2-isopropylmalate synthase activity	1
GO:0003855	3-dehydroquinate dehydratase activity	1
GO:0003858	3-hydroxybutyrate dehydrogenase activity	1
GO:0003862	3-isopropylmalate dehydrogenase activity	1
GO:0003864	3-methyl-2-oxobutanoate hydroxymethyltransferase activity	1
GO:0003866	3-phosphoshikimate 1-carboxyvinyltransferase activity	1
GO:0003871	5-methyltetrahydropteroyltriglutamate-homocysteine S-methyltransferase activity	1
GO:0003879	ATP phosphoribosyltransferase activity	1
GO:0003885	D-arabinono-1,4-lactone oxidase activity	1
GO:0003904	deoxyribodipyrimidine photo-lyase activity	1
GO:0003906	DNA-(apurinic or apyrimidinic site) lyase activity	1
GO:0003914	DNA (6-4) photolyase activity	1
GO:0003919	FMN adenylyltransferase activity	1
GO:0003934	GTP cyclohydrolase I activity	1
GO:0003941	L-serine ammonia-lyase activity	1
GO:0003942	N-acetyl-gamma-glutamyl-phosphate reductase activity	1
GO:0003949	1-(5-phosphoribosyl)-5-[(5-phosphoribosylamino)methylideneamino]imidazole-4-carboxamide isomerase activity	1
GO:0003952	NAD+ synthase (glutamine-hydrolyzing) activity	1
GO:0003958	NADPH-hemoprotein reductase activity	1
GO:0003972	RNA ligase (ATP) activity	1
GO:0003980	UDP-glucose:glycoprotein glucosyltransferase activity	1
GO:0003988	acetyl-CoA C-acyltransferase activity	1
GO:0003989	acetyl-CoA carboxylase activity	1
GO:0003992	N2-acetyl-L-ornithine:2-oxoglutarate 5-aminotransferase activity	1
GO:0003994	aconitate hydratase activity	1
GO:0003997	acyl-CoA oxidase activity	1
GO:0004001	adenosine kinase activity	1
GO:0004004	ATP-dependent RNA helicase activity	1
GO:0004013	adenosylhomocysteinase activity	1
GO:0004017	adenylate kinase activity	1
GO:0004018	N6-(1,2-dicarboxyethyl)AMP AMP-lyase (fumarate-forming) activity	1
GO:0004022	alcohol dehydrogenase (NAD) activity	1
GO:0004034	aldose 1-epimerase activity	1
GO:0004042	acetyl-CoA:L-glutamate N-acetyltransferase activity	1
GO:0004046	aminoacylase activity	1
GO:0004049	anthranilate synthase activity	1
GO:0004056	argininosuccinate lyase activity	1
GO:0004057	arginyltransferase activity	1
GO:0004072	aspartate kinase activity	1
GO:0004073	aspartate-semialdehyde dehydrogenase activity	1
GO:0004088	carbamoyl-phosphate synthase (glutamine-hydrolyzing) activity	1
GO:0004096	catalase activity	1
GO:0004106	chorismate mutase activity	1
GO:0004107	chorismate synthase activity	1
GO:0004109	coproporphyrinogen oxidase activity	1
GO:0004113	2',3'-cyclic-nucleotide 3'-phosphodiesterase activity	1
GO:0004121	cystathionine beta-lyase activity	1
GO:0004128	cytochrome-b5 reductase activity, acting on NAD(P)H	1
GO:0004140	dephospho-CoA kinase activity	1
GO:0004144	diacylglycerol O-acyltransferase activity	1
GO:0004146	dihydrofolate reductase activity	1
GO:0004149	dihydrolipoyllysine-residue succinyltransferase activity	1
GO:0004152	dihydroorotate dehydrogenase activity	1
GO:0004158	dihydroorotate oxidase activity	1
GO:0004160	dihydroxy-acid dehydratase activity	1
GO:0004165	dodecenoyl-CoA delta-isomerase activity	1
GO:0004168	dolichol kinase activity	1
GO:0004300	enoyl-CoA hydratase activity	1
GO:0004310	farnesyl-diphosphate farnesyltransferase activity	1
GO:0004316	3-oxoacyl-[acyl-carrier-protein] reductase (NADPH) activity	1
GO:0004318	enoyl-[acyl-carrier-protein] reductase (NADH) activity	1
GO:0004320	oleoyl-[acyl-carrier-protein] hydrolase activity	1
GO:0004322	ferroxidase activity	1
GO:0004329	formate-tetrahydrofolate ligase activity	1
GO:0004332	fructose-bisphosphate aldolase activity	1
GO:0004333	fumarate hydratase activity	1
GO:0004348	glucosylceramidase activity	1
GO:0004352	glutamate dehydrogenase (NAD+) activity	1
GO:0004353	glutamate dehydrogenase [NAD(P)+] activity	1
GO:0004356	glutamate-ammonia ligase activity	1
GO:0004357	glutamate-cysteine ligase activity	1
GO:0004366	glycerol-3-phosphate O-acyltransferase activity	1
GO:0004370	glycerol kinase activity	1
GO:0004371	glycerone kinase activity	1
GO:0004375	glycine dehydrogenase (decarboxylating) activity	1
GO:0004378	GDP-Man:Man1GlcNAc2-PP-Dol alpha-1,3-mannosyltransferase activity	1
GO:0004379	glycylpeptide N-tetradecanoyltransferase activity	1
GO:0004385	guanylate kinase activity	1
GO:0004392	heme oxygenase (decyclizing) activity	1
GO:0004396	hexokinase activity	1
GO:0004407	histone deacetylase activity	1
GO:0004419	hydroxymethylglutaryl-CoA lyase activity	1
GO:0004420	hydroxymethylglutaryl-CoA reductase (NADPH) activity	1
GO:0004421	hydroxymethylglutaryl-CoA synthase activity	1
GO:0004425	indole-3-glycerol-phosphate synthase activity	1
GO:0004430	1-phosphatidylinositol 4-kinase activity	1
GO:0004435	phosphatidylinositol phospholipase C activity	1
GO:0004452	isopentenyl-diphosphate delta-isomerase activity	1
GO:0004482	mRNA (guanine-N7-)-methyltransferase activity	1
GO:0004489	methylenetetrahydrofolate reductase (NAD(P)H) activity	1
GO:0004491	methylmalonate-semialdehyde dehydrogenase (acylating) activity	1
GO:0004512	inositol-3-phosphate synthase activity	1
GO:0004514	nicotinate-nucleotide diphosphorylase (carboxylating) activity	1
GO:0004521	endoribonuclease activity	1
GO:0004555	alpha,alpha-trehalase activity	1
GO:0004556	alpha-amylase activity	1
GO:0004559	alpha-mannosidase activity	1
GO:0004563	beta-N-acetylhexosaminidase activity	1
GO:0004565	beta-galactosidase activity	1
GO:0004568	chitinase activity	1
GO:0004573	mannosyl-oligosaccharide glucosidase activity	1
GO:0004587	ornithine-oxo-acid transaminase activity	1
GO:0004588	orotate phosphoribosyltransferase activity	1
GO:0004594	pantothenate kinase activity	1
GO:0004605	phosphatidate cytidylyltransferase activity	1
GO:0004619	phosphoglycerate mutase activity	1
GO:0004620	phospholipase activity	1
GO:0004623	phospholipase A2 activity	1
GO:0004635	phosphoribosyl-AMP cyclohydrolase activity	1
GO:0004636	phosphoribosyl-ATP diphosphatase activity	1
GO:0004641	phosphoribosylformylglycinamidine cyclo-ligase activity	1
GO:0004642	phosphoribosylformylglycinamidine synthase activity	1
GO:0004654	polyribonucleotide nucleotidyltransferase activity	1
GO:0004656	procollagen-proline 4-dioxygenase activity	1
GO:0004663	Rab geranylgeranyltransferase activity	1
GO:0004664	prephenate dehydratase activity	1
GO:0004668	protein-arginine deiminase activity	1
GO:0004708	MAP kinase kinase activity	1
GO:0004747	ribokinase activity	1
GO:0004758	serine C-palmitoyltransferase activity	1
GO:0004764	shikimate 3-dehydrogenase (NADP+) activity	1
GO:0004766	spermidine synthase activity	1
GO:0004777	succinate-semialdehyde dehydrogenase (NAD+) activity	1
GO:0004780	sulfate adenylyltransferase (ADP) activity	1
GO:0004789	thiamine-phosphate diphosphorylase activity	1
GO:0004794	L-threonine ammonia-lyase activity	1
GO:0004799	thymidylate synthase activity	1
GO:0004801	sedoheptulose-7-phosphate:D-glyceraldehyde-3-phosphate glyceronetransferase activity	1
GO:0004813	alanine-tRNA ligase activity	1
GO:0004814	arginine-tRNA ligase activity	1
GO:0004816	asparagine-tRNA ligase activity	1
GO:0004819	glutamine-tRNA ligase activity	1
GO:0004830	tryptophan-tRNA ligase activity	1
GO:0004834	tryptophan synthase activity	1
GO:0004848	ureidoglycolate hydrolase activity	1
GO:0004864	protein phosphatase inhibitor activity	1
GO:0004970	ionotropic glutamate receptor activity	1
GO:0005199	structural constituent of cell wall	1
GO:0005234	extracellular-glutamate-gated ion channel activity	1
GO:0005244	voltage-gated ion channel activity	1
GO:0005267	potassium channel activity	1
GO:0005381	iron ion transmembrane transporter activity	1
GO:0005452	inorganic anion exchanger activity	1
GO:0005471	ATP:ADP antiporter activity	1
GO:0005487	nucleocytoplasmic transporter activity	1
GO:0005528	FK506 binding	1
GO:0008143	poly(A) binding	1
GO:0008144	drug binding	1
GO:0008184	glycogen phosphorylase activity	1
GO:0008186	RNA-dependent ATPase activity	1
GO:0008199	ferric iron binding	1
GO:0008253	5'-nucleotidase activity	1
GO:0008276	protein methyltransferase activity	1
GO:0008281	sulfonylurea receptor activity	1
GO:0008318	protein prenyltransferase activity	1
GO:0008374	O-acyltransferase activity	1
GO:0008398	sterol 14-demethylase activity	1
GO:0008419	RNA lariat debranching enzyme activity	1
GO:0008420	CTD phosphatase activity	1
GO:0008430	selenium binding	1
GO:0008442	3-hydroxyisobutyrate dehydrogenase activity	1
GO:0008470	isovaleryl-CoA dehydrogenase activity	1
GO:0008474	palmitoyl-(protein) hydrolase activity	1
GO:0008482	sulfite oxidase activity	1
GO:0008553	hydrogen-exporting ATPase activity, phosphorylative mechanism	1
GO:0008559	xenobiotic-transporting ATPase activity	1
GO:0008649	rRNA methyltransferase activity	1
GO:0008692	3-hydroxybutyryl-CoA epimerase activity	1
GO:0008696	4-amino-4-deoxychorismate lyase activity	1
GO:0008716	D-alanine-D-alanine ligase activity	1
GO:0008721	D-serine ammonia-lyase activity	1
GO:0008757	S-adenosylmethionine-dependent methyltransferase activity	1
GO:0008836	diaminopimelate decarboxylase activity	1
GO:0008839	4-hydroxy-tetrahydrodipicolinate reductase	1
GO:0008840	4-hydroxy-tetrahydrodipicolinate synthase	1
GO:0008878	glucose-1-phosphate adenylyltransferase activity	1
GO:0008889	glycerophosphodiester phosphodiesterase activity	1
GO:0008901	ferredoxin hydrogenase activity	1
GO:0008902	hydroxymethylpyrimidine kinase activity	1
GO:0008909	isochorismate synthase activity	1
GO:0008924	malate dehydrogenase (quinone) activity	1
GO:0008934	inositol monophosphate 1-phosphatase activity	1
GO:0008936	nicotinamidase activity	1
GO:0008967	phosphoglycolate phosphatase activity	1
GO:0008970	phosphatidylcholine 1-acylhydrolase activity	1
GO:0008972	phosphomethylpyrimidine kinase activity	1
GO:0009013	succinate-semialdehyde dehydrogenase [NAD(P)+] activity	1
GO:0009045	xylose isomerase activity	1
GO:0009496	plastoquinol--plastocyanin reductase activity	1
GO:0009922	fatty acid elongase activity	1
GO:0010013	N-1-naphthylphthalamic acid binding	1
GO:0010174	nucleoside transmembrane transporter activity, against a concentration gradient	1
GO:0010176	homogentisate phytyltransferase activity	1
GO:0010297	heteropolysaccharide binding	1
GO:0010326	methionine-oxo-acid transaminase activity	1
GO:0010347	L-galactose-1-phosphate phosphatase activity	1
GO:0010385	double-stranded methylated DNA binding	1
GO:0010485	H4 histone acetyltransferase activity	1
GO:0010491	UTP:arabinose-1-phosphate uridylyltransferase activity	1
GO:0015088	copper uptake transmembrane transporter activity	1
GO:0015099	nickel cation transmembrane transporter activity	1
GO:0015131	oxaloacetate transmembrane transporter activity	1
GO:0015139	alpha-ketoglutarate transmembrane transporter activity	1
GO:0015140	malate transmembrane transporter activity	1
GO:0015293	symporter activity	1
GO:0015377	cation:chloride symporter activity	1
GO:0015385	sodium:proton antiporter activity	1
GO:0015923	mannosidase activity	1
GO:0015926	glucosidase activity	1
GO:0016002	sulfite reductase activity	1
GO:0016040	glutamate synthase (NADH) activity	1
GO:0016157	sucrose synthase activity	1
GO:0016165	linoleate 13S-lipoxygenase activity	1
GO:0016262	protein N-acetylglucosaminyltransferase activity	1
GO:0016277	[myelin basic protein]-arginine N-methyltransferase activity	1
GO:0016295	myristoyl-[acyl-carrier-protein] hydrolase activity	1
GO:0016296	palmitoyl-[acyl-carrier-protein] hydrolase activity	1
GO:0016303	1-phosphatidylinositol-3-kinase activity	1
GO:0016308	1-phosphatidylinositol-4-phosphate 5-kinase activity	1
GO:0016508	long-chain-enoyl-CoA hydratase activity	1
GO:0016614	oxidoreductase activity, acting on CH-OH group of donors	1
GO:0016631	enoyl-[acyl-carrier-protein] reductase activity	1
GO:0016633	galactonolactone dehydrogenase activity	1
GO:0016639	oxidoreductase activity, acting on the CH-NH2 group of donors, NAD or NADP as acceptor	1
GO:0016656	monodehydroascorbate reductase (NADH) activity	1
GO:0016668	oxidoreductase activity, acting on a sulfur group of donors, NAD(P) as acceptor	1
GO:0016688	L-ascorbate peroxidase activity	1
GO:0016702	oxidoreductase activity, acting on single donors with incorporation of molecular oxygen, incorporation of two atoms of oxygen	1
GO:0016762	xyloglucan:xyloglucosyl transferase activity	1
GO:0016765	transferase activity, transferring alkyl or aryl (other than methyl) groups	1
GO:0016776	phosphotransferase activity, phosphate group as acceptor	1
GO:0016799	hydrolase activity, hydrolyzing N-glycosyl compounds	1
GO:0016813	hydrolase activity, acting on carbon-nitrogen (but not peptide) bonds, in linear amidines	1
GO:0016841	ammonia-lyase activity	1
GO:0016844	strictosidine synthase activity	1
GO:0016852	sirohydrochlorin cobaltochelatase activity	1
GO:0016857	racemase and epimerase activity, acting on carbohydrates and derivatives	1
GO:0016871	cycloartenol synthase activity	1
GO:0016920	pyroglutamyl-peptidase activity	1
GO:0016972	thiol oxidase activity	1
GO:0017017	MAP kinase tyrosine/serine/threonine phosphatase activity	1
GO:0017025	TBP-class protein binding	1
GO:0017040	ceramidase activity	1
GO:0017050	D-erythro-sphingosine kinase activity	1
GO:0017057	6-phosphogluconolactonase activity	1
GO:0017070	U6 snRNA binding	1
GO:0017103	UTP:galactose-1-phosphate uridylyltransferase activity	1
GO:0017176	phosphatidylinositol N-acetylglucosaminyltransferase activity	1
GO:0019003	GDP binding	1
GO:0019135	deoxyhypusine monooxygenase activity	1
GO:0019166	trans-2-enoyl-CoA reductase (NADPH) activity	1
GO:0019201	nucleotide kinase activity	1
GO:0019203	carbohydrate phosphatase activity	1
GO:0019205	nucleobase-containing compound kinase activity	1
GO:0019206	nucleoside kinase activity	1
GO:0019209	kinase activator activity	1
GO:0019779	Atg8 activating enzyme	1
GO:0019781	NEDD8 activating enzyme activity	1
GO:0019948	SUMO activating enzyme activity	1
GO:0030151	molybdenum ion binding	1
GO:0030267	glyoxylate reductase (NADP) activity	1
GO:0030295	protein kinase activator activity	1
GO:0030378	serine racemase activity	1
GO:0030515	snoRNA binding	1
GO:0030619	U1 snRNA binding	1
GO:0030623	U5 snRNA binding	1
GO:0031071	cysteine desulfurase activity	1
GO:0031369	translation initiation factor binding	1
GO:0031491	nucleosome binding	1
GO:0031957	very long-chain fatty acid-CoA ligase activity	1
GO:0032934	sterol binding	1
GO:0033164	glycolipid 6-alpha-mannosyltransferase activity	1
GO:0033807	icosanoyl-CoA synthase activity	1
GO:0033818	beta-ketoacyl-acyl-carrier-protein synthase III activity	1
GO:0033971	hydroxyisourate hydrolase activity	1
GO:0035197	siRNA binding	1
GO:0035198	miRNA binding	1
GO:0035241	protein-arginine omega-N monomethyltransferase activity	1
GO:0035242	protein-arginine omega-N asymmetric methyltransferase activity	1
GO:0035251	UDP-glucosyltransferase activity	1
GO:0035402	histone kinase activity (H3-T11 specific)	1
GO:0042132	fructose 1,6-bisphosphate 1-phosphatase activity	1
GO:0042171	lysophosphatidic acid acyltransferase activity	1
GO:0042973	glucan endo-1,3-beta-D-glucosidase activity	1
GO:0043139	5'-3' DNA helicase activity	1
GO:0043813	phosphatidylinositol-3,5-bisphosphate 5-phosphatase activity	1
GO:0043958	acryloyl-CoA reductase activity	1
GO:0045174	glutathione dehydrogenase (ascorbate) activity	1
GO:0045437	uridine nucleosidase activity	1
GO:0046481	digalactosyldiacylglycerol synthase activity	1
GO:0046556	alpha-L-arabinofuranosidase activity	1
GO:0046906	tetrapyrrole binding	1
GO:0046914	transition metal ion binding	1
GO:0047134	protein-disulfide reductase activity	1
GO:0047218	hydroxycinnamate 4-beta-glucosyltransferase activity	1
GO:0047259	glucomannan 4-beta-mannosyltransferase activity	1
GO:0047338	UTP:xylose-1-phosphate uridylyltransferase activity	1
GO:0047350	glucuronate-1-phosphate uridylyltransferase activity	1
GO:0047632	agmatine deiminase activity	1
GO:0047714	galactolipase activity	1
GO:0047724	inosine nucleosidase activity	1
GO:0047746	chlorophyllase activity	1
GO:0048027	mRNA 5'-UTR binding	1
GO:0048244	phytanoyl-CoA dioxygenase activity	1
GO:0050080	malonyl-CoA decarboxylase activity	1
GO:0050278	sedoheptulose-bisphosphatase activity	1
GO:0050307	sucrose-phosphate phosphatase activity	1
GO:0050311	sulfite reductase (ferredoxin) activity	1
GO:0050347	trans-octaprenyltranstransferase activity	1
GO:0050513	glycoprotein 2-beta-D-xylosyltransferase activity	1
GO:0050521	alpha-glucan, water dikinase activity	1
GO:0050567	glutaminyl-tRNA synthase (glutamine-hydrolyzing) activity	1
GO:0050613	delta14-sterol reductase activity	1
GO:0050833	pyruvate transmembrane transporter activity	1
GO:0051213	dioxygenase activity	1
GO:0051266	sirohydrochlorin ferrochelatase activity	1
GO:0051507	beta-sitosterol UDP-glucosyltransferase activity	1
GO:0051538	3 iron, 4 sulfur cluster binding	1
GO:0051724	NAD transporter activity	1
GO:0051731	polynucleotide 5'-hydroxyl-kinase activity	1
GO:0051753	mannan synthase activity	1
GO:0051903	S-(hydroxymethyl)glutathione dehydrogenase activity	1
GO:0051920	peroxiredoxin activity	1
GO:0052591	sn-glycerol-3-phosphate:ubiquinone-8 oxidoreductase activity	1
GO:0052633	isocitrate hydro-lyase (cis-aconitate-forming) activity	1
GO:0052636	arabinosyltransferase activity	1
GO:0052689	carboxylic ester hydrolase activity	1
GO:0052692	raffinose alpha-galactosidase activity	1
GO:0052832	inositol monophosphate 3-phosphatase activity	1
GO:0052833	inositol monophosphate 4-phosphatase activity	1
GO:0052861	glucan endo-1,3-beta-glucanase activity, C-3 substituted reducing group	1
GO:0052862	glucan endo-1,4-beta-glucanase activity, C-3 substituted reducing group	1
GO:0052924	all-trans-nonaprenyl-diphosphate synthase (geranylgeranyl-diphosphate specific) activity	1
GO:0052925	dol-P-Man:Man(5)GlcNAc(2)-PP-Dol alpha-1,3-mannosyltransferase activity	1
GO:0060090	binding, bridging	1
GO:0070009	serine-type aminopeptidase activity	1
GO:0070402	NADPH binding	1
GO:0070403	NAD+ binding	1
GO:0070878	primary miRNA binding	1
GO:0070883	pre-miRNA binding	1
GO:0072354	histone kinase activity (H3-T3 specific)	1
GO:0080041	ADP-ribose pyrophosphohydrolase activity	1
GO:0080049	L-gulono-1,4-lactone dehydrogenase activity	1
GO:0080124	pheophytinase activity	1
GO:0098599	palmitoyl hydrolase activity	1

## Sheet: cellular component (CC)
GO term	GO description	number of transcripts
GO:0009536	plastid	1789
GO:0016020	membrane	1717
GO:0005737	cytoplasm	1554
GO:0005739	mitochondrion	1531
GO:0005634	nucleus	1400
GO:0005886	plasma membrane	1271
GO:0005829	cytosol	833
GO:0005622	intracellular	684
GO:0005773	vacuole	426
GO:0016021	integral component of membrane	395
GO:0005794	Golgi apparatus	393
GO:0005783	endoplasmic reticulum	306
GO:0005730	nucleolus	295
GO:0005618	cell wall	266
GO:0005840	ribosome	265
GO:0005576	extracellular region	242
GO:0005856	cytoskeleton	155
GO:0005654	nucleoplasm	139
GO:0009579	thylakoid	122
GO:0005768	endosome	114
GO:0005777	peroxisome	114
GO:0009506	plasmodesma	87
GO:0005635	nuclear envelope	66
GO:0009507	chloroplast	64
GO:0009570	chloroplast stroma	55
GO:0005774	vacuolar membrane	54
GO:0005874	microtubule	44
GO:0005623	cell	37
GO:0005802	trans-Golgi network	33
GO:0005789	endoplasmic reticulum membrane	28
GO:0030529	ribonucleoprotein complex	24
GO:0005694	chromosome	23
GO:0009941	chloroplast envelope	22
GO:0005871	kinesin complex	21
GO:0019013	viral nucleocapsid	21
GO:0080008	Cul4-RING E3 ubiquitin ligase complex	21
GO:0000139	Golgi membrane	20
GO:0005643	nuclear pore	20
GO:0000502	proteasome complex	18
GO:0005575	cellular_component	18
GO:0005759	mitochondrial matrix	18
GO:0048046	apoplast	18
GO:0030117	membrane coat	17
GO:0005743	mitochondrial inner membrane	16
GO:0005615	extracellular space	15
GO:0005839	proteasome core complex	15
GO:0005741	mitochondrial outer membrane	14
GO:0005852	eukaryotic translation initiation factor 3 complex	14
GO:0009535	chloroplast thylakoid membrane	14
GO:0000145	exocyst	13
GO:0016592	mediator complex	13
GO:0015934	large ribosomal subunit	12
GO:0005681	spliceosomal complex	11
GO:0005747	mitochondrial respiratory chain complex I	11
GO:0016282	eukaryotic 43S preinitiation complex	11
GO:0030131	clathrin adaptor complex	11
GO:0033290	eukaryotic 48S preinitiation complex	11
GO:0000786	nucleosome	9
GO:0000148	1,3-beta-D-glucan synthase complex	8
GO:0005667	transcription factor complex	8
GO:0015935	small ribosomal subunit	8
GO:0030127	COPII vesicle coat	8
GO:0031461	cullin-RING ubiquitin ligase complex	8
GO:0033178	proton-transporting two-sector ATPase complex, catalytic domain	8
GO:0042555	MCM complex	8
GO:0005680	anaphase-promoting complex	7
GO:0009505	plant-type cell wall	7
GO:0009524	phragmoplast	7
GO:0009706	chloroplast inner membrane	7
GO:0009707	chloroplast outer membrane	7
GO:0016607	nuclear speck	7
GO:0031011	Ino80 complex	7
GO:0000932	cytoplasmic mRNA processing body	6
GO:0010319	stromule	6
GO:0030126	COPI vesicle coat	6
GO:0032040	small-subunit processome	6
GO:0033179	proton-transporting V-type ATPase, V0 domain	6
GO:0000151	ubiquitin ligase complex	5
GO:0000228	nuclear chromosome	5
GO:0005665	DNA-directed RNA polymerase II, core complex	5
GO:0005788	endoplasmic reticulum lumen	5
GO:0005801	cis-Golgi network	5
GO:0005819	spindle	5
GO:0008180	COP9 signalosome	5
GO:0016272	prefoldin complex	5
GO:0017119	Golgi transport complex	5
GO:0030915	Smc5-Smc6 complex	5
GO:0031902	late endosome membrane	5
GO:0031966	mitochondrial membrane	5
GO:0033180	proton-transporting V-type ATPase, V1 domain	5
GO:0070469	respiratory chain	5
GO:0000220	vacuolar proton-transporting V-type ATPase, V0 domain	4
GO:0000785	chromatin	4
GO:0000796	condensin complex	4
GO:0000815	ESCRT III complex	4
GO:0005685	U1 snRNP	4
GO:0005744	mitochondrial inner membrane presequence translocase complex	4
GO:0005753	mitochondrial proton-transporting ATP synthase complex	4
GO:0005771	multivesicular body	4
GO:0005786	signal recognition particle, endoplasmic reticulum targeting	4
GO:0008250	oligosaccharyltransferase complex	4
GO:0015629	actin cytoskeleton	4
GO:0016459	myosin complex	4
GO:0019005	SCF ubiquitin ligase complex	4
GO:0019773	proteasome core complex, alpha-subunit complex	4
GO:0022627	cytosolic small ribosomal subunit	4
GO:0031969	chloroplast membrane	4
GO:0032580	Golgi cisterna membrane	4
GO:0045261	proton-transporting ATP synthase complex, catalytic core F(1)	4
GO:0048471	perinuclear region of cytoplasm	4
GO:0000124	SAGA complex	3
GO:0000159	protein phosphatase type 2A complex	3
GO:0000325	plant-type vacuole	3
GO:0000775	chromosome, centromeric region	3
GO:0000922	spindle pole	3
GO:0005664	nuclear origin of replication recognition complex	3
GO:0005669	transcription factor TFIID complex	3
GO:0005673	transcription factor TFIIE complex	3
GO:0005740	mitochondrial envelope	3
GO:0005778	peroxisomal membrane	3
GO:0005795	Golgi stack	3
GO:0005876	spindle microtubule	3
GO:0005885	Arp2/3 protein complex	3
GO:0009504	cell plate	3
GO:0009534	chloroplast thylakoid	3
GO:0009654	photosystem II oxygen evolving complex	3
GO:0009705	plant-type vacuole membrane	3
GO:0010008	endosome membrane	3
GO:0016602	CCAAT-binding factor complex	3
GO:0017053	transcriptional repressor complex	3
GO:0019031	viral envelope	3
GO:0019867	outer membrane	3
GO:0022626	cytosolic ribosome	3
GO:0030118	clathrin coat	3
GO:0030173	integral component of Golgi membrane	3
GO:0030687	preribosome, large subunit precursor	3
GO:0030904	retromer complex	3
GO:0031965	nuclear membrane	3
GO:0031977	thylakoid lumen	3
GO:0033177	proton-transporting two-sector ATPase complex, proton-transporting domain	3
GO:0033588	Elongator holoenzyme complex	3
GO:0045263	proton-transporting ATP synthase complex, coupling factor F(o)	3
GO:0048500	signal recognition particle	3
GO:0070652	HAUS complex	3
GO:0000015	phosphopyruvate hydratase complex	2
GO:0000178	exosome (RNase complex)	2
GO:0000221	vacuolar proton-transporting V-type ATPase, V1 domain	2
GO:0000275	mitochondrial proton-transporting ATP synthase complex, catalytic core F(1)	2
GO:0000276	mitochondrial proton-transporting ATP synthase complex, coupling factor F(o)	2
GO:0000777	condensed chromosome kinetochore	2
GO:0000790	nuclear chromatin	2
GO:0000798	nuclear cohesin complex	2
GO:0000812	Swr1 complex	2
GO:0005663	DNA replication factor C complex	2
GO:0005666	DNA-directed RNA polymerase III complex	2
GO:0005719	nuclear euchromatin	2
GO:0005732	small nucleolar ribonucleoprotein complex	2
GO:0005758	mitochondrial intermembrane space	2
GO:0005765	lysosomal membrane	2
GO:0005787	signal peptidase complex	2
GO:0005815	microtubule organizing center	2
GO:0005838	proteasome regulatory particle	2
GO:0005846	nuclear cap binding complex	2
GO:0005887	integral component of plasma membrane	2
GO:0005956	protein kinase CK2 complex	2
GO:0008278	cohesin complex	2
GO:0008290	F-actin capping protein complex	2
GO:0009330	DNA topoisomerase complex (ATP-hydrolyzing)	2
GO:0009349	riboflavin synthase complex	2
GO:0009360	DNA polymerase III complex	2
GO:0009523	photosystem II	2
GO:0009574	preprophase band	2
GO:0010287	plastoglobule	2
GO:0015030	Cajal body	2
GO:0016363	nuclear matrix	2
GO:0016514	SWI/SNF complex	2
GO:0019028	viral capsid	2
GO:0019898	extrinsic component of membrane	2
GO:0022625	cytosolic large ribosomal subunit	2
GO:0030123	AP-3 adaptor complex	2
GO:0030130	clathrin coat of trans-Golgi network vesicle	2
GO:0030132	clathrin coat of coated pit	2
GO:0030176	integral component of endoplasmic reticulum membrane	2
GO:0031359	integral component of chloroplast outer membrane	2
GO:0031515	tRNA (m1A) methyltransferase complex	2
GO:0033186	CAF-1 complex	2
GO:0034045	pre-autophagosomal structure membrane	2
GO:0035267	NuA4 histone acetyltransferase complex	2
GO:0043234	protein complex	2
GO:0043564	Ku70:Ku80 complex	2
GO:0045095	keratin filament	2
GO:0045254	pyruvate dehydrogenase complex	2
GO:0046540	U4/U6 x U5 tri-snRNP complex	2
GO:0070461	SAGA-type complex	2
GO:0071203	WASH complex	2
GO:0072546	ER membrane protein complex	2
GO:0090406	pollen tube	2
GO:0000126	transcription factor TFIIIB complex	1
GO:0000243	commitment complex	1
GO:0000306	extrinsic component of vacuolar membrane	1
GO:0000421	autophagic vacuole membrane	1
GO:0000439	core TFIIH complex	1
GO:0000445	THO complex part of transcription export complex	1
GO:0000791	euchromatin	1
GO:0000808	origin recognition complex	1
GO:0000930	gamma-tubulin complex	1
GO:0005578	proteinaceous extracellular matrix	1
GO:0005672	transcription factor TFIIA complex	1
GO:0005674	transcription factor TFIIF complex	1
GO:0005677	chromatin silencing complex	1
GO:0005720	nuclear heterochromatin	1
GO:0005742	mitochondrial outer membrane translocase complex	1
GO:0005746	mitochondrial respiratory chain	1
GO:0005750	mitochondrial respiratory chain complex III	1
GO:0005769	early endosome	1
GO:0005770	late endosome	1
GO:0005779	integral component of peroxisomal membrane	1
GO:0005782	peroxisomal matrix	1
GO:0005785	signal recognition particle receptor complex	1
GO:0005797	Golgi medial cisterna	1
GO:0005828	kinetochore microtubule	1
GO:0005835	fatty acid synthase complex	1
GO:0005845	mRNA cap binding complex	1
GO:0005847	mRNA cleavage and polyadenylation specificity factor complex	1
GO:0005849	mRNA cleavage factor complex	1
GO:0005850	eukaryotic translation initiation factor 2 complex	1
GO:0005853	eukaryotic translation elongation factor 1 complex	1
GO:0005884	actin filament	1
GO:0005905	coated pit	1
GO:0005938	cell cortex	1
GO:0005945	6-phosphofructokinase complex	1
GO:0005951	carbamoyl-phosphate synthase complex	1
GO:0005960	glycine cleavage complex	1
GO:0008280	cohesin core heterodimer	1
GO:0008352	katanin complex	1
GO:0008540	proteasome regulatory particle, base subcomplex	1
GO:0009277	fungal-type cell wall	1
GO:0009295	nucleoid	1
GO:0009331	glycerol-3-phosphate dehydrogenase complex	1
GO:0009501	amyloplast	1
GO:0009514	glyoxysome	1
GO:0009522	photosystem I	1
GO:0009533	chloroplast stromal thylakoid	1
GO:0009543	chloroplast thylakoid lumen	1
GO:0009569	chloroplast starch grain	1
GO:0009923	fatty acid elongase complex	1
GO:0010005	cortical microtubule, transverse to long axis	1
GO:0010006	Toc complex	1
GO:0010369	chromocenter	1
GO:0010445	nuclear dicing body	1
GO:0010494	cytoplasmic stress granule	1
GO:0012510	trans-Golgi network transport vesicle membrane	1
GO:0015630	microtubule cytoskeleton	1
GO:0016442	RISC complex	1
GO:0016471	vacuolar proton-transporting V-type ATPase complex	1
GO:0030122	AP-2 adaptor complex	1
GO:0030136	clathrin-coated vesicle	1
GO:0030659	cytoplasmic vesicle membrane	1
GO:0030688	preribosome, small subunit precursor	1
GO:0030870	Mre11 complex	1
GO:0030956	glutamyl-tRNA(Gln) amidotransferase complex	1
GO:0030981	cortical microtubule cytoskeleton	1
GO:0031201	SNARE complex	1
GO:0031209	SCAR complex	1
GO:0031225	anchored component of membrane	1
GO:0031227	intrinsic component of endoplasmic reticulum membrane	1
GO:0031261	DNA replication preinitiation complex	1
GO:0031314	extrinsic component of mitochondrial inner membrane	1
GO:0031357	integral component of chloroplast inner membrane	1
GO:0031361	integral component of thylakoid membrane	1
GO:0031897	Tic complex	1
GO:0031901	early endosome membrane	1
GO:0031931	TORC1 complex	1
GO:0032039	integrator complex	1
GO:0032300	mismatch repair complex	1
GO:0032301	MutSalpha complex	1
GO:0032302	MutSbeta complex	1
GO:0032588	trans-Golgi network membrane	1
GO:0032777	Piccolo NuA4 histone acetyltransferase complex	1
GO:0033110	Cvt vesicle membrane	1
GO:0033116	endoplasmic reticulum-Golgi intermediate compartment membrane	1
GO:0033557	Slx1-Slx4 complex	1
GO:0034399	nuclear periphery	1
GO:0034707	chloride channel complex	1
GO:0035145	exon-exon junction complex	1
GO:0042175	nuclear outer membrane-endoplasmic reticulum membrane network	1
GO:0042597	periplasmic space	1
GO:0042644	chloroplast nucleoid	1
GO:0042651	thylakoid membrane	1
GO:0042765	GPI-anchor transamidase complex	1
GO:0042995	cell projection	1
GO:0043231	intracellular membrane-bounded organelle	1
GO:0043601	nuclear replisome	1
GO:0045239	tricarboxylic acid cycle enzyme complex	1
GO:0045252	oxoglutarate dehydrogenase complex	1
GO:0045298	tubulin complex	1
GO:0046658	anchored component of plasma membrane	1
GO:0046930	pore complex	1
GO:0048188	Set1C/COMPASS complex	1
GO:0070188	Stn1-Ten1 complex	1
GO:0070390	transcription export complex 2	1
GO:0070772	PAS complex	1
GO:0071004	U2-type prespliceosome	1
GO:0071819	DUBm complex	1
GO:1990077	primosome complex	1
