# Supplementary material for: Analysis of wheat microspore embryogenesis induction by transcriptome and small RNA sequencing using the highly responsive cultivar “Svilena”
Source: BMC Plant Biol. 2016 Apr 21;16:97. doi: 10.1186/s12870-016-0782-8 (PMC4839079; doi:10.1186/s12870-016-0782-8)
Supplement: Additional file 5: Table S5. — Stage specific transcripts. Listing of restructured de novo assembled transcripts with stage-specific expression (at least 0.5 qnrpm in all replicates) including BLASTx top hits. (XLS 88 kb) [file 12870_2016_782_MOESM5_ESM.xls]

## Sheet: S1 specific transcripts
transcript_id	tophit_contig_id	blastx_tophit	blastx_pvalue	blastx_tophit_description
transcript_10344
transcript_10836
transcript_12149
transcript_12391
transcript_12887	comp26611_c0_seq1	gi|475320498|gb|EMT00203.1|	4e-28	hypothetical protein F775_17259 [Aegilops tauschii]
transcript_13928	comp26279_c0_seq1	gi|475582311|gb|EMT19090.1|	2e-11	Glycerate dehydrogenase [Aegilops tauschii]
transcript_13986
transcript_14668
transcript_14886	comp15121_c0_seq1	gi|474256091|gb|EMS60361.1|	2e-12	ALA-interacting subunit 1 [Triticum urartu]
transcript_1533
transcript_15386
transcript_16269
transcript_17764
transcript_18378
transcript_18499
transcript_18514
transcript_4137
transcript_4808
transcript_5903
transcript_5914	comp29378_c0_seq1	gi|261746270|gb|ACX94087.1|	1e-35	hAT family dimerization domain protein [Oryza sativa Japonica Group]
transcript_7109	comp29151_c0_seq1	gi|474094741|gb|EMS55032.1|	2e-11	Long chain acyl-CoA synthetase 9, chloroplastic [Triticum urartu]
transcript_7685
transcript_8259	comp26988_c0_seq1	gi|473744888|gb|EMS45477.1|	3e-31	hypothetical protein TRIUR3_32054 [Triticum urartu]
transcript_8783	comp27375_c0_seq1	gi|474205215|gb|EMS58697.1|	7e-28	Serine carboxypeptidase-like 18 [Triticum urartu]

## Sheet: S2 specific transcripts
transcript_id	tophit_contig_id	blastx_tophit	blastx_pvalue	blastx_tophit_description
transcript_10649
transcript_14270
transcript_14580	comp27269_c0_seq1	gi|32492359|emb|CAE05990.1|	2e-29	OSJNBa0004L19.22 [Oryza sativa Japonica Group]
transcript_15011	comp24708_c0_seq1	gi|473891093|gb|EMS48687.1|	3e-22	Ankyrin-2 [Triticum urartu]
transcript_18427	comp27217_c0_seq1	gi|475552800|gb|EMT11871.1|	3e-25	Kelch-like protein 17 [Aegilops tauschii]
transcript_18621
transcript_20136

## Sheet: S3 specific transcripts
transcript_id	tophit_contig_id	blastx_tophit	blastx_pvalue	blastx_tophit_description
transcript_10003	comp5163_c0_seq1	gi|474057934|gb|EMS53907.1|	2e-112	hypothetical protein TRIUR3_11616 [Triticum urartu]
transcript_10134	comp17773_c0_seq1	gi|475602841|gb|EMT25236.1|	1e-12	hypothetical protein F775_42777 [Aegilops tauschii]
transcript_10187
transcript_10242	comp26646_c0_seq1	gi|475615843|gb|EMT29579.1|	1e-67	Wall-associated receptor kinase 5 [Aegilops tauschii]
transcript_10266	comp18541_c0_seq1	gi|474274450|gb|EMS61036.1|	6e-16	hypothetical protein TRIUR3_24149 [Triticum urartu]
transcript_10458	comp20036_c0_seq1	gi|474360293|gb|EMS63293.1|	2e-37	hypothetical protein TRIUR3_15868 [Triticum urartu]
transcript_10469
transcript_10539	comp1088_c0_seq1	gi|473968448|gb|EMS51353.1|	9e-27	Secologanin synthase [Triticum urartu]
transcript_10641	comp1623_c0_seq2	gi|475499952|gb|EMT04228.1|	1e-29	Speckle-type POZ protein-like protein [Aegilops tauschii]
transcript_10709
transcript_10759	comp8683_c0_seq1	gi|357117350|ref|XP_003560433.1|	2e-99	PREDICTED: BTB/POZ and MATH domain-containing protein 2-like [Brachypodium distachyon]
transcript_10793
transcript_10878	comp23169_c0_seq1	gi|357131768|ref|XP_003567506.1|	4e-46	PREDICTED: LRR receptor-like serine/threonine-protein kinase GSO1-like [Brachypodium distachyon]
transcript_10896
transcript_10937
transcript_10948
transcript_10949	comp15215_c0_seq1	gi|475529104|gb|EMT07723.1|	1e-18	hypothetical protein F775_03525 [Aegilops tauschii]
transcript_10950
transcript_10961
transcript_10969
transcript_11029
transcript_11048
transcript_11049
transcript_11070	comp23066_c0_seq1	gi|475605595|gb|EMT26136.1|	1e-26	hypothetical protein F775_02495 [Aegilops tauschii]
transcript_11075	comp15025_c0_seq1	gi|475558579|gb|EMT13127.1|	1e-48	hypothetical protein F775_10754 [Aegilops tauschii]
transcript_11077
transcript_11083	comp11051_c0_seq1	gi|27764668|gb|AAO23093.1|	3e-18	putative polyprotein [Oryza sativa Japonica Group]<>retrotransposon protein, putative, Ty1-copia subclass [Oryza sativa Japonica Group]
transcript_11126	comp8261_c0_seq1	gi|475427332|gb|EMT01140.1|	7e-17	ER degradation-enhancing alpha-mannosidase-like protein 1 [Aegilops tauschii]
transcript_11212	comp12958_c0_seq1	gi|475619706|gb|EMT30846.1|	3e-13	hypothetical protein F775_09166 [Aegilops tauschii]
transcript_11234	comp18272_c0_seq1	gi|474015838|gb|EMS52696.1|	2e-20	hypothetical protein TRIUR3_14229 [Triticum urartu]
transcript_11236	comp3396_c0_seq1	gi|475524723|gb|EMT07061.1|	1e-40	Casein kinase I-2-like protein [Aegilops tauschii]
transcript_11255
transcript_11282	comp15193_c0_seq1	gi|475554217|gb|EMT12187.1|	1e-27	hypothetical protein F775_10087 [Aegilops tauschii]
transcript_11310
transcript_11314
transcript_11326	comp1673_c0_seq1	gi|473951595|gb|EMS50764.1|	3e-48	hypothetical protein TRIUR3_01159 [Triticum urartu]
transcript_11331
transcript_11335
transcript_11372
transcript_11383
transcript_11407
transcript_11412
transcript_11421
transcript_11431
transcript_11485	comp10049_c0_seq1	gi|475454517|gb|EMT01792.1|	1e-45	hypothetical protein F775_07314 [Aegilops tauschii]
transcript_11493
transcript_11499
transcript_11520
transcript_11529
transcript_11551
transcript_11577	comp23390_c0_seq1	gi|475488627|gb|EMT03376.1|	1e-26	hypothetical protein F775_17848 [Aegilops tauschii]
transcript_11587	comp8072_c0_seq1	gi|326504842|dbj|BAK06712.1|	3e-108	predicted protein [Hordeum vulgare subsp. vulgare]
transcript_11601	comp11135_c0_seq1	gi|475559574|gb|EMT13374.1|	4e-77	hypothetical protein F775_10864 [Aegilops tauschii]
transcript_11605
transcript_11608
transcript_11629
transcript_11631
transcript_11653
transcript_11677	comp18221_c0_seq1	gi|475468655|gb|EMT02282.1|	7e-23	Receptor-like protein kinase HSL1 [Aegilops tauschii]
transcript_11682	comp15636_c0_seq1	gi|474314883|gb|EMS62054.1|	4e-11	hypothetical protein TRIUR3_22062 [Triticum urartu]
transcript_11696
transcript_11703
transcript_11732
transcript_11740	comp9982_c0_seq1	gi|474324337|gb|EMS62423.1|	4e-76	hypothetical protein TRIUR3_30875 [Triticum urartu]
transcript_11747
transcript_11752	comp13203_c0_seq1	gi|475499949|gb|EMT04225.1|	4e-53	Speckle-type POZ protein-like protein [Aegilops tauschii]
transcript_11753
transcript_11757
transcript_11766
transcript_11780
transcript_11806	comp8579_c0_seq1	gi|473961477|gb|EMS51139.1|	7e-24	hypothetical protein TRIUR3_11199 [Triticum urartu]
transcript_11863
transcript_11868
transcript_11869
transcript_11874	comp10262_c0_seq1	gi|474036909|gb|EMS53188.1|	1e-39	ABC transporter B family member 20 [Triticum urartu]
transcript_11878	comp16731_c0_seq1	gi|475612807|gb|EMT28540.1|	7e-55	Protein FAR1-RELATED SEQUENCE 5 [Aegilops tauschii]
transcript_11909
transcript_11926
transcript_11932
transcript_11950
transcript_11973
transcript_11990
transcript_11991
transcript_12004
transcript_12028
transcript_12054
transcript_12070	comp10955_c0_seq1	gi|475581569|gb|EMT18872.1|	1e-13	hypothetical protein F775_11964 [Aegilops tauschii]
transcript_12091
transcript_12092
transcript_12132	comp9189_c0_seq1	gi|222637205|gb|EEE67337.1|	2e-13	hypothetical protein OsJ_24594 [Oryza sativa Japonica Group]
transcript_12156	comp13006_c0_seq1	gi|475593934|gb|EMT22542.1|	3e-22	hypothetical protein F775_24958 [Aegilops tauschii]
transcript_12206
transcript_12209	comp22024_c0_seq1	gi|475624759|gb|EMT32742.1|	2e-14	hypothetical protein F775_02454 [Aegilops tauschii]
transcript_12210
transcript_12232	comp16100_c0_seq1	gi|475465942|gb|EMT02194.1|	5e-11	hypothetical protein F775_19492 [Aegilops tauschii]
transcript_12235
transcript_12258	comp13278_c0_seq1	gi|473877647|gb|EMS47882.1|	1e-33	Protein FAR1-RELATED SEQUENCE 5 [Triticum urartu]
transcript_12262
transcript_12282
transcript_12312
transcript_12359
transcript_12382
transcript_12393
transcript_12409
transcript_12419
transcript_12485	comp2331_c0_seq1	gi|326522588|dbj|BAK07756.1|	1e-60	predicted protein [Hordeum vulgare subsp. vulgare]
transcript_12499
transcript_12540
transcript_12595
transcript_12642	comp7474_c0_seq1	gi|514777610|ref|XP_004968861.1|	5e-124	PREDICTED: probable RNA-dependent RNA polymerase SHL2-like [Setaria italica]
transcript_12649
transcript_12670
transcript_12689
transcript_12690
transcript_12713	comp7736_c0_seq1	gi|475581261|gb|EMT18784.1|	4e-30	hypothetical protein F775_21070 [Aegilops tauschii]
transcript_12722
transcript_12747
transcript_12802
transcript_12822
transcript_12848
transcript_12849
transcript_12880
transcript_12884
transcript_12905	comp10195_c0_seq1	gi|162319718|gb|ABX84385.1|	7e-51	thionin-like protein [Triticum aestivum]
transcript_12927	comp22133_c0_seq1	gi|357120164|ref|XP_003561799.1|	2e-39	PREDICTED: uncharacterized protein LOC100838755 [Brachypodium distachyon]
transcript_12948
transcript_12956
transcript_12966	comp3542_c0_seq1	gi|473887576|gb|EMS48263.1|	2e-28	hypothetical protein TRIUR3_12029 [Triticum urartu]
transcript_12972	comp15796_c0_seq1	gi|475539872|gb|EMT09498.1|	1e-12	E3 ubiquitin-protein ligase SINA-like 10 [Aegilops tauschii]
transcript_12988
transcript_12993
transcript_12999	comp15607_c0_seq1	gi|357163684|ref|XP_003579813.1|	6e-48	PREDICTED: protein AIG1-like [Brachypodium distachyon]
transcript_13025
transcript_13035
transcript_13089
transcript_13094	comp7681_c0_seq1	gi|475493130|gb|EMT03689.1|	6e-25	Speckle-type POZ protein-like protein [Aegilops tauschii]
transcript_13108
transcript_13158
transcript_13162	comp7334_c0_seq1	gi|475593305|gb|EMT22338.1|	5e-29	hypothetical protein F775_15062 [Aegilops tauschii]
transcript_13169
transcript_13175
transcript_13185
transcript_13187
transcript_13241
transcript_13248	comp13750_c0_seq1	gi|242036841|ref|XP_002465815.1|	2e-32	hypothetical protein SORBIDRAFT_01g046340 [Sorghum bicolor]<>hypothetical protein SORBIDRAFT_01g046340 [Sorghum bicolor]
transcript_13254	comp24887_c0_seq1	gi|326500774|dbj|BAJ95053.1|	2e-11	predicted protein [Hordeum vulgare subsp. vulgare]
transcript_13275
transcript_13283	comp14817_c0_seq1	gi|474274384|gb|EMS61028.1|	1e-75	hypothetical protein TRIUR3_35032 [Triticum urartu]
transcript_13297	comp3897_c0_seq1	gi|326504842|dbj|BAK06712.1|	5e-33	predicted protein [Hordeum vulgare subsp. vulgare]
transcript_13304
transcript_13317	comp15638_c0_seq1	gi|475570362|gb|EMT16006.1|	8e-30	hypothetical protein F775_23900 [Aegilops tauschii]
transcript_13329	comp8123_c0_seq1	gi|475584000|gb|EMT19640.1|	0	hypothetical protein F775_12863 [Aegilops tauschii]
transcript_13338
transcript_13340
transcript_13349	comp19868_c0_seq1	gi|326498621|dbj|BAK02296.1|	7e-24	predicted protein [Hordeum vulgare subsp. vulgare]
transcript_13368
transcript_13380
transcript_13407
transcript_13410
transcript_13433
transcript_13436
transcript_13439	comp3550_c0_seq1	gi|475540021|gb|EMT09530.1|	0	CTD small phosphatase-like protein 2 [Aegilops tauschii]
transcript_13449	comp19134_c0_seq1	gi|475585826|gb|EMT20145.1|	1e-28	hypothetical protein F775_28370 [Aegilops tauschii]
transcript_13461
transcript_13478
transcript_13488
transcript_13493
transcript_13499
transcript_1351	comp23239_c0_seq1	gi|475601319|gb|EMT24788.1|	5e-19	hypothetical protein F775_04122 [Aegilops tauschii]
transcript_13522	comp976_c0_seq1	gi|475595295|gb|EMT22988.1|	1e-102	hypothetical protein F775_02237 [Aegilops tauschii]
transcript_13564	comp12023_c0_seq1	gi|475605595|gb|EMT26136.1|	5e-34	hypothetical protein F775_02495 [Aegilops tauschii]
transcript_13569
transcript_13579
transcript_13594	comp24002_c0_seq1	gi|475624704|gb|EMT32721.1|	4e-23	DNA (cytosine-5)-methyltransferase 1A [Aegilops tauschii]
transcript_13595
transcript_13606	comp17719_c0_seq1	gi|475576168|gb|EMT17467.1|	6e-12	hypothetical protein F775_00231 [Aegilops tauschii]
transcript_13613
transcript_13638
transcript_13653	comp3952_c0_seq1	gi|475515528|gb|EMT05866.1|	1e-165	hypothetical protein F775_31949 [Aegilops tauschii]
transcript_13684
transcript_13705	comp6726_c0_seq1	gi|475579356|gb|EMT18325.1|	2e-29	hypothetical protein F775_04196 [Aegilops tauschii]
transcript_13731
transcript_13743
transcript_13749	comp23345_c0_seq1	gi|326504704|dbj|BAK06643.1|	9e-60	predicted protein [Hordeum vulgare subsp. vulgare]
transcript_13795
transcript_13804	comp18087_c0_seq1	gi|474315054|gb|EMS62079.1|	8e-32	hypothetical protein TRIUR3_11527 [Triticum urartu]
transcript_13811	comp8179_c0_seq1	gi|125599854|gb|EAZ39430.1|	4e-20	hypothetical protein OsJ_23864 [Oryza sativa Japonica Group]
transcript_13813
transcript_13839
transcript_13856	comp23208_c0_seq1	gi|475605595|gb|EMT26136.1|	1e-56	hypothetical protein F775_02495 [Aegilops tauschii]
transcript_13862
transcript_13868
transcript_13877	comp3711_c0_seq1	gi|475625195|gb|EMT32881.1|	3e-131	Speckle-type POZ protein [Aegilops tauschii]
transcript_13880
transcript_13884
transcript_13920	comp9356_c0_seq1	gi|475427332|gb|EMT01140.1|	4e-31	ER degradation-enhancing alpha-mannosidase-like protein 1 [Aegilops tauschii]
transcript_13924
transcript_13933	comp11868_c0_seq1	gi|475536447|gb|EMT08919.1|	4e-37	Cytokinin-O-glucosyltransferase 2 [Aegilops tauschii]
transcript_13957	comp6336_c0_seq1	gi|474312042|gb|EMS61962.1|	2e-31	hypothetical protein TRIUR3_19241 [Triticum urartu]
transcript_13959	comp18692_c0_seq1	gi|475572552|gb|EMT16525.1|	7e-18	hypothetical protein F775_17353 [Aegilops tauschii]
transcript_13975
transcript_13979
transcript_13982
transcript_13983
transcript_13987	comp6989_c0_seq1	gi|473942178|gb|EMS50373.1|	5e-13	hypothetical protein TRIUR3_05839 [Triticum urartu]
transcript_13995
transcript_14003
transcript_14012
transcript_14033	comp12451_c0_seq1	gi|475625440|gb|EMT32971.1|	7e-31	hypothetical protein F775_28873 [Aegilops tauschii]
transcript_14040
transcript_14047
transcript_14057
transcript_14065	comp16954_c0_seq1	gi|475621767|gb|EMT31615.1|	4e-17	hypothetical protein F775_15007 [Aegilops tauschii]
transcript_14076	comp24227_c0_seq1	gi|474066905|gb|EMS54188.1|	3e-49	Putative late blight resistance protein-like protein R1B-14 [Triticum urartu]
transcript_14104	comp16347_c0_seq1	gi|475611556|gb|EMT28125.1|	4e-78	B3 domain-containing protein [Aegilops tauschii]
transcript_14110
transcript_14131	comp16968_c0_seq1	gi|475563737|gb|EMT14354.1|	2e-32	Iron-phytosiderophore transporter YSL15 [Aegilops tauschii]
transcript_14144	comp4921_c0_seq1	gi|326518002|dbj|BAK07253.1|	1e-19	predicted protein [Hordeum vulgare subsp. vulgare]
transcript_14163	comp10440_c0_seq1	gi|475601524|gb|EMT24848.1|	1e-36	Putative ribonuclease H protein [Aegilops tauschii]
transcript_14164
transcript_14190
transcript_14237	comp6537_c0_seq1	gi|475574986|gb|EMT17132.1|	4e-52	hypothetical protein F775_13357 [Aegilops tauschii]
transcript_14261
transcript_14271
transcript_14279	comp11414_c0_seq1	gi|514717478|ref|XP_004953751.1|	5e-14	PREDICTED: uncharacterized protein LOC101772193 [Setaria italica]
transcript_14282
transcript_14290
transcript_14296
transcript_14301
transcript_14309
transcript_14311
transcript_14316
transcript_14335
transcript_14378	comp3493_c0_seq1	gi|514723303|ref|XP_004955210.1|	4e-28	PREDICTED: protein RKD1-like [Setaria italica]
transcript_14383
transcript_14393
transcript_14450	comp9270_c0_seq1	gi|475593305|gb|EMT22338.1|	3e-64	hypothetical protein F775_15062 [Aegilops tauschii]
transcript_14464
transcript_14474
transcript_14492	comp17319_c0_seq1	gi|475326900|gb|EMT00295.1|	4e-18	B3 domain-containing protein [Aegilops tauschii]
transcript_14573
transcript_14593	comp13931_c0_seq1	gi|190688741|gb|ACE86404.1|	2e-31	putative retroelement protein [Sorghum bicolor]
transcript_14603
transcript_14630
transcript_14635	comp7528_c0_seq1	gi|475576998|gb|EMT17690.1|	1e-87	hypothetical protein F775_12225 [Aegilops tauschii]
transcript_14652
transcript_14656	comp12494_c0_seq1	gi|474405879|gb|EMS66473.1|	2e-13	hypothetical protein TRIUR3_06013 [Triticum urartu]
transcript_14657
transcript_14670
transcript_14691	comp17355_c0_seq1	gi|17915|emb|CAA79323.1|	6e-11	S-receptor kinase related protein [Brassica oleracea var. alboglabra]
transcript_14722	comp1116_c0_seq1	gi|475613444|gb|EMT28772.1|	9e-158	TD and POZ domain-containing protein 4 [Aegilops tauschii]
transcript_14734
transcript_14763
transcript_14767
transcript_14769	comp5639_c0_seq1	gi|328672443|gb|AEB26835.1|	1e-53	RWP-RK domain containing protein [Triticum aestivum]
transcript_14777
transcript_14778
transcript_14788
transcript_14804
transcript_14818
transcript_14824
transcript_14839	comp16551_c0_seq1	gi|326509391|dbj|BAJ91612.1|	3e-17	predicted protein [Hordeum vulgare subsp. vulgare]
transcript_14853	comp13318_c0_seq1	gi|222637631|gb|EEE67763.1|	3e-61	hypothetical protein OsJ_25477 [Oryza sativa Japonica Group]
transcript_14892
transcript_14907
transcript_14931
transcript_14958
transcript_14984
transcript_15036
transcript_15064
transcript_15065
transcript_15078
transcript_15087
transcript_15160
transcript_15166	comp14337_c0_seq1	gi|115437172|ref|NP_001043229.1|	9e-52	Os01g0527600 [Oryza sativa Japonica Group]<>Os01g0527600, partial [Oryza sativa Japonica Group]
transcript_15167	comp7439_c0_seq1	gi|475585826|gb|EMT20145.1|	7e-21	hypothetical protein F775_28370 [Aegilops tauschii]
transcript_15181
transcript_15196	comp18831_c0_seq1	gi|473990593|gb|EMS51869.1|	6e-115	Cellulose synthase-like protein D1 [Triticum urartu]
transcript_15210
transcript_15247
transcript_15262
transcript_15325
transcript_15334	comp2192_c0_seq1	gi|242079139|ref|XP_002444338.1|	4e-19	hypothetical protein SORBIDRAFT_07g020410 [Sorghum bicolor]<>hypothetical protein SORBIDRAFT_07g020410 [Sorghum bicolor]
transcript_15337
transcript_15338
transcript_15352	comp16621_c0_seq1	gi|475558579|gb|EMT13127.1|	2e-37	hypothetical protein F775_10754 [Aegilops tauschii]
transcript_15360	comp25940_c0_seq1	gi|475487638|gb|EMT03318.1|	1e-77	hypothetical protein F775_03343 [Aegilops tauschii]
transcript_15383
transcript_15395
transcript_15422
transcript_15426
transcript_15470
transcript_15471
transcript_15485
transcript_15507
transcript_15556
transcript_15610	comp3173_c0_seq1	gi|475539872|gb|EMT09498.1|	6e-22	E3 ubiquitin-protein ligase SINA-like 10 [Aegilops tauschii]
transcript_15637
transcript_15663
transcript_15670
transcript_15687
transcript_15702
transcript_15714
transcript_15747
transcript_15760
transcript_15779
transcript_15795
transcript_15816
transcript_15820	comp12236_c0_seq1	gi|38346109|emb|CAE04587.2|	9e-25	OSJNBb0006N15.4 [Oryza sativa Japonica Group]
transcript_15846	comp10796_c0_seq1	gi|38345918|emb|CAE04522.2|	1e-32	OSJNBb0076A11.6 [Oryza sativa Japonica Group]
transcript_15887
transcript_15888	comp9550_c0_seq1	gi|473889104|gb|EMS48451.1|	5e-23	hypothetical protein TRIUR3_03452 [Triticum urartu]
transcript_15907
transcript_15932	comp12729_c0_seq1	gi|475601213|gb|EMT24745.1|	7e-142	hypothetical protein F775_14746 [Aegilops tauschii]
transcript_15939
transcript_15962
transcript_16002
transcript_16010
transcript_16012
transcript_16030	comp16055_c0_seq1	gi|475487638|gb|EMT03318.1|	3e-124	hypothetical protein F775_03343 [Aegilops tauschii]
transcript_16037
transcript_16067	comp24801_c0_seq1	gi|473887111|gb|EMS48212.1|	5e-50	Glutamyl-tRNA reductase 1, chloroplastic [Triticum urartu]
transcript_16096
transcript_16100	comp9247_c0_seq1	gi|543364862|ref|XP_005525793.1|	6e-40	PREDICTED: polyubiquitin-C-like isoform X2 [Pseudopodoces humilis]<>PREDICTED: polyubiquitin-C-like isoform X4 [Pseudopodoces humilis]
transcript_16110
transcript_16158
transcript_16163
transcript_16211
transcript_16220
transcript_16245
transcript_16282
transcript_16288
transcript_16295
transcript_16303
transcript_16315
transcript_16318
transcript_16320
transcript_16338
transcript_16342
transcript_16345
transcript_16352
transcript_16374	comp3746_c0_seq1	gi|475426879|gb|EMT01121.1|	6e-18	hypothetical protein F775_31014 [Aegilops tauschii]
transcript_16378	comp20556_c0_seq1	gi|474072402|gb|EMS54402.1|	1e-21	Ketohexokinase [Triticum urartu]
transcript_16379	comp20531_c0_seq1	gi|475562144|gb|EMT13947.1|	1e-33	Putative receptor-like protein kinase [Aegilops tauschii]
transcript_16412
transcript_16451
transcript_16459	comp3637_c0_seq1	gi|475591007|gb|EMT21627.1|	1e-18	hypothetical protein F775_03644 [Aegilops tauschii]
transcript_16472	comp16492_c0_seq1	gi|475626225|gb|EMT33251.1|	2e-58	Serine/threonine-protein kinase CTR1 [Aegilops tauschii]
transcript_16474
transcript_16475	comp24236_c0_seq1	gi|77552881|gb|ABA95677.1|	1e-34	retrotransposon protein, putative, Ty1-copia subclass [Oryza sativa Japonica Group]
transcript_16478
transcript_16488
transcript_16514
transcript_16526
transcript_16528	comp9591_c0_seq1	gi|475560127|gb|EMT13487.1|	6e-121	hypothetical protein F775_19931 [Aegilops tauschii]
transcript_16550
transcript_16552
transcript_16557
transcript_16559
transcript_16595
transcript_16603
transcript_16641
transcript_16694	comp19358_c0_seq1	gi|475612807|gb|EMT28540.1|	1e-14	Protein FAR1-RELATED SEQUENCE 5 [Aegilops tauschii]
transcript_16726
transcript_16745	comp3876_c0_seq1	gi|474404149|gb|EMS66299.1|	6e-24	hypothetical protein TRIUR3_07972 [Triticum urartu]
transcript_16789	comp20797_c0_seq1	gi|475574986|gb|EMT17132.1|	2e-40	hypothetical protein F775_13357 [Aegilops tauschii]
transcript_16794	comp14962_c0_seq1	gi|474240936|gb|EMS59780.1|	1e-16	Disease resistance protein RPM1 [Triticum urartu]
transcript_16800
transcript_16836	comp11269_c0_seq1	gi|242095166|ref|XP_002438073.1|	1e-15	hypothetical protein SORBIDRAFT_10g007695 [Sorghum bicolor]<>hypothetical protein SORBIDRAFT_10g007695 [Sorghum bicolor]
transcript_16845	comp16710_c0_seq1	gi|475558798|gb|EMT13173.1|	4e-20	Cysteine-rich receptor-like protein kinase 25 [Aegilops tauschii]
transcript_16848
transcript_16853
transcript_16857
transcript_16896
transcript_16918	comp28015_c0_seq1	gi|475512728|gb|EMT05521.1|	7e-39	hypothetical protein F775_03912 [Aegilops tauschii]
transcript_16928
transcript_16931
transcript_16939
transcript_16953
transcript_16959
transcript_16983
transcript_16989
transcript_16996	comp16873_c0_seq1	gi|475576998|gb|EMT17690.1|	2e-105	hypothetical protein F775_12225 [Aegilops tauschii]
transcript_17026
transcript_17040
transcript_17042
transcript_17073
transcript_17090	comp17136_c0_seq1	gi|475582541|gb|EMT19157.1|	3e-36	hypothetical protein F775_43546 [Aegilops tauschii]
transcript_17109
transcript_17128
transcript_17148
transcript_17158
transcript_17183	comp13990_c0_seq1	gi|326504842|dbj|BAK06712.1|	3e-51	predicted protein [Hordeum vulgare subsp. vulgare]
transcript_17188	comp9627_c0_seq1	gi|473961047|gb|EMS51092.1|	7e-32	hypothetical protein TRIUR3_30317 [Triticum urartu]
transcript_17212
transcript_17222	comp10321_c0_seq1	gi|475556887|gb|EMT12716.1|	4e-136	B3 domain-containing protein [Aegilops tauschii]
transcript_17241
transcript_17254
transcript_17260
transcript_17288
transcript_17291	comp9759_c0_seq1	gi|475533610|gb|EMT08418.1|	7e-28	hypothetical protein F775_25036 [Aegilops tauschii]
transcript_17352
transcript_17358	comp4179_c0_seq1	gi|475625195|gb|EMT32881.1|	6e-73	Speckle-type POZ protein [Aegilops tauschii]
transcript_17371
transcript_17390
transcript_17400
transcript_17422
transcript_17450
transcript_17462
transcript_17486	comp7908_c0_seq1	gi|475513092|gb|EMT05577.1|	1e-14	hypothetical protein F775_13079 [Aegilops tauschii]
transcript_17501
transcript_17530
transcript_17534
transcript_17551
transcript_17556
transcript_17568
transcript_17598
transcript_17608
transcript_17620	comp22037_c0_seq1	gi|473784342|gb|EMS46151.1|	8e-17	hypothetical protein TRIUR3_32772 [Triticum urartu]
transcript_17621
transcript_17634	comp3136_c0_seq1	gi|475341019|gb|EMT00366.1|	8e-80	Speckle-type POZ protein-like protein [Aegilops tauschii]
transcript_17640	comp8956_c0_seq1	gi|475519116|gb|EMT06283.1|	1e-59	hypothetical protein F775_22751 [Aegilops tauschii]
transcript_17663
transcript_17665
transcript_17697
transcript_17718	comp17876_c0_seq1	gi|475585826|gb|EMT20145.1|	1e-12	hypothetical protein F775_28370 [Aegilops tauschii]
transcript_17752
transcript_17753
transcript_17814	comp12354_c0_seq1	gi|475486410|gb|EMT03236.1|	1e-11	Subtilisin-like protease [Aegilops tauschii]
transcript_17819
transcript_17856
transcript_17857
transcript_17877
transcript_17890
transcript_17913
transcript_17914
transcript_17931
transcript_17949
transcript_17958
transcript_17998
transcript_18024
transcript_18025
transcript_18035
transcript_18045	comp23141_c0_seq1	gi|357134645|ref|XP_003568927.1|	1e-34	PREDICTED: UPF0481 protein At3g47200-like [Brachypodium distachyon]
transcript_18054
transcript_18075
transcript_1809	comp22536_c0_seq1	gi|475539769|gb|EMT09469.1|	5e-42	Putative serine/threonine-protein kinase receptor [Aegilops tauschii]
transcript_18090	comp4140_c0_seq1	gi|514807891|ref|XP_004978794.1|	1e-17	PREDICTED: uncharacterized protein LOC101759150 isoform X1 [Setaria italica]
transcript_18104
transcript_18108	comp9056_c0_seq1	gi|475515125|gb|EMT05805.1|	3e-48	hypothetical protein F775_14261 [Aegilops tauschii]
transcript_18111
transcript_18123	comp12762_c0_seq1	gi|218200210|gb|EEC82637.1|	5e-50	hypothetical protein OsI_27232 [Oryza sativa Indica Group]
transcript_18135
transcript_18148
transcript_18160
transcript_18189
transcript_18200
transcript_18210
transcript_18222
transcript_18235
transcript_18242	comp5836_c0_seq1	gi|475451530|gb|EMT01707.1|	2e-21	hypothetical protein F775_18009 [Aegilops tauschii]
transcript_18249	comp17366_c0_seq1	gi|475617411|gb|EMT30101.1|	1e-50	Pumilio-like protein [Aegilops tauschii]
transcript_18266
transcript_18289
transcript_18307
transcript_18310	comp15870_c0_seq1	gi|475558619|gb|EMT13134.1|	6e-17	hypothetical protein F775_25299 [Aegilops tauschii]
transcript_18318	comp21358_c0_seq1	gi|475582915|gb|EMT19282.1|	6e-20	Lupus brain antigen 1-like protein [Aegilops tauschii]
transcript_18346
transcript_18356	comp14432_c0_seq1	gi|475518840|gb|EMT06253.1|	3e-38	Disease resistance protein RGA2 [Aegilops tauschii]
transcript_18369	comp1002_c0_seq1	gi|514723303|ref|XP_004955210.1|	1e-42	PREDICTED: protein RKD1-like [Setaria italica]
transcript_18372
transcript_1838	comp23799_c0_seq1	gi|475624889|gb|EMT32787.1|	5e-65	hypothetical protein F775_00346 [Aegilops tauschii]
transcript_18404
transcript_18406
transcript_18439	comp10173_c0_seq1	gi|475574837|gb|EMT17091.1|	1e-56	hypothetical protein F775_11503 [Aegilops tauschii]
transcript_18474
transcript_18480
transcript_18487	comp14509_c0_seq1	gi|475537788|gb|EMT09141.1|	6e-43	hypothetical protein F775_10344 [Aegilops tauschii]
transcript_18488	comp17818_c0_seq1	gi|475531832|gb|EMT08150.1|	1e-10	E3 ubiquitin-protein ligase SINA-like 10 [Aegilops tauschii]
transcript_18511
transcript_18554
transcript_18559	comp23019_c0_seq1	gi|475558305|gb|EMT13051.1|	6e-15	Kelch-like protein 7 [Aegilops tauschii]
transcript_18579	comp11689_c0_seq1	gi|58761249|gb|AAW82341.1|	1e-15	coat protein [Lettuce big-vein associated virus]
transcript_18581
transcript_18588
transcript_18590	comp2919_c0_seq1	gi|475608454|gb|EMT27043.1|	8e-33	Auxin-induced protein 5NG4 [Aegilops tauschii]
transcript_18599
transcript_18605
transcript_18609
transcript_18620
transcript_18637
transcript_18693
transcript_18705	comp14504_c0_seq1	gi|475581383|gb|EMT18817.1|	9e-84	hypothetical protein F775_17453 [Aegilops tauschii]
transcript_18711
transcript_18718
transcript_18774	comp11763_c0_seq1	gi|475601881|gb|EMT24969.1|	3e-36	hypothetical protein F775_14694 [Aegilops tauschii]
transcript_18789
transcript_18798
transcript_18805
transcript_18860	comp1713_c0_seq1	gi|474438987|gb|EMS68336.1|	1e-110	putative calcium-binding protein CML45 [Triticum urartu]
transcript_18870
transcript_18884	comp6208_c0_seq1	gi|474376963|gb|EMS64230.1|	9e-20	BTB/POZ and MATH domain-containing protein 1 [Triticum urartu]
transcript_18885
transcript_18925
transcript_18926
transcript_18931
transcript_18937
transcript_18977
transcript_18995
transcript_18996
transcript_19005
transcript_19010	comp17390_c0_seq1	gi|224080191|ref|XP_002306047.1|	8e-14	predicted protein [Populus trichocarpa]
transcript_19017
transcript_19037
transcript_19056
transcript_19063
transcript_19065
transcript_19094
transcript_19102
transcript_19120
transcript_19121	comp17937_c0_seq1	gi|474407338|gb|EMS66587.1|	1e-44	hypothetical protein TRIUR3_01061 [Triticum urartu]
transcript_19140
transcript_19199	comp21369_c0_seq1	gi|475515125|gb|EMT05805.1|	2e-35	hypothetical protein F775_14261 [Aegilops tauschii]
transcript_19208
transcript_19265
transcript_19267
transcript_19301
transcript_19307
transcript_19324	comp18679_c0_seq1	gi|475580193|gb|EMT18533.1|	8e-23	hypothetical protein F775_22129 [Aegilops tauschii]
transcript_19357
transcript_19394
transcript_19398
transcript_1942
transcript_19423
transcript_19519
transcript_19529
transcript_19541
transcript_19547	comp13765_c0_seq1	gi|475568348|gb|EMT15461.1|	1e-136	hypothetical protein F775_00011 [Aegilops tauschii]
transcript_19548
transcript_19559
transcript_19561
transcript_19570
transcript_19573
transcript_19584
transcript_19586	comp4443_c0_seq1	gi|475515125|gb|EMT05805.1|	6e-164	hypothetical protein F775_14261 [Aegilops tauschii]
transcript_19587	comp19053_c0_seq1	gi|326505488|dbj|BAJ95415.1|	4e-11	predicted protein [Hordeum vulgare subsp. vulgare]<>predicted protein [Hordeum vulgare subsp. vulgare]
transcript_19590
transcript_19634
transcript_19650
transcript_19655
transcript_19667	comp13744_c0_seq1	gi|473923527|gb|EMS49783.1|	9e-36	hypothetical protein TRIUR3_06504 [Triticum urartu]
transcript_19670
transcript_19690
transcript_19694
transcript_19716
transcript_19731	comp3906_c0_seq1	gi|475593305|gb|EMT22338.1|	0	hypothetical protein F775_15062 [Aegilops tauschii]
transcript_19778
transcript_19786
transcript_19796
transcript_19833
transcript_19836
transcript_19861
transcript_19876
transcript_19877
transcript_19886
transcript_19913
transcript_19917
transcript_19924
transcript_19964
transcript_19996
transcript_20002	comp19933_c0_seq1	gi|357115052|ref|XP_003559306.1|	7e-24	PREDICTED: DNA (cytosine-5)-methyltransferase 1A-like [Brachypodium distachyon]
transcript_20013	comp17494_c0_seq1	gi|475524435|gb|EMT07026.1|	1e-13	Ankyrin repeat and SOCS box protein 5 [Aegilops tauschii]
transcript_20020
transcript_20025
transcript_20030	comp18052_c0_seq1	gi|475569079|gb|EMT15680.1|	2e-35	hypothetical protein F775_11628 [Aegilops tauschii]
transcript_20043
transcript_20052
transcript_20062	comp24934_c0_seq1	gi|475508401|gb|EMT05079.1|	7e-19	Speckle-type POZ protein-like protein [Aegilops tauschii]
transcript_20078
transcript_20102
transcript_20104
transcript_20115
transcript_20117	comp18533_c0_seq1	gi|474308741|gb|EMS61836.1|	1e-36	hypothetical protein TRIUR3_20374 [Triticum urartu]
transcript_20128
transcript_20149
transcript_20178
transcript_20185	comp16251_c0_seq1	gi|326520333|dbj|BAK07425.1|	3e-46	predicted protein [Hordeum vulgare subsp. vulgare]
transcript_20212
transcript_2062
transcript_207	comp10151_c0_seq1	gi|475390055|gb|EMT00706.1|	8e-98	hypothetical protein F775_18630 [Aegilops tauschii]
transcript_2146	comp12886_c0_seq1	gi|473957287|gb|EMS50958.1|	3e-48	2'-deoxymugineic-acid 2'-dioxygenase [Triticum urartu]
transcript_2377
transcript_2390	comp11974_c0_seq1	gi|475549681|gb|EMT11299.1|	5e-51	Putative 1-aminocyclopropane-1-carboxylate deaminase [Aegilops tauschii]
transcript_2576	comp12409_c0_seq1	gi|474089050|gb|EMS54795.1|	4e-80	hypothetical protein TRIUR3_05584 [Triticum urartu]
transcript_2597	comp10777_c0_seq1	gi|474417970|gb|EMS67341.1|	9e-14	hypothetical protein TRIUR3_17102 [Triticum urartu]
transcript_2651	comp2988_c0_seq1	gi|473996838|gb|EMS52099.1|	7e-133	Glutathione S-transferase 1 [Triticum urartu]
transcript_2657
transcript_2664	comp2066_c0_seq1	gi|475620884|gb|EMT31267.1|	2e-79	Cytochrome P450 704C1 [Aegilops tauschii]
transcript_3223	comp21946_c0_seq1	gi|475612360|gb|EMT28380.1|	9e-51	Putative B3 domain-containing protein [Aegilops tauschii]
transcript_3237	comp17270_c0_seq1	gi|473822763|gb|EMS47087.1|	9e-102	BTB/POZ and MATH domain-containing protein 1 [Triticum urartu]
transcript_3237	comp17270_c0_seq1	gi|475554603|gb|EMT12257.1|	8e-101	Speckle-type POZ protein [Aegilops tauschii]
transcript_3275	comp16467_c0_seq1	gi|414585634|tpg|DAA36205.1|	2e-37	TPA: hypothetical protein ZEAMMB73_541257 [Zea mays]
transcript_3354	comp16860_c0_seq1	gi|475606418|gb|EMT26386.1|	5e-60	hypothetical protein F775_21324 [Aegilops tauschii]
transcript_3448	comp13474_c0_seq1	gi|474089050|gb|EMS54795.1|	5e-86	hypothetical protein TRIUR3_05584 [Triticum urartu]
transcript_3469	comp553_c0_seq1	gi|475607153|gb|EMT26605.1|	0	Secologanin synthase [Aegilops tauschii]
transcript_3591
transcript_3748	comp22897_c0_seq1	gi|474016528|gb|EMS52739.1|	8e-59	Putative serine/threonine-protein kinase-like protein CCR3 [Triticum urartu]
transcript_3813	comp16952_c0_seq1	gi|357132163|ref|XP_003567701.1|	2e-85	PREDICTED: probable glutathione S-transferase GSTF1-like isoform 1 [Brachypodium distachyon]<>PREDICTED: probable glutathione S-transferase GSTF1-like isoform 2 [Brachypodium distachyon]<>PREDICTED: probable glutathione S-transferase GSTF1-like isoform 3 [Brachypodium distachyon]
transcript_4007	comp7130_c0_seq1	gi|326507312|dbj|BAJ95733.1|	8e-26	predicted protein [Hordeum vulgare subsp. vulgare]
transcript_420	comp18450_c0_seq1	gi|475468656|gb|EMT02283.1|	1e-58	Receptor-like protein kinase HSL1 [Aegilops tauschii]
transcript_4227	comp25851_c0_seq1	gi|475612254|gb|EMT28345.1|	3e-19	Wall-associated receptor kinase 2 [Aegilops tauschii]
transcript_4310	comp10369_c0_seq1	gi|475589980|gb|EMT21328.1|	2e-90	Disease resistance protein RPP13 [Aegilops tauschii]
transcript_4342
transcript_4378	comp14721_c0_seq1	gi|475607532|gb|EMT26740.1|	3e-80	Lysine-specific demethylase 3B [Aegilops tauschii]
transcript_4568	comp19900_c0_seq1	gi|475563737|gb|EMT14354.1|	3e-60	Iron-phytosiderophore transporter YSL15 [Aegilops tauschii]
transcript_4852	comp10307_c0_seq1	gi|475624338|gb|EMT32564.1|	6e-34	hypothetical protein F775_52556 [Aegilops tauschii]
transcript_4852	comp7223_c0_seq1	gi|474236936|gb|EMS59621.1|	2e-23	Peroxidase 1 [Triticum urartu]
transcript_4961	comp22929_c0_seq1	gi|475558880|gb|EMT13199.1|	7e-53	B3 domain-containing protein [Aegilops tauschii]
transcript_5012	comp25409_c0_seq1	gi|475592604|gb|EMT22131.1|	8e-40	hypothetical protein F775_17885 [Aegilops tauschii]
transcript_5062
transcript_5132
transcript_5360	comp3954_c0_seq1	gi|473968448|gb|EMS51353.1|	6e-133	Secologanin synthase [Triticum urartu]
transcript_5486	comp10507_c0_seq1	gi|475575991|gb|EMT17414.1|	9e-26	Abscisic stress-ripening protein 1 [Aegilops tauschii]
transcript_5510
transcript_5648	comp11732_c0_seq1	gi|222628721|gb|EEE60853.1|	0	hypothetical protein OsJ_14488 [Oryza sativa Japonica Group]
transcript_5930
transcript_5968	comp9528_c0_seq1	gi|357120164|ref|XP_003561799.1|	4e-46	PREDICTED: uncharacterized protein LOC100838755 [Brachypodium distachyon]
transcript_6027	comp27296_c0_seq1	gi|475625587|gb|EMT33029.1|	1e-37	Putative ATP-dependent helicase [Aegilops tauschii]
transcript_6175
transcript_679
transcript_6867
transcript_6983	comp21270_c0_seq1	gi|475573691|gb|EMT16804.1|	5e-40	Histone H2B.2 [Aegilops tauschii]
transcript_6989	comp6836_c0_seq1	gi|475606249|gb|EMT26335.1|	4e-35	Serine/threonine-protein kinase OSR1 [Aegilops tauschii]
transcript_7306	comp26818_c0_seq1	gi|548853750|gb|ERN11733.1|	2e-34	hypothetical protein AMTR_s00022p00238000 [Amborella trichopoda]
transcript_7338
transcript_7395	comp8950_c0_seq1	gi|474312141|gb|EMS61974.1|	5e-70	BTB/POZ and MATH domain-containing protein 1 [Triticum urartu]
transcript_7449	comp11923_c0_seq1	gi|475555529|gb|EMT12448.1|	3e-68	Speckle-type POZ protein-like protein [Aegilops tauschii]
transcript_7471	comp25159_c0_seq1	gi|357130657|ref|XP_003566964.1|	2e-19	PREDICTED: uncharacterized protein LOC100821493 [Brachypodium distachyon]
transcript_7567
transcript_7597
transcript_7678	comp19048_c0_seq1	gi|474354018|gb|EMS63115.1|	3e-37	NAC domain-containing protein 77 [Triticum urartu]
transcript_7732
transcript_7780	comp16165_c0_seq1	gi|357113457|ref|XP_003558519.1|	2e-31	PREDICTED: uncharacterized protein LOC100840663 [Brachypodium distachyon]
transcript_779	comp8219_c0_seq1	gi|475627523|gb|EMT33683.1|	1e-64	Blue copper protein [Aegilops tauschii]
transcript_7808	comp18675_c0_seq1	gi|475493759|gb|EMT03726.1|	4e-66	Putative inactive receptor kinase [Aegilops tauschii]
transcript_7820	comp24870_c0_seq1	gi|473957658|gb|EMS50987.1|	4e-47	(3S,6E)-nerolidol synthase 1, chloroplastic [Triticum urartu]
transcript_7925	comp23178_c0_seq1	gi|475402863|gb|EMT00816.1|	9e-32	Serpin-Z6B [Aegilops tauschii]
transcript_7962	comp13893_c0_seq1	gi|474320309|gb|EMS62237.1|	2e-43	Protein argonaute 12 [Triticum urartu]
transcript_8053	comp125_c0_seq1	gi|475561469|gb|EMT13777.1|	1e-14	hypothetical protein F775_32017 [Aegilops tauschii]
transcript_8106	comp22844_c0_seq1	gi|475470270|gb|EMT02356.1|	8e-13	Disease resistance protein RPP13 [Aegilops tauschii]
transcript_8179	comp28810_c0_seq1	gi|475609043|gb|EMT27243.1|	1e-40	Speckle-type POZ protein-like protein A [Aegilops tauschii]
transcript_8241	comp1900_c0_seq1	gi|475605855|gb|EMT26214.1|	4e-31	Speckle-type POZ protein [Aegilops tauschii]
transcript_8247
transcript_8248
transcript_8391
transcript_8543
transcript_9008	comp12381_c0_seq1	gi|475588852|gb|EMT20998.1|	1e-175	4-hydroxyphenylacetaldehyde oxime monooxygenase [Aegilops tauschii]
transcript_9081	comp10233_c0_seq1	gi|475550719|gb|EMT11502.1|	7e-71	Anthocyanin 5-aromatic acyltransferase [Aegilops tauschii]
transcript_9112	comp17255_c0_seq1	gi|475614976|gb|EMT29282.1|	2e-54	Cysteine-rich receptor-like protein kinase 29 [Aegilops tauschii]
transcript_9259	comp19192_c0_seq1	gi|475487638|gb|EMT03318.1|	3e-66	hypothetical protein F775_03343 [Aegilops tauschii]
transcript_9356	comp9268_c0_seq1	gi|473984011|gb|EMS51649.1|	5e-22	hypothetical protein TRIUR3_27746 [Triticum urartu]
transcript_9397	comp15029_c0_seq1	gi|475584774|gb|EMT19871.1|	9e-53	hypothetical protein F775_02778 [Aegilops tauschii]
transcript_9428
transcript_9527	comp920_c0_seq1	gi|474002265|gb|EMS52277.1|	1e-32	Defensin Tk-AMP-D1.1 [Triticum urartu]
transcript_9856	comp6119_c0_seq1	gi|474427413|gb|EMS67781.1|	1e-26	hypothetical protein TRIUR3_13260 [Triticum urartu]
