# Supplementary material for: Analysis of wheat microspore embryogenesis induction by transcriptome and small RNA sequencing using the highly responsive cultivar “Svilena”
Source: BMC Plant Biol. 2016 Apr 21;16:97. doi: 10.1186/s12870-016-0782-8 (PMC4839079; doi:10.1186/s12870-016-0782-8)
Supplement: Additional file 6: Table S6. — DE transcripts in T1 and T2. Listing of transcript identifiers for DE, restructured de novo transcripts up- and downregulated in the stage transitions. (XLS 275 kb) [file 12870_2016_782_MOESM6_ESM.xls]

## Sheet: de_transcript_indices_gr_up
DE transcripts T1 upregulated	DE transcripts T1 downregulated	DE transcripts T2 upregulated	DE transcripts T2 downregulated
transcript_10040	transcript_10	transcript_1	transcript_10
transcript_10045	transcript_10047	transcript_10000	transcript_1000
transcript_10177	transcript_10052	transcript_10004	transcript_10008
transcript_10239	transcript_10058	transcript_10005	transcript_10013
transcript_10282	transcript_10143	transcript_1001	transcript_10014
transcript_10335	transcript_10167	transcript_10010	transcript_10017
transcript_10336	transcript_10182	transcript_10012	transcript_10018
transcript_10383	transcript_1032	transcript_10055	transcript_10019
transcript_1041	transcript_10337	transcript_10062	transcript_10022
transcript_1045	transcript_10488	transcript_10074	transcript_10024
transcript_10454	transcript_10520	transcript_10088	transcript_10025
transcript_10558	transcript_10540	transcript_1009	transcript_10032
transcript_10592	transcript_10545	transcript_10099	transcript_10033
transcript_10595	transcript_10559	transcript_101	transcript_10035
transcript_10627	transcript_10580	transcript_10110	transcript_10040
transcript_10775	transcript_10629	transcript_10112	transcript_10043
transcript_10806	transcript_10642	transcript_10142	transcript_10047
transcript_10857	transcript_10663	transcript_10159	transcript_10049
transcript_10901	transcript_10675	transcript_10166	transcript_10051
transcript_10920	transcript_1068	transcript_10167	transcript_10052
transcript_10924	transcript_10688	transcript_10168	transcript_10057
transcript_10974	transcript_10693	transcript_10177	transcript_10059
transcript_11050	transcript_10721	transcript_1018	transcript_10066
transcript_11058	transcript_1073	transcript_10183	transcript_10071
transcript_11173	transcript_10830	transcript_10184	transcript_10075
transcript_11181	transcript_10907	transcript_10186	transcript_10080
transcript_11183	transcript_10911	transcript_10220	transcript_10086
transcript_11467	transcript_10989	transcript_10221	transcript_10089
transcript_11585	transcript_1101	transcript_10223	transcript_10090
transcript_11607	transcript_1104	transcript_10225	transcript_10091
transcript_11669	transcript_11153	transcript_10240	transcript_10122
transcript_1185	transcript_11216	transcript_10254	transcript_10124
transcript_11903	transcript_11263	transcript_10255	transcript_10131
transcript_11951	transcript_11264	transcript_10256	transcript_10135
transcript_1209	transcript_11300	transcript_10267	transcript_1014
transcript_12414	transcript_11341	transcript_10273	transcript_10140
transcript_12463	transcript_11380	transcript_10283	transcript_10143
transcript_1256	transcript_11460	transcript_10285	transcript_1015
transcript_12679	transcript_11533	transcript_10286	transcript_10155
transcript_12895	transcript_11604	transcript_1029	transcript_10158
transcript_12973	transcript_11776	transcript_10299	transcript_10160
transcript_13	transcript_11777	transcript_10301	transcript_10162
transcript_13001	transcript_11825	transcript_10327	transcript_10163
transcript_13039	transcript_1187	transcript_10334	transcript_10172
transcript_13125	transcript_11974	transcript_10342	transcript_10175
transcript_1346	transcript_11976	transcript_10352	transcript_10182
transcript_13683	transcript_12034	transcript_10357	transcript_1019
transcript_13996	transcript_12081	transcript_10366	transcript_10190
transcript_14078	transcript_12272	transcript_10372	transcript_10191
transcript_14328	transcript_12279	transcript_10374	transcript_10198
transcript_14389	transcript_12319	transcript_10390	transcript_10200
transcript_1443	transcript_12365	transcript_10406	transcript_10209
transcript_14560	transcript_12449	transcript_10420	transcript_10210
transcript_14679	transcript_12462	transcript_10422	transcript_10216
transcript_1477	transcript_12519	transcript_10426	transcript_10218
transcript_14903	transcript_12661	transcript_10436	transcript_10219
transcript_14905	transcript_12715	transcript_10440	transcript_10224
transcript_15007	transcript_12772	transcript_10441	transcript_10227
transcript_15112	transcript_12808	transcript_10452	transcript_10229
transcript_15143	transcript_12982	transcript_10468	transcript_10230
transcript_15149	transcript_1304	transcript_10470	transcript_10231
transcript_1527	transcript_13043	transcript_1048	transcript_10232
transcript_15399	transcript_13056	transcript_10482	transcript_10235
transcript_1544	transcript_1326	transcript_105	transcript_10236
transcript_15450	transcript_13264	transcript_1051	transcript_1024
transcript_1548	transcript_13271	transcript_10523	transcript_10241
transcript_15506	transcript_13379	transcript_10532	transcript_10243
transcript_15586	transcript_13400	transcript_10542	transcript_10246
transcript_15608	transcript_13409	transcript_10543	transcript_10250
transcript_15753	transcript_13429	transcript_10547	transcript_10253
transcript_1582	transcript_13442	transcript_10576	transcript_10264
transcript_15854	transcript_13445	transcript_10577	transcript_10265
transcript_1614	transcript_13489	transcript_10602	transcript_1028
transcript_163	transcript_13539	transcript_10604	transcript_10281
transcript_1633	transcript_13686	transcript_10612	transcript_10284
transcript_16832	transcript_1369	transcript_1062	transcript_10295
transcript_1693	transcript_13692	transcript_10623	transcript_10296
transcript_1696	transcript_13816	transcript_10636	transcript_10300
transcript_16978	transcript_13819	transcript_10639	transcript_10302
transcript_1698	transcript_13824	transcript_1064	transcript_10303
transcript_17039	transcript_13845	transcript_10641	transcript_10304
transcript_17048	transcript_13911	transcript_10659	transcript_10306
transcript_17080	transcript_14015	transcript_10667	transcript_10309
transcript_17243	transcript_14017	transcript_10683	transcript_10313
transcript_17383	transcript_14087	transcript_10687	transcript_10316
transcript_1749	transcript_14118	transcript_1070	transcript_10318
transcript_17600	transcript_14143	transcript_10717	transcript_10323
transcript_18032	transcript_14155	transcript_10746	transcript_10324
transcript_18059	transcript_1419	transcript_10753	transcript_10326
transcript_18073	transcript_14260	transcript_10757	transcript_10328
transcript_18129	transcript_14263	transcript_10758	transcript_10346
transcript_18134	transcript_14298	transcript_10770	transcript_10348
transcript_18418	transcript_14357	transcript_10776	transcript_10354
transcript_18420	transcript_14376	transcript_10780	transcript_10362
transcript_18684	transcript_14418	transcript_10790	transcript_10363
transcript_18746	transcript_14458	transcript_10802	transcript_10369
transcript_18815	transcript_14463	transcript_10805	transcript_10370
transcript_18854	transcript_1449	transcript_10815	transcript_10380
transcript_18924	transcript_14496	transcript_10827	transcript_10386
transcript_18976	transcript_14503	transcript_1084	transcript_10387
transcript_19150	transcript_14512	transcript_10845	transcript_10392
transcript_19190	transcript_14561	transcript_1085	transcript_10399
transcript_19234	transcript_14565	transcript_10879	transcript_10401
transcript_19620	transcript_14567	transcript_10881	transcript_10402
transcript_19638	transcript_14576	transcript_1089	transcript_10404
transcript_19792	transcript_14589	transcript_10890	transcript_10409
transcript_1980	transcript_14620	transcript_1090	transcript_1041
transcript_19975	transcript_14658	transcript_10908	transcript_10410
transcript_20005	transcript_14731	transcript_1091	transcript_10415
transcript_20012	transcript_14739	transcript_10924	transcript_10416
transcript_20197	transcript_14803	transcript_10925	transcript_10421
transcript_2095	transcript_1483	transcript_10926	transcript_10423
transcript_210	transcript_14867	transcript_10937	transcript_10425
transcript_2171	transcript_1487	transcript_10953	transcript_10427
transcript_2196	transcript_14964	transcript_10961	transcript_1043
transcript_2226	transcript_14987	transcript_10975	transcript_10431
transcript_225	transcript_15009	transcript_10985	transcript_10434
transcript_2299	transcript_15035	transcript_10992	transcript_10435
transcript_2312	transcript_15107	transcript_10996	transcript_10437
transcript_2383	transcript_15125	transcript_10999	transcript_1044
transcript_2467	transcript_15156	transcript_1100	transcript_10442
transcript_2495	transcript_15187	transcript_11011	transcript_10446
transcript_2505	transcript_15191	transcript_11020	transcript_1045
transcript_2589	transcript_15236	transcript_11025	transcript_10450
transcript_2604	transcript_15256	transcript_11026	transcript_10453
transcript_2628	transcript_1545	transcript_11029	transcript_10454
transcript_2677	transcript_15466	transcript_11035	transcript_10456
transcript_2755	transcript_15498	transcript_11037	transcript_10459
transcript_288	transcript_1556	transcript_11047	transcript_1046
transcript_297	transcript_15583	transcript_11049	transcript_10462
transcript_3001	transcript_15588	transcript_11061	transcript_10464
transcript_3066	transcript_15613	transcript_11070	transcript_10466
transcript_3073	transcript_15682	transcript_11081	transcript_10480
transcript_3091	transcript_15701	transcript_11104	transcript_10483
transcript_3145	transcript_1573	transcript_11111	transcript_10488
transcript_3151	transcript_15812	transcript_11116	transcript_10495
transcript_3182	transcript_15843	transcript_11117	transcript_10496
transcript_3319	transcript_1596	transcript_1112	transcript_10497
transcript_334	transcript_1603	transcript_11154	transcript_10499
transcript_3352	transcript_16036	transcript_11159	transcript_1050
transcript_3407	transcript_16052	transcript_11162	transcript_10506
transcript_3424	transcript_16108	transcript_11166	transcript_10512
transcript_3531	transcript_16156	transcript_11181	transcript_10514
transcript_3642	transcript_1616	transcript_11182	transcript_1052
transcript_3677	transcript_16190	transcript_11183	transcript_10527
transcript_3761	transcript_16192	transcript_11186	transcript_10530
transcript_3839	transcript_16227	transcript_11188	transcript_10533
transcript_3954	transcript_16254	transcript_11199	transcript_10534
transcript_4045	transcript_16262	transcript_1122	transcript_10535
transcript_4106	transcript_16281	transcript_1123	transcript_1054
transcript_4118	transcript_1637	transcript_11230	transcript_10544
transcript_4196	transcript_16380	transcript_11234	transcript_10548
transcript_4215	transcript_16445	transcript_11241	transcript_10549
transcript_4324	transcript_16496	transcript_11247	transcript_1055
transcript_4460	transcript_1650	transcript_11256	transcript_10553
transcript_4550	transcript_16502	transcript_11280	transcript_10557
transcript_4561	transcript_1652	transcript_11288	transcript_10558
transcript_4579	transcript_16525	transcript_1131	transcript_10563
transcript_4773	transcript_16567	transcript_11318	transcript_10568
transcript_4788	transcript_16601	transcript_11327	transcript_10569
transcript_4837	transcript_16627	transcript_11344	transcript_10575
transcript_4854	transcript_16643	transcript_11357	transcript_10578
transcript_4918	transcript_16911	transcript_11360	transcript_10582
transcript_4954	transcript_17050	transcript_11364	transcript_10588
transcript_5233	transcript_17059	transcript_11372	transcript_1059
transcript_5291	transcript_17096	transcript_11380	transcript_10591
transcript_539	transcript_17107	transcript_11383	transcript_1060
transcript_5497	transcript_17189	transcript_11397	transcript_10600
transcript_5544	transcript_17198	transcript_11400	transcript_10606
transcript_5975	transcript_17209	transcript_11419	transcript_10607
transcript_6012	transcript_17297	transcript_1142	transcript_10608
transcript_6068	transcript_17343	transcript_11430	transcript_10610
transcript_612	transcript_17464	transcript_11437	transcript_10613
transcript_6165	transcript_17467	transcript_11443	transcript_10616
transcript_6187	transcript_17481	transcript_11444	transcript_10632
transcript_6238	transcript_1755	transcript_11448	transcript_10634
transcript_6348	transcript_17573	transcript_11450	transcript_10635
transcript_6388	transcript_17588	transcript_11452	transcript_10642
transcript_6421	transcript_17648	transcript_11453	transcript_10644
transcript_6451	transcript_17685	transcript_1146	transcript_10645
transcript_6466	transcript_17686	transcript_11476	transcript_1065
transcript_6470	transcript_17811	transcript_11482	transcript_10654
transcript_6511	transcript_17824	transcript_11483	transcript_10657
transcript_6512	transcript_17870	transcript_11486	transcript_10658
transcript_660	transcript_17873	transcript_1149	transcript_10665
transcript_6638	transcript_17911	transcript_11503	transcript_10666
transcript_670	transcript_18088	transcript_11514	transcript_10668
transcript_6704	transcript_18193	transcript_11520	transcript_10671
transcript_684	transcript_18208	transcript_11526	transcript_10672
transcript_6936	transcript_18224	transcript_11529	transcript_10673
transcript_694	transcript_18447	transcript_11538	transcript_10675
transcript_700	transcript_18452	transcript_11541	transcript_10677
transcript_702	transcript_18457	transcript_11544	transcript_1068
transcript_7104	transcript_18464	transcript_11545	transcript_10682
transcript_7118	transcript_18496	transcript_11552	transcript_10684
transcript_7119	transcript_18514	transcript_11562	transcript_10691
transcript_7148	transcript_18536	transcript_11566	transcript_10695
transcript_7150	transcript_18689	transcript_11590	transcript_10696
transcript_7202	transcript_18797	transcript_11612	transcript_10699
transcript_7245	transcript_18822	transcript_11617	transcript_10705
transcript_7250	transcript_18980	transcript_11627	transcript_10707
transcript_7298	transcript_18984	transcript_11629	transcript_10712
transcript_73	transcript_19	transcript_1163	transcript_10716
transcript_7300	transcript_19058	transcript_11631	transcript_10719
transcript_7357	transcript_19062	transcript_11636	transcript_1072
transcript_7451	transcript_19066	transcript_11643	transcript_10720
transcript_7467	transcript_1909	transcript_11646	transcript_10725
transcript_7474	transcript_19112	transcript_11647	transcript_10727
transcript_7480	transcript_192	transcript_11662	transcript_10731
transcript_7493	transcript_19299	transcript_11664	transcript_10736
transcript_7540	transcript_1937	transcript_11670	transcript_10738
transcript_7600	transcript_19378	transcript_11681	transcript_10739
transcript_7628	transcript_19411	transcript_11690	transcript_10740
transcript_7634	transcript_1944	transcript_11701	transcript_10748
transcript_7654	transcript_19451	transcript_11707	transcript_10749
transcript_775	transcript_19675	transcript_11719	transcript_1075
transcript_7807	transcript_19715	transcript_11722	transcript_10752
transcript_7941	transcript_19791	transcript_11733	transcript_10756
transcript_7965	transcript_19878	transcript_11744	transcript_10763
transcript_799	transcript_1996	transcript_11747	transcript_10764
transcript_8023	transcript_19961	transcript_11764	transcript_10765
transcript_8032	transcript_19972	transcript_11766	transcript_10766
transcript_8065	transcript_20063	transcript_1177	transcript_10771
transcript_8079	transcript_20138	transcript_11777	transcript_10774
transcript_8117	transcript_20145	transcript_11780	transcript_10783
transcript_814	transcript_20210	transcript_1179	transcript_10786
transcript_8282	transcript_2024	transcript_11798	transcript_1079
transcript_8418	transcript_2064	transcript_11811	transcript_10800
transcript_8472	transcript_2089	transcript_1182	transcript_10803
transcript_8485	transcript_2092	transcript_11825	transcript_10806
transcript_8493	transcript_2109	transcript_11836	transcript_10807
transcript_8494	transcript_2135	transcript_11849	transcript_10813
transcript_8523	transcript_2154	transcript_11880	transcript_10818
transcript_8782	transcript_2206	transcript_11883	transcript_10819
transcript_896	transcript_2220	transcript_11902	transcript_10822
transcript_9007	transcript_2232	transcript_1191	transcript_10823
transcript_9024	transcript_2240	transcript_11912	transcript_1083
transcript_9025	transcript_2256	transcript_11915	transcript_10830
transcript_9046	transcript_2263	transcript_11916	transcript_10831
transcript_9254	transcript_2267	transcript_11929	transcript_10840
transcript_9279	transcript_2294	transcript_11945	transcript_10848
transcript_9304	transcript_2327	transcript_11948	transcript_10852
transcript_9452	transcript_2364	transcript_11973	transcript_10854
transcript_9482	transcript_2396	transcript_1198	transcript_10856
transcript_9498	transcript_2421	transcript_11993	transcript_10857
transcript_9517	transcript_2450	transcript_12012	transcript_10860
transcript_9547	transcript_2469	transcript_12013	transcript_10871
transcript_958	transcript_25	transcript_12017	transcript_10874
transcript_9653	transcript_2507	transcript_12030	transcript_10886
transcript_9759	transcript_2509	transcript_12054	transcript_10889
transcript_9761	transcript_2541	transcript_12055	transcript_10893
transcript_9922	transcript_2594	transcript_12059	transcript_10894
	transcript_2635	transcript_1206	transcript_10895
	transcript_2653	transcript_1209	transcript_109
	transcript_277	transcript_12090	transcript_10901
	transcript_2776	transcript_12091	transcript_10902
	transcript_2788	transcript_12094	transcript_10903
	transcript_2811	transcript_12103	transcript_10906
	transcript_2815	transcript_12108	transcript_10914
	transcript_285	transcript_12109	transcript_10919
	transcript_2862	transcript_12112	transcript_10920
	transcript_2865	transcript_12116	transcript_10923
	transcript_2868	transcript_12129	transcript_10929
	transcript_2884	transcript_1213	transcript_1094
	transcript_2902	transcript_12131	transcript_10959
	transcript_2919	transcript_12132	transcript_10966
	transcript_2929	transcript_12133	transcript_10971
	transcript_2933	transcript_12151	transcript_10972
	transcript_2951	transcript_12156	transcript_1098
	transcript_2985	transcript_12158	transcript_1099
	transcript_2991	transcript_12189	transcript_11004
	transcript_3051	transcript_1219	transcript_11006
	transcript_3106	transcript_12199	transcript_11008
	transcript_3114	transcript_12208	transcript_11021
	transcript_3175	transcript_12209	transcript_1103
	transcript_3200	transcript_12229	transcript_11036
	transcript_3202	transcript_12240	transcript_11071
	transcript_3250	transcript_12245	transcript_11072
	transcript_3279	transcript_12258	transcript_11086
	transcript_3315	transcript_12259	transcript_11098
	transcript_3351	transcript_1227	transcript_11106
	transcript_3378	transcript_12287	transcript_11114
	transcript_3395	transcript_12290	transcript_11142
	transcript_345	transcript_12310	transcript_11150
	transcript_3520	transcript_12317	transcript_11156
	transcript_3596	transcript_12327	transcript_1116
	transcript_3621	transcript_1234	transcript_11189
	transcript_3638	transcript_12341	transcript_11202
	transcript_3643	transcript_12344	transcript_11213
	transcript_3647	transcript_12374	transcript_11222
	transcript_3655	transcript_12389	transcript_11224
	transcript_3731	transcript_12409	transcript_1124
	transcript_3736	transcript_12419	transcript_11246
	transcript_3814	transcript_1242	transcript_11250
	transcript_3835	transcript_12425	transcript_11258
	transcript_3838	transcript_12432	transcript_11259
	transcript_3841	transcript_12434	transcript_11260
	transcript_386	transcript_12446	transcript_11291
	transcript_3863	transcript_12453	transcript_11302
	transcript_3913	transcript_12456	transcript_11341
	transcript_3965	transcript_12485	transcript_11342
	transcript_3966	transcript_12486	transcript_11343
	transcript_4013	transcript_12489	transcript_1135
	transcript_4080	transcript_12497	transcript_11350
	transcript_4099	transcript_12499	transcript_11363
	transcript_4143	transcript_12502	transcript_11366
	transcript_419	transcript_12503	transcript_11377
	transcript_4302	transcript_12516	transcript_11378
	transcript_4305	transcript_12517	transcript_11385
	transcript_4339	transcript_12518	transcript_1141
	transcript_4374	transcript_12519	transcript_11414
	transcript_4441	transcript_12544	transcript_11436
	transcript_4461	transcript_1255	transcript_1144
	transcript_4556	transcript_12563	transcript_11445
	transcript_4575	transcript_12565	transcript_1145
	transcript_4587	transcript_12566	transcript_11456
	transcript_4620	transcript_12570	transcript_11462
	transcript_4635	transcript_12584	transcript_11470
	transcript_4712	transcript_1259	transcript_11495
	transcript_4736	transcript_12590	transcript_11505
	transcript_4781	transcript_12596	transcript_11507
	transcript_4803	transcript_12598	transcript_1151
	transcript_4808	transcript_1260	transcript_11521
	transcript_4843	transcript_12601	transcript_1154
	transcript_4868	transcript_12610	transcript_11547
	transcript_4882	transcript_12621	transcript_11548
	transcript_4906	transcript_12643	transcript_11555
	transcript_4932	transcript_12646	transcript_11558
	transcript_497	transcript_1265	transcript_11559
	transcript_4983	transcript_1267	transcript_11575
	transcript_4994	transcript_12671	transcript_11578
	transcript_5017	transcript_1268	transcript_11602
	transcript_5072	transcript_12700	transcript_1161
	transcript_5089	transcript_12703	transcript_1162
	transcript_5198	transcript_12709	transcript_11633
	transcript_5200	transcript_12713	transcript_11657
	transcript_5246	transcript_12716	transcript_11669
	transcript_5249	transcript_12719	transcript_11671
	transcript_5270	transcript_1272	transcript_11676
	transcript_5281	transcript_12722	transcript_11679
	transcript_5300	transcript_12723	transcript_11683
	transcript_5314	transcript_12728	transcript_117
	transcript_5350	transcript_1273	transcript_11714
	transcript_5408	transcript_12750	transcript_11760
	transcript_5435	transcript_12776	transcript_11774
	transcript_5437	transcript_12787	transcript_11781
	transcript_5452	transcript_12815	transcript_11790
	transcript_5470	transcript_12819	transcript_118
	transcript_5484	transcript_12829	transcript_11817
	transcript_5513	transcript_1283	transcript_11818
	transcript_5524	transcript_12848	transcript_11826
	transcript_5526	transcript_12857	transcript_11829
	transcript_5555	transcript_12863	transcript_11835
	transcript_558	transcript_12871	transcript_11840
	transcript_5587	transcript_12874	transcript_1185
	transcript_5608	transcript_12878	transcript_11851
	transcript_5618	transcript_12889	transcript_11855
	transcript_5635	transcript_12901	transcript_11871
	transcript_5650	transcript_12905	transcript_1188
	transcript_5671	transcript_12923	transcript_11884
	transcript_5706	transcript_12967	transcript_11889
	transcript_5718	transcript_12981	transcript_1190
	transcript_5782	transcript_12983	transcript_1192
	transcript_579	transcript_12996	transcript_11927
	transcript_5887	transcript_13009	transcript_11931
	transcript_5904	transcript_1301	transcript_11934
	transcript_5907	transcript_13021	transcript_11935
	transcript_591	transcript_13035	transcript_1195
	transcript_595	transcript_13040	transcript_11956
	transcript_5976	transcript_13047	transcript_11961
	transcript_5988	transcript_13055	transcript_11964
	transcript_613	transcript_13077	transcript_11965
	transcript_6138	transcript_1308	transcript_11977
	transcript_616	transcript_13090	transcript_11981
	transcript_6211	transcript_13093	transcript_11989
	transcript_623	transcript_13096	transcript_11992
	transcript_6258	transcript_13107	transcript_11997
	transcript_6272	transcript_13108	transcript_11998
	transcript_6323	transcript_1311	transcript_12009
	transcript_6350	transcript_13112	transcript_12015
	transcript_6371	transcript_13114	transcript_12018
	transcript_6378	transcript_13115	transcript_12039
	transcript_6392	transcript_13119	transcript_12042
	transcript_6485	transcript_13125	transcript_12048
	transcript_6591	transcript_1313	transcript_12050
	transcript_663	transcript_1314	transcript_12052
	transcript_665	transcript_13162	transcript_12066
	transcript_6659	transcript_13165	transcript_1208
	transcript_6678	transcript_13167	transcript_12081
	transcript_6693	transcript_13176	transcript_12085
	transcript_6701	transcript_13179	transcript_12099
	transcript_6705	transcript_13198	transcript_1210
	transcript_6707	transcript_132	transcript_1211
	transcript_6713	transcript_1320	transcript_12122
	transcript_6731	transcript_13206	transcript_12124
	transcript_6745	transcript_13209	transcript_12127
	transcript_6758	transcript_13237	transcript_12138
	transcript_6797	transcript_1324	transcript_12140
	transcript_6809	transcript_13246	transcript_12155
	transcript_6852	transcript_13248	transcript_12180
	transcript_6997	transcript_1326	transcript_1221
	transcript_7002	transcript_13266	transcript_12214
	transcript_7024	transcript_1327	transcript_12216
	transcript_7028	transcript_13285	transcript_12231
	transcript_7067	transcript_13295	transcript_12236
	transcript_708	transcript_13297	transcript_12278
	transcript_7128	transcript_1332	transcript_12279
	transcript_7160	transcript_13320	transcript_1228
	transcript_7179	transcript_13325	transcript_12284
	transcript_7212	transcript_13328	transcript_12295
	transcript_7333	transcript_1333	transcript_12300
	transcript_7367	transcript_13333	transcript_12319
	transcript_7384	transcript_13338	transcript_1232
	transcript_7415	transcript_13349	transcript_12346
	transcript_7478	transcript_13350	transcript_1236
	transcript_7497	transcript_13367	transcript_12365
	transcript_7500	transcript_13395	transcript_12375
	transcript_7507	transcript_13407	transcript_12386
	transcript_7535	transcript_13409	transcript_12406
	transcript_7582	transcript_13413	transcript_1244
	transcript_7593	transcript_1342	transcript_12455
	transcript_7598	transcript_13422	transcript_1247
	transcript_7618	transcript_13423	transcript_12477
	transcript_7662	transcript_13424	transcript_12484
	transcript_7663	transcript_13426	transcript_12488
	transcript_7727	transcript_13427	transcript_12498
	transcript_7753	transcript_13432	transcript_12501
	transcript_7906	transcript_13433	transcript_1252
	transcript_7932	transcript_1347	transcript_12524
	transcript_7943	transcript_13478	transcript_12526
	transcript_7968	transcript_1348	transcript_12528
	transcript_7973	transcript_13482	transcript_12579
	transcript_7999	transcript_13493	transcript_12597
	transcript_80	transcript_13494	transcript_12600
	transcript_8015	transcript_13498	transcript_12602
	transcript_8086	transcript_13499	transcript_12604
	transcript_8153	transcript_13502	transcript_12608
	transcript_8165	transcript_13530	transcript_12616
	transcript_8185	transcript_13537	transcript_12675
	transcript_8190	transcript_13547	transcript_12692
	transcript_8226	transcript_13557	transcript_12693
	transcript_8295	transcript_13559	transcript_127
	transcript_83	transcript_1356	transcript_12725
	transcript_8332	transcript_13585	transcript_12731
	transcript_8339	transcript_13595	transcript_1276
	transcript_8371	transcript_13609	transcript_12762
	transcript_8372	transcript_13621	transcript_12765
	transcript_8376	transcript_13622	transcript_12767
	transcript_8426	transcript_13627	transcript_12771
	transcript_8431	transcript_13650	transcript_12773
	transcript_8443	transcript_13661	transcript_12781
	transcript_8462	transcript_13664	transcript_12783
	transcript_8502	transcript_13672	transcript_12805
	transcript_8528	transcript_13686	transcript_12808
	transcript_8561	transcript_13687	transcript_1281
	transcript_8602	transcript_13693	transcript_1285
	transcript_8693	transcript_137	transcript_12862
	transcript_8716	transcript_1370	transcript_12879
	transcript_8722	transcript_13704	transcript_1288
	transcript_8784	transcript_13705	transcript_12892
	transcript_8871	transcript_13707	transcript_12902
	transcript_8897	transcript_1373	transcript_12924
	transcript_8944	transcript_13737	transcript_12932
	transcript_8968	transcript_13746	transcript_12933
	transcript_9026	transcript_13751	transcript_1294
	transcript_9071	transcript_13753	transcript_12952
	transcript_9100	transcript_13775	transcript_12957
	transcript_9107	transcript_13777	transcript_12959
	transcript_9116	transcript_13786	transcript_12960
	transcript_9127	transcript_1379	transcript_12969
	transcript_919	transcript_13793	transcript_12980
	transcript_9223	transcript_1380	transcript_1299
	transcript_923	transcript_13804	transcript_13
	transcript_925	transcript_13816	transcript_13015
	transcript_9274	transcript_13824	transcript_13020
	transcript_931	transcript_13832	transcript_13023
	transcript_9315	transcript_13838	transcript_13043
	transcript_9352	transcript_13839	transcript_13051
	transcript_9371	transcript_1385	transcript_13063
	transcript_9378	transcript_13856	transcript_13075
	transcript_9388	transcript_13860	transcript_13076
	transcript_9433	transcript_13862	transcript_131
	transcript_9442	transcript_13868	transcript_13101
	transcript_9446	transcript_13884	transcript_13110
	transcript_9508	transcript_13886	transcript_1312
	transcript_9515	transcript_13908	transcript_13124
	transcript_9519	transcript_13911	transcript_13126
	transcript_9577	transcript_13912	transcript_13137
	transcript_9590	transcript_13927	transcript_13141
	transcript_9607	transcript_13933	transcript_13150
	transcript_9625	transcript_13942	transcript_13152
	transcript_9663	transcript_13950	transcript_13154
	transcript_9665	transcript_13960	transcript_1316
	transcript_9700	transcript_13966	transcript_13168
	transcript_9710	transcript_13988	transcript_13177
	transcript_9730	transcript_14002	transcript_13182
	transcript_9737	transcript_14005	transcript_13192
	transcript_9751	transcript_14012	transcript_13196
	transcript_9758	transcript_14022	transcript_13200
	transcript_9779	transcript_14043	transcript_13202
	transcript_9824	transcript_14058	transcript_13204
	transcript_9859	transcript_1407	transcript_13214
	transcript_9901	transcript_14070	transcript_13217
	transcript_9926	transcript_14075	transcript_1322
		transcript_14087	transcript_13227
		transcript_14114	transcript_13229
		transcript_14135	transcript_1325
		transcript_14161	transcript_13260
		transcript_14163	transcript_1329
		transcript_14164	transcript_1330
		transcript_14166	transcript_13306
		transcript_14167	transcript_13308
		transcript_14178	transcript_13310
		transcript_1418	transcript_13335
		transcript_14198	transcript_13361
		transcript_142	transcript_13369
		transcript_14212	transcript_13370
		transcript_14246	transcript_13390
		transcript_14256	transcript_13437
		transcript_14279	transcript_13441
		transcript_14281	transcript_13443
		transcript_14284	transcript_1346
		transcript_14296	transcript_13467
		transcript_14311	transcript_13476
		transcript_14348	transcript_13479
		transcript_14357	transcript_13495
		transcript_14360	transcript_13508
		transcript_14362	transcript_13509
		transcript_14364	transcript_13523
		transcript_1438	transcript_13534
		transcript_14383	transcript_13536
		transcript_14384	transcript_1355
		transcript_14393	transcript_13552
		transcript_14396	transcript_13554
		transcript_144	transcript_13555
		transcript_1443	transcript_13578
		transcript_14480	transcript_1359
		transcript_14481	transcript_13612
		transcript_14485	transcript_13616
		transcript_14487	transcript_1362
		transcript_14491	transcript_13628
		transcript_14500	transcript_13667
		transcript_14503	transcript_1367
		transcript_14507	transcript_13683
		transcript_14510	transcript_13698
		transcript_14511	transcript_13700
		transcript_14512	transcript_1371
		transcript_14514	transcript_13712
		transcript_14516	transcript_13713
		transcript_14527	transcript_13718
		transcript_14536	transcript_13735
		transcript_14540	transcript_13739
		transcript_14554	transcript_13755
		transcript_14561	transcript_13761
		transcript_14564	transcript_13768
		transcript_14572	transcript_13772
		transcript_14583	transcript_13776
		transcript_1460	transcript_13778
		transcript_14610	transcript_13782
		transcript_14617	transcript_13801
		transcript_14621	transcript_13837
		transcript_14630	transcript_13855
		transcript_14633	transcript_13861
		transcript_14634	transcript_13873
		transcript_14637	transcript_13879
		transcript_14643	transcript_13881
		transcript_14650	transcript_13889
		transcript_14651	transcript_1389
		transcript_14656	transcript_1390
		transcript_14662	transcript_13931
		transcript_14696	transcript_1394
		transcript_14708	transcript_13980
		transcript_14709	transcript_13994
		transcript_14712	transcript_14008
		transcript_14728	transcript_1401
		transcript_14734	transcript_14015
		transcript_14741	transcript_1402
		transcript_14745	transcript_14027
		transcript_14765	transcript_14032
		transcript_14767	transcript_14038
		transcript_14769	transcript_1404
		transcript_14770	transcript_1405
		transcript_14774	transcript_14061
		transcript_14780	transcript_14062
		transcript_14784	transcript_14078
		transcript_14788	transcript_14079
		transcript_1479	transcript_14084
		transcript_14792	transcript_14092
		transcript_14804	transcript_141
		transcript_14817	transcript_14100
		transcript_1482	transcript_14101
		transcript_1483	transcript_14121
		transcript_14832	transcript_14123
		transcript_14839	transcript_14147
		transcript_14844	transcript_14154
		transcript_14846	transcript_14162
		transcript_14851	transcript_14179
		transcript_14858	transcript_1419
		transcript_14867	transcript_14201
		transcript_14881	transcript_14225
		transcript_14882	transcript_14227
		transcript_1490	transcript_1423
		transcript_14900	transcript_14236
		transcript_1491	transcript_1424
		transcript_14924	transcript_14252
		transcript_1493	transcript_14254
		transcript_14931	transcript_1426
		transcript_14933	transcript_14264
		transcript_1495	transcript_14272
		transcript_14952	transcript_14283
		transcript_14962	transcript_1429
		transcript_14964	transcript_14292
		transcript_14967	transcript_143
		transcript_14979	transcript_14300
		transcript_15002	transcript_14306
		transcript_1501	transcript_14308
		transcript_15026	transcript_1431
		transcript_15030	transcript_14318
		transcript_15033	transcript_1432
		transcript_15034	transcript_1434
		transcript_15036	transcript_14340
		transcript_1506	transcript_14359
		transcript_15063	transcript_14368
		transcript_15065	transcript_14369
		transcript_15076	transcript_1437
		transcript_15078	transcript_14373
		transcript_15079	transcript_14380
		transcript_15096	transcript_14382
		transcript_151	transcript_14385
		transcript_1510	transcript_14394
		transcript_15100	transcript_14398
		transcript_15101	transcript_14414
		transcript_15102	transcript_14418
		transcript_15107	transcript_14426
		transcript_15110	transcript_14435
		transcript_15117	transcript_14440
		transcript_15132	transcript_14443
		transcript_15155	transcript_14445
		transcript_15158	transcript_14451
		transcript_15167	transcript_14461
		transcript_15183	transcript_1449
		transcript_15187	transcript_14494
		transcript_15189	transcript_145
		transcript_15193	transcript_1450
		transcript_15197	transcript_14555
		transcript_152	transcript_14565
		transcript_15203	transcript_14581
		transcript_15206	transcript_14585
		transcript_15210	transcript_14589
		transcript_15245	transcript_1459
		transcript_15247	transcript_14591
		transcript_15254	transcript_14599
		transcript_15255	transcript_14619
		transcript_15257	transcript_1462
		transcript_15275	transcript_1463
		transcript_15284	transcript_14632
		transcript_15293	transcript_1464
		transcript_15307	transcript_14644
		transcript_15311	transcript_14654
		transcript_15324	transcript_14665
		transcript_15329	transcript_14671
		transcript_15336	transcript_14682
		transcript_15337	transcript_14687
		transcript_15342	transcript_14714
		transcript_1536	transcript_14716
		transcript_15360	transcript_1474
		transcript_15365	transcript_14748
		transcript_15389	transcript_14768
		transcript_15393	transcript_148
		transcript_15396	transcript_1480
		transcript_15405	transcript_14803
		transcript_15412	transcript_14807
		transcript_15413	transcript_1481
		transcript_15421	transcript_1485
		transcript_15427	transcript_1486
		transcript_15428	transcript_14906
		transcript_15431	transcript_14911
		transcript_15436	transcript_14920
		transcript_1544	transcript_14934
		transcript_15444	transcript_14963
		transcript_15453	transcript_14980
		transcript_15471	transcript_14985
		transcript_1548	transcript_1499
		transcript_15498	transcript_15003
		transcript_15499	transcript_15015
		transcript_15509	transcript_1502
		transcript_1551	transcript_1503
		transcript_15512	transcript_1504
		transcript_15521	transcript_15052
		transcript_15568	transcript_15062
		transcript_15579	transcript_15066
		transcript_1558	transcript_15071
		transcript_15594	transcript_15072
		transcript_15597	transcript_15080
		transcript_15600	transcript_15083
		transcript_15606	transcript_15106
		transcript_15610	transcript_1511
		transcript_15611	transcript_15112
		transcript_15614	transcript_15120
		transcript_15620	transcript_15126
		transcript_15629	transcript_15129
		transcript_15640	transcript_15131
		transcript_15664	transcript_15136
		transcript_15670	transcript_15137
		transcript_1568	transcript_15161
		transcript_15696	transcript_15164
		transcript_15702	transcript_15165
		transcript_15712	transcript_15198
		transcript_15714	transcript_15200
		transcript_15718	transcript_15212
		transcript_1573	transcript_15214
		transcript_15739	transcript_15226
		transcript_15747	transcript_15227
		transcript_15758	transcript_15236
		transcript_15770	transcript_15264
		transcript_15779	transcript_1528
		transcript_15783	transcript_1529
		transcript_15794	transcript_15295
		transcript_15795	transcript_153
		transcript_15796	transcript_1530
		transcript_1581	transcript_15306
		transcript_1582	transcript_15313
		transcript_15820	transcript_15315
		transcript_15824	transcript_15318
		transcript_15846	transcript_15319
		transcript_15856	transcript_15327
		transcript_15873	transcript_15331
		transcript_15879	transcript_15341
		transcript_1588	transcript_1535
		transcript_15882	transcript_1539
		transcript_15889	transcript_15392
		transcript_15899	transcript_15416
		transcript_159	transcript_15418
		transcript_15901	transcript_15429
		transcript_15903	transcript_15434
		transcript_15904	transcript_15442
		transcript_15912	transcript_1545
		transcript_15913	transcript_15455
		transcript_1592	transcript_15459
		transcript_15923	transcript_15466
		transcript_15948	transcript_1547
		transcript_15958	transcript_15480
		transcript_15962	transcript_15490
		transcript_15966	transcript_15491
		transcript_1597	transcript_1550
		transcript_1599	transcript_15506
		transcript_15995	transcript_15524
		transcript_16001	transcript_15528
		transcript_16010	transcript_15530
		transcript_16012	transcript_15533
		transcript_16021	transcript_15543
		transcript_16030	transcript_15544
		transcript_16047	transcript_15548
		transcript_1607	transcript_15560
		transcript_16071	transcript_15569
		transcript_16091	transcript_15581
		transcript_16093	transcript_15592
		transcript_16096	transcript_15647
		transcript_16106	transcript_15657
		transcript_16109	transcript_15660
		transcript_16115	transcript_15669
		transcript_16121	transcript_15693
		transcript_16139	transcript_1572
		transcript_16148	transcript_1574
		transcript_1618	transcript_15742
		transcript_16186	transcript_1575
		transcript_1619	transcript_15751
		transcript_1621	transcript_15761
		transcript_16220	transcript_1579
		transcript_16221	transcript_15803
		transcript_1623	transcript_15819
		transcript_16236	transcript_15823
		transcript_1626	transcript_15836
		transcript_16268	transcript_1585
		transcript_1627	transcript_15859
		transcript_16270	transcript_15861
		transcript_16274	transcript_15872
		transcript_16279	transcript_15883
		transcript_16294	transcript_1589
		transcript_16303	transcript_15891
		transcript_16306	transcript_15909
		transcript_16337	transcript_1593
		transcript_16348	transcript_15940
		transcript_16352	transcript_15947
		transcript_16382	transcript_15953
		transcript_16396	transcript_15959
		transcript_1642	transcript_15964
		transcript_16420	transcript_1598
		transcript_16425	transcript_15984
		transcript_1644	transcript_15985
		transcript_1645	transcript_15993
		transcript_16453	transcript_15998
		transcript_1646	transcript_16
		transcript_16460	transcript_16019
		transcript_16467	transcript_1603
		transcript_16469	transcript_16035
		transcript_16472	transcript_1605
		transcript_16475	transcript_16065
		transcript_16495	transcript_16102
		transcript_16510	transcript_16108
		transcript_16522	transcript_1612
		transcript_16534	transcript_16126
		transcript_16549	transcript_16130
		transcript_16552	transcript_16136
		transcript_16553	transcript_16140
		transcript_16554	transcript_16143
		transcript_16557	transcript_16151
		transcript_16559	transcript_16157
		transcript_1656	transcript_1616
		transcript_16582	transcript_16160
		transcript_1659	transcript_16162
		transcript_1661	transcript_16166
		transcript_16614	transcript_16187
		transcript_1662	transcript_16198
		transcript_16623	transcript_162
		transcript_16633	transcript_16204
		transcript_16634	transcript_16231
		transcript_16639	transcript_16283
		transcript_16646	transcript_16291
		transcript_16649	transcript_16296
		transcript_16661	transcript_163
		transcript_16680	transcript_1631
		transcript_16694	transcript_16316
		transcript_16710	transcript_1632
		transcript_16724	transcript_16325
		transcript_16729	transcript_16328
		transcript_16739	transcript_16369
		transcript_16743	transcript_16375
		transcript_16754	transcript_16380
		transcript_16765	transcript_1639
		transcript_16767	transcript_16395
		transcript_16772	transcript_1640
		transcript_16777	transcript_16410
		transcript_16784	transcript_16415
		transcript_16810	transcript_16418
		transcript_16817	transcript_16423
		transcript_16836	transcript_1643
		transcript_1684	transcript_16448
		transcript_16843	transcript_16482
		transcript_16845	transcript_16507
		transcript_16846	transcript_1655
		transcript_1685	transcript_16560
		transcript_16856	transcript_16570
		transcript_16857	transcript_16573
		transcript_1686	transcript_16597
		transcript_16860	transcript_16611
		transcript_16876	transcript_16613
		transcript_16879	transcript_16615
		transcript_16882	transcript_16618
		transcript_16887	transcript_16629
		transcript_16896	transcript_16635
		transcript_16897	transcript_16663
		transcript_169	transcript_16669
		transcript_16900	transcript_1667
		transcript_16903	transcript_16671
		transcript_16925	transcript_16673
		transcript_16938	transcript_16676
		transcript_16952	transcript_1669
		transcript_16962	transcript_16717
		transcript_16969	transcript_16720
		transcript_16975	transcript_16721
		transcript_16977	transcript_1673
		transcript_16978	transcript_1674
		transcript_16995	transcript_16741
		transcript_17002	transcript_16748
		transcript_17008	transcript_16749
		transcript_17020	transcript_16753
		transcript_1704	transcript_1677
		transcript_17042	transcript_16770
		transcript_17050	transcript_16780
		transcript_17053	transcript_1679
		transcript_17060	transcript_16797
		transcript_17065	transcript_168
		transcript_17070	transcript_16809
		transcript_1709	transcript_16812
		transcript_17101	transcript_16814
		transcript_17119	transcript_1683
		transcript_17134	transcript_16839
		transcript_17151	transcript_16842
		transcript_17156	transcript_16854
		transcript_17158	transcript_16862
		transcript_17163	transcript_16865
		transcript_17170	transcript_1687
		transcript_17183	transcript_1690
		transcript_17197	transcript_16908
		transcript_1720	transcript_16912
		transcript_17215	transcript_1693
		transcript_17217	transcript_1694
		transcript_17218	transcript_1695
		transcript_17228	transcript_16954
		transcript_17247	transcript_16956
		transcript_17260	transcript_1696
		transcript_17262	transcript_1697
		transcript_17263	transcript_16980
		transcript_17268	transcript_16998
		transcript_1727	transcript_17
		transcript_17288	transcript_17039
		transcript_1729	transcript_17049
		transcript_17293	transcript_17064
		transcript_17296	transcript_17067
		transcript_17306	transcript_17069
		transcript_17307	transcript_1707
		transcript_17310	transcript_17079
		transcript_17317	transcript_171
		transcript_1732	transcript_17107
		transcript_17335	transcript_17138
		transcript_1734	transcript_1714
		transcript_17349	transcript_17168
		transcript_1735	transcript_17176
		transcript_1737	transcript_17190
		transcript_17376	transcript_17204
		transcript_17381	transcript_17209
		transcript_17389	transcript_1721
		transcript_17405	transcript_17233
		transcript_1741	transcript_17252
		transcript_17416	transcript_1726
		transcript_17422	transcript_17264
		transcript_17426	transcript_17265
		transcript_17431	transcript_1728
		transcript_17448	transcript_17280
		transcript_17455	transcript_17315
		transcript_17463	transcript_17324
		transcript_17465	transcript_17343
		transcript_1747	transcript_17355
		transcript_17484	transcript_17365
		transcript_17486	transcript_17404
		transcript_17489	transcript_17412
		transcript_17495	transcript_17417
		transcript_17497	transcript_17418
		transcript_17499	transcript_1742
		transcript_175	transcript_17434
		transcript_1750	transcript_17439
		transcript_17502	transcript_1744
		transcript_17516	transcript_17452
		transcript_17528	transcript_1748
		transcript_1753	transcript_1749
		transcript_17534	transcript_17490
		transcript_17537	transcript_17508
		transcript_17538	transcript_17509
		transcript_17553	transcript_1751
		transcript_17562	transcript_17518
		transcript_17564	transcript_17531
		transcript_17567	transcript_17533
		transcript_17568	transcript_17540
		transcript_17597	transcript_17552
		transcript_17606	transcript_17554
		transcript_1761	transcript_17558
		transcript_17621	transcript_17569
		transcript_17632	transcript_1757
		transcript_1764	transcript_17573
		transcript_17643	transcript_17580
		transcript_17650	transcript_17581
		transcript_17652	transcript_17583
		transcript_17653	transcript_17593
		transcript_17656	transcript_1760
		transcript_17659	transcript_17623
		transcript_17666	transcript_17625
		transcript_17677	transcript_17628
		transcript_17683	transcript_17647
		transcript_17691	transcript_17654
		transcript_177	transcript_17667
		transcript_17713	transcript_17675
		transcript_17726	transcript_17682
		transcript_17749	transcript_17687
		transcript_17765	transcript_17705
		transcript_1777	transcript_1771
		transcript_17781	transcript_17724
		transcript_17788	transcript_17731
		transcript_17792	transcript_17735
		transcript_1780	transcript_17738
		transcript_17800	transcript_17743
		transcript_1781	transcript_17760
		transcript_17811	transcript_17775
		transcript_17814	transcript_1778
		transcript_17821	transcript_17787
		transcript_1783	transcript_17798
		transcript_17846	transcript_178
		transcript_17849	transcript_17837
		transcript_17851	transcript_17858
		transcript_17853	transcript_1786
		transcript_17854	transcript_1787
		transcript_17857	transcript_17871
		transcript_17865	transcript_17878
		transcript_17870	transcript_17894
		transcript_17877	transcript_17902
		transcript_1788	transcript_17911
		transcript_1789	transcript_17915
		transcript_17893	transcript_17916
		transcript_17910	transcript_17924
		transcript_17914	transcript_1794
		transcript_1795	transcript_17940
		transcript_17951	transcript_17959
		transcript_17957	transcript_17983
		transcript_17958	transcript_18014
		transcript_1797	transcript_1804
		transcript_17982	transcript_1805
		transcript_17990	transcript_18067
		transcript_1800	transcript_1808
		transcript_18004	transcript_18088
		transcript_18005	transcript_18109
		transcript_18006	transcript_18110
		transcript_18009	transcript_18117
		transcript_18013	transcript_18126
		transcript_18015	transcript_1813
		transcript_18016	transcript_1814
		transcript_18020	transcript_18144
		transcript_18024	transcript_18172
		transcript_18047	transcript_18175
		transcript_18054	transcript_18179
		transcript_18070	transcript_1818
		transcript_18092	transcript_18206
		transcript_18108	transcript_1821
		transcript_18111	transcript_18229
		transcript_1812	transcript_18233
		transcript_18123	transcript_18262
		transcript_18135	transcript_18263
		transcript_1815	transcript_18267
		transcript_18162	transcript_18273
		transcript_18166	transcript_18300
		transcript_18167	transcript_18301
		transcript_18188	transcript_18311
		transcript_18189	transcript_1834
		transcript_18205	transcript_18347
		transcript_18210	transcript_18363
		transcript_18222	transcript_1841
		transcript_18225	transcript_18412
		transcript_18231	transcript_1842
		transcript_18237	transcript_18420
		transcript_18242	transcript_18433
		transcript_18244	transcript_18447
		transcript_18249	transcript_18457
		transcript_1825	transcript_1846
		transcript_18250	transcript_18462
		transcript_1826	transcript_18466
		transcript_18265	transcript_1847
		transcript_18274	transcript_18477
		transcript_18280	transcript_18485
		transcript_18286	transcript_185
		transcript_18296	transcript_1850
		transcript_18307	transcript_18506
		transcript_18309	transcript_1852
		transcript_1831	transcript_18536
		transcript_18312	transcript_18549
		transcript_18313	transcript_18561
		transcript_18318	transcript_18568
		transcript_1832	transcript_1857
		transcript_18323	transcript_18593
		transcript_18331	transcript_18612
		transcript_18342	transcript_1862
		transcript_18344	transcript_18631
		transcript_18356	transcript_18642
		transcript_18358	transcript_1865
		transcript_18368	transcript_18655
		transcript_18372	transcript_18657
		transcript_18374	transcript_18686
		transcript_1838	transcript_18688
		transcript_18390	transcript_18696
		transcript_18406	transcript_1871
		transcript_18414	transcript_1874
		transcript_18422	transcript_18751
		transcript_18429	transcript_18759
		transcript_1844	transcript_1876
		transcript_18449	transcript_18777
		transcript_18459	transcript_18781
		transcript_18464	transcript_18782
		transcript_18469	transcript_18783
		transcript_18471	transcript_188
		transcript_18479	transcript_1881
		transcript_18487	transcript_18815
		transcript_18492	transcript_18864
		transcript_18500	transcript_1890
		transcript_18516	transcript_18912
		transcript_18523	transcript_18915
		transcript_18527	transcript_18941
		transcript_18531	transcript_18954
		transcript_18532	transcript_1899
		transcript_18546	transcript_18992
		transcript_1856	transcript_1902
		transcript_18572	transcript_1903
		transcript_18578	transcript_1904
		transcript_18579	transcript_19041
		transcript_18591	transcript_19042
		transcript_18632	transcript_1905
		transcript_18651	transcript_19070
		transcript_18652	transcript_19084
		transcript_1866	transcript_1910
		transcript_18664	transcript_19104
		transcript_18668	transcript_1911
		transcript_1869	transcript_19112
		transcript_18692	transcript_19119
		transcript_18697	transcript_19127
		transcript_18701	transcript_19128
		transcript_18702	transcript_19149
		transcript_18707	transcript_1915
		transcript_18710	transcript_19164
		transcript_18720	transcript_19179
		transcript_18723	transcript_19186
		transcript_18726	transcript_19189
		transcript_1873	transcript_1923
		transcript_18732	transcript_19237
		transcript_18766	transcript_1924
		transcript_18771	transcript_19240
		transcript_18780	transcript_19244
		transcript_18788	transcript_1925
		transcript_18814	transcript_19257
		transcript_18837	transcript_19259
		transcript_18838	transcript_19285
		transcript_1884	transcript_19286
		transcript_18842	transcript_19289
		transcript_18844	transcript_1929
		transcript_18846	transcript_19294
		transcript_18848	transcript_1930
		transcript_18849	transcript_19308
		transcript_18855	transcript_1931
		transcript_18876	transcript_19311
		transcript_18882	transcript_19318
		transcript_18883	transcript_19338
		transcript_18916	transcript_19340
		transcript_1892	transcript_19343
		transcript_18926	transcript_19348
		transcript_1893	transcript_19352
		transcript_18931	transcript_1937
		transcript_18937	transcript_19370
		transcript_18944	transcript_19392
		transcript_18947	transcript_19397
		transcript_18949	transcript_194
		transcript_18959	transcript_19402
		transcript_18968	transcript_1943
		transcript_18969	transcript_19437
		transcript_18970	transcript_19438
		transcript_18973	transcript_19441
		transcript_19	transcript_19448
		transcript_19001	transcript_19457
		transcript_19004	transcript_19468
		transcript_19006	transcript_19472
		transcript_19010	transcript_19475
		transcript_19012	transcript_19481
		transcript_19019	transcript_19497
		transcript_19021	transcript_19513
		transcript_19025	transcript_19520
		transcript_19032	transcript_1954
		transcript_19036	transcript_19551
		transcript_19056	transcript_19558
		transcript_19058	transcript_19563
		transcript_19060	transcript_19565
		transcript_19062	transcript_19572
		transcript_19066	transcript_19583
		transcript_19068	transcript_19591
		transcript_19078	transcript_19594
		transcript_19079	transcript_19604
		transcript_19080	transcript_19605
		transcript_19083	transcript_19609
		transcript_19092	transcript_1962
		transcript_19096	transcript_19620
		transcript_191	transcript_19624
		transcript_19114	transcript_1963
		transcript_19117	transcript_19641
		transcript_19136	transcript_19651
		transcript_19150	transcript_19657
		transcript_19166	transcript_19662
		transcript_1917	transcript_19669
		transcript_19172	transcript_1967
		transcript_1918	transcript_19698
		transcript_19188	transcript_1970
		transcript_19199	transcript_19700
		transcript_1920	transcript_19704
		transcript_19208	transcript_1971
		transcript_1921	transcript_19712
		transcript_19217	transcript_19718
		transcript_19238	transcript_1975
		transcript_19243	transcript_19750
		transcript_19246	transcript_19757
		transcript_19256	transcript_19766
		transcript_19260	transcript_19772
		transcript_19263	transcript_19793
		transcript_19273	transcript_1980
		transcript_1928	transcript_19839
		transcript_19296	transcript_19848
		transcript_19301	transcript_19858
		transcript_19310	transcript_1986
		transcript_19341	transcript_19884
		transcript_19354	transcript_19889
		transcript_19369	transcript_19896
		transcript_1938	transcript_199
		transcript_19385	transcript_1990
		transcript_19387	transcript_19901
		transcript_19390	transcript_19936
		transcript_19396	transcript_19937
		transcript_1940	transcript_19965
		transcript_19417	transcript_19976
		transcript_19423	transcript_200
		transcript_19433	transcript_20007
		transcript_19442	transcript_20012
		transcript_19446	transcript_20039
		transcript_1946	transcript_20044
		transcript_19476	transcript_2006
		transcript_19490	transcript_20071
		transcript_195	transcript_20081
		transcript_19505	transcript_20094
		transcript_19506	transcript_20107
		transcript_19530	transcript_20116
		transcript_19533	transcript_20122
		transcript_19534	transcript_20125
		transcript_19560	transcript_20129
		transcript_19562	transcript_2013
		transcript_19570	transcript_20154
		transcript_19588	transcript_20159
		transcript_19590	transcript_2017
		transcript_19598	transcript_20184
		transcript_19606	transcript_20191
		transcript_19611	transcript_20221
		transcript_19618	transcript_2027
		transcript_19634	transcript_2028
		transcript_19654	transcript_2040
		transcript_19659	transcript_2043
		transcript_19675	transcript_2045
		transcript_19681	transcript_2048
		transcript_19690	transcript_2052
		transcript_19694	transcript_2053
		transcript_19731	transcript_2056
		transcript_19734	transcript_2069
		transcript_19738	transcript_2071
		transcript_19741	transcript_208
		transcript_19744	transcript_2081
		transcript_19760	transcript_2083
		transcript_19765	transcript_2087
		transcript_19778	transcript_2089
		transcript_1978	transcript_2090
		transcript_19784	transcript_2094
		transcript_19789	transcript_2099
		transcript_19795	transcript_2103
		transcript_19799	transcript_2110
		transcript_19811	transcript_2117
		transcript_19819	transcript_2128
		transcript_19824	transcript_2131
		transcript_19826	transcript_2142
		transcript_19831	transcript_2145
		transcript_19843	transcript_2153
		transcript_19875	transcript_2155
		transcript_19880	transcript_2160
		transcript_19886	transcript_2167
		transcript_19903	transcript_2169
		transcript_19907	transcript_2173
		transcript_19915	transcript_2175
		transcript_19920	transcript_2181
		transcript_19938	transcript_2185
		transcript_19958	transcript_2189
		transcript_1996	transcript_2194
		transcript_19962	transcript_2203
		transcript_1997	transcript_2213
		transcript_19978	transcript_2217
		transcript_19985	transcript_2218
		transcript_19986	transcript_2219
		transcript_19997	transcript_2221
		transcript_20003	transcript_2226
		transcript_20005	transcript_2229
		transcript_20017	transcript_2236
		transcript_2002	transcript_224
		transcript_2003	transcript_2252
		transcript_20030	transcript_2258
		transcript_20041	transcript_2260
		transcript_20043	transcript_2261
		transcript_20045	transcript_2263
		transcript_20057	transcript_2284
		transcript_20059	transcript_2285
		transcript_20077	transcript_2287
		transcript_20098	transcript_2288
		transcript_201	transcript_2293
		transcript_2011	transcript_2297
		transcript_20149	transcript_2299
		transcript_2015	transcript_2300
		transcript_20150	transcript_2302
		transcript_20156	transcript_2307
		transcript_2018	transcript_2308
		transcript_20203	transcript_231
		transcript_20204	transcript_2313
		transcript_2021	transcript_2316
		transcript_20215	transcript_2322
		transcript_20224	transcript_2326
		transcript_203	transcript_2333
		transcript_2044	transcript_2337
		transcript_2046	transcript_2352
		transcript_2047	transcript_2357
		transcript_2062	transcript_2358
		transcript_2072	transcript_2360
		transcript_2075	transcript_2361
		transcript_2078	transcript_2364
		transcript_209	transcript_2372
		transcript_2091	transcript_2382
		transcript_2093	transcript_2394
		transcript_2095	transcript_2400
		transcript_2105	transcript_2401
		transcript_2115	transcript_2403
		transcript_2116	transcript_2407
		transcript_2118	transcript_2411
		transcript_2129	transcript_2419
		transcript_2139	transcript_242
		transcript_2149	transcript_2421
		transcript_2150	transcript_2428
		transcript_2165	transcript_2434
		transcript_2168	transcript_2437
		transcript_2179	transcript_2438
		transcript_218	transcript_2439
		transcript_2183	transcript_2443
		transcript_2186	transcript_245
		transcript_2192	transcript_2452
		transcript_2205	transcript_2456
		transcript_221	transcript_246
		transcript_2210	transcript_2461
		transcript_2220	transcript_2466
		transcript_2224	transcript_2475
		transcript_2227	transcript_2476
		transcript_2230	transcript_2482
		transcript_2238	transcript_2486
		transcript_2255	transcript_2491
		transcript_2264	transcript_2493
		transcript_2265	transcript_2497
		transcript_2270	transcript_2499
		transcript_2279	transcript_2501
		transcript_2281	transcript_2503
		transcript_2298	transcript_2506
		transcript_23	transcript_2509
		transcript_230	transcript_2513
		transcript_2301	transcript_2514
		transcript_2309	transcript_2517
		transcript_2310	transcript_252
		transcript_232	transcript_2528
		transcript_2323	transcript_2529
		transcript_2332	transcript_2531
		transcript_2336	transcript_2536
		transcript_2339	transcript_2537
		transcript_2341	transcript_2541
		transcript_2354	transcript_2543
		transcript_2367	transcript_2548
		transcript_2376	transcript_2549
		transcript_2378	transcript_2557
		transcript_2380	transcript_256
		transcript_2384	transcript_2560
		transcript_2385	transcript_2564
		transcript_2392	transcript_2565
		transcript_2396	transcript_2568
		transcript_2399	transcript_257
		transcript_2408	transcript_2573
		transcript_241	transcript_2577
		transcript_2415	transcript_2580
		transcript_2417	transcript_2586
		transcript_2423	transcript_2587
		transcript_2424	transcript_2590
		transcript_2430	transcript_2592
		transcript_2440	transcript_2593
		transcript_2447	transcript_2594
		transcript_2449	transcript_2598
		transcript_2462	transcript_2599
		transcript_2463	transcript_2605
		transcript_2464	transcript_2609
		transcript_2469	transcript_2615
		transcript_2472	transcript_262
		transcript_2481	transcript_2622
		transcript_2485	transcript_2627
		transcript_2502	transcript_2628
		transcript_2521	transcript_263
		transcript_2523	transcript_2636
		transcript_2524	transcript_2637
		transcript_2534	transcript_2641
		transcript_2559	transcript_2643
		transcript_2566	transcript_2654
		transcript_2569	transcript_2655
		transcript_2572	transcript_2663
		transcript_2583	transcript_2666
		transcript_2589	transcript_2672
		transcript_2604	transcript_2677
		transcript_2607	transcript_2682
		transcript_2610	transcript_2685
		transcript_2616	transcript_2688
		transcript_2624	transcript_2690
		transcript_2629	transcript_271
		transcript_2631	transcript_2713
		transcript_2640	transcript_2718
		transcript_2642	transcript_2719
		transcript_2644	transcript_2721
		transcript_265	transcript_2724
		transcript_2653	transcript_2729
		transcript_2664	transcript_2730
		transcript_2667	transcript_2732
		transcript_2671	transcript_2736
		transcript_2681	transcript_2739
		transcript_269	transcript_2742
		transcript_2696	transcript_2746
		transcript_2698	transcript_2751
		transcript_2715	transcript_277
		transcript_2720	transcript_2775
		transcript_2734	transcript_278
		transcript_2741	transcript_2781
		transcript_2745	transcript_2784
		transcript_2757	transcript_2788
		transcript_2766	transcript_2791
		transcript_2779	transcript_2793
		transcript_2780	transcript_28
		transcript_2782	transcript_2807
		transcript_279	transcript_2812
		transcript_2801	transcript_2818
		transcript_2809	transcript_282
		transcript_2814	transcript_2822
		transcript_2817	transcript_2835
		transcript_2830	transcript_284
		transcript_2831	transcript_285
		transcript_2837	transcript_2852
		transcript_2839	transcript_2854
		transcript_2853	transcript_2857
		transcript_2863	transcript_2858
		transcript_287	transcript_2860
		transcript_2876	transcript_2862
		transcript_2887	transcript_2865
		transcript_2894	transcript_2867
		transcript_2899	transcript_2868
		transcript_2907	transcript_2872
		transcript_2911	transcript_2873
		transcript_2916	transcript_2874
		transcript_2925	transcript_2877
		transcript_2926	transcript_2879
		transcript_293	transcript_289
		transcript_2939	transcript_2890
		transcript_2942	transcript_2897
		transcript_2950	transcript_2898
		transcript_2951	transcript_2901
		transcript_296	transcript_2902
		transcript_2966	transcript_2908
		transcript_2980	transcript_291
		transcript_2981	transcript_2915
		transcript_2988	transcript_2918
		transcript_2994	transcript_2919
		transcript_2999	transcript_2928
		transcript_30	transcript_2934
		transcript_301	transcript_2935
		transcript_3016	transcript_2941
		transcript_3019	transcript_2943
		transcript_3032	transcript_2946
		transcript_3036	transcript_2948
		transcript_3037	transcript_295
		transcript_304	transcript_2955
		transcript_3044	transcript_2957
		transcript_3050	transcript_297
		transcript_3058	transcript_2970
		transcript_3059	transcript_2977
		transcript_3064	transcript_2978
		transcript_3066	transcript_2979
		transcript_3074	transcript_298
		transcript_3085	transcript_2983
		transcript_3086	transcript_2984
		transcript_3093	transcript_2989
		transcript_310	transcript_2992
		transcript_3107	transcript_2996
		transcript_3127	transcript_3000
		transcript_3137	transcript_3001
		transcript_3157	transcript_3009
		transcript_3164	transcript_3010
		transcript_3165	transcript_3020
		transcript_3166	transcript_3021
		transcript_317	transcript_3022
		transcript_3171	transcript_3023
		transcript_3185	transcript_3024
		transcript_3207	transcript_3025
		transcript_3218	transcript_3026
		transcript_3222	transcript_303
		transcript_3225	transcript_3030
		transcript_3246	transcript_3045
		transcript_3258	transcript_3057
		transcript_326	transcript_3060
		transcript_327	transcript_3070
		transcript_3275	transcript_3073
		transcript_3280	transcript_3090
		transcript_3292	transcript_3095
		transcript_3296	transcript_3096
		transcript_3304	transcript_3100
		transcript_3306	transcript_3101
		transcript_331	transcript_3106
		transcript_3317	transcript_3108
		transcript_3322	transcript_3110
		transcript_3327	transcript_3114
		transcript_333	transcript_3115
		transcript_3333	transcript_3133
		transcript_3339	transcript_3135
		transcript_3355	transcript_3136
		transcript_3358	transcript_3138
		transcript_3361	transcript_3140
		transcript_337	transcript_3145
		transcript_3381	transcript_3148
		transcript_3384	transcript_3149
		transcript_3392	transcript_3150
		transcript_3396	transcript_3151
		transcript_3411	transcript_3155
		transcript_3421	transcript_3162
		transcript_3430	transcript_3167
		transcript_3433	transcript_3169
		transcript_3434	transcript_3170
		transcript_3435	transcript_3175
		transcript_3439	transcript_3176
		transcript_3440	transcript_3188
		transcript_3449	transcript_3190
		transcript_3450	transcript_3191
		transcript_3454	transcript_3194
		transcript_3459	transcript_3196
		transcript_3460	transcript_3197
		transcript_3462	transcript_3208
		transcript_3463	transcript_3213
		transcript_3467	transcript_3230
		transcript_3473	transcript_3233
		transcript_3481	transcript_3239
		transcript_3482	transcript_3242
		transcript_3489	transcript_3247
		transcript_3492	transcript_3248
		transcript_3499	transcript_3253
		transcript_3501	transcript_3262
		transcript_3512	transcript_3271
		transcript_3515	transcript_3279
		transcript_3517	transcript_3282
		transcript_3536	transcript_3283
		transcript_3538	transcript_3285
		transcript_3539	transcript_3295
		transcript_3557	transcript_3299
		transcript_3558	transcript_3300
		transcript_3560	transcript_3302
		transcript_3572	transcript_3307
		transcript_3573	transcript_3308
		transcript_3578	transcript_3309
		transcript_3583	transcript_3313
		transcript_3586	transcript_3314
		transcript_3603	transcript_3316
		transcript_3612	transcript_3328
		transcript_3615	transcript_3336
		transcript_3622	transcript_3337
		transcript_3623	transcript_3342
		transcript_3626	transcript_3351
		transcript_3631	transcript_3353
		transcript_3635	transcript_3367
		transcript_3656	transcript_3371
		transcript_3666	transcript_3373
		transcript_3670	transcript_3385
		transcript_3672	transcript_3388
		transcript_3673	transcript_3395
		transcript_368	transcript_3398
		transcript_3696	transcript_340
		transcript_3710	transcript_3401
		transcript_3712	transcript_3407
		transcript_3718	transcript_3409
		transcript_3721	transcript_3418
		transcript_3724	transcript_3419
		transcript_3731	transcript_3424
		transcript_3742	transcript_343
		transcript_3750	transcript_3437
		transcript_3754	transcript_3444
		transcript_3755	transcript_3445
		transcript_378	transcript_3451
		transcript_3782	transcript_3452
		transcript_3788	transcript_3453
		transcript_3791	transcript_3466
		transcript_3792	transcript_3479
		transcript_3812	transcript_3483
		transcript_383	transcript_3485
		transcript_3845	transcript_3493
		transcript_3846	transcript_3506
		transcript_3863	transcript_3507
		transcript_3865	transcript_3509
		transcript_3884	transcript_351
		transcript_389	transcript_3513
		transcript_3899	transcript_3516
		transcript_3901	transcript_3518
		transcript_3906	transcript_3523
		transcript_3913	transcript_3530
		transcript_3920	transcript_3531
		transcript_3926	transcript_3535
		transcript_393	transcript_3544
		transcript_3930	transcript_3547
		transcript_3936	transcript_355
		transcript_3937	transcript_3555
		transcript_3942	transcript_3556
		transcript_3955	transcript_3568
		transcript_396	transcript_3569
		transcript_3962	transcript_3575
		transcript_3970	transcript_3576
		transcript_3971	transcript_3579
		transcript_3976	transcript_3580
		transcript_3984	transcript_3584
		transcript_3987	transcript_3585
		transcript_3990	transcript_3594
		transcript_3991	transcript_36
		transcript_3992	transcript_360
		transcript_3995	transcript_3601
		transcript_400	transcript_3602
		transcript_4010	transcript_3604
		transcript_4019	transcript_3610
		transcript_4020	transcript_3611
		transcript_4022	transcript_3613
		transcript_4027	transcript_3617
		transcript_4029	transcript_3618
		transcript_4038	transcript_3619
		transcript_4041	transcript_3627
		transcript_4045	transcript_3637
		transcript_4047	transcript_3639
		transcript_4050	transcript_3641
		transcript_4051	transcript_3644
		transcript_4052	transcript_3645
		transcript_4058	transcript_3646
		transcript_4063	transcript_3647
		transcript_4076	transcript_365
		transcript_4087	transcript_3650
		transcript_412	transcript_3652
		transcript_4121	transcript_3653
		transcript_4122	transcript_3660
		transcript_4124	transcript_3661
		transcript_413	transcript_3662
		transcript_4145	transcript_3663
		transcript_4152	transcript_3677
		transcript_4155	transcript_3685
		transcript_4158	transcript_3686
		transcript_4170	transcript_3690
		transcript_4179	transcript_3692
		transcript_418	transcript_3698
		transcript_4199	transcript_3699
		transcript_4208	transcript_37
		transcript_422	transcript_3702
		transcript_4230	transcript_3705
		transcript_4236	transcript_3707
		transcript_424	transcript_3711
		transcript_4247	transcript_3715
		transcript_4262	transcript_3719
		transcript_4269	transcript_3727
		transcript_427	transcript_3734
		transcript_4273	transcript_3736
		transcript_429	transcript_3739
		transcript_4293	transcript_3747
		transcript_4294	transcript_3749
		transcript_430	transcript_3751
		transcript_4306	transcript_3760
		transcript_4309	transcript_3768
		transcript_431	transcript_3773
		transcript_4310	transcript_3775
		transcript_432	transcript_3787
		transcript_4328	transcript_3789
		transcript_4333	transcript_3790
		transcript_4337	transcript_3793
		transcript_4342	transcript_3795
		transcript_4358	transcript_3797
		transcript_4362	transcript_3800
		transcript_4365	transcript_3802
		transcript_4372	transcript_3806
		transcript_4377	transcript_3815
		transcript_4378	transcript_3820
		transcript_4392	transcript_3825
		transcript_4399	transcript_3828
		transcript_4403	transcript_3832
		transcript_4412	transcript_3833
		transcript_4424	transcript_3839
		transcript_4435	transcript_384
		transcript_4445	transcript_3840
		transcript_4451	transcript_3843
		transcript_4457	transcript_3844
		transcript_4463	transcript_3859
		transcript_4471	transcript_3870
		transcript_4481	transcript_3872
		transcript_4486	transcript_3874
		transcript_4492	transcript_3875
		transcript_4497	transcript_3876
		transcript_4498	transcript_3877
		transcript_4503	transcript_388
		transcript_4507	transcript_3880
		transcript_4510	transcript_3882
		transcript_4512	transcript_3885
		transcript_4551	transcript_3887
		transcript_456	transcript_3893
		transcript_4561	transcript_39
		transcript_4568	transcript_3911
		transcript_457	transcript_3915
		transcript_4578	transcript_3929
		transcript_4584	transcript_3932
		transcript_4593	transcript_3947
		transcript_4600	transcript_3949
		transcript_4606	transcript_395
		transcript_4609	transcript_3967
		transcript_462	transcript_3968
		transcript_4622	transcript_3973
		transcript_4625	transcript_3977
		transcript_4631	transcript_3989
		transcript_465	transcript_4001
		transcript_4650	transcript_4003
		transcript_4653	transcript_4004
		transcript_4672	transcript_4005
		transcript_4673	transcript_401
		transcript_4689	transcript_4015
		transcript_4690	transcript_4016
		transcript_470	transcript_402
		transcript_4700	transcript_4024
		transcript_4702	transcript_4040
		transcript_4707	transcript_4042
		transcript_4740	transcript_4043
		transcript_4748	transcript_4054
		transcript_4751	transcript_4065
		transcript_4757	transcript_4070
		transcript_4758	transcript_4073
		transcript_4760	transcript_4074
		transcript_4779	transcript_4075
		transcript_4783	transcript_408
		transcript_4801	transcript_4085
		transcript_4805	transcript_4102
		transcript_4807	transcript_4106
		transcript_481	transcript_4110
		transcript_4816	transcript_4112
		transcript_4830	transcript_4117
		transcript_4831	transcript_4120
		transcript_4846	transcript_4126
		transcript_4853	transcript_4134
		transcript_4857	transcript_4143
		transcript_486	transcript_4149
		transcript_4868	transcript_4151
		transcript_4872	transcript_4156
		transcript_4876	transcript_4164
		transcript_4877	transcript_4167
		transcript_4881	transcript_4169
		transcript_4888	transcript_4172
		transcript_4897	transcript_4175
		transcript_490	transcript_4176
		transcript_4901	transcript_4178
		transcript_4909	transcript_4185
		transcript_4910	transcript_4186
		transcript_4911	transcript_4188
		transcript_4933	transcript_4189
		transcript_4936	transcript_419
		transcript_4941	transcript_421
		transcript_495	transcript_4213
		transcript_4957	transcript_4215
		transcript_4969	transcript_4218
		transcript_4971	transcript_4221
		transcript_4982	transcript_4223
		transcript_499	transcript_4224
		transcript_4991	transcript_4241
		transcript_4995	transcript_4248
		transcript_500	transcript_4249
		transcript_5016	transcript_4257
		transcript_5021	transcript_4260
		transcript_5029	transcript_4264
		transcript_5031	transcript_4265
		transcript_5050	transcript_4266
		transcript_506	transcript_4271
		transcript_5060	transcript_4272
		transcript_5062	transcript_4278
		transcript_507	transcript_4280
		transcript_5074	transcript_4282
		transcript_5080	transcript_4283
		transcript_5086	transcript_4289
		transcript_5099	transcript_4299
		transcript_511	transcript_4307
		transcript_5112	transcript_4308
		transcript_5121	transcript_4311
		transcript_5126	transcript_4314
		transcript_5132	transcript_4323
		transcript_5136	transcript_4338
		transcript_5137	transcript_4341
		transcript_5138	transcript_4350
		transcript_5143	transcript_4352
		transcript_5144	transcript_4357
		transcript_5145	transcript_4361
		transcript_5147	transcript_4363
		transcript_5152	transcript_437
		transcript_5161	transcript_4370
		transcript_5165	transcript_4371
		transcript_5166	transcript_4379
		transcript_5173	transcript_438
		transcript_519	transcript_4380
		transcript_5190	transcript_4385
		transcript_5191	transcript_4386
		transcript_5194	transcript_4387
		transcript_5197	transcript_4393
		transcript_5208	transcript_4396
		transcript_5210	transcript_44
		transcript_5214	transcript_4406
		transcript_5219	transcript_4407
		transcript_522	transcript_441
		transcript_5233	transcript_4416
		transcript_5235	transcript_442
		transcript_5239	transcript_4432
		transcript_524	transcript_4439
		transcript_5253	transcript_444
		transcript_5258	transcript_4441
		transcript_5300	transcript_4442
		transcript_5302	transcript_4446
		transcript_5307	transcript_4448
		transcript_5308	transcript_445
		transcript_5311	transcript_4452
		transcript_5318	transcript_4456
		transcript_5328	transcript_4472
		transcript_5330	transcript_4473
		transcript_5331	transcript_4475
		transcript_5340	transcript_4480
		transcript_5349	transcript_4482
		transcript_5352	transcript_4484
		transcript_5363	transcript_4488
		transcript_5368	transcript_4489
		transcript_5369	transcript_449
		transcript_5371	transcript_4499
		transcript_538	transcript_45
		transcript_5386	transcript_450
		transcript_5416	transcript_4505
		transcript_542	transcript_4506
		transcript_5426	transcript_451
		transcript_5428	transcript_4517
		transcript_5436	transcript_452
		transcript_5440	transcript_4526
		transcript_5441	transcript_4528
		transcript_5442	transcript_4529
		transcript_5445	transcript_4535
		transcript_5448	transcript_4536
		transcript_5473	transcript_4537
		transcript_5478	transcript_4541
		transcript_5483	transcript_4542
		transcript_5489	transcript_4546
		transcript_5500	transcript_4550
		transcript_5504	transcript_4564
		transcript_5510	transcript_4566
		transcript_5515	transcript_4569
		transcript_553	transcript_4570
		transcript_5533	transcript_4576
		transcript_5545	transcript_4577
		transcript_555	transcript_4582
		transcript_5550	transcript_4583
		transcript_5554	transcript_4586
		transcript_5584	transcript_4589
		transcript_5590	transcript_4595
		transcript_5594	transcript_4597
		transcript_5605	transcript_4598
		transcript_5617	transcript_4604
		transcript_562	transcript_4613
		transcript_5630	transcript_4615
		transcript_5633	transcript_4618
		transcript_5637	transcript_4621
		transcript_5640	transcript_4624
		transcript_5648	transcript_4636
		transcript_5654	transcript_4637
		transcript_5655	transcript_4638
		transcript_5663	transcript_4639
		transcript_5683	transcript_4642
		transcript_569	transcript_4645
		transcript_5702	transcript_4655
		transcript_5706	transcript_4664
		transcript_5710	transcript_4667
		transcript_5723	transcript_4668
		transcript_5727	transcript_4669
		transcript_5733	transcript_4674
		transcript_5736	transcript_4678
		transcript_5738	transcript_4681
		transcript_5743	transcript_4682
		transcript_5749	transcript_4688
		transcript_5752	transcript_4701
		transcript_5754	transcript_4704
		transcript_576	transcript_4705
		transcript_5779	transcript_4706
		transcript_5782	transcript_471
		transcript_5785	transcript_4711
		transcript_5788	transcript_4724
		transcript_5797	transcript_4729
		transcript_5805	transcript_4730
		transcript_5808	transcript_4733
		transcript_5809	transcript_4734
		transcript_581	transcript_4747
		transcript_5811	transcript_4765
		transcript_5815	transcript_4768
		transcript_5816	transcript_4769
		transcript_5818	transcript_477
		transcript_5820	transcript_4770
		transcript_5828	transcript_4771
		transcript_5829	transcript_4784
		transcript_5833	transcript_4788
		transcript_5837	transcript_4792
		transcript_5840	transcript_4798
		transcript_585	transcript_4811
		transcript_5855	transcript_4818
		transcript_5861	transcript_4822
		transcript_5885	transcript_4824
		transcript_5891	transcript_4825
		transcript_5892	transcript_4828
		transcript_591	transcript_4832
		transcript_5911	transcript_4837
		transcript_5917	transcript_4848
		transcript_5922	transcript_4867
		transcript_5931	transcript_4870
		transcript_5933	transcript_4871
		transcript_5939	transcript_4875
		transcript_5943	transcript_4878
		transcript_5945	transcript_4879
		transcript_5946	transcript_488
		transcript_5947	transcript_4885
		transcript_5956	transcript_489
		transcript_5968	transcript_4890
		transcript_5970	transcript_4894
		transcript_5977	transcript_4899
		transcript_5984	transcript_4902
		transcript_5991	transcript_4906
		transcript_5998	transcript_4914
		transcript_6	transcript_4918
		transcript_6002	transcript_4919
		transcript_6011	transcript_4921
		transcript_6020	transcript_4938
		transcript_603	transcript_4948
		transcript_6030	transcript_4950
		transcript_6033	transcript_4951
		transcript_6048	transcript_4953
		transcript_6064	transcript_4954
		transcript_6077	transcript_4964
		transcript_608	transcript_4965
		transcript_6080	transcript_4974
		transcript_6083	transcript_4979
		transcript_6084	transcript_4984
		transcript_6091	transcript_4985
		transcript_6096	transcript_4989
		transcript_6100	transcript_4990
		transcript_611	transcript_4993
		transcript_6113	transcript_5
		transcript_6118	transcript_5009
		transcript_6120	transcript_502
		transcript_6129	transcript_5020
		transcript_613	transcript_503
		transcript_6134	transcript_5034
		transcript_6138	transcript_5037
		transcript_614	transcript_5041
		transcript_6140	transcript_5042
		transcript_6155	transcript_5043
		transcript_6181	transcript_5044
		transcript_6184	transcript_5047
		transcript_6189	transcript_5061
		transcript_6192	transcript_5077
		transcript_6195	transcript_5082
		transcript_6196	transcript_5084
		transcript_6198	transcript_5085
		transcript_6223	transcript_5092
		transcript_6243	transcript_5093
		transcript_6262	transcript_5105
		transcript_6278	transcript_5110
		transcript_6282	transcript_5111
		transcript_63	transcript_5118
		transcript_630	transcript_512
		transcript_6305	transcript_5123
		transcript_6307	transcript_5125
		transcript_6309	transcript_5127
		transcript_6317	transcript_513
		transcript_6323	transcript_5135
		transcript_633	transcript_5151
		transcript_6332	transcript_5157
		transcript_6340	transcript_5159
		transcript_6344	transcript_5163
		transcript_635	transcript_5164
		transcript_6351	transcript_5168
		transcript_6357	transcript_5170
		transcript_6359	transcript_5171
		transcript_6366	transcript_5176
		transcript_6368	transcript_5177
		transcript_6369	transcript_518
		transcript_6396	transcript_5180
		transcript_6397	transcript_5181
		transcript_64	transcript_5186
		transcript_6404	transcript_5192
		transcript_6406	transcript_5193
		transcript_641	transcript_5198
		transcript_6420	transcript_5201
		transcript_6425	transcript_521
		transcript_6441	transcript_5220
		transcript_6446	transcript_5221
		transcript_6452	transcript_523
		transcript_6466	transcript_5234
		transcript_6475	transcript_5243
		transcript_6485	transcript_5245
		transcript_6488	transcript_5246
		transcript_6492	transcript_5248
		transcript_6500	transcript_5249
		transcript_6506	transcript_525
		transcript_6520	transcript_5251
		transcript_6536	transcript_5260
		transcript_6538	transcript_5261
		transcript_6546	transcript_5262
		transcript_6557	transcript_5269
		transcript_6570	transcript_5270
		transcript_6587	transcript_5281
		transcript_6589	transcript_5283
		transcript_6596	transcript_5286
		transcript_66	transcript_5291
		transcript_6614	transcript_5297
		transcript_663	transcript_53
		transcript_6641	transcript_5305
		transcript_6654	transcript_531
		transcript_6663	transcript_5316
		transcript_668	transcript_5317
		transcript_6685	transcript_532
		transcript_6696	transcript_5320
		transcript_6697	transcript_5326
		transcript_6699	transcript_5332
		transcript_670	transcript_5333
		transcript_6710	transcript_5334
		transcript_6713	transcript_5335
		transcript_6715	transcript_5342
		transcript_6729	transcript_5343
		transcript_6731	transcript_5344
[truncated: 1,207 more rows]
