# Supplementary material for: Analysis of wheat microspore embryogenesis induction by transcriptome and small RNA sequencing using the highly responsive cultivar “Svilena”
Source: BMC Plant Biol. 2016 Apr 21;16:97. doi: 10.1186/s12870-016-0782-8 (PMC4839079; doi:10.1186/s12870-016-0782-8)
Supplement: Additional file 8: Table S7. — Enriched GO terms for DE transcripts in the stage transitions. Listing of GO terms enriched for DE transcripts in stage transitions seperately for up- and downregulated expression patterns with term description, number of transcripts, and p-value. (XLS 35 kb) [file 12870_2016_782_MOESM8_ESM.xls]

## Sheet: Sheet1
stage transition	DE direction	GO term	GO category	GO term description	number of transcripts	enrichment p-value
T1	down	GO:0003824	MF	catalytic activity	71	<10-6
T1	down	GO:0008152	BP	metabolic process	62	<10-6
T1	down	GO:0006629	BP	lipid metabolic process	38	<10-6
T1	down	GO:0009579	CC	thylakoid	16	<10-6
T1	down	GO:0009058	BP	biosynthetic process	72	1×10-6
T1	down	GO:0019748	BP	secondary metabolic process	20	3×10-6
T1	down	GO:0005576	CC	extracellular region	20	1.4×10-5
T1	down	GO:0009536	CC	plastid	78	1.6×10-5
T1	down	GO:0006091	BP	generation of precursor metabolites and energy	21	3×10-5
T1	down	GO:0015979	BP	photosynthesis	10	5×10-5
T1	down	GO:0005975	BP	carbohydrate metabolic process	38	3.44×10-4
T1	down	GO:0009056	BP	catabolic process	49	0.003792
T1	down	GO:0005773	CC	vacuole	22	0.004336
T1	down	GO:0005777	CC	peroxisome	9	0.004695
T1	down	GO:0016020	CC	membrane	64	0.007962
T1	down	GO:0009628	BP	response to abiotic stimulus	38	0.008441
T1	down	GO:0006950	BP	response to stress	53	0.008498
T1	down	GO:0006096	BP	glycolytic process	6	0.00967
T1	down	GO:0009987	BP	cellular process	103	0.010637
T1	down	GO:0005783	CC	endoplasmatic reticulum	16	0.012615
T1	down	GO:0055114	BP	oxidation-reduction process	11	0.012814
T2	up	GO:0005515	MF	protein binding	279	<10-6
T2	up	GO:0003677	MF	DNA binding	180	<10-6
T2	up	GO:0005524	MF	ATP binding	176	<10-6
T2	up	GO:0006259	BP	DNA metabolic process	129	<10-6
T2	up	GO:0008270	MF	zinc ion binding	117	<10-6
T2	up	GO:0007049	BP	cell cycle	114	<10-6
T2	up	GO:0005874	CC	microtubule	22	<10-6
T2	up	GO:0005871	CC	kinesin complex	14	<10-6
T2	up	GO:0007067	BP	mitotic nuclear division	13	1×10-6
T2	up	GO:0007018	BP	microtubule-based movement	14	3×10-6
T2	up	GO:0003777	MF	microtubule motor activity	14	3×10-6
T2	up	GO:0008017	MF	microtubule binding	9	9×10-6
T2	up	GO:0006260	BP	DNA replication	21	2.3×10-5
T2	up	GO:0006281	BP	DNA repair	29	3.1×10-5
T2	up	GO:0007076	BP	mitotic chromosome condensation	5	3.2×10-5
T2	up	GO:0004803	MF	transposase activity	10	3.4×10-5
T2	up	GO:0000226	BP	microtubule cytoskeleton organization	15	4.6×10-5
T2	up	GO:0040029	BP	regulation of gene expression, epigenetic	58	7.6×10-5
T2	up	GO:0006418	BP	tRNA aminoacylation for protein translation	14	9.5×10-5
T2	up	GO:0043531	BP	ADP binding	18	9.6×10-5
T2	up	GO:0003774	MF	motor activity	16	1.08×10-4
T2	up	GO:0000911	BP	cytokinesis by cell plate formation	16	1.57×10-4
T2	up	GO:0030170	MF	pyridoxal phosphate binding	14	1.63×10-4
T2	up	GO:0005856	CC	cytoskeleton	38	2.06×10-4
T2	up	GO:0006313	BP	transposition, DNA-mediated	9	2.9×10-4
T2	up	GO:0009909	BP	regulation of flower development	20	3.46×10-4
T2	up	GO:0006275	BP	regulation of DNA replication	13	6.75×10-4
T2	up	GO:0051567	BP	histone H3-K9 methylation	13	7×10-4
T2	up	GO:0051276	BP	chromosome organization	5	8.09×10-4
T2	up	GO:0007126	BP	meiotic nuclear division	6	9.13×10-4
T2	up	GO:0006886	BP	intracellular protein transport	29	0.00111
T2	up	GO:0010332	BP	response to gamma radiation	9	0.001637
T2	up	GO:0016043	BP	cellular component organization	223	0.002187
T2	up	GO:0006612	BP	protein targeting to membrane	6	0.002961
T2	up	GO:0004812	MF	aminoacyl-tRNA ligase activity	12	0.003089
T2	up	GO:0009220	BP	pyrimidine ribonucleotide biosynthetic process	11	0.003574
T2	up	GO:0006284	BP	base-excision repair	5	0.00387
T2	up	GO:0006306	BP	DNA methylation	13	0.004154
T2	up	GO:0003676	MF	nucleic acid binding	117	0.004844
T2	up	GO:0016572	BP	histone phosphorylation	7	0.005103
T2	up	GO:0046983	MF	protein dimerization activity	11	0.005769
T2	up	GO:0005635	CC	nuclear envelope	17	0.007004
T2	up	GO:0008026	MF	ATP-dependent helicase activity	15	0.007672
T2	up	GO:0000166	MF	nucleotide binding	284	0.007685
T2	up	GO:0006310	BP	DNA recombination	15	0.008972		45
T2	up	GO:0042023	BP	DNA endoreduplication	7	0.010429
T2	up	GO:0016192	BP	vesicle-mediated transport	20	0.010648
T2	up	GO:0004386	MF	helicase activity	14	0.010965
T2	up	GO:0015995	BP	chlorophyll biosynthetic process	5	0.011134
T2	up	GO:0031348	BP	negative regulation of defense response	5	0.011222
T2	up	GO:0006468	BP	protein phosphorylation	31	0.011723
T2	up	GO:0005643	CC	nuclear pore	7	0.01431
T2	up	GO:0006952	BP	defense response	8	0.016018
T2	up	GO:0007131	BP	reciprocal meiotic recombination	9	0.016571
T2	up	GO:0010363	BP	regulation of plant-type hypersensitive response	5	0.016916
T2	up	GO:0006084	BP	acetyl-CoA metabolic process	5	0.016947
T2	up	GO:0008283	BP	cell proliferation	10	0.016998
T2	up	GO:0004519	MF	endonuclease activity	5	0.017086
T2	up	GO:0035556	BP	intracellular signal transduction	5	0.017328
T2	up	GO:0016874	MF	ligase activity	16	0.018262
T2	up	GO:0031048	BP	chromatin silencing by small RNA	7	0.018768
T2	up	GO:0006350	BP	transcription, DNA-templated	116	0.018834
T2	up	GO:0006270	BP	DNA replication initiation	8	0.020369
T2	up	GO:0003918	MF	DNA topoisomerase type II (ATP-hydrolyzing) activity	5	0.02475
T2	up	GO:0008234	MF	cysteine-type peptidase activity	12	0.027275
T2	up	GO:0006261	BP	DNA-dependent DNA replication	7	0.031046
T2	up	GO:0000724	BP	double-stand break repair via homologous recombination	8	0.031219
T2	up	GO:0010200	BP	response to chitin	5	0.033955
T2	up	GO:0046872	MF	metal ion binding	49	0.034369
T2	up	GO:0010389	BP	regulation of G2/M transition of mitotic cell cycle	5	0.034401
T2	up	GO:0006346	BP	methylation-dependent chromatin silencing	6	0.037805
T2	up	GO:0004672	MF	protein kinase activity	35	0.040961
T2	up	GO:0006355	BP	regulation of transcription, DNA-templated	34	0.041859
T2	up	GO:0003682	MF	chromatin binding	25	0.044141
T2	up	GO:0006075	BP	(1->3)-beta-D-glucan biosynthetic process	5	0.0452
T2	up	GO:0003746	MF	translation elongation factor activity	7	0.047683
T2	up	GO:0003887	MF	DNA-directed DNA polymerase activity	6	0.047874
T2	down	GO:0009987	BP	cellular process	732	<10-6
T2	down	GO:0016020	CC	membrane	447	<10-6
T2	down	GO:0006629	BP	lipid metabolic process	170	<10-6
T2	down	GO:0009579	CC	thylakoid	54	<10-6
T2	down	GO:0005783	CC	endoplasmic reticulum	100	1×10-6
T2	down	GO:0019748	BP	secondary metabolic process	72	3×10-6
T2	down	GO:0019725	BP	cellular homeostasis	35	5×10-6
T2	down	GO:0007165	BP	signal transduction	145	2.4×10-5
T2	down	GO:0006091	BP	generation of precursor metabolites and energy	85	6.1×10-5
T2	down	GO:0009056	BP	catabolic process	301	6.5×10-5
T2	down	GO:0009058	BP	biosynthetic process	358	8.9×10-5
T2	down	GO:0019538	BP	protein metabolic process	177	2.64×10-4
T2	down	GO:0006810	BP	transport	301	4.81×10-4
T2	down	GO:0009536	CC	plastid	423	5.59×10-4
T2	down	GO:0003824	MF	catalytic activity	309	7.39×10-4
T2	down	GO:0005739	CC	mitochondrion	364	9.41×10-4
T2	down	GO:0005777	CC	peroxisome	38	0.001176
T2	down	GO:0006833	BP	water transport	8	0.003155
T2	down	GO:0016881	MF	acid-amino acid ligase activity	11	0.003374
T2	down	GO:0009719	BP	response to endogenous stimulus	98	0.003942
T2	down	GO:0005737	CC	cytoplasm	362	0.004512
T2	down	GO:0009607	BP	response to biotic stimulus	123	0.005649
T2	down	GO:0009628	BP	response to abiotic stimulus	220	0.006029
T2	down	GO:0046961	MF	proton-transporting ATPase activity, rotational mechanism	6	0.007669
T2	down	GO:0008152	BP	metabolic process	270	0.008442
T2	down	GO:0051788	BP	response to misfolded protein	14	0.009896
T2	down	GO:0005975	BP	carbohydrate metabolic process	184	0.011205
T2	down	GO:0016301	MF	kinase activity	149	0.011638
T2	down	GO:0005773	CC	vacuole	107	0.015631
T2	down	GO:0005794	CC	Golgi apparatus	99	0.017992
