# Supplementary material for: Analysis of wheat microspore embryogenesis induction by transcriptome and small RNA sequencing using the highly responsive cultivar “Svilena”
Source: BMC Plant Biol. 2016 Apr 21;16:97. doi: 10.1186/s12870-016-0782-8 (PMC4839079; doi:10.1186/s12870-016-0782-8)
Supplement: Additional file 9: Table S8. — Enriched GO terms for DE transcripts clustered by expression patterns. Listing of GO terms enriched for k-means clustered expression patterns of DE transcripts with description, number transcripts, and p-value. (XLS 27 kb) [file 12870_2016_782_MOESM9_ESM.xls]

## Sheet: Sheet1
cluster	GO term	GO category	GO term description	number of transcripts	enrichment p-value
1	GO:0005515	MF	protein binding	176	<10-6
1	GO:0005524	MF	GTP binding	113	<10-6
1	GO:0006259	BP	DNA metabolic process	90	<10-6
1	GO:0007049	BP	cell cycle	78	<10-6
1	GO:0005874	CC	microtubule	19	<10-6
1	GO:0005871	CC	kinesin complex	12	<10-6
1	GO:0007018	BP	microtubule-based movement	12	3e-06
1	GO:0007067	BP	mitotic nuclear division	12	3e-06
1	GO:0003777	MF	microtubule motor activity	12	4e-06
1	GO:0040029	BP	regulation of gene expression, epigenetic	44	1.1e-05
1	GO:0043531	BP	ADP binding	16	1.6e-05
1	GO:0008270	MF	zinc ion binding	74	5e-05
1	GO:0006275	BP	regulation of DNA replication	12	7.9e-05
1	GO:0003677	BP	DNA binding	111	9.6e-05
1	GO:0004803	BP	transposase activity	8	0.000186
1	GO:0006260	BP	DNA replication	15	0.000268
1	GO:0003774	BP	motor activity	12	0.000381
1	GO:0006418	BP	tRNA aminoacylation for protein translation	10	0.000799
1	GO:0008017	BP	microtubule binding	6	0.000988
1	GO:0006313	BP	transposition, DNA-mediated	7	0.001013
1	GO:0007131	BP	reciprocal meiotic recombination	9	0.001207
1	GO:0000911	BP	cytokinesis by cell plate formation	11	0.001686
1	GO:0006281	BP	DNA repair	18	0.002159
1	GO:0010332	BP	response to gamma radiation	7	0.002949
1	GO:0006261	BP	DNA-dependent DNA replication	7	0.003877
1	GO:0005856	CC	cytoskeleton	24	0.003946
1	GO:0009909	BP	regulation of flower development	13	0.004311
1	GO:0003676	BP	intracellular protein transport	77	0.005491
1	GO:0000166	MF	nucleotide binding	182	0.006493
1	GO:0006886	BP	intercellular protein transport	19	0.006592
1	GO:0016043	BP	cellular component organization	140	0.008086
3	GO:0005783	CC	endoplasmic reticulum	33	0.000223
5	GO:0009579	CC	thylakoid	20	2.9e-05
5	GO:0009987	BP	cellular process	205	0.000518
5	GO:0019538	BP	protein metabolic process	59	0.000525
5	GO:0051603	BP	proteolysis involved in cellular protein catabolic process	5	0.001295
5	GO:0005794	CC	Golgi apparatus	37	0.001665
5	GO:0004298	MF	threonine-type endopeptidase activity	5	0.001741
5	GO:0005839	BP	proteasome core complex	5	0.001745
5	GO:0016020	CC	membrane	122	0.00237
5	GO:0006810	BP	transport	91	0.00329
8	GO:0005730	CC	nucleus	6	0.000476
9	GO:0009220	BP	pyrimidine ribonucleotide biosynthetic process	7	0.00011
9	GO:0003735	BP	structural constituent of ribosome	12	0.000343
9	GO:0005840	CC	ribosome	20	0.000458
9	GO:0005515	MF	protein binding	65	0.001683
9	GO:0005524	MF	ATP binding	40	0.002431
9	GO:0003677	MF	DNA binding	45	0.003046
9	GO:0006412	BP	translation	25	0.003158
9	GO:0003899	MF	DNA-directed RNA polymerase activity	5	0.003444
9	GO:0006094	BP	gluconeogenesis	5	0.003675
9	GO:0009560	BP	embryo sac egg cell differentiation	5	0.005977
10	GO:0009058	BP	biosynthetic process	85	<10-6
10	GO:0006629	BP	lipid metabolic process	42	<10-6
10	GO:0005777	CC	peroxisome	16	3e-06
10	GO:0009579	CC	thylakoid	16	1e-05
10	GO:0009987	BP	cellular process	138	4.7e-05
10	GO:0003824	MF	catalytic activity	69	6.2e-05
10	GO:0009536	CC	plastid	90	7.3e-05
10	GO:0009056	BP	catabolic process	65	0.000117
10	GO:0019748	BP	secondary metabolic process	19	0.000137
10	GO:0008152	BP	metabolic process	62	0.00021
10	GO:0005783	CC	endoplasmic reticulum	23	0.000445
10	GO:0005975	BP	carbohydrate metabolic process	44	0.000572
10	GO:0019538	BP	protein metabolic process	39	0.00117
10	GO:0006091	BP	generation of precursor metabolites and energy	19	0.003902
10	GO:0006519	BP	cellular amino acid metabolic process	23	0.006149
10	GO:0005773	CC	vacuole	25	0.007229
11	GO:0009536	CC	plastid	64	<10-6
11	GO:0009058	BP	biosynthetic process	60	<10-6
11	GO:0003824	MF	catalytic activity	56	<10-6
11	GO:0008152	BP	metabolic process	45	<10-6
11	GO:0006629	BP	lipid metabolic process	35	<10-6
11	GO:0005975	BP	carbohydrate metabolic process	35	<10-6
11	GO:0006091	BP	generation of precursor metabolites and energy	21	<10-6
11	GO:0019748	BP	secondary metabolic process	17	<10-6
11	GO:0009579	CC	thylakoid	14	<10-6
11	GO:0009056	BP	catabolic process	42	1.8e-05
11	GO:0005488	BP	binding	51	0.000109
11	GO:0005576	CC	extracellular region	14	0.000146
11	GO:0006096	BP	glycolytic process	7	0.0002
11	GO:0005829	CC	cytosol	30	0.000269
11	GO:0009987	BP	cellular process	77	0.000275
11	GO:0006519	BP	cellular amino acid metabolic process	17	0.00055
11	GO:0015979	BP	photosynthesis	7	0.000602
11	GO:0055114	BP	oxidation-reduction process	10	0.001861
11	GO:0009628	BP	response to abiotic stimulus	29	0.002277
11	GO:0006950	BP	response to stress	39	0.002802
11	GO:0005777	CC	peroxisome	7	0.005269
11	GO:0016740	MF	transferase activity	25	0.006072
11	GO:0016020	CC	membrane	44	0.009742
