# Supplementary material for: Analysis of wheat microspore embryogenesis induction by transcriptome and small RNA sequencing using the highly responsive cultivar “Svilena”
Source: BMC Plant Biol. 2016 Apr 21;16:97. doi: 10.1186/s12870-016-0782-8 (PMC4839079; doi:10.1186/s12870-016-0782-8)
Supplement: Additional file 10: Table S9. — DE sRNAs in T1 and T2. Listing of identifiers of DE sRNA up- and downregulated in the stage transitions. (XLS 349 kb) [file 12870_2016_782_MOESM10_ESM.xls]

## Sheet: Sheet1
T1 upregulated	T1 downregulated	T2 upregulated	T2 downregulated
13149668	557858	10046732	6956250
14042129	13438353	16158509	10810664
6532252	2311113	11041054	8198922
7864140	8198924	11041053	4334579
19435002	5685982	10046739	8198924
8729671	4375151	11299811	12392223
15293750	757069	11041046	15258576
10587555	2358706	11041045	4334569
17907289	4458500	11041047	1974036
10193805	17935831	16190507	2681089
14337502	17547687	16190506	4191286
15509974	2311830	19582149	6552721
15873385	13042265	3834705	6870209
19218066	14792122	173692	18751351
14899238	2320548	8516653	8109950
1344419	7899338	1650055	1557148
9799764	5057295	173687	15972923
14768461	2358711	3228245	17372766
9604821	16224463	7013091	8213294
18061754	2358712	5448855	18350523
7435158	1484600	15433583	16625271
8274219	11340796	10880469	9306823
7006077	15908716	8198966	4334591
7361050	19166610	19479502	5908525
10765067	8213922	9965030	9715421
17960065	9267974	9965032	19185962
17086427	15153668	2255610	4003020
8708429	9124693	18696132	15131445
17605435	7813472	3122663	9157866
18681411	757088	11041091	12862035
9146700	10604503	17019543	7945627
15369982	4375139	4359303	2780177
6934061	11894762	7945667	4334580
5214523	13688368	7727608	19163230
6999316	3480047	19396383	16273051
13488710	12328167	19533261	6585290
10690045	19066851	10201313	4704468
	3724695	19533234	12725333
	12637543	1084964	19011603
	10790539	12041899	4221425
	11894755	757254	14854542
	757070	9183266	8556500
	5475897	9183265	18455445
	4375148	19482930	6946785
	3035913	17343818	10451083
	13914811	7598485	6526375
	16910950	18681387	9171791
	7574355	18681380	19542716
	11757664	9674415	7618320
	11010453	2909617	829519
	12810218	7404303	10675424
	13732619	8043577	18155258
	12810216	11041038	340727
	18889143	11041039	11661949
	4356080	18681365	1770279
	16912170	3032905	15258541
	14246992	209260	4045306
	13329992	7144644	15896627
	2626530	10547518	4952564
	14229166	16332755	16538383
	14930304	8727722	18948013
	14853985	15653459	9112896
	12978298	10492719	19371922
	16112050	17683402	10564105
	8419807	15380951	14980251
	16533753	6337951	15258558
	12605614	6337950	8511434
	12605611	8727719	13735283
	10788084	1457057	19330350
	10695749	2472484	14748678
	12628164	398841	14913587
	6133896	17683438	17593777
	5087872	13346615	7618334
	14865808	16117740	15222629
	2036376	19337506	5908577
	757092	15003300	15349303
	14796690	15855385	15142477
	11041091	14957315	18350579
	2815832	17683427	5372455
	12605608	17683428	2731687
	16301164	17256369	17617471
	2803655	14947138	11798590
	17061100	19345639	10430890
	15575290	14947119	16973523
	11894305	15553627	18366954
	4414457	15034528	15490846
	1179002	19203377	11479330
	8350342	14947146	17441849
	15440557	19203381	8870483
	16875866	5901168	6585204
	12180779	2303502	15983065
	6772213	14733288	10202869
	14556213	342934	10231463
	2186961	16278708	1686883
	19406129	3661145	7525771
	19404703	11091956	16071194
	7417894	5517535	18322261
	3803161	2144367	1056597
	19054430	2311488	18059946
	9548438	13148202	6533986
	16112040	14787689	1686881
	18397619	3685783	1686882
	12562634	6337926	18106744
	18565736	8896431	3040473
	2671234	6337923	14947226
	16112238	13188164	6585225
	2671235	3567065	7420958
	9275313	2255573	1862986
	8721185	3685791	14435576
	5974037	3567060	19023181
	591413	933139	16404224
	10258315	8096508	7687145
	7735222	6337942	4799871
	11132755	6337940	18818144
	12217799	16923668	9183242
	14952236	6337946	583240
	3130628	6337945	3613938
	12787548	16923669	3613933
	6257254	9847784	3613932
	7922861	6336805	8649440
	18623287	6485409	14842989
	15923133	6856971	16095740
	5645171	998675	17257488
	1911267	11224288	11562073
	11463533	15172614	17257489
	9579204	8920849	15865838
	19414051	14733308	15988910
	15537701	17515932	8586015
	7133038	12534059	14679638
	14049021	16534042	16332839
	9956478	15612933	3613929
	10205887	13227713	15343822
	1835781	5906402	12369235
	13732648	17847775	17274739
	15986644	19395076	6585232
	17607351	12182623	1598401
	12217798	3244228	7180282
	17440767	14937854	7180283
	9928882	5602299	15334259
	3854114	11527568	6585269
	8721173	8059383	8797153
	6676778	12138905	12054154
	3234902	17717417	18818116
	17879838	7832185	18818113
	16803947	8059395	822227
	8867301	17878850	112850
	7587462	7832182	14868517
	954894	13424615	16507802
	11852355	19155720	9095373
	2888008	14446647	7309073
	19414074	8059369	14051441
	15381385	7400002	10697050
	7732033	15895442	6893752
	6647854	2521390	17080932
	1939432	15609365	6710511
	1030558	4085736	17259008
	5196075	2518602	19626767
	17403460	2007827	10145279
	15404766	6637758	715707
	11233821	2007832	16266317
	3864059	8059355	19397412
	8337577	5433230	10764577
	8710223	6295065	18492440
	7732031	14557248	2402879
	10491751	18096852	7985866
	8233427	3942359	5176935
	8059407	14557251	12691195
	3865131	3596105	17746370
	13362407	1149279	6521369
	6663606	19218578	17793775
	1916914	7136235	9020158
	12582681	12145472	19397428
	16488809	12251927	5133317
	5764924	17161429	11162687
	17855515	9831066	8285152
	746264	8059338	11943671
	12508282	15806803	886682
	3865123	390399	1679097
	17855516	8641325	17793768
	2168404	15003290	14102612
	2365669	10427870	13034677
	5902397	15907577	4633587
	2194483	2400514	15861648
	3753297	16158499	7525839
	9533727	3326398	9776987
	9273475	2909715	3485697
	10053200	18525174	6698932
	12418395	15907559	15729870
	3865112	1402584	2029154
	15334259	1668120	16923631
	19418204	18026985	2350926
	3198347	4086768	13671226
	9570186	1167446	10764558
	10013161	14948819	16021264
	15030648	14948818	16717895
	16152740	18026976	8888462
	17429264	17132626	9481839
	7621542	8914438	18237874
	15769623	13632900	6864871
	7570308	2688917	14002090
	5600384	14995900	14530938
	4437781	12688680	16838049
	4039567	11834750	15233023
	18366576	5818026	12111515
	6055090	9128890	18582476
	3032905	8729969	16144871
	8298562	15049660	18059912
	5686050	10576565	9376822
	17712563	18241199	3040497
	3865109	2847035	4733559
	7071626	14713825	16203159
	5098060	15978336	3762297
	10355686	15557780	8848367
	15958816	6951076	2023976
	3700741	5815031	18252124
	9532464	2864764	4873450
	9532463	8729934	11558505
	18438193	10712083	18854277
	9523028	14427509	6126914
	3749879	4340076	172037
	9709563	6887498	19397432
	16006422	5906460	3490801
	9709561	7013128	12691137
	6641599	7013124	9797183
	19544572	7013126	12437005
	15433246	7013127	10644906
	11619182	933061	12993293
	3865048	933067	16922126
	18928006	15387982	18092463
	15710645	1685864	12691136
	17773854	15349121	18623635
	14618299	12138894	18854288
	9709568	7688069	11480838
	9714157	5560649	16060581
	15104628	6814141	7610093
	15627258	513143	15871145
	12556888	13340675	15258506
	19257967	5276302	7092201
	240238	16366912	668235
	7141363	1173426	6750955
	8476655	11189045	19242629
	9151850	14806835	4334607
	320654	15609404	907958
	4330890	7013114	3207666
	17297877	7013119	14856770
	18098651	1074961	8727797
	11719005	7013104	15336413
	9709557	13991697	885556
	17854737	15172678	10441266
	622034	18920202	16502218
	13234391	6085197	5247723
	8051064	17372948	15136947
	1563597	15984397	6411525
	16374574	18970777	8595503
	14121719	6511771	8777761
	16717883	18891586	5133394
	9787490	18082948	10359214
	16294540	8626204	3336707
	3924422	18043092	19413308
	2008181	5785359	15603416
	12978309	5686033	7169499
	15309025	15467898	19413305
	19180818	18891592	2436954
	8803166	757056	16980057
	19180819	10874082	5485707
	16726935	15908716	14052491
	17266777	16155695	14052493
	11986700	11692236	15946790
	9415391	7688484	4334625
	6368826	18890241	18749355
	9415393	129736	8765308
	2167620	11543562	6232971
	16206596	11543564	15588147
	3975459	434146	9886854
	14785339	2473881	15258514
	5050448	14550053	6750920
	11714984	14550058	14650334
	14134524	10803655	16238699
	12343572	3363809	4334637
	12580848	16078759	8151027
	15248777	16078754	16618505
	2974490	15854090	4334631
	12343563	14077217	17546715
	14332186	16935934	19437414
	14121733	16078776	15216910
	2674399	8472291	18338299
	17902454	8472290	254625
	15081390	12217799	18188158
	16491437	8729654	6232920
	125285	13159235	5826905
	12559469	15222431	18823157
	2336376	1911267	10347722
	12566789	15222438	37457
	1702189	6347753	18245485
	11836055	15500370	16618516
	13558738	8721848	16091261
	15366714	12217798	18772748
	15078683	12217796	3568592
	3865097	12217795	15126079
	6471461	12217794	5605427
	10795300	3311138	3475546
	1210035	16478959	8837375
	2585174	18719253	5027732
	1827389	5823401	18338291
	15627248	14854728	6900326
	10053195	15082661	4566261
	8496294	5859609	16923632
	16374330	6525444	3568598
	14923838	5112941	13267170
	12487149	8245071	18696202
	18894880	728207	6483984
	6670292	14854739	6883122
	18927306	1135236	6602879
	2919032	18727448	18338285
	5784337	10736319	1963096
	15099529	15419060	10883110
	8483755	1829676	14942188
	9415356	2953599	9683607
	17076252	13958764	13810346
	6682621	7140522	6141950
	10053199	4331601	9126667
	2353298	14557115	3843002
	13617398	15222412	15772195
	3977471	16188644	6585182
	18576378	15769623	4996307
	16374322	8472289	6286117
	286179	8472286	16850241
	9274061	6343414	16850240
	9439198	5686050	7221750
	16293144	1300095	18937141
	15571644	1088740	6705427
	15766261	15037265	5804670
	16759116	3753074	17389951
	644566	11008632	9933796
	10363744	11689699	10014710
	7037896	15500403	17940603
	4330052	5772783	7221748
	18722078	13384518	17672258
	7026734	4355421	2241710
	13153224	8051064	19269253
	1443506	7741353	16828883
	8255525	8760883	6369681
	2334983	17118422	6038022
	2970040	18104304	11369660
	2334989	14943470	2925667
	14851569	4295123	16303830
	10340216	11689688	16881219
	2126133	15667385	13340681
	7026741	9191249	5787907
	11324589	9191248	14773952
	9673051	2886234	16626433
	342934	14225881	6585159
	9673058	18126878	18125339
	8695770	3458783	18532538
	17982909	12217775	9585370
	6736751	15589444	9575751
	10261060	4778844	6216398
	8459543	5327031	4224231
	12643883	15609501	17189013
	18015161	18868197	7503768
	15379881	5442957	18338301
	84228	10508231	9292472
	18203682	331098	6750844
	16503497	5784337	18350690
	17078947	15667333	2822518
	8695760	15524981	4267755
	750083	8634087	6373609
	12491863	18868181	17516583
	256706	7909750	19269219
	10261052	10803613	19509379
	17614214	4192404	15012836
	7824422	19225302	16881224
	18894380	1311074	3834645
	8869016	4187137	13775934
	2847820	121098	4480965
	14424007	10803624	18893363
	6754288	10803623	17718942
	10990230	18896900	2233551
	13384541	6736751	19240528
	1453995	5905264	4334646
	13663677	16253712	6262283
	5081718	11714560	4651425
	17163131	4702017	18817195
	6112245	17614214	6413876
	17598538	10803646	11413909
	12553940	11161372	18312892
	7698077	11543578	368655
	16387182	4078019	16617192
	12055198	15172538	16372183
	16011010	15048462	16557743
	1126561	13384541	7047924
	2933026	13384545	5539770
	13384550	15172583	9590736
	13663663	5747187	19578088
	8695786	6124195	7220214
	8695782	6982142	7133175
	2501034	13384550	18681283
	3990941	7963609	9458880
	4746805	11561418	19592539
	12504489	15172598	15042780
	12949938	19609670	17068246
	3568598	3514959	10747005
	1665162	9300514	10747006
	13267170	692287	14748597
	13663654	4497571	8673285
	6616974	13384535	19174167
	16383666	19301852	8585283
	17009199	2239142	807191
	13408230	18891494	12466188
	10990201	8909386	5210469
	4997994	763843	2947901
	9449745	2679002	11931549
	10730544	17012287	2947904
	8071787	788845	13632864
	11392707	8781058	18593167
	19348504	129802	11340835
	9532511	16033047	18555989
	7888069	4998750	18982781
	8461944	10803572	14521676
	13618052	7451097	16023350
	12504465	14861771	4366573
	16625956	12043814	6870372
	17486429	15522836	6523483
	5868994	1740879	5817231
	12868249	10803559	15444818
	13131458	4695879	18092501
	10166103	15765327	4273400
	16659874	12993550	19185805
	6685635	11543685	6585145
	12392329	6002668	17891696
	6754799	3327195	9737809
	2033616	15038854	10563180
	6885665	15678372	16501177
	3576449	3641741	6585131
	6885666	17628127	15819772
	12292152	9817773	16973611
	5887711	13924571	6585139
	3595321	14571415	15908695
	10557813	9839727	19089233
	10272790	10456811	10923113
	11593741	19155578	8721951
	308083	10860497	16557766
	12324281	16872559	7430317
	17551556	16872557	6265743
	10795297	7724096	9112900
	13647428	10452014	11329220
	4651476	10114524	18202657
	763843	14570308	15818381
	6685659	17151762	6585111
	15271300	112769	889973
	3808363	2709942	9016963
	9757193	16872581	8798356
	7929673	18868311	8556494
	14281629	10452002	15296693
	12969054	4220026	286770
	3836734	16055373	10492617
	5744733	14183944	10722980
	18638148	18118179	8556490
	15122581	10576720	729393
	15429760	16252961	12181527
	2778027	16872576	7127838
	1602036	594934	17739948
	7277614	6523205	15127025
	14255595	939534	12626458
	15455749	11396632	19102142
	17018238	18868341	1440766
	1329859	112701	14332431
	10788818	14105802	318026
	11105167	5214473	286799
	15103540	939544	15607847
	4594919	10202523	16338762
	2417941	15711987	17746260
	3761400	8475697	18862978
	9843963	9646656	18997610
	18001532	10782551	6220219
	7905707	11396640	5028709
	3267621	112711	9172995
	16518371	15156244	15661466
	8711128	19023086	18139147
	11402093	3524928	6651154
	14354600	8475701	18743082
	10789314	11876471	16097831
	18438932	15234825	17793849
	7725186	11660442	1011520
	5835656	9020211	14799387
	3568668	15854106	16635858
	10279155	2379772	18307884
	7725184	4874848	16061759
	13647467	4621294	17018096
	7033791	11194134	11556180
	7301620	9690075	3935232
	9228914	249702	3717184
	11071822	10330658	15638438
	15642008	8822178	15127001
	15510766	3672092	11964400
	19620775	6117659	7273979
	17060993	9931126	16200174
	12655755	15729512	8988975
	2236972	4043785	19214227
	14955674	19026257	9302966
	8059369	4034284	18924813
	17957485	16500268	15804668
	14485308	1093057	6510490
	5582403	18242815	3940309
	12868273	19162204	17793852
	12868676	8165374	18413561
	16726889	5898738	10728984
	3761419	7655316	17860016
	12868271	15805937	11799511
	14019683	17040700	9424665
	13576216	19473394	14620561
	777861	6197223	1909727
	12868278	129770	3156502
	15609365	1432857	2574771
	15180101	4549116	19242718
	4637170	1173631	15322518
	8059377	2803761	9544090
	12868669	15987626	3485710
	13556663	17462519	18743016
	8463926	15829351	19269197
	1902574	13936900	18685789
	10795224	19437713	11226449
	16340098	1173610	7409300
	11340804	8914278	2864727
	19507189	15854115	7392751
	9218880	11449084	122216
	16629891	11481677	3239170
	8695726	16316249	11031772
	9235586	10514740	11031773
	14571415	912626	543251
	12654831	1400117	6527902
	12654833	9659248	16685878
	5909972	15860137	1106570
	9106520	17935831	17019489
	3652913	19134367	8704898
	10133046	5127121	8728439
	8463915	10319046	10542277
	9258262	7525302	794435
	11340811	7899338	18372524
	9258264	14797679	18854323
	11340816	4515609	14072065
	814032	11710895	657376
	16708743	1255222	12090003
	4403845	9264136	6663399
	9235598	2569824	12830151
	5727811	18259906	17018027
	10452014	10348875	4371642
	11954875	2619343	3091387
	9518745	16247764	16506409
	10452015	5523094	17018026
	1592123	5854827	4555450
	15325936	9761363	18781002
	9518741	4743943	11369732
	9161988	18749826	18058628
	4799012	33061	9645841
	11340825	8035254	17841422
	9420032	8780075	19329305
	2674400	4412793	17999168
	10788894	13942708	18036828
	10452009	17869427	6944084
	16367026	2529027	15918256
	10120284	4052756	2024839
	2875731	4803225	15772058
	8786739	6434128	3212965
	2053272	10606697	8168519
	6905490	15458584	8774655
	8076365	5645967	9817829
	17211455	19414065	15772060
	2577284	4549172	5972595
	16914356	17546338	7786856
	1589657	17554907	7138908
	13616826	19414074	18372487
	8464077	16301113	173890
	16701941	15328399	16974870
	18374964	3372927	9124281
	8786748	11009515	8518587
	9697715	16725445	6812936
	18000917	2529081	836158
	7301479	1896388	6276536
	14004114	4845810	1094205
	8043821	15166573	6533316
	15444818	9451258	14798521
	6755131	2619319	18058638
	5325914	5124431	19269341
	16557039	12882778	7961434
	10120759	6255956	16281050
	333749	9587943	9759707
	6194811	5640263	2731840
	13745081	17554894	8597362
	2986888	3266361	17407440
	9615076	18709071	8893320
	18484664	12096104	14930304
	15148865	12096103	18794622
	6759620	15293766	2737854
	11820322	3749885	12369432
	13617318	18554584	13596321
	13265789	12487110	18767831
	15018006	18695509	889652
	6977743	2083361	15258351
	5482258	6812334	2368650
	1504413	7119095	2036376
	14578984	18695511	9156030
	5541132	12364913	9932044
	8690688	6812327	16079878
	8092040	8514052	9508078
	4366326	13777679	7503643
	13868476	12487140	18622384
	18558221	2674882	15772066
	14765774	1850847	8612521
	3519831	16020921	5087837
	10795256	4923484	14907186
	12136532	4923482	19403858
	17916156	16628257	17040738
	14224415	3350651	7234163
	16364486	16364335	6264549
	8489739	564537	7231511
	6087888	513496	7347662
	16228862	16414003	17542655
	17084998	19026504	473136
	541732	19323944	19609737
	11463589	16192153	6772015
	10909330	16414011	1121402
	8768213	18209348	3886648
	12978142	3266376	8487320
	18020739	1896402	11135459
	18026976	6811232	15776254
	15222051	14255639	14775850
	14614117	14255636	15806720
	2357569	15823295	6585487
	11866093	15047179	3808602
	12191204	7737391	19592624
	14561722	13630320	17954540
	780323	13630324	17259220
	3451665	3313514	2082022
	2469907	15823269	7431731
	12929969	14786602	934031
	15930898	9609511	4358022
	612634	13294206	6547041
	10219135	15823276	14613961
	18011998	15823270	15078788
	10194010	506820	12369437
	11660442	13630301	16668663
	14351208	3277189	14529614
	3944521	15823251	4358019
	6688035	18715618	4358015
	15127449	13783438	4907158
	6959761	3958784	19251290
	16506653	15823262	15332112
	16338762	13901907	12369444
	15352979	14472891	18096775
	772192	14091978	10860376
	10175766	9898004	16695361
	4127961	9898001	180628
	8685995	6283872	9293889
	17317373	15823244	17581187
	15457485	12978193	14944198
	11649428	6433195	19164565
	2544440	18094153	11527291
	16587626	12638105	17581186
	14885710	18742312	873692
	2688917	2385556	2838958
	15380398	6528495	18531112
	12632536	5124350	7221443
	11425855	12969042	19300155
	17996857	3178898	5509971
	15091464	3588485	5784261
	14995900	12969043	2303290
	6131403	6109179	2303291
	12642890	9549868	15578401
	15127433	12978186	6493120
	13256461	12969054	18132298
	12576377	14255593	8771939
	9415403	9549858	15259878
	12652335	14255595	19359257
	19088129	15771084	6585467
	10194036	510599	8043775
	12652338	7314633	16152740
	9415409	18487982	4634803
	12576384	2520455	19276580
	8813222	6449771	6270944
	83930	8521774	17177173
	2357571	5507924	6585452
	2357570	6433178	2558311
	8852212	10047716	106338
	12642884	18742335	14128479
	9369411	15220895	17219703
	8037464	7726409	12112881
	10130328	16612152	2556119
	10219186	14875662	14128480
	10874671	2947515	17300989
	9378823	3698317	18926270
	1050826	17999033	3763914
	2276287	17281889	18607232
	16494258	15038600	16266127
	11196208	1181442	3763917
	9809284	6298953	2997058
	17726873	16414014	18778303
	17726877	16414015	10915243
	2270545	1339299	2686821
	833511	7314684	11097352
	15175782	18304181	6585408
	18560745	333750	19344323
	13085626	16538005	16571373
	10207911	333747	15988643
	1057839	12769960	10927775
	18241199	16538017	11097349
	5621624	11096339	17635093
	14653273	333757	18633220
	17973452	18080459	6841370
	18838137	12642247	18456835
	16087428	8347545	6262639
	6789782	18305287	9941862
	9378825	15856599	4737576
	15304368	9161958	220944
	6789781	14875672	3206658
	10207908	2357544	10822962
	2837339	12978142	15078679
	9378829	2357542	15677242
	14328323	16019759	6848538
	18576420	2357569	16677493
	1093057	5136918	15078680
	5016895	2357561	6900126
	10604499	14832403	2341675
	13059154	17832191	15078684
	6239220	772192	18771415
	669632	1569193	16810348
	5093572	874720	1282607
	2270565	14175750	18771414
	18748851	19088129	787356
	2270564	19512659	16656095
	10892941	2357571	15379636
	9319547	3640480	9436643
	13858312	15550060	6482647
	15269215	9232380	1730512
	16345702	3597747	18582202
	15146547	15810399	18582201
	13888847	105136	4005043
	11651223	15054072	15855134
	2651951	8848093	6202839
	18703818	8217234	3550686
	17962418	15644391	7148774
	3267555	14986745	19071057
	16546541	3312135	14399629
	19239408	15588671	10239942
	15450920	937110	19269282
	14620561	4711757	18298999
	8761921	19252427	2434507
	19032333	1106956	2434506
	8852042	1878434	17407502
	16616988	13200763	15164179
	17314774	19252416	7151800
	10724265	4264670	7019738
	7094092	12722819	18395523
	14449487	3509920	13785855
	10399483	15551139	16097768
	293015	195161	19366184
	3750076	15054071	19624717
	8306246	15054051	9843010
	16383737	19248600	4814820
	4191054	13659005	2645357
	2841033	1902434	2284578
	7428247	15054060	1908595
	7428018	18344287	9517990
	7956727	14906425	2284575
	8409792	19162020	10764747
	10347027	4959011	16266179
	2878502	12969068	15322856
	19065183	6433200	18203681
	14561784	10309632	18203682
	2271160	12487097	19107294
	5917014	7950220	3588757
	14121697	7353877	18749139
	6894362	12969083	19322253
	12347117	7615457	19330509
	15735983	397192	15428529
	15656894	13438353	13507418
	9362751	2358706	2159498
	12588200	13438344	3423769
	10992140	2076063	3423764
	506922	3357416	13769249
	16923927	18305311	16029972
	7551728	3357413	16245301
	8704898	19151648	13507422
	6754867	2358713	16266162
	10194051	2651771	18380734
	15621452	9536363	17546983
	701834	17855521	15180886
	13304922	10141141	10835052
	3267590	15233643	17546984
	12969077	15233642	16130802
	7283401	13992046	7907478
	11912589	2594432	15075020
	8019303	18305341	16959286
	2522110	13683857	10492577
	8019302	14827049	3350443
	14810573	5575617	10680500
	9413567	5420964	17856595
	10137210	10803259	7365558
	3880941	12978298	15092379
	16696863	10808599	15514179
	14906425	3588373	18624567
	10194057	3032707	5722202
	13416851	7131164	1764091
	16379274	2991757	17457990
	11524911	12978258	788817
	17725138	6522683	6328190
	6420890	2607863	7151798
	5492890	14817502	8356909
	17280610	19006427	647876
	11449084	19093393	18382019
	7310181	9956478	18171626
	4380283	16158790	6885665
	4301926	15091228	6885666
	17189891	1432587	6885663
	15165414	17070511	9365900
	8171732	19614146	15827956
	2144437	2991774	17334221
	14628739	6922319	16600565
	18905114	11016553	6885668
	6688057	12978286	11675712
	14383576	9956491	18452481
	18506426	2984842	11675710
	1993696	3204074	12422055
	4892778	4607456	4258158
	17972939	8432788	7173380
	2803735	17855515	18464683
	12427866	17855513	8683891
	13322380	4189760	6733457
	13711436	15716492	7169339
	14561730	6780609	15085902
		3058758	7169338
		3368301	15258429
		19412043	9028886
		12978229	6350310
		12978243	19269432
		3597772	4206642
		1259220	15258420
		3362367	3851362
		16656952	17749492
		19135643	15879899
		16695831	9636402
		5875258	2212906
		15071859	8578667
		13991575	10997391
		2627209	6852690
		15320242	15258489
		15104628	15258488
		5789554	3168727
		16586852	16965057
		8476654	8781036
		7618954	1877951
		9993561	1877952
		16586859	15773801
		8606509	15948604
		3350868	15258490
		1447568	571411
		2333262	9119101
		8487812	18321028
		1306380	6705675
		10812388	7295197
		5971465	17843729
		8476670	10259145
		12978309	15295278
		8474531	15985483
		8474530	15671085
		14990876	15800607
		8476674	15082762
		8476677	15661609
		11367108	10066050
		12066569	8073164
		11714984	6619131
		6609491	15188877
		819846	6585398
		16586869	16343676
		6550303	6227672
		18646729	14764818
		16586863	15127197
		18927306	9846130
		7213205	3636925
		16586872	19547350
		16586873	555957
		4521719	3636921
		15766273	10348944
		15766267	6140616
		3092676	18063776
		5907213	14450940
		35033	6227667
		8915252	3583491
		14506904	1267757
		18503167	9371167
		15766261	438232
		5954294	19583330
		5646154	515375
		16012931	8463206
		8915265	6586492
		1646031	16048135
		3942331	6301640
		16012933	2913732
		16933336	6585368
		6227033	17258891
		1306300	17695451
		16933327	1953289
		9839095	8043673
		8987936	13919583
		18240180	3325013
		17613188	6199498
		4349240	4565264
		17855496	18682558
		14347634	1590951
		8734455	9293796
		1906582	6755131
		4077395	14839799
		1255048	14839797
		8915276	2233334
		8915279	19269400
		15555177	17889080
		15947686	17695461
		8915282	2913722
		4840333	16415450
		8915280	17400029
		7955854	6710433
		1268803	15857437
		8072047	7763391
		4690711	9111675
		4793736	8082997
		12292151	6139232
		8072058	6741210
		506994	8256648
		17320968	19450672
		1950822	9977788
		19473716	7057317
		1950820	15602099
		3485000	14828075
		14532678	11447066
		3412149	18344981
		14436375	18118134
		3267607	7226948
		16685271	18125173
		7079069	15650865
		14436357	2427263
		4480333	14818939
		15551327	10035843
		10359926	2913709
		6534931	12977286
		3761404	8197775
		10974343	8616912
		3761400	6697566
		2032327	14527573
		18124102	2702268
		3267621	9087864
		706545	9087865
		19434081	17875150
		4726888	8165315
		1322435	38842
		1800003	15582375
		10974361	8165311
		6031976	14775685
		14311842	7306257
		2681375	5572307
		10974351	4567414
		2681374	6794057
		1755853	8197779
		10974357	15192555
		11368766	8197778
		2681370	18751710
		4042698	19476813
		14127314	16253698
		17178672	5245198
		4408431	9045944
		14802504	15078594
		1554088	2514275
		16166155	1134548
		16166152	14805533
		5951098	9644436
		18698959	12066058
		9765578	4778711
		19023464	5350238
		18000917	18179969
		15756938	2707768
		8683463	16266004
		12627741	18406571
		7819441	7142139
		12627738	6336742
		4726804	4288524
		10613146	13126617
		4042683	11366156
		19023495	13126616
		11083959	16161978
		1389606	7532380
		213124	19507242
		16093861	10130328
		12929969	7532379
		1980729	11542137
		14181134	2489138
		12196499	13272642
		16506653	15004154
		6297470	6086408
		5351367	17845973
		18134785	11049317
		15159084	17029148
		2752748	795764
		12692162	11754618
		19023442	7222633
		15293673	14399509
		1123941	1300006
		11869404	483693
		8615823	16061955
		2837339	14211564
		938947	6900251
		5209471	2460123
		13446095	11931263
		1903796	14908743
		7611042	16086559
		14906206	7390920
		15004574	8616908
		18160298	4555650
		13901881	18566859
		4784409	6139308
		18851445	14454118
		3267555	14908732
		7834996	11565615
		18854173	7243966
		8584405	16023620
		6923559	14454120
		19018083	13807384
		6439972	9609437
		7691339	7861172
		16505510	7253068
		392759	5428878
		2751224	8683943
		3267563	4509582
		15774510	16266066
		3267594	16692182
		18276897	17294787
		8072018	15138909
		3267590	8987651
		8072013	17716534
		1347924	1360453
		8072044	14883536
		8072046	5905373
		14786506	13775675
		3256920	12941499
		12433623	11565635
		4392844	11565639
		13161222	11565671
		18649871	18927691
		18296685	14995704
		18296686	16024729
		1564444	19027362
		3428406	6568540
		15509903	13785979
		19316021	6636487
		4000655	18598883
		6174416	9232162
		9583232	8789785
		3582949	5898775
		12433619	6674106
		4659431	13785981
		9859346	15011494
		12301053	17325536
		10247636	16090098
		12858461	16266016
		1639251	15384893
		5401942	2500580
		13753722	18420626
		8072570	3401783
		18609271	16807687
		17718041	15093701
		12301043	5042906
		13753714	18379472
		18296691	4191455
		18330295	7565204
		19561599	7351487
		7117336	16857519
		1639277	6852737
		14556213	12579132
		15017997	844258
		5846339	5945349
		3123203	19454813
		5334282	3574959
		4373824	7196777
		4326797	14331142
		634616	6989259
		17199052	2803722
		8721180	15987661
		15293304	7805284
		661380	13785938
		14604703	7805282
		8721173	15336525
		15911999	15336521
		14070333	10905872
		8721170	11579452
		10947601	15765293
		12235029	3295719
		1639239	10730490
		5846302	18607313
		12669272	2803734
		6647852	3645064
		15790848	19257854
		6647854	18230338
		1203753	16011975
		1980834	8276260
		19041829	14015296
		3065142	13726857
		1980858	14015297
		8721167	7474070
		16952942	9597420
		11646382	6884679
		7328754	12655681
		634629	9509366
		13651344	3585178
		166157	8047660
		6128032	14855628
		8317903	3597599
		3566351	14855621
		15627258	2936700
		15627252	2311830
		6417242	13663133
		18271962	13663134
		14839287	11184657
		14839288	6420405
		9162004	9126169
		1644457	2936703
		19180818	17071325
		5098098	16462846
		16726935	10365109
		17266777	14390407
		13129784	13438133
		16450806	16679898
		12559478	15332393
		18271938	17063319
		8164948	10803032
		12559475	19297290
		18053754	619467
		12559469	19297291
		12559465	16251325
		4478077	6420425
		13558738	15163334
		14077893	5276056
		2946425	14042129
		3269685	16779445
		18271954	18742200
		14489910	10091779
		15627241	7138720
		7940368	917903
		6104218	16503782
		15627248	19331460
		7940360	18194033
		18271942	19443413
		8852594	2986718
		6230736	18378044
		3506997	16204212
		18173895	16694423
		13342887	10892441
		10770230	13865399
		6107264	10052427
		15509993	14878582
		12559434	18305104
		18599631	16301166
		11789231	13955482
		18599635	8764219
		15509979	82701
		321018	8715664
		10261061	2307884
		14455770	17960353
		12390974	1686418
		18187060	17960354
		11789248	2897995
		18995322	16627128
		17702079	14785085
		19316024	3368519
		4520908	18532022
		15398940	7230661
		12909396	7230660
		17702085	2023445
		6519778	17515438
		17702096	6739854
		19316048	2897993
		8809277	18793798
		3785406	5704087
		12559414	18793794
		330538	8610757
		369429	13948140
		5049563	1232848
		4628960	18895115
		8582317	6892601
		15398933	12498062
		1894721	11172136
		4326851	844325
		9103444	129982
		1458106	16330161
		8734570	16330163
		9869414	18634572
		10743274	6957702
		10743275	14042157
		17777772	16723341
		2358680	8896851
		8476597	12888495
		15271300	15343447
		18592442	18850085
		18592441	15857946
		3194021	12567101
		8933459	14785038
		1357175	15917303
		6502674	19225493
		10121562	6739896
		6685934	7712689
		3422866	3757198
		5220401	17336592
		8463926	17445617
		3748477	9328800
		8463915	7140349
		9859428	9636937
		18079582	17404285
		7484613	14785033
		2428984	9435327
		6540669	16073725
		8464077	17281789
		17183026	15811752
		2802075	5793531
		1102724	15646447
		18484664	10890133
		992627	2550079
		1932019	2550078
		1059758	2467656
		4326883	12621646
		17183018	2123223
		5675912	4412727
		4326878	10891336
		14765774	3161405
		18070611	14855610
		14765790	15767996
		14765787	16205721
		14765788	6175028
		13431765	5972350
		13431767	19627884
		15310436	13955404
		13110983	15958816
		13110985	6493394
		13110987	11059361
		15464374	19033285
		15279933	18210859
		6252226	16489180
		10472823	6841119
		2227659	18855358
		612634	4437287
		19626076	10359698
		727162	9178434
		5145788	13882543
		19527201	19486315
		15617935	6584158
		12275934	6226208
		15663723	11183196
		9415407	2197889
		15663727	1903446
		2951181	17284487
		10458489	3172034
		10381094	19486323
		14481305	10297373
		17471195	16560825
		17356578	15775412
		14765803	3446187
		15617994	10874789
		8151938	19015002
		15617999	19015000
		13110964	13748902
		13110965	6226224
		573018	10874797
		6563915	3785901
		669632	6850725
		15370463	17099215
		7475028	5819044
		4757296	2887996
		7475026	15221939
		13799011	6584166
		19146278	16265244
		14765814	6584167
		14765816	18958052
		9809278	7051612
		1150891	18454743
		15655749	17155434
		14249374	5823175
		15655755	19018135
		3717951	17372306
		14904678	17372304
		5091273	6395169
		16450735	18966692
		2271160	2345471
		844806	9016399
		4383269	15958880
		19561613	9016394
		11112949	1558292
		10360654	8820232
		15430267	7093398
		13452273	16505245
		13816254	16505247
		4950397	3201323
		14904691	19252555
		14904690	7036592
		8590798	5943652
		10943207	13364984
		14595657	8820247
		17777724	6584100
		15032483	12035976
		18054745	13364986
		10346270	9570885
		15430259	5864425
		330415	11938915
		5985345	14098001
		5147891	18097397
		6519661	15437909
		3717916	6485897
		10346257	9755004
		3104724	15871542
		17189891	19486334
		17777741	9839254
		10346268	19486339
		10346263	3574848
		5706676	19486331
		5839024	13364978
		2552775	718449
		9638504	19486349
		12308191	16477689
		1458046	17739606
		5839032	17739605
		14993520	4963199
		11894764	19486394
		11894762	4367057
		1197410	19384946
		3999276	15093205
		14899290	1017735
		12655472	8882509
		3576367	19216041
		6288141	7531574
		2695416	6485877
		3930310	17433032
		4758551	17960337
		6479701	15243235
		6400453	19367044
		539402	19367043
		5474609	9371412
		4758523	16666260
		13557868	17884443
		10396304	355258
		18088728	19486370
		1727907	7712712
		3063394	17960314
		18397619	10493481
		8679228	10091668
		14528978	9681743
		15663880	8849046
		807882	11014556
		955277	9087943
		15453255	9087944
		3439564	19486388
		7484926	8427720
		2196401	17433043
		15431410	5185543
		13258388	2605851
		11263473	6412619
		15031103	16517579
		17574905	18406688
		2480028	15755653
		6068677	6373288
		12286661	12628892
		3864059	17433074
		14937239	8916957
		10612630	3280036
		2691569	18928618
		18481327	18406684
		1755288	18453672
		6935430	3820502
		10414648	1897557
		19517490	9892393
		8892720	15775408
		12966301	7764901
		2374522	16618920
		8317712	10259640
		4357592	2687090
		1351316	18885976
		6996804	9364077
		1755297	17400580
		6958677	4997994
		6943312	19361727
		19588084	1683193
		16713231	19361728
		18689141	16265287
		5048549	9227254
		6126357	10673752
		2693274	16617410
		7033184	8174011
		11853490	9724747
		715084	9724745
		11531997	10138993
		11531998	5589019
		18811013	15645010
		1124394	8497354
		16713260	1436590
		771824	15148252
		3158131	6736277
		18668734	19258076
		2585174	2269643
		6126363	4770932
		5654634	10676612
		14248409	8036290
		19208431	13304320
		16713280	18836963
		9415740	16818970
		6032020	15078860
		6011239	17075882
		1632620	5589034
		11645144	15774717
		12643883	17749204
		15027154	18452624
		3930292	8941180
		10753029	1880538
		16866094	10032733
		14899219	17725785
		16752759	10358279
		14899221	14818711
		14899220	2644665
		16852277	18932636
		19588033	8373039
		13887143	5589044
		7590404	9749894
		844930	10358280
		14899239	15429760
		10171612	2318063
		903016	15032040
		15752030	19134253
		15752031	10788818
		15232507	15013848
		5334532	8947625
		13982022	7799401
		19007506	16627017
		3714722	19545553
		2085733	6841083
		17393821	5589051
		8385365	16779595
		4373941	5589050
		7974613	6841080
		5562238	16656201
		4624631	12638142
		16382597	6591434
		8385361	15763940
		19338094	14914522
		8021752	15327183
		18165370	7174257
		9814173	17116814
		4339754	14748164
		3714703	11396837
		9814176	8682113
		4594945	16182851
		18691623	6750472
		8385329	15986332
		14281629	6230220
		9814183	8955936
		8385340	2713481
		9814186	5197255
		3019159	6225189
		3422626	14733772
		17312006	9558227
		16852238	6230219
		7338474	15233555
		11625703	15344822
		2332671	13490143
		11474843	3485220
		19471990	15005835
		11474855	18133898
		7078390	19478570
		3428753	2116352
		19441772	3786862
		19614649	16467792
		277545	8820224
		16852271	6015388
		13234552	16252335
		15774120	16980563
		11308005	10795490
		14881406	2479268
		17413964	10613381
		19555996	18622040
		16784415	8681537
		8350025	15521116
		5016584	15040264
		3640233	8683681
		8890558	18383752
		3610045	6351248
		4829291	13791627
		9697715	18464470
		6501803	10933354
		11648521	17690501
		15774156	1136019
		15774150	7387492
		15684181	6226280
		4579845	9792705
		19613580	15994108
		13074509	6200849
		19555983	18393004
		12175505	16642852
		10126188	1896483
		15327423	1122205
		15774136	9602583
		19555975	10066248
		9959047	15148266
		6209212	17334445
		9697667	8626322
		2197948	16033295
		16972715	6653745
		2438183	3893950
		9697688	16655122
		13133818	4633810
		2197947	10792245
		5769847	5254864
		9697699	18833914
		3559742	5254862
		15790674	422150
		18112295	4410596
		19084153	2068789
		3265118	4566562
		13163336	7524399
		18331010	623173
		982595	16807432
		6142756	6484600
		19290473	16033311
		3906619	16034843
		19558890	9124800
		8756433	2701900
		2004072	2469907
		731504	18554473
		17682428	5446319
		7298351	16934134
		1933958	15069197
		18331003	16033305
		3034604	15971087
		5177590	6169029
		10789234	15127444
		18177775	10642471
		16524048	10673608
		10789218	18597958
		9323676	14039016
		612442	11117357
		10789225	17033515
		10789223	685261
		10789224	18176058
		11538831	17025183
		18177764	7532990
		19608996	16839010
		19249465	17710324
		18922409	8552513
		911325	15984987
		1386816	12090446
		18223340	11628758
		1297088	15036465
		9778608	14068975
		14455641	17672740
		9028033	16971052
		17631629	18311811
		17986266	10828734
		16479513	13807133
		13970508	13807134
		17953968	3684369
		12703140	13997627
		17631632	9328740
		18053483	17672730
		4065964	16934178
		7663050	14877875
		3970599	18920078
		5094617	9481300
		5925528	18393083
		16479534	12005927
		11890384	2897380
		18865621	8946178
		11710769	10370645
		10690612	3698369
		15660938	3119481
		19051706	4044669
		2548514	7078187
		6383407	2478100
		448538	18406724
		4991380	17838042
		5505044	2022535
		14921863	16033331
		17817706	9158369
		17979038	663978
		17817737	17672726
		2548526	8820118
		1481734	18406713
		9553261	12487020
		9553263	16339860
		18811196	10352421
		14518500	17099154
		13906950	19204318
		2626738	9270387
		4620891	4155734
		9553273	19540039
		9553272	17960434
		18065673	2858712
		18851979	5212063
		767911	9516955
		18811158	2251781
		12180777	3940730
		12180779	9756207
		18784712	15288383
		1317935	19585799
		4811187	14563036
		4981836	1255181
		15961551	10874811
		16588920	5129428
		15961556	9155130
		634205	3410154
		3170657	14091876
		1847817	17142723
		17697528	19297116
		15961566	9495103
		5645165	16360036
		3498259	9271860
		3854114	17716324
		9026522	1612174
		16524657	11082546
		3854100	17441204
		16524656	17267308
		8098325	13951024
		15961584	9016401
		2731157	6198602
		14841008	11155063
		9460910	3272644
		8779484	6569916
		4816783	1483914
		4177692	2674722
		6012510	10365049
		3753297	13269912
		6244973	18176078
		3865465	12188439
		629607	4327519
		10772875	9014309
		3100463	2478161
		2957986	12112750
		4079499	17477436
		9856306	6086220
		9982265	8190853
		17867237	6584089
		345477	18629134
		5802015	8766518
		9415129	14571263
		4569195	1446164
		4569193	17478551
		13508220	6584081
		7292262	11790220
		19217508	15864829
		16785445	6739913
		19169876	6334284
		10419081	11790227
		10419082	16010001
		2008181	14564559
		14809387	383661
		6375428	10190333
		19170334	16238365
		154742	16500470
		5148648	16096760
		17901928	6743693
		17901924	7543897
		2375363	8313694
		15616957	2478170
		677127	19258137
		8349044	8201318
		1045643	9590801
		10858864	19093304
		2918999	18971418
		6943199	15344950
		17901937	18402897
		17695334	6439913
		903201	3018553
		18226446	8734521
		13336621	3640809
		590994	4770625
		12089898	1086095
		664343	19224141
		19522786	3408832
		6160849	3851090
		9524568	6585007
		15549456	6917867
		7118387	11977358
		19231283	19153783
		6894864	3116208
		11040790	19361859
		7252310	5057295
		8094069	18505900
		5909282	3018563
		18811232	18336384
		14936787	3018564
		12685360	16804026
		4656692	17746205
		18086964	394051
		11040778	14347597
		18160837	482410
		14009218	17183604
		317244	17085709
		11362285	16120191
		4708234	8585374
		11040787	10890320
		18811212	11836674
		14265715	17118835
		14776551	16818890
		14776550	6586155
		15506381	14930725
		8890375	6293090
		3326747	17285706
		18440174	8947562
		15945239	14797895
		3500821	7740209
		11419162	15041792
		14776538	18584840
		15033542	2681246
		14776539	15010832
		12640050	18202576
		4813522	2646438
		2652123	2513228
		2652126	17869215
		2652128	8625115
		5776759	2802797
		5703753	16466510
		15384602	16945042
		4813515	16945041
		1151914	16466517
		9211506	16945040
		2303879	18242304
		11766179	17254933
		17293368	2513218
		5138986	15616301
		15873742	2517492
		18194872	15517809
		453103	13187864
		13681801	16120142
		8896198	394054
		8357735	1591793
		4958785	12639244
		7974401	15286087
		6947523	15286084
		12409558	8734508
		12171093	17217107
		6266456	1732128
		3370849	10354362
		18510452	11336597
		6596534	1838322
		3348647	15789346
		3348646	7657801
		4267276	14824178
		6429863	10051161
		15835568	15716424
		726595	5516273
		3858486	8788768
		9163286	6411290
		10126383	496249
		6217057	17838326
		154617	10258320
		18655730	10978801
		10165100	10795331
		10722472	6585076
		12033071	13486719
		1487460	3205970
		9733060	15769209
		4176545	17931568
		13085664	17476682
		3855070	9816783
		2478940	18156745
		13256471	6585085
		3605534	11520338
		13256467	12911629
		13256461	16727499
		13085642	6585095
		13085644	6585096
		12652335	14532731
		14778795	14947822
		12652338	6016767
		12652339	17429492
		7589848	17429493
		9916251	10842210
		13085626	8726921
		9916254	144361
		2324400	14862903
		16897525	5265238
		12948142	10603789
		13256474	10348672
		15383053	18624976
		3380142	4925869
		13085614	16137350
		17567806	8595694
		5920940	16137346
		15383046	15327009
		5148524	264551
		5105628	14854354
		14904238	5873028
		15033604	18727055
		9928756	10551823
		8890421	14802662
		4273877	18487652
		13325606	19545270
		10360225	18283705
		13325605	264546
		4021581	6585049
		7335578	10613250
		16896462	15829798
		15656894	16265558
		1639720	1896160
		2730220	15885266
		15033648	6750778
		12652330	18024175
		432791	15971247
		9972895	15711646
		15158505	18784003
		15976555	1942028
		14166544	16242587
		5342624	8595684
		5623901	17756431
		1140946	15164627
		4813497	1408307
		7069170	16060823
		15033627	19477627
		7817591	19400423
		6556853	18895368
		8868817	4485601
		4813479	7046216
		16896417	16085515
		16896416	16265479
		7817583	9105808
		7817584	12806756
		1268117	16968809
		4106143	7597183
		557858	1769482
		4557573	1769483
		14443631	10527931
		14765899	10807537
		10423207	9021410
		18060658	18541616
		16327976	17401851
		15873420	6228533
		7413619	7736068
		11841315	18098651
		14765880	9271597
		18060661	14404505
		871216	8981258
		871217	1475975
		146572	10527946
		15692749	1886908
		15866621	16477824
		7167497	12775979
		5145812	15445664
		317032	14974648
		2815831	18321449
		2815832	18100441
		5145808	250726
		5145805	15950450
		9146271	14421441
		16189310	2427646
		12872843	10894805
		2815814	9591281
		4948153	18743599
		5145836	7172329
		7304681	19464882
		11516865	8673715
		15146942	8102678
		978331	8102676
		15146944	10915604
		15488354	13679851
		16326862	7350092
		15146956	8102674
		15146955	7775370
		19606443	16116822
		12504831	17477381
		19606450	17001900
		5562583	10638924
		4640118	9328693
		14983804	16982881
		13541187	9765412
		4872232	14090611
		15286929	8102663
		145472	1830222
		7618084	16873943
		3964722	3229553
		3115513	17429520
		10423201	8810959
		330351	7792556
		14501935	13380862
		13752017	15333609
		11503685	15941590
		11503686	19546818
		13814788	17721715
		15627830	1133310
		11366485	15099529
		1567584	19380956
		18237676	11708221
		1400771	7097561
		7710732	9810012
		1114947	9375962
		14451542	13927860
		2647151	15217810
		2647150	15946188
		14618285	6396691
		6103380	17746171
		5178926	16674792
		11490451	7020699
		9415395	15616350
		5321842	8594644
		8764890	15431821
		8013954	17479466
		2477750	15700462
		6471461	2852204
		10531092	3024522
		13642484	16873909
		19163056	19335543
		14618277	15099509
		11018420	10068829
		6418521	16938706
		13642491	16092601
		11394079	17746146
		13642489	2860613
		19170582	15431815
		231036	16363040
		13642454	18124159
		15158882	1556333
		16189213	97338
		13131356	97336
		13642469	14780951
		17444858	256706
		8695738	3400739
		12988426	18824028
		7026740	6579225
		7026741	14238552
		13679070	6282591
		11485294	19019464
		8059253	18932913
		17506393	14833668
		557790	18413887
		17506394	6945850
		8287363	2700516
		15158860	2808304
		8104804	17553529
		5601462	5273378
		13642443	18553202
		18894380	3018593
		8059248	17613162
		14555432	6642673
		3278078	17746143
		13642445	11556273
		14555441	7409264
		2397107	7482465
		18215708	19231835
		10990230	18754466
		557773	16383666
		1055124	19339871
		16985352	2007780
		9584022	18240141
		8129614	14780904
		730586	19533986
		18079639	19300641
		12263881	7092030
		10990202	4873254
		10990201	5129553
		19175452	13737023
		19175450	4108257
		4813570	6300486
		8630736	8763040
		13646891	11659385
		16676276	7774150
		15611177	779316
		13588788	17115598
		4360102	18584787
		5871813	14839365
		5098170	18608943
		3456182	10355959
		15010076	16099195
		4095720	16099198
		4095722	6631917
		15060297	9262164
		4557458	7602114
		18878216	9262166
		6267794	18960964
		2488448	8892334
		6099487	3466929
		11272314	3669560
		6515146	16507708
		10990199	17063258
		277940	5395217
		3639390	15900081
		15441958	2852068
		7383714	5897239
		18298616	18106882
		255972	14370180
		10990197	16507729
		14934444	18978905
		19608472	18133681
		19427249	11742043
		3257615	11742046
		15581786	17960269
		12484631	11742047
		19344698	1409985
		7582738	15466892
		7582739	18840555
		7274889	17047363
[truncated: 6,869 more rows]
