# Supplementary material for: Analysis of wheat microspore embryogenesis induction by transcriptome and small RNA sequencing using the highly responsive cultivar “Svilena”
Source: BMC Plant Biol. 2016 Apr 21;16:97. doi: 10.1186/s12870-016-0782-8 (PMC4839079; doi:10.1186/s12870-016-0782-8)
Supplement: Additional file 11: Table S10. — Sequences of DE sRNAs and predicted miRNAs. Listing of all DE sRNAs as well as miRNAs with their sRNA identifier (XLS 1022 kb) [file 12870_2016_782_MOESM11_ESM.xls]

## Sheet: publication_srnas
sequence id	sRNA sequence
5465	AAAAAAAATTCCAGGACTGAAAGT
16082	AAAAAAGAAGTAGTACAGAACCTT
16555	AAAAAAGACTAGAACTACCCGA
23985	AAAAAATTCCCGGTTTCTTGACTG
33061	AAAAACTGAGAACGCCGTGAGGAC
35033	AAAAAGAAAGAATTCGTCAAAAGT
37457	AAAAAGACCAGGACTGCTGAGGCT
38842	AAAAAGAGATGAATAGATAGGGCT
40330	AAAAAGATGAATCGGACTTGGC
43197	AAAAAGGACCAGCAACAACGTGGC
44083	AAAAAGGATCTTGACCTGAAGCCT
51115	AAAAATATAGGTCATAAGAC
54559	AAAAATGATCAGATGGCC
56553	AAAAATTAAGGAGCCTGATTGCC
57919	AAAAATTGCGGATTTTTGTCT
60473	AAAACAACCCGGCGGACAACTCTC
60713	AAAACAACTCTGTATGGTAAAGCT
63531	AAAACACGGACTAAAGCATATAGC
63825	AAAACACTCACGCTCGGTCTCGTT
74929	AAAACCTGACTAACTCGACCT
75933	AAAACGAACATGAGACTTCTTCCT
79765	AAAACGGACAGGATGTGTTGTGCC
81471	AAAACGGGCATTTATATGAACTCC
82178	AAAACGTAGGACCTTGGCAAACCA
82363	AAAACGTCATGTAATTACTTTACT
82701	AAAACGTCTTATATTGTGGGA
83930	AAAACTAGAATGCTTTGTAACTCT
84228	AAAACTAGTAGCCCGTCGGCCATT
84493	AAAACTATGAGCCTGAAACAAGCT
87286	AAAACTGAGAACGCCGTGAGGACG
88346	AAAACTGGACACTTCATCTCTGAG
89165	AAAACTGTAGCGTGAGTCCACACT
91040	AAAACTTGGCTTAAAACTC
93644	AAAAGAAAGTGGATCTCATAGCCT
95554	AAAAGAACTCCAGCCTCTGAGCCT
97336	AAAAGAAGGTGTGTTGGC
97338	AAAAGAAGGTGTGTTGGCG
102639	AAAAGAGAACACATTATCAGACTT
103381	AAAAGAGACAAGACTACTAATGCT
105136	AAAAGAGATTTTCGATGTCGGCGT
105965	AAAAGAGGAGACTGACTCTGACCT
106338	AAAAGAGGCTGCTGGTGTTGTGGC
109228	AAAAGATCGTGTAGTTCGTTTGCT
109867	AAAAGATGAGACGGTCGGGTGGCC
112190	AAAAGCACCTTACTCGTCGTCTGA
112701	AAAAGCAGGATTTCTGATGTCGCC
112711	AAAAGCAGGATTTCTGATGTGCGT
112769	AAAAGCAGGGCGAGTAGAAAAGAG
112850	AAAAGCAGTCGTCAGGGTCTCACC
114099	AAAAGCCTGTAGAGATAGCCT
117095	AAAAGGAAAGTGAAATCAGGCGCC
117837	AAAAGGAATCAAGCTTCAAGGACT
119062	AAAAGGACGCCCGGACACTGACTC
121098	AAAAGGATCCAACATGTAGAG
122216	AAAAGGATTGGCTACTGAAGGGA
124530	AAAAGGCTGACGCGGGCTCT
125285	AAAAGGGACTGAGATGGCACTAGC
129736	AAAAGTAGGATTTCTGATGT
129770	AAAAGTAGGATTTCTGATGTGCGG
129802	AAAAGTAGGATTTCTGATGTGT
129982	AAAAGTAGTCGATCGAGCAGACCT
131304	AAAAGTCGGTACTTGGCAGGATTT
132449	AAAAGTGATGCAGGATGAGAGTTC
134068	AAAAGTTCTATCTTGGTCGGA
144361	AAAATCAAGGACACTACTATCAAG
145472	AAAATCATGCATGTCGAGCT
146572	AAAATCCGGAGGACTGAA
152212	AAAATGAGATTGAAGGGCACCG
154617	AAAATGGAAATACATCAGGACATT
154742	AAAATGGAAGGTCGCCGTGTTTGT
164991	AAAATTTAGAGGATTTGTGGAACC
165988	AAAATTTGGGGCTCTGATCCTGCT
166157	AAAATTTGTTCGCCT
166350	AAAATTTTCTGGATGGTCTGGCAC
169678	AAACAACACAAAGGACAAGATCTT
170230	AAACAACCCCACAAAGTACATCGT
171773	AAACAAGAATGAAAAGCGGATTT
171795	AAACAAGAATGATCGTTGGTCTTTT
172037	AAACAAGACTGCAGTTGTGCT
173687	AAACAAGGGATGTAGGCAGAGGA
173692	AAACAAGGGATGTAGGCAGAGGAT
173890	AAACAAGGTCGTTGTGGC
180628	AAACACGATTGATTGTATGGCATG
183909	AAACAGAAGGTAGACCATCGAGCC
189257	AAACAGTAGAACCCTTGAATCACC
192101	AAACATATTTGTTGGTCGGGCCGG
195161	AAACATGCCACAGTCGGACGTCTG
197585	AAACATTTCACAATCTGAGGCGC
206096	AAACCCGCGGTGATTCGTCTGATC
209260	AAACCGACTCAAGACTTGACTCCT
212175	AAACCGGACGAACCAATTCTTTAC
213124	AAACCGGATTCGTATAGTAGAGCA
214885	AAACCGGTGAGGACTCATA
219050	AAACCTGGACACTACATCTCTGAG
219058	AAACCTGGACACTATATCTCTGAG
220944	AAACCTTGTTGGACCAGAAACCT
221524	AAACGAAACGACGAATAGAACG
225877	AAACGAGATTACCGTCAGTGGACT
225978	AAACGAGCAAGTCTGAAC
226447	AAACGAGGAATGATCAGGCTGGAT
228582	AAACGATGACATTGTGTGAATCCT
231036	AAACGCGAGTCGAGGCGGACATCG
234615	AAACGGACGCGTGGGGTCTACACG
240238	AAACGGTCAAAGGGCATTCGAGGG
242404	AAACGTCACAGCGTAGTTGGGTGA
245531	AAACTAAAATTGAGAGTCGAACCT
245646	AAACTAAAGAGAAAGATGGACAGT
249702	AAACTATGTAGACATGACCGAGAC
250726	AAACTCAGATGGAAAAAGAAACTC
251779	AAACTCCGAATTCTTAGAACGCCT
254625	AAACTCTATTTTCGTTGCCTCTGA
255972	AAACTCTTCAACTTTGGCT
256706	AAACTGAACCAAGTATGGCACACT
259692	AAACTGCAAGATGGAGCAATCCCT
259997	AAACTGCAGTCCATCTGTGCGCCT
260306	AAACTGCGAATGGCTC
262455	AAACTGGGCCGAAGATCTGAC
262852	AAACTGGTGAGGACTCATA
264546	AAACTGTGATCAATGAACATGCC
264551	AAACTGTGATCAATGAACATGCCT
266374	AAACTTAGGCGAGTACTGGACTGC
269375	AAACTTGGCTTAAAACTC
276193	AAAGAAATAGTAGTACTTGCCT
276929	AAAGAAATTCGAGGGGTTAGAGCT
277545	AAAGAACAATGAATTGCCCGAGAG
277940	AAAGAACACTTGAACGAAGCACCG
280890	AAAGAACTATGTGGCGCTTTGGCT
282211	AAAGAACTGGGAGTTGGCGCC
282214	AAAGAACTGGGAGTTGGCGCCT
286179	AAAGAAGGACTCCCAGGACCGAGT
286770	AAAGAAGGTGAAACATCTCGGTCT
286799	AAAGAAGGTGTGTTGGCG
290807	AAAGAATGTACACTCTTCACCGGA
293015	AAAGACAAGATGCTGAGTCACCCT
294199	AAAGACAGTTGAAACTTAATGGCAC
296326	AAAGACCTCACCATTCTGCATCGT
296366	AAAGACCTCAGTATTCCGCATCGT
299115	AAAGACTATAGAATTAATTTGCCT
302213	AAAGAGAACATAGCTGTCGGTACC
305049	AAAGAGAGAAGATAAGAGGACT
307180	AAAGAGATCGTTTGTGTAAGCT
308083	AAAGAGATTGTCCGTTTTGTACAC
311400	AAAGAGGATGGAGAGAGGAGCGCT
312402	AAAGAGGTAGAAAGAGTTGATACT
313393	AAAGAGTCGATGAACTGCAGTGTT
314635	AAAGATAAACAACGTTGGGCCT
317032	AAAGATCAAGAAATTGGGGAGCTT
317244	AAAGATCAATCTAGTAGGCCAAAC
318026	AAAGATCATCGGTAGCTGGAGCGA
320184	AAAGATCGTGTAGTTCGTTTGCT
320654	AAAGATCTCTGGATCTGGCACTCT
321018	AAAGATCTTCGTAGAATATGTAGG
321261	AAAGATCTTTGAGCAGCTCGAGA
321263	AAAGATCTTTGAGCAGCTCGAGAG
321826	AAAGATGAATCGGACTTGGCA
330351	AAAGCACGTCGGGAGAACCGGTCT
330415	AAAGCACGTCGGTAGAACCAGCCT
330538	AAAGCACGTTGGTAGAACCAGTCT
330799	AAAGCACTCTTACGGTATCCGGGA
331098	AAAGCACTTTAGAGCCTGGCT
333747	AAAGCATTGCGATGGTCCTC
333749	AAAGCATTGCGATGGTCCTCG
333750	AAAGCATTGCGATGGTCCTCGC
333757	AAAGCATTGCGATGGTCCTCGCGGA
334269	AAAGCCAATGATTAGAGGC
336177	AAAGCCGTGCACAAACTCTGAGCA
336210	AAAGCCGTGCACTCACTCTGAGCA
340727	AAAGCTATGAACTCACAACCAACT
342934	AAAGCTGGACCAAAGCCTGAAACT
343263	AAAGCTGTACAATTAGGACCT
345477	AAAGGAAAGATGCACAAGCGGATG
345573	AAAGGAAAGGATTTTAAGGATTCT
348969	AAAGGACAAGATCTTCAACGAGCT
348981	AAAGGACAAGATCTTCACCGAGCT
349018	AAAGGACAAGATCTTCATCGAGCT
349673	AAAGGACACCGCAAGATTGAACCC
354260	AAAGGAGAAAAGGAATCGACGCCT
354740	AAAGGAGAAGGCAATGAACGTGGC
354970	AAAGGAGAATTCCGGAATGCCT
355258	AAAGGAGAGAATTAGCATTTGGCG
359874	AAAGGATGAATACTTGTGTTGGGT
368655	AAAGGGAAAAACTAGAATGAAGCC
369114	AAAGGGAATAAAGTGAACAATGCT
369125	AAAGGGAATAACTTGTAGGTCATG
369288	AAAGGGAATTCAGGATCAGAC
369429	AAAGGGACAACAGATAAGAACCGT
374297	AAAGGGTCATAGAGCTTTGCT
381228	AAAGTACCAAAACAACTGAAGCCT
382508	AAAGTAGAACTTGACGAGGTAACT
383661	AAAGTAGATTCTAGAAAAGCGGCCT
385626	AAAGTATGACTCTATATGAATGCC
388499	AAAGTCGATACTGTTGTTGAGA
390399	AAAGTCTGGAAAAAGGAGCTGCTT
390984	AAAGTGAACGGCGATCCTAAGGAT
392759	AAAGTGCACACGGATCTGAATGTC
394051	AAAGTGGCCGCATAACATGACTG
394054	AAAGTGGCCGCATAACATGACTGC
397192	AAAGTTCGGATTGGCTTG
398841	AAAGTTGGAGAAACTGACACCCGC
399046	AAAGTTGGATCATCTATTTGAGA
399319	AAAGTTGGGGGCTCGAAGACG
411580	AAATACCTGAACAACTACATGCGT
414849	AAATAGAAGAAATTTGAACGCACC
418117	AAATAGGACATATGGAGTACCCGA
422150	AAATATCACTCTGAAATAAATGG
429996	AAATCAGCTCACATTGTCGGC
432791	AAATCCAGGCCGTAGTAGAACATG
434146	AAATCCCTGGACTTGGATACAGCC
434703	AAATCCGGAAAGGTGTGAACGACC
437970	AAATCGAGATTGTGTGGGTGTCCG
438232	AAATCGAGTATGCATTGTGGTAAG
440894	AAATCGGTGGTAGATTCCT
440900	AAATCGGTGGTAGATTCCTATT
448538	AAATGAAGAGCTTCTGAGGGCATG
449340	AAATGAATGCAGACTATGAGAACC
453103	AAATGAGATTGCCGGCTTAGGAAG
454700	AAATGATAGAACCACTGGCACG
457482	AAATGCAAAACTGAGCCCT
458196	AAATGCACTGACTCGT
458216	AAATGCACTGACTCGTAGAAAAG
458733	AAATGCATCGAGGAGAACTTACCT
458944	AAATGCATGTAACTGGGGTCACGGC
461302	AAATGCTCGTAATTAGGTC
461310	AAATGCTCGTAATTAGGTCACG
461314	AAATGCTCGTAATTAGGTCACGG
464446	AAATGGAGCAGAGGTCCTCTGATC
470665	AAATGTAATAAACTTTGGAGCCT
470839	AAATGTACGACATCGTGTTCCCTG
470847	AAATGTACGACATCGTGTTCCCTGT
473136	AAATGTCGGAGGTTACCAGATCTC
473618	AAATGTCTGGGTTGCATAACTGCT
482410	AAATTCAGTTTCGCAATCGTAGGC
483319	AAATTCCATTCTGTAGCCGAACT
483693	AAATTCCGCACTTAGATCATTCTG
485201	AAATTCGGATCCATTTGGCTC
486550	AAATTCTGAGAATGATCTGACACG
488773	AAATTGAGCAAGTCTGAAC
496249	AAATTTCCAGATGACCGTTGCACT
498575	AAATTTGGTCCTAGAATGATGAGC
499444	AAATTTTATTCATTGTGGGCTGCC
502948	AACAAAATTTTCGTTGGACAATTT
506820	AACAAAGGTCGGCCAAAAACACCT
506922	AACAAAGTACTCAAACCAAGGCCC
506994	AACAAAGTAGAGGACGTCTAACTT
508098	AACAAATCCTGATCGGCGCCAGTT
509067	AACAAATTCCCTAGGACTGCTA
510599	AACAACAATTAGAGGACGTCTAAC
510921	AACAACACCGGTCGTACGCTATGT
512602	AACAACCCAAGATCTTAGACT
512674	AACAACCCAGGCTGTCGCACGACC
513143	AACAACCGGAACAGGACTTGCCT
513496	AACAACCTGACGTCGCTGGCTTCA
513906	AACAACGACGAATAACTAGAAGCC
515375	AACAACGTGATCAAGGCTGCAGCT
521539	AACAAGCAAGGCTGTAGTGAACCT
530400	AACAATCTTATGAACTACTACC
530404	AACAATCTTATGAACTACTACCAT
532298	AACAATGTAGACATGACCGAGACA
533777	AACAATTGACGGACACCCTTCAGG
535028	AACACAAAGTCGTCAAAGTATATG
539402	AACACAGTGTCGTGAAGGGCC
539523	AACACATAAATCGAGGGCTATG
541732	AACACCAAGGATCAGCTCGCAGAC
543251	AACACCCATAGGAGTGGTCGTCCT
544125	AACACCCTCGGAGACACCTGTAGA
544696	AACACCGAGACATTGTAGAGCAAC
546092	AACACCGGTCGTACGCTATGTCGG
546324	AACACCGTATGATCTACAAGAGGG
550805	AACACGGACCAGGGACAGAGCAAC
552221	AACACGTCGCAGCCCTACCTAGGC
552554	AACACGTGATCCTGATAGAAAGAA
555957	AACACTGATCGGATGATTTGGCCC
557773	AACACTTCCAACACATATCGTCAG
557790	AACACTTCCAACATATATCGTCAG
557858	AACACTTCCGGACTCCAATACCCT
561199	AACAGAAGGTAGACCATCGAGCCC
564537	AACAGAGAGAGTCAGAGTAGATA
569595	AACAGCCCAGATCGTACGC
571411	AACAGCTTGTATCTCGATAGGACT
573018	AACAGGACTCCGGTGAACCGGGCT
573195	AACAGGACTGTAGACTAGACAACC
581923	AACAGTTTAGGACAGAACAGGCCT
583240	AACATACAAGGAATCACTCGACCT
585976	AACATATCCAGCTCGACCTTGACT
588593	AACATCCAGGCTGTTTTCTTCTGC
590994	AACATCGTGTAACTGGGCACT
591131	AACATCTAAGGGACTGAGTT
591136	AACATCTAAGGGACTGAGTTGA
591413	AACATCTCAACAATACTGGAGCCT
593416	AACATGACAGTACACATTGAGGGC
594934	AACATGATCCGAGTTAACTAGGCC
597490	AACATGGATGACTGGCTGTTTGCA
601092	AACATTAGGAACTTCGATACTCAA
601750	AACATTCCAAGGTCTGAGACTCCA
601926	AACATTCCTGGACGTATGCAGCTA
607411	AACCAAATGATGCGTTCTCATG
609256	AACCAACTGAACACT
612442	AACCAATAGCGGAACCTGGATGCC
612634	AACCAATAGTGGAACCTGGATGCT
614854	AACCACACGGTCTAACCCCCACTG
615184	AACCACATAAATCAGTTGACGGAG
619234	AACCACTTGGTCTTCATTGAACTC
619467	AACCAGAAAGTTCGTCAAAGGATT
620907	AACCAGAGATTGTCGTAGAGAT
622034	AACCAGATGTCGGAGCCCAGGATC
623173	AACCAGGAAAAAGAGAGGACGACT
628892	AACCATCTAACCGTCAGTCTGA
629323	AACCATCTTCGATCAACGAGCTAG
629492	AACCATCTTTGATCAACGAGCTAG
629574	AACCATCTTTGATTAACGAGCTAG
629607	AACCATCTTTGATTAATGAGCTAG
630299	AACCATGATTAGTTTGTACACTCT
634205	AACCCAAGTCGGAAAAATGCGTCT
634616	AACCCACAAAGGGTGTTGGTC
634629	AACCCACAAAGGGTGTTGGTCGATTA
643557	AACCCGCGGTGATTCGTCTGATCA
644566	AACCCGGACTCAACCTGGACTAGT
644664	AACCCGGACTGACGCTGTTTTCA
644875	AACCCGGAGAAGTAGGAACGAC
644878	AACCCGGAGAAGTAGGAACGACCA
647876	AACCCGTGCCGGAGGACTGCA
648690	AACCCTACCTTTTACTCTTGAGCC
654945	AACCGACATGCTAGACTTCGACTC
657376	AACCGAGCATGTCTGAAC
657676	AACCGAGCTGCAGTTGCTGAAGCC
660716	AACCGCAGGACGATCGTATCCCCG
661380	AACCGCCGAGGACTTGGTAGAGCT
661892	AACCGCGAAGGTCCGCCCGGCATG
663978	AACCGGAACAGGACTTGCCTC
664343	AACCGGAAGCCGGGTTACGGTG
665197	AACCGGACATGCATCATACTTGAT
666887	AACCGGAGGATGAAGGGTAGTCGGC
668235	AACCGGATTAATGGTCAACGACTT
669632	AACCGGCTAGAATTCAACCCTCCC
671992	AACCGGGCGAAGCCAAACTCTGTTTT
674746	AACCGTACGTGAGACTCTCGCCT
675658	AACCGTATGACCCAGCTGAACATT
675774	AACCGTCAACTAAAAGCAAGCTGT
676289	AACCGTCGAGAAGCTGCTAAGTGC
677127	AACCGTCTGGAAGAAGCACAGTCT
684648	AACCTCGGCCGGACTCCCTGCGGA
685261	AACCTCTAGATGTCGTTGCGAAGG
685744	AACCTCTGTCAGATCTTCGGCCC
687913	AACCTGATGCATGGATGAAGCCTC
688075	AACCTGCAACTCGGCTCATCTCCT
689850	AACCTGGATTCAATCGTGACTC
692287	AACCTGTGGCTGGATTGAATCC
692911	AACCTTAACGGTTGTAATCTGGCC
693145	AACCTTAGAATCCTGAACCAAT
694433	AACCTTCTTTGAATTTTGATGCCT
698461	AACGAAATCCACGGATTAATGCTC
701834	AACGAAGAAGGACACATGCCGGCC
705037	AACGACAACACACCCCTTCTGAGC
706545	AACGACCACGTTCCTCGTCGAACT
709992	AACGACTCGGATAAAGGCTTGGCC
710847	AACGACTTAGTGATGAATTGGCTC
711880	AACGAGAAGCACTATCGGGGTCTG
711892	AACGAGAAGCAGACGGACACAAAT
712163	AACGAGAATAATTGGTAGGACATT
712741	AACGAGACCACTGTAAAACCAACC
712769	AACGAGACCACTGTAAAACCGACC
715084	AACGAGATCGAACTAAATAACTT
715707	AACGAGATTACCGTCAGTGGACTG
716132	AACGAGATTGAACTAGGTATTGAGA
718449	AACGAGGAATTGTATGGGCACC
724409	AACGATCCTAGTCAATAGAACAGT
726595	AACGATGCCGACCAGGGATCGGCGGAT
727162	AACGATGTAGACATGACTGAGACA
728207	AACGATTGGTTAAGTGATAGTAGT
728521	AACGATTTGTGCTCTGAGCGAT
729393	AACGCACACACACATGTACGACTG
730586	AACGCAGGTGTCCTAAGATGAG
731504	AACGCCAAGCGTGGATCGTAGCCT
732182	AACGCCCGCGAACACCGTCGACTG
734067	AACGCGAAGGTCACAGGTTC
734081	AACGCGAAGGTCGCAGGTTCG
736540	AACGCGGTTGATGTAGTCGTACGT
736985	AACGCGTGACTGAGACCTGAGA
737681	AACGCTCAAGAGAACCACCCGAGC
738629	AACGCTGCATCATGAGCATTGGGC
743243	AACGGACAAGATCTTCATCGAGCT
743540	AACGGACAATGGTATCATACTCGT
746264	AACGGACGTAGTCGAACGGATCCT
750083	AACGGAGGTGTGCGAAGGTAGGCTC
752762	AACGGATCTTCTTACCTTTGGACC
754195	AACGGATTGAGCAACTAGCGC
755965	AACGGCATCACTGAGTATAGAACC
757056	AACGGCCTGCCAACCCT
757069	AACGGCCTGCCAACCCTGGA
757070	AACGGCCTGCCAACCCTGGAA
757088	AACGGCCTGCCAACCCTGGAAACGGT
757092	AACGGCCTGCCAACCCTGGAAACGGTT
757254	AACGGCCTGCGGGCTCCCCATCCG
763169	AACGGGCTGCTGCACAACTGGGCCACT
763172	AACGGGCTGCTGCACAACTGGGCCGCT
763221	AACGGGCTGCTGCGCAACTGGGCCGC
763224	AACGGGCTGCTGCGCAACTGGGCCGCT
763226	AACGGGCTGCTGCGCAACTGGGCCGCTT
763843	AACGGGGATGATGTAGTCGAACAC
764454	AACGGGGTTGATGGAGTCGTACTC
764698	AACGGGTCATAGAGCTTTCCT
765092	AACGGGTTAGACGATGAATTACC
767911	AACGGTGAACCTTCGAACTATGAA
769287	AACGGTTATTTTAGGTCATCAAC
769510	AACGGTTCTTGCAGGATGAAGCCT
770011	AACGGTTTCAATTTGTAGGAC
770810	AACGTACCACTTACTCGTCGTCTG
771824	AACGTAGAGCCTATCACACCCG
772192	AACGTAGAGTCTATCACACCCGAT
776198	AACGTCTACGTAGAACCCATCAGA
777861	AACGTGATCCAGAGGACTTGGACC
779316	AACGTGTAGACCGCCCCGCCGAGG
780323	AACGTTAGAACCTATCACACCCGA
785764	AACTAAGTGAATGTGATCGGACCC
787356	AACTACATCATGTCGATCGGTGATG
788817	AACTACGTAGACATGACCGAGACT
788845	AACTACGTAGGTCTGGGTGGCCTG
790002	AACTACTTATTGATTGATCGCCT
790447	AACTAGAACATCGAGAACCGAACC
790938	AACTAGAAGAACTCGTTGGCAC
790939	AACTAGAAGAACTCGTTGGCACA
794435	AACTAGGTAAGTAGGTCTCTTGTC
795764	AACTAGTTCTATGTCTGTCGGATA
798228	AACTATGCCTGAGCGGGGC
798537	AACTATGGATATTGGTCTGAGCCT
798902	AACTATGTAGACATGACCGAGAC
798903	AACTATGTAGACATGACCGAGACA
798942	AACTATGTAGACATGACCGAGACT
806795	AACTCCCGGCGTGAGCTCTAGTGGC
807191	AACTCCGAATTCTTAGAACGCCTT
807882	AACTCCGGATTGTACGACTATGAT
809527	AACTCCTTCAGTGTTGCGGTCT
814032	AACTCGGATGAAAATACTTTGTAC
817735	AACTCTAGGGCTGTTTGTGACACT
819846	AACTCTGATACAGCTGCAGGCATG
820464	AACTCTGGAGCTCAGCAGAAGCCT
822227	AACTCTTTAACTCCCTTGCACCCC
824379	AACTGAACTAATGGACGAGGA
824505	AACTGAACTCGAAGTGTAAGCACT
824582	AACTGAACTGAACAGAGCAAACCT
824867	AACTGAAGAAATGAACGCAAGCCT
829519	AACTGAGCATGTCTGAACC
832900	AACTGCAACAGATCATCAAGGAAC
833511	AACTGCACTGTAGGGTATGACACC
833575	AACTGCAGAAAGAGAAAGAAACTG
836158	AACTGCGTGTTCGAACAAGGACCG
844258	AACTGGTGAGGACTCATA
844325	AACTGGTGCCGGACGATTCCCTTC
844806	AACTGTAAAATGCTGCACCGG
844930	AACTGTAAAGGAGCTGAACCCGTT
849408	AACTGTGATCAATGAACATGCCT
856247	AACTTCACCGTATATGAACTCGCC
859641	AACTTCTGAGAACGCATATGACCT
860088	AACTTCTTCGGCTAGGCTCTCGAA
862712	AACTTGATCTGATGGTAGCCTGAG
865620	AACTTGGCTGAACGCACTCGACTG
866264	AACTTGGTAAGTAGGTCTCTTGT
866838	AACTTGTAACATCATCTGCCGAGT
871216	AACTTTGAAGGCCGAAGAGG
871217	AACTTTGAAGGCCGAAGAGGA
871823	AACTTTGCAGAACTTCGTACC
873692	AACTTTTGGATTCTCTTTCGCCT
874720	AAGAAAAAATTTCTGAATCAGCCT
885556	AAGAAAGGACAAAGGAAGCAGCCT
886682	AAGAAAGTGGATCTCATAGCCT
889347	AAGAAATGTTTGGACGTCAGTGTT
889652	AAGAAATTCGAGGGGTTAGAGCTT
889973	AAGAAATTGTATAACTTGGCC
893950	AAGAACAGCTTTCGTCGTACGGC
894629	AAGAACATCCTGAAGTACCTGAAA
894702	AAGAACATCGAGAACACCTGACTT
901229	AAGAACGGAAGCTTAAACATGCC
903016	AAGAACTATGACGAGAGCCCCGAA
903201	AAGAACTATGTGGCGCTTTGGCTC
907376	AAGAACTGCTAGACGAAG
907717	AAGAACTGGGAGTTGGCGCCT
907958	AAGAACTGTGTATACATCGGCACC
908389	AAGAACTTCCTGAAGCCCTGAGAC
908522	AAGAACTTCTACTTCACGCCT
908890	AAGAACTTGATCTTTGACGGCACC
909844	AAGAAGAAAACTGAAAAGGTAGGT
911109	AAGAAGAACGAGAGCGAGCCT
911325	AAGAAGAACTCAACGCAAGCAAGC
912626	AAGAAGAAGACTGACGCTGACGGT
917903	AAGAAGAGGACAGACTCAAAGCCT
918513	AAGAAGAGTTCGTGATCGAGGAAC
919273	AAGAAGATCGACTTGTAGAAGT
919510	AAGAAGATCTACAGGCATGTACCC
920085	AAGAAGATGTTACGGTACTGGCCC
923334	AAGAAGGAAGAACCAAATGGCACT
927536	AAGAAGGTGAAGTATTGTAAGACT
929446	AAGAAGTGATCCTAGAACAACCT
933061	AAGAATATCCTGAAGTACCTGAAA
933067	AAGAATATCCTGAAGTACCTGAAG
933139	AAGAATATCTAGCGTGATTGT
934031	AAGAATCACCGTCTTGAGCGCCT
934286	AAGAATCAGTCAACCAGTCGGC
937110	AAGAATGAAATGAATGAATGAAAGCC
937851	AAGAATGAGAACCATGGTAGGAGG
938947	AAGAATGCCACAGTCGGACGTCTG
939534	AAGAATGGACCCAAGCCTGAAACT
939544	AAGAATGGACCCAAGCCTGAGACT
942526	AAGAATTCTGATTGTGATGCTGCT
942662	AAGAATTCTGGTCTCTCGAACGCC
944829	AAGAATTTTACCCGTGGCGGCGCC
950099	AAGACACTTAGAAACGCACCC
952152	AAGACATAGGCTCTACAGTATGCT
953488	AAGACATGTAGACATGACCGAGAT
954894	AAGACCAAGTCCGGCAAGAGCTCT
955277	AAGACCAGAAAACTCAACTATGTT
956121	AAGACCATTTGCTCGTTCGACTTG
957739	AAGACCCTGTAAGATCTCCCT
958646	AAGACCGAGCATGTCTGAACT
960596	AAGACCTCTGACAGTACTTTGCCT
963533	AAGACGAGATTGACTTGAACACCT
964125	AAGACGAGTAGGAACCAAGCAGGT
964536	AAGACGATGAACTCACATAGGATT
965544	AAGACGCTACCAAGCAATGGGTTG
967720	AAGACGTACCGATACATTACACTG
967727	AAGACGTACCGATACATTGCACTG
973259	AAGACTCTGGTAGCAGCCTTGGTG
978331	AAGACTTGAGGATTTGCGCCT
982595	AAGAGAACATAGCTGTCGGTACCC
984035	AAGAGAACTCCTAGACCGTGT
987276	AAGAGAATAAAGATCACCGGAGCT
987918	AAGAGAATCGGGTATTGAGCCACT
992307	AAGAGACTGGCCGGTAACGAGATT
992627	AAGAGACTTGCCGGTAACGAGATT
994566	AAGAGAGAGCGCGAACCGAGGTTG
998675	AAGAGATACTTGACATTGGCAAAG
999230	AAGAGATATGTAGGCCCAACC
1004970	AAGAGCAACTGTAGATCTTGGCCT
1007360	AAGAGCGAACTCTTTAACTAGCCT
1009912	AAGAGCTGTACTGAACTCTAGCCT
1011520	AAGAGGAAGAAGACTCTGAGGCCC
1016569	AAGAGGATCGTCCGCTACGTAGCA
1017735	AAGAGGATTGGAAGCCACCGGGA
1018014	AAGAGGATTTGCGGCAAGAGCTCC
1024594	AAGAGTAGCACTGATGAGCCGATC
1026695	AAGAGTGAATGTAGTACCAAAGTA
1026828	AAGAGTGACATGTATGAAAGAATT
1029371	AAGAGTTGCGACGCTAATATCAGG
1030558	AAGATAAAGAATGAACTACCTGGG
1031687	AAGATAATCCCAACGTGACTGCGA
1032835	AAGATACGATCAACATGGAGATGT
1034041	AAGATAGAGTTTGAGCCTGGAGCC
1041329	AAGATCGGATACAAGAGATGAACT
1042951	AAGATCTGAACACATATATGGGT
1045643	AAGATGAATGAAAATGGACGT
1048315	AAGATGATCGATCACACTGGGACC
1049637	AAGATGCCGTCAACCATGCCGGGC
1050826	AAGATGGACCTGGGAGAAGATCTC
1053143	AAGATGTAAGAACTCGTGGAAGAG
1055124	AAGATGTTTCTATCACCTTTGGAC
1056597	AAGATTCAATGATTGGAGGGTTAT
1057839	AAGATTCTGGGAGAAGCTGGGTGG
1059758	AAGATTGGATACAAGAGATGAACT
1062556	AAGATTTGGCTACATGGACTACA
1063159	AAGATTTTGTGTGAAGCCTTGG
1063384	AAGCAAAACAGAAGGTAGACCATC
1066229	AAGCAACTGAAGGAAACTCGT
1066408	AAGCAACTGTTGCATAAGGATGTT
1072189	AAGCACCGATGAGAGTAGTAACC
1072195	AAGCACCGATGAGAGTAGTAACCC
1072218	AAGCACCGATGATCAGATGAACCC
1074045	AAGCACGCAACAGCTTCGCCGCTG
1074961	AAGCACGTCGGTAGAACCAGTCTC
1076255	AAGCACTGAGAACACCCGTGA
1076885	AAGCACTGTTTAAACTGCCCGAGG
1078874	AAGCAGAGCGACGTGGCCGGGCTC
1084964	AAGCATCGCCCTTGGTCACTG
1085528	AAGCATCGTCTGCGTCTGAGGCCC
1086095	AAGCATCTGAATAGGCCTGTAGCT
1087288	AAGCATGGGATCCTGAACACCA
1088031	AAGCATTCGACCGTAGTCTCGGGG
1088330	AAGCATTGCGATGGTCCTCG
1088338	AAGCATTGCGATGGTCCTCGCGGA
1088340	AAGCATTGCGATGGTCCTCGCGGAT
1088740	AAGCATTTCAAATGAACTCTGAAA
1090709	AAGCCACTTAAAGATCTTTGAGCAG
1093057	AAGCCCAATCTGATCGTAGTCTGT
1094205	AAGCCCGAGCTGCTCGTCCACGAC
1097135	AAGCCGCGCCTTGATCTTCAGTCT
1099594	AAGCCGTGCACTGAAATCTGAGCA
1102506	AAGCCTTGGGATGTAGTACACTCC
1102724	AAGCCTTTGGACCGTATGAAGCCT
1103799	AAGCGAATGTTCCAACTCTGAGAT
1103852	AAGCGACAAAGACTCCAAATGTGT
1106570	AAGCGATGAAGACGGTGCTCGGAC
1106956	AAGCGATTGTAGTACCCAGACAAT
1107123	AAGCGATTGTGGTACTCAGACAAT
1107240	AAGCGCAAGACAAGGGCTGGAGCT
1109993	AAGCGGAAAGTCGTAGGTTC
1110431	AAGCGGAAGGTCGTAGGTTCG
1110589	AAGCGGAATTTTGACCCAGGCGCC
1112594	AAGCGGCATCGGTTGGAAGAC
1113910	AAGCGGGTGTACAAATGAACTT
1114947	AAGCGTACGCGTAATGTCGGTCCG
1116324	AAGCGTCTCTCCTGTAGAAATAGGCACC
1116370	AAGCGTCTGATCTCACCTTGGCCT
1121402	AAGCTCATCGGTCGCGCGACGA
1122205	AAGCTCCTGTGAATGAAACGCCT
1123941	AAGCTCTAATACCTTGACAACCGT
1124394	AAGCTCTGACGCATGATCCAGACT
1125953	AAGCTGACGAGCGGGAGGCCCT
1126561	AAGCTGAGTGTAGAACATCGACCT
1127770	AAGCTGCTGCCTTGTGAC
1127772	AAGCTGCTGCCTTGTGACC
1133310	AAGCTTGGACCCCATTAACTCTCT
1134548	AAGCTTTCGTCGGAGCCTGCCACC
1135236	AAGGAAAAAACAGAAACTGGCACT
1136019	AAGGAAAACGAACGAGAACCCAAA
1139946	AAGGAAATCTTCTTTGAATGCCT
1140826	AAGGAACAAGGGTGTAGCTGCACT
1140946	AAGGAACAATGTCCAACAGTACGT
1141165	AAGGAACACTGGACAGCGGTCAAG
1146887	AAGGAAGCTGACGAGCGGGA
1146905	AAGGAAGCTGACGAGCGGGAGGCCC
1147186	AAGGAAGGAAGAACCTCCCGGGCT
1149279	AAGGAATAGACCTCCACCCGAGAC
1150891	AAGGAATGCAGAGTAAGGAACATC
1151752	AAGGAATTGACGGAAGGGC
1151914	AAGGAATTGGCGATCGTTGATGAT
1153222	AAGGACAACGAATTGCCCGAGAGT
1153932	AAGGACAAGATCTTCATCGAGCT
1154670	AAGGACAAGTAGCTAGTTGACT
1156914	AAGGACAGAAACATCTAAGCGTGT
1160693	AAGGACCACGTAGTATAGCTA
1161491	AAGGACCAGTGCGGCTGAACCGCC
1162730	AAGGACCCGAAAACAAAGGAGCTT
1163862	AAGGACCGAGATGGCCGTAGGATG
1164463	AAGGACCGGAGCCCGACCGTGCTC
1167446	AAGGACGAGAAAGTAGAGTGCACT
1168363	AAGGACGAGGCCCGGTGTTGGGCT
1169090	AAGGACGCAGAGAAGACATTCGAC
1170732	AAGGACGGTTCCAATGAAACAACC
1173426	AAGGACTCCCCCCTGGCCGCACCC
1173610	AAGGACTCCTCCCATGCTCGTAGT
1173631	AAGGACTCCTCCCTGGCCGCACCC
1174180	AAGGACTCTCACAAGCTTGGCTCC
1178404	AAGGAGAACATGGCCATGGCGGTA
1179002	AAGGAGAAGAACACGTACGGCACA
1181442	AAGGAGACAAGATATCGGACAACT
1183991	AAGGAGATCCACGACTACTGAGCC
1197276	AAGGATCAGTCGACTAACTTCAGC
1197410	AAGGATCATCGAACTTGAAGGAGA
1198977	AAGGATCGAGGAGATCTGGGAGCT
1203753	AAGGATGCGTACTACTTCAGAGTG
1204417	AAGGATGGATAAGTTGAGTAGGCT
1206430	AAGGATGTTTTCATTAATC
1206433	AAGGATGTTTTCATTAATCAAG
1206527	AAGGATTAAACTGCTCGCGGCATG
1207876	AAGGATTCCGTGGTAGTCTCT
1207935	AAGGATTCCTCTGGCCCGGTGCTA
1208416	AAGGATTCTTCTCTTGCAAGAGCG
1209956	AAGGATTGGCTACTGAAGGGAA
1210035	AAGGATTGGCTCAAGCTTCAAGCT
1211527	AAGGATTTAGACAGCTTCGGGCCC
1212795	AAGGATTTTGTTTATTTTGATGAA
1212980	AAGGCAAAATGTAGATCTTTGAGC
1217376	AAGGCACTCTTACGGTATCCGGGA
1217414	AAGGCACTGAAAACTTGGAAACGG
1217620	AAGGCACTGGAGATTAGAAGGGAA
1224071	AAGGCCGAAGTAGAGCATAGAGCT
1226110	AAGGCCTTCAAATCTGAAACC
1226477	AAGGCGAACAATGCAAGGCGGTCT
1232848	AAGGCTCCTTCGGCTGAGCAGACT
1236071	AAGGCTGTATGGCCAAGGCGCCCT
1238492	AAGGGAAAGGTCGTGAGTTC
1238616	AAGGGAAATGTCCAGCTGTAAATC
1247420	AAGGGCAACTAACGGCAGAGGGGC
1249055	AAGGGCAGTCGAATTTGTGAC
1249105	AAGGGCAGTGCTGTGACGAACTCC
1254660	AAGGGCTTTGTGGATAACTTCATC
1255048	AAGGGGAAGCTGAACGACGATGAG
1255181	AAGGGGAATAGTCGTCTAGGATGA
1255222	AAGGGGAATCCGACTGT
1258994	AAGGGTAACAACTGTAGCAACAAT
1259220	AAGGGTACCCTTTAGTCGCGGTCC
1259937	AAGGGTATGTAGATGCACTCTCCT
1267757	AAGGTATCGATCCAATAGGAGACT
1268117	AAGGTATGTACTCTGTGAAAGACC
1268803	AAGGTCAAGGTACAACTCCGGGTC
1270701	AAGGTCGACACTGCAACTCAAGAG
1278792	AAGGTTCAAGAACTCAAGGCACAG
1279161	AAGGTTCCCGTAGAGTGCTTCGAA
1282607	AAGGTTTGCCAGAATGATGACGCC
1285381	AAGTAAGAACAACACCTAAGCACC
1289946	AAGTACGATCATGAAAGAAGCACC
1290683	AAGTACTACCAGGACCACTAGAGG
1292169	AAGTACTTTGATCATCATAGGCTT
1292276	AAGTAGAAAAGCTAACCTAGAGAA
1292701	AAGTAGAAATCAAGAAGGAGCATC
1292774	AAGTAGAAATGGACAAACGAGTGT
1293399	AAGTAGAACCTATAGGATAACCTA
1295386	AAGTAGAATTTCCAGGCGTTCC
1295393	AAGTAGAATTTCCAGGCGTTCCGT
1297088	AAGTAGAGGCATACTAGTGACACT
1298304	AAGTAGATTCCTGATAAATGAACC
1298352	AAGTAGATTCTAGAAAAGCGGCCT
1300006	AAGTAGGACATGCCCCCGGGGA
1300095	AAGTAGGACCTGGGAAAACAAGCC
1303180	AAGTAGTGTTGTTGGCAACT
1304835	AAGTATCCCTTTGTTCCCTTGCCC
1306300	AAGTATGACCCGGCCGGACTTGGC
1306380	AAGTATGACTCTATATGAATGCCT
1311074	AAGTCAGGACAGGACTCCAAGTCT
1314250	AAGTCCGGAGACGCCGGCGGGGGC
1315365	AAGTCCTGTAGATTCTGCAATCGA
1315941	AAGTCGAACTTTCCATAGCCT
1317072	AAGTCGATTGCAGTACAGGCACCT
1317935	AAGTCGGACTTTCCACAGCCT
1318081	AAGTCGGAGGATGCCAAGGGAACC
1319661	AAGTCGTCAAGATCGTCATCCGGG
1322435	AAGTCTGGACCTAAGCCTGAAACT
1326724	AAGTGACCGAAACAACGAACGACT
1329859	AAGTGATCCTAGAACAACCTACGT
1332564	AAGTGCATTGTAGAGTTTAACC
1332578	AAGTGCATTGTAGAGTTTAACCC
1332586	AAGTGCATTGTAGAGTTTAACCCGA
1334633	AAGTGCTTCTACTGCAAAGGGACT
1338735	AAGTGGGCTATTGAGCTTGGACCT
1339299	AAGTGGTATGTAGATGCAAACTCT
1339526	AAGTGGTCGGACCCTTCCT
1343953	AAGTGTTCGGATCGCGGCGACGGGGG
1344419	AAGTGTTGGATTGTTCACCCA
1347104	AAGTTAGCTTTGAGCAGGCCT
1347260	AAGTTAGGGCACGGAAGATCGAAC
1347924	AAGTTATCGGCAACTGGCAGGAGC
1348845	AAGTTCAAGTATGGTCGCCACTCT
1351316	AAGTTCGATCGCATGTTAGAGGAT
1357175	AAGTTGGAGAAACTGACACCCGCC
1360453	AAGTTGTTGTTTCTGACTGTAGCCT
1362204	AAGTTTCTACCGGAGAGTCAAGAC
1362365	AAGTTTCTGAACCCATTGGCAC
1362372	AAGTTTCTGAACCCATTGGCACTT
1369634	AATAAACGGAGACTGGCGAAGGAC
1370540	AATAAAGACAACTCCTATGGCTCC
1374532	AATAACAAGTTGGATGTCAACAGT
1381706	AATAAGATTCAATGATTGGAGGGT
1386816	AATAATATCTCAGAGTTGCCGGTC
1388081	AATAATCTGATGTGCGGGCCC
1389606	AATAATGTAGACATGACCGAGACA
1392117	AATACAACTCAGGAGACTTGGACC
1393450	AATACACCCATAGAATCTGAGCAC
1394135	AATACAGAATCTCATGCGCCT
1396455	AATACCAAGAACTCGTTAAGCGTG
1400117	AATACCGTTGAGCAAGAAAAGACT
1400679	AATACCTGAGTTTAGTTCGCCGAC
1400771	AATACCTGGAATCTGACTGTAACC
1400800	AATACCTGGAGCACGCAGAAACTG
1402131	AATACGAGGACTGGGTTGGCAAGC
1402584	AATACGATTGATCTCTTTGAGCCT
1406996	AATACTGAACCGAATCTGATC
1406997	AATACTGAACCGAATCTGATCA
1408307	AATACTGTTCGGATCATTACGCCT
1409985	AATAGAAACCGTGACGAAACGCCT
1410080	AATAGAAACTATGATCAACCCTTA
1410763	AATAGAACAGAGAACGATGGCCC
1415242	AATAGAGAACCTGAGATCCGATA
1416819	AATAGAGGATGAATGGAGATGAGC
1417975	AATAGATCAAACGGGTAAAAGCAC
1420904	AATAGCATGTAGAAGAGAAACCCT
1421521	AATAGCCTAGGATACATGTACCGT
1432587	AATAGTTGGCACACATGGAACTCA
1432857	AATAGTTGTTGTATTGCTTGAGCC
1436590	AATATATATCGTCATGACATACCT
1440766	AATATCGGTTGTAGTATTTCAGC
1441640	AATATCTGATATGTGGGCCA
1441856	AATATCTGGTTGTAGAGAACTTGA
1443506	AATATGAGATCATTTGAACAAACT
1446164	AATATGGGACTCCACTTGACTTGG
1447568	AATATGTCTTGGACTACCCAGCCT
1453995	AATCAAAACTAGCACCCGTCGGCC
1455819	AATCAACAAGACAGTATAGCGACT
1456866	AATCAACTACGGAGCTGGCAACTC
1457057	AATCAACTGAGAAGAACCTTGCCT
1458046	AATCAAGATAGTCATACCTGTGCT
1458106	AATCAAGATCATCAGTAAAATTATG
1458766	AATCAAGGACTCCGTGGCC
1459670	AATCAAGTTGGTGCCTGCATGCCT
1462993	AATCACCCCAGAATCGTCGAAA
1462999	AATCACCCCAGAATCGTCGAAATC
1464018	AATCACCTTTAGAATCATCAGCCT
1471673	AATCATAATGGGCAAATAGACTCC
1475975	AATCATGTGGATCGCTGGAAGCCT
1477939	AATCCAACGATCGTAATGCCT
1481734	AATCCAGGTACGCGTCGACTGTCC
1483288	AATCCATGATCAACTGATGTAGCT
1483914	AATCCATTGTCGAATCCTGCAGA
1484478	AATCCCAATTTCAGTCTTCGGAAC
1484600	AATCCCACGCAAGAAACTGACGCA
1486002	AATCCCGAAGGTAGATGTAGAGGT
1487460	AATCCCGTAGGTAAATGTAGAGGT
1487749	AATCCCGTTCTGGCTGGCAGCG
1489286	AATCCGACGGCTGTAGAGGATCGT
1490797	AATCCGCCTAGTAGACATGGA
1491908	AATCCGGACTTATGAAAGAACTTC
1492041	AATCCGGAGGAACTCGATAGATTC
1496211	AATCCTAGAACTCCCACATGGACG
1497169	AATCCTCCTACTCATTCTGAATGT
1497728	AATCCTCTGAATTGCTTGGCC
1504020	AATCGAGAATGGGATTTGTCACTC
1504413	AATCGAGACTGGGATTTGTCACT
1504777	AATCGAGATCGGGATTTGTCACTC
1504963	AATCGAGATTGGGATTTGTCACTC
1505198	AATCGAGCATGTCTGAAC
1507024	AATCGATCGGAGAATGCCAGAGGA
1508803	AATCGCCATGGATGCTGCTCGCCT
1510380	AATCGCTGGCGTTGTTGAGTCTAG
1510652	AATCGGAAACAGAAGCAGAAAGCC
1512369	AATCGGACTTTCCATGATGTAGTT
1512578	AATCGGAGAGAAGTCAGAAATGAA
1513168	AATCGGAGTGACAAATCCTAATCT
1518366	AATCGGTTGGGCGACCTAGGCAGT
1518740	AATCGTACTGGACTCCCGCCGCCT
1519476	AATCGTCCATCAACTCTAAACCGA
1526059	AATCTCAGTGATCTTATCGGCC
1527235	AATCTCCTTTGTAGCCT
1529858	AATCTCTGATCTGAAGACCCGCCT
1530486	AATCTGAAAACTTGGCTTA
1530558	AATCTGAAAACTTGGCTTAAATT
1531379	AATCTGAATCCCTGTAGAGGTCTT
1533571	AATCTGCATTGGAGAGCTCCT
1538264	AATCTTACTCTGGACTCAGGCACC
1538727	AATCTTCAACGAGCAGCTCGGAGT
1538846	AATCTTCACTCTCTAAGGGCACCT
1543780	AATGAAAAGCGCCATTGATGGACA
1544274	AATGAAACAAGCAACTTGCGGCTG
1554088	AATGAATATCCAGGAGGTAGAACC
1554758	AATGAATCGTGTGGAGTCTCAGCG
1556333	AATGAATTGTAGCAGGGCTTGGTC
1557148	AATGACAAGAACTCTTACCAACT
1557930	AATGACACCCGTAGACATTTGATC
1558292	AATGACAGAATTCTTGGTGCACAT
1563597	AATGACTCAGGAACCTTTGTATCC
1564444	AATGACTGCATCCTCTACCGCGGT
1564772	AATGACTGGTACACTGACGGTGGC
1565274	AATGACTTCGAGTGGACTAAACA
1565948	AATGAGAAAATGACTTGTCACTGT
1566145	AATGAGAAAGTAGCCATTGAAGCC
1567584	AATGAGAAGTTGGATGTCAACACT
1568531	AATGAGACCTCGATCCCGAAGCCT
1569193	AATGAGAGATGTAGAAGCTTC
1572886	AATGAGGAATCTGTGTTCTGCACT
1574550	AATGAGGCTGTAGAGCACTGTGGC
1577175	AATGATAAGGTTCAATGGACTTCT
1577721	AATGATAGAACCACTGGCACG
1581151	AATGATCGGATCCACTTGAAGAGA
1581351	AATGATCGTAGGGGCATCCTTC
1583560	AATGATGATCCGTCTGCCGTCACT
1585340	AATGATGTCTGTGGTGAACCCTTT
1589657	AATGCAATCGCGCTGTAATGCTTT
1590951	AATGCACGATCAGATTCGGATC
1591793	AATGCAGACTATGAGAACCAAGAG
1592123	AATGCAGCCCAAATCGGGCGG
1592125	AATGCAGCCCAAATCGGGCGGTA
1594002	AATGCATTAGAAAGATAGAAGCCT
1598153	AATGCGAATGGTTGTGTTTCTGTT
1598401	AATGCGAGAATGTCGGCGAATTTC
1602036	AATGCTAGGACCGAGGTTAGGATG
1602929	AATGCTCGTAATTAGGTCACGGC
1611725	AATGGACGGGGTATTAGTAGATCC
1612174	AATGGACTATACATCGGATGGAGA
1613060	AATGGACTTGGAGGGCAAGAAACC
1616500	AATGGATAGTATGGCTCTGGGATT
1621356	AATGGCAGCGACTTGGACACCGGA
1621881	AATGGCATGAGCGCTTTGGGCACC
1624729	AATGGCTATCTAGCGGAGTAGGGC
1625286	AATGGCTGATTGTTTGTGGATTCT
1626425	AATGGGAATGGGCTAGAACCC
1630692	AATGGTAAAACCAACGTTGGGCCT
1632620	AATGGTCCAACAATTCTGATAGAT
1636312	AATGGTTTTGACGGTGCTGAGGCT
1636967	AATGTAAGAACCGTACCTCCGCCT
1639239	AATGTAGACATGACCGAGA
1639251	AATGTAGACATGACCGAGACA
1639277	AATGTAGACATGACCGAGACACGT
1639720	AATGTAGAGCCTATCACACCCGAT
1641098	AATGTAGGGAAAGGCTGCGTACT
1644457	AATGTCAGGTGACTGTCAATCAGT
1645946	AATGTCCGGTTGTAGAAAAC
1646031	AATGTCCGGTTGTAGAGAACTTGA
1650055	AATGTCTTGTAGATCAAATGGCCC
1656138	AATGTTAGAATCTATCACACCCGA
1656461	AATGTTATATAATCTTTGGGCC
1663037	AATTAAACGCAACTCTGAAGATTG
1664908	AATTAAGACAACTCCTATGGCTCC
1665162	AATTAAGCACGAACGGACAAAAAC
1666193	AATTAATCATCTGAGCTTGGCATT
1668120	AATTACATTGTTGGTGCTACAACT
1671123	AATTAGAACTCTAAATATCACATT
1671961	AATTAGAGGAACTTTGGTAGCACT
1672935	AATTAGCTGGAAATGTATGACCT
1673181	AATTAGGACCTCTAGATCGGGCGG
1673235	AATTAGGACGTAGCTCTGCTA
1679097	AATTATTCAAGATCAAAGGGCT
1679418	AATTATTGAATCGGACTTGGC
1679432	AATTATTGAATCGGACTTGGCTTC
1679715	AATTATTGTCGGCGCTTCGGGAAA
1680184	AATTCAAAAAACTAAAGTAGGCCT
1683193	AATTCAGTTTCGCAATCGTAGGC
1685864	AATTCCAGCAGAGAGGACTGA
1686180	AATTCCAGTGGCAAAAGGTCGATG
1686418	AATTCCATCGACCTTTTGCCACTG
1686881	AATTCCATTCTGTAGCCGAACT
1686882	AATTCCATTCTGTAGCCGAACTA
1686883	AATTCCATTCTGTAGCCGAACTAA
1688356	AATTCCGCACTTAGATCATTCTGC
1693017	AATTCGATCTGTAAAATATGAGGT
1697390	AATTCTAGGAGGTAGGCTTGAGCC
1699216	AATTCTGAGAATGATCTGACACGT
1700312	AATTCTGGTCTCTCGAACGCCT
1701644	AATTCTTCTGACCAGCATCTGCCT
1702189	AATTCTTGGCGGACTGAACGCGCC
1707707	AATTGAGCAAGTCTGAAC
1709296	AATTGATCCTCTGATGTTGGCCC
1710421	AATTGATTGAAAAGTGCTCGCCT
1713900	AATTGCTAAAAGATAAATGGACT
1717232	AATTGGAGAACATGAATGTGCGCA
1717569	AATTGGAGGGACTATTGGGCC
1718500	AATTGGATTTGGAAGACGCCT
1719964	AATTGGCTGCAGACACTGAAATGG
1722266	AATTGGTCTCAAGAATCTGCTGGT
1723987	AATTGTAGCAGCTCCGGCACC
1727907	AATTGTGTATGTGTTCTGATGGCT
1730512	AATTGTTTGAGTCGGCTGCAAT
1732128	AATTTACCGGACTGAGGCAGGCCT
1733030	AATTTAGCTGATCAAGAATGGGCC
1734071	AATTTATCGTTCTCGTCGCGGCC
1738010	AATTTCCTGTAATTCATAGCGCCT
1738579	AATTTCGCTACCTTAGGACAG
1740018	AATTTCTCGTATCTGTTGGGACT
1740879	AATTTCTGTATCAAGTTGGAGCCT
1745767	AATTTGGAGACCTGAACTGAGGAT
1750622	AATTTTATTCATTGTGGGCTGCCT
1751321	AATTTTCCGGTAGGCATTTGGCTC
1755288	AATTTTTGATGTGGAATGCTACCT
1755297	AATTTTTGATGTGGAATGCTGCCT
1755853	AATTTTTTATTTGGAGGGTATCGT
1757263	ACAAAAACTCACACACGTCGGCCC
1763196	ACAAAATTATGACCGTCTTAGTGA
1764091	ACAAACAATTCTATAGCGGACT
1767452	ACAAACGGGCAATTGAACACC
1769188	ACAAACTTCTCTGAACCCGGT
1769482	ACAAAGAAAATGATATCATTGGGT
1769483	ACAAAGAAAATGATATCATTGGGTT
1770279	ACAAAGAATGAAGTCTGCACCT
1771055	ACAAAGAGAGAGCGCGAACCGAGG
1772385	ACAAAGCAGATCTCCTAGAC
1774752	ACAAAGGGTGTTGGTCGATT
1777085	ACAAATACTCTGTTTTGGTGCGTT
1779923	ACAAATGATGATAGCAAGACA
1782851	ACAACAACAACTACTCGGATTAGT
1784481	ACAACAATTAGAGGACGTCTAACT
1787992	ACAACATAGCATACTGTAGAGCCT
1789356	ACAACATGTGATCCTCGTACTCGT
1791804	ACAACCCTGTGCTGGAGGACCTC
1794167	ACAACCTTGATCGGTGGAGACT
1794624	ACAACGAAGGATTGTCTGAAGT
1795829	ACAACGATCGAAAAGGCAAGGCCT
1800003	ACAACTACCAACTTGGATCGT
1800603	ACAACTATCAGATTCTGCAGGCAC
1801000	ACAACTCACGTCGCCTGGAACACC
1801167	ACAACTCAGGCAAGAACTCCTTCT
1802801	ACAACTGAACAATGGACTATGCCT
1804239	ACAACTGTAGTGAGACATCTCTGA
1809678	ACAAGAATCACTTCGTACTGTATT
1809709	ACAAGAATCAGTCAACCAGTCGGC
1818550	ACAAGATTATCGCATTGGAGCT
1820693	ACAAGCATTCGACCGTAGTCTCGG
1821428	ACAAGCGACAATGTAGATGGAGCC
1827223	ACAAGGATTCCCCTAGTAACGGCG
1827389	ACAAGGATTTAGACAGCTTCGGGC
1827784	ACAAGGCAGGACTGCCTCTGCGCC
1828847	ACAAGGGAACTCGATCGCGGTAGA
1829676	ACAAGGGGAATCCGA
1830222	ACAAGGGTCAAGATGTAAGCT
1832603	ACAAGTAGAAAGACAATGAATGCT
1832979	ACAAGTAGATTCCTGATAAATGAA
1835254	ACAAGTGAATGAGACATGGAACGT
1835781	ACAAGTGCATTCGTACGGAGAGCT
1836539	ACAAGTGTCAGTTTCTCTCGGAGC
1836627	ACAAGTGTGAAGCGGAGTAGTGCT
1838322	ACAAGTTTCGTAGGGATGAACACC
1845562	ACAATCTGCAGAAACTCCGACCT
1847817	ACAATGATCTTGGTTAGGGCCACC
1848707	ACAATGCGGTTGATGTAGTCGAAC
1849411	ACAATGGACTATACATCGGATGGA
1850009	ACAATGGCGCCTCGACTTGGGACT
1850847	ACAATGTAGAACTGCCAGCAACA
1851083	ACAATGTAGACATGACCGAGACA
1851090	ACAATGTAGACATGACCGAGACAC
1851118	ACAATGTAGACATGACCGAGACAT
1853952	ACAATTCCGTCGTAGTCTAGG
1853995	ACAATTCCGTCGTAGTCTTT
1855702	ACAATTGTCGTAGGGCTCTGAGAA
1859574	ACACAACGAGACCACTGTAAAACC
1862258	ACACAAGTTCAGATCCGATGACT
1862986	ACACAATCGGAGACACCTGTAGAG
1863273	ACACAATGAGTCGAGTACTTGAAT
1864235	ACACACAAGTAATCTGAACAACT
1864236	ACACACAAGTAATCTGAACAACTG
1864492	ACACACAATTTACCGATCTCGGTG
1866453	ACACACCGCCCGTCGCTCCTACCGA
1872288	ACACAGCATAAGTTATAGGTCGGC
1872995	ACACAGGACCTCTGGATTTGGCAC
1877951	ACACATCTGGAAGGACATGCTGA
1877952	ACACATCTGGAAGGACATGCTGAA
1878434	ACACATGACTCTGCCAATGCACCC
1880538	ACACATTCGATCAAGGTTGTCACT
1886123	ACACCATCGGAGACACCTGTAGAG
1886343	ACACCATCTATAGAACTTGAATGA
1886908	ACACCATTCCCATTGTTACAACTG
1891659	ACACCCTGATATTGGCGTCGCAAC
1892897	ACACCGACCATATAGATTCTCTGA
1892937	ACACCGACCGCCGACATCGTCCTC
1894721	ACACCGCAGATCTATCACACGCTG
1896160	ACACCGGACATCCATCAGAACCTG
1896388	ACACCGGACTGATAACATAATTGT
1896402	ACACCGGACTGATAACTTAATTGT
1896483	ACACCGGAGAAGAGAGCTTGGACG
1897557	ACACCGGCGAGCGCTGAAGCACGT
1900403	ACACCTAATCGATCGACTGGAAGG
1900658	ACACCTAGATCGGAAATGAACTCC
1900720	ACACCTAGATCGGATATGAACTCC
1901465	ACACCTCCGTAATGAAGCCGGCTG
1902434	ACACCTGAGCTCTTGGACGCACCT
1902574	ACACCTGATCGAAAGAACCACAAG
1903446	ACACCTGTAGAGCATATTTATAAT
1903796	ACACCTGTAGTACTCCTTTATAAT
1906582	ACACGAAGTAGAGGGTTTGAACCT
1908595	ACACGACTCTCGGCAACGGATT
1908616	ACACGACTCTCGGCAACGGATTT
1908648	ACACGACTCTCGGCAACGGT
1908666	ACACGACTCTCGGCAACGT
1908685	ACACGACTCTCGGCAACGTT
1908697	ACACGACTCTCGGCAACT
1909727	ACACGAGATCAAGGTAAAGAATTC
1911267	ACACGATCAATCAAGGGGGCTCCT
1915713	ACACGCTTGAAGCTTATGACCATG
1916376	ACACGGACAAGTTGCTACACGCGT
1916914	ACACGGACCTGAATGTAGCAGATC
1917100	ACACGGACGTAGTTCTTGAGACGT
1918684	ACACGGATTTCTCTCTAAAGGCG
1918685	ACACGGATTTCTCTCTAAAGGCGA
1922723	ACACGTAGAACTGCATTGACCA
1922727	ACACGTAGAACTGCATTGACCACT
1923120	ACACGTAGGACCACATAGCTC
1923207	ACACGTAGGTAATCTGAACAGCTA
1925363	ACACGTGATCCTGATAGAAAGAAG
1926815	ACACGTTGTGCAACTGGATGCCT
1928809	ACACTAGGAAACCTCTCTCGACCCCT
1932019	ACACTCGATCCGTCTGACATACTT
1933958	ACACTCTTACTTATCGAAAGGACT
1937841	ACACTGGACTGGCATCAACAACGA
1939432	ACACTGTAGCTAACCCTAGCGCCT
1939542	ACACTGTAGGGTACAGCCTTGG
1942028	ACACTTATGTCATCGACTGTTGCC
1948382	ACAGAACAATGAGAGTCCCGAAC
1950820	ACAGAACTCTACCTTGGTGACCC
1950822	ACAGAACTCTACCTTGGTGACCCC
1953289	ACAGAAGGTAGACCATCGAGCCCT
1958305	ACAGACCGATGGATTCAGAACATG
1961993	ACAGACTTGAAATCTGTTGGGC
1963096	ACAGAGAAGACTGGATGTGAACA
1971912	ACAGATCAAAGTACAGCCGACATG
1973298	ACAGATCCTTGACGTGTAGCT
1974036	ACAGATCGGAGGACCGGCCAGCCC
1974787	ACAGATCTGGATGACTCTAAGTCA
1980729	ACAGCATAACATACTGTAGAGCCT
1980834	ACAGCATAGCATACTGAAGAGCCT
1980858	ACAGCATAGCATACTGTAGAGCCT
1985192	ACAGCGGCCAAGACTCATTTGAGC
1988039	ACAGCTGTCGGTTACTATCGGATC
1988620	ACAGCTTTCGTCGTACGGCAGGGC
1993696	ACAGGACTCGAGGAAGAAGCC
1998607	ACAGGATTTTGACCTCTCGCTCGT
2002830	ACAGGGATAACTGGCTTGT
2003104	ACAGGGATTCCATTCGACGCGGAC
2004072	ACAGGGCTGCAGTCTGTTTGGCGA
2006993	ACAGGTGAAAAGAGCAACTCTGAAC
2006997	ACAGGTGAAAAGAGCAACTCTGAACT
2007020	ACAGGTGAAAAGAGCAAGTCTGAACT
2007780	ACAGGTTAGACGATGAATTATCCC
2007827	ACAGGTTAGTTTTACCCTACTG
2007832	ACAGGTTAGTTTTACCCTACTGATG
2008181	ACAGGTTGGACCAACACTCAGAGG
2009318	ACAGTACATGACCTGATGAACACA
2011076	ACAGTAGCAATCTATCTGAATGCC
2015782	ACAGTCGGGCGTCTGAGCGACACC
2015903	ACAGTCGGGGGCATTCGTATTTCATA
2017496	ACAGTGACTATGCTCCGTTGCACA
2019808	ACAGTGTAGTGTGACGCCTTCATG
2022535	ACAGTTGGATCGTCGAGTGGCACC
2023445	ACAGTTTGAGTGATCGATCGACCT
2023976	ACATAAAACATCCGGACTGGCTAG
2024009	ACATAAAACCTAGGCTCTGATACC
2024839	ACATAAATGTAGCCACTGGAGCC
2029154	ACATACCGGACGTGTCTTCCGCCC
2031346	ACATACTGGTCGATGTAGAGGCGC
2032327	ACATAGAATGTTCGGATATACCC
2032686	ACATAGACTTGAAGTCAGGGCT
2033616	ACATAGCAAGGATTGACAGAC
2035142	ACATAGGGTGACACAGAACTAGCT
2036376	ACATAGTTCTCGAACCCGTAGGGT
2048332	ACATCCCAGAGAAGATCGGAC
2050229	ACATCCGGGACTCTGAACAACCTT
2053272	ACATCGATAGTCCAGGAGCAATAC
2055356	ACATCGGATGAGGATTCCTACAAC
2068212	ACATGAGATTAGTTGAGTAGGC
2068789	ACATGAGGCGGAGATCGATGAGCT
2070383	ACATGATCCAGAGGACTTGGACCC
2071572	ACATGATGATCGAGAGAGAAAGA
2071952	ACATGATGTAGTTGTAGAGC
2073882	ACATGCAGACATGACCGAGACGCC
2076063	ACATGCGTGCGAGTCGACGGGT
2077151	ACATGCTGTGGTAGAACGATGGCA
2078007	ACATGGACAAGAGCACTATCACCT
2082022	ACATGGCGGATTCGCCGGATGGGC
2083210	ACATGGGCTCAAATGCAGAGAGGA
2083361	ACATGGGCTGTAGGGGGTGCGCCT
2085677	ACATGTACATCTCGGCGCCGAACT
2085733	ACATGTACCGATAACTCGCCT
2086285	ACATGTAGACATGACCGAGA
2086340	ACATGTAGACATGACCGAGAT
2088293	ACATGTCCAATCGAACTATGAGCT
2088586	ACATGTCCTACTGTGTGTGAGCT
2091203	ACATGTGTATAACTCCATTGGCAC
2093356	ACATTAACATGAAAGTCTGGACCC
2094722	ACATTAGGAACTTCGATACTCAAT
2104064	ACATTGTCAGGTGGGGAGT
2104068	ACATTGTCAGGTGGGGAGTT
2105937	ACATTTATGGACTGTTGCACTCGT
2106866	ACATTTCTGGACTGCATAGTGCCT
2108248	ACATTTGTTATACTGAAAGGACC
2110836	ACCAAAATATAGGCGTATGACACT
2116352	ACCAACAATCTCGACGTCGAT
2120098	ACCAACTCAGGGGCCGACTGTT
2121453	ACCAAGAAATACCAATACGGACT
2123223	ACCAAGAGGATGATGGTCAACCTG
2126133	ACCAAGGAGGAAGGTTGTAGATGC
2126308	ACCAAGGAGTCTGACATGCGTGCGA
2137529	ACCACATCTTTGCAGTCGAGCTCG
2137837	ACCACATGGCTGAAGTCGGACCTG
2138387	ACCACCAAGATCTCTGAGGCC
2138394	ACCACCAAGATCTCTGAGGCCT
2144367	ACCACGAGATCGGAGAGGCTAAAC
2144437	ACCACGAGATCGTAGAGGCTAAAC
2146931	ACCACGTCCTGCAAATCCTCGGTG
2147529	ACCACGTGTGGAGCCCTGTTCCCT
2151196	ACCACTTAGTGATCGGTCCGCTAG
2153516	ACCAGAACTCTCAGATACAAAAGA
2156139	ACCAGACTGAAGTGCTTGCCT
2158900	ACCAGATCATAAGGAAAGATGCCT
2159498	ACCAGATCGGATGTCACACGAGGA
2160216	ACCAGATGATGAGGATTGCC
2160230	ACCAGATGATGAGGATTGCCT
2167548	ACCAGGGATCGGCGGATGTT
2167620	ACCAGGGATCGTGTTCAAGCGGGC
2168395	ACCAGGTCCAGACATAGCAAG
2168404	ACCAGGTCCAGACATAGCAAGGATTG
2171319	ACCAGTGACTCGTTGAAGACAATG
2172149	ACCAGTGTGTAGAACCTTCAC
2173839	ACCATACCGGATAGAAATCAGCCT
2175409	ACCATATATGCTAGTCGCTTGCTG
2179226	ACCATCGGAGACACGTGTAGAGCA
2180171	ACCATCTAACCGTCAGTCTGA
2181494	ACCATCTTTCGGCTGAGATT
2181560	ACCATCTTTGATCAACGAGCTAGT
2181598	ACCATCTTTGATTAACGAGCTAG
2182821	ACCATGAGATTGTGCAACTCC
2185071	ACCATGGAGAAGCTGAACATCAAG
2186961	ACCATGTCGAAGGAACTCGGC
2187030	ACCATGTCGATGTGTAGGAAATCT
2190048	ACCATTGCGTCTGTAGTCC
2190049	ACCATTGCGTCTGTAGTCCA
2190215	ACCATTGCGTCTGTAGTCTT
2190238	ACCATTGCGTCTGTAGTTT
2194483	ACCCAACCCTGTCGGAGAGAAGAG
2194783	ACCCAACGCTCCGGCTGTAGCTAG
2196401	ACCCAAGGTTTGATCGTGAGAACT
2197889	ACCCACAAACGGAGATTCGTCGCC
2197947	ACCCACAAAGGGTGTTGGTCG
2197948	ACCCACAAAGGGTGTTGGTCGA
2201289	ACCCACTGTAGAACACCTTGACC
2202783	ACCCAGATCACTCGGACTAGCT
2202784	ACCCAGATCACTCGGACTAGCTA
2202787	ACCCAGATCACTCGGACTAGCTAG
2202794	ACCCAGATCACTCGGACTAGCTGA
2204910	ACCCAGGTACTGTATTCTTAACAC
2206729	ACCCATAGAATCTGAGC
2208383	ACCCATCTGAAATTCTGAATATAT
2208846	ACCCATGATCGGCAAAGTACTGAT
2210716	ACCCATTTGGACATCTGAGTAGGC
2210978	ACCCCAAACGCTAGATCCCTGATC
2212906	ACCCCAGGATGTGATGAGTCGACA
2215731	ACCCCCTCTGTGGCTCTCCCT
2224132	ACCCGAATGGATCACGTCTACTGT
2227659	ACCCGATCGTTTAGTATGTTGCTT
2228294	ACCCGATTGTTGCGACCAGATGAC
2229553	ACCCGCCGGAGTGGGAGGACACGG
2230839	ACCCGCGTCGTCAAGCTCGC
2233334	ACCCGGACTGGCTAGCAAACCTGG
2233551	ACCCGGAGAAGTAGGAACGACCAC
2234030	ACCCGGATAGTCAGTAGGAAACTC
2235678	ACCCGGCGTAAGAACGAGAAACGT
2236972	ACCCGGGTACTGTATTCTTAACAC
2237263	ACCCGGTAAACTTTTGGACGTCTC
2237485	ACCCGGTATGGAGCCATCGTCGTC
2238273	ACCCGGTTCAGTATAGCCCTGCAT
2238633	ACCCGTACCTAGGACAATCTGAGT
2239142	ACCCGTAGTGAACTCGCCGGAGAG
2241710	ACCCGTGGTAATTGCTTGACTG
2242728	ACCCGTTGTAGATGGACGTAGAGC
2242890	ACCCGTTGTATTTGAATGTAGAGC
2244103	ACCCTACCTTTTACTCTTGAGCCC
2244410	ACCCTACTGATGACAGTGT
2244418	ACCCTACTGATGACAGTGTCGC
2244426	ACCCTACTGATGACAGTGTCGCGA
2244435	ACCCTACTGATGACAGTGTCGCGAT
2251781	ACCCTGATTCCGAACTCCTGAGCA
2254028	ACCCTGTAGAAACAAGTTAGACGT
2255573	ACCCTGTTGAGCTTGACTCTA
2255610	ACCCTGTTGAGCTTGACTCTAGTCCG
2261334	ACCGAACAAATTCCCTAGGACTG
2262052	ACCGAACCAGCTGTAGATCGCT
2265597	ACCGAAGCTTGGGACCATGAACA
2269643	ACCGACCATATAGATTCTCTGA
2270532	ACCGACCTACTCGACCCTTCG
2270542	ACCGACCTACTCGACCCTTCGGC
2270545	ACCGACCTACTCGACCCTTCGGCC
2270555	ACCGACCTACTCGACCCTTCGGCCG
2270562	ACCGACCTACTCGACCCTTCGGCCGG
2270564	ACCGACCTACTCGACCCTTCGGCCGGC
2270565	ACCGACCTACTCGACCCTTCGGCCGGCA
2271160	ACCGACGAAGGGCTCGTCCTCAACT
2273831	ACCGACTCTGTGTAACCCTAGCCT
2275808	ACCGAGACATTGTAGAGCAAC
2275814	ACCGAGACATTGTAGAGCAACG
2275820	ACCGAGACATTGTAGAGCAACGT
2275827	ACCGAGACATTGTAGAGCAACGTC
2276287	ACCGAGACGTAGGGCTGTTACTTC
2277476	ACCGAGATCCTGAATAAGATGCTG
2277698	ACCGAGATCTTCGACTTAGCTCCC
2278567	ACCGAGCATGTCTGAACCAT
2278580	ACCGAGCATGTCTGAACCT
2282596	ACCGAGTACTATAGAATCTGA
2282598	ACCGAGTACTATAGAATCTGAAA
2284575	ACCGATAGAATTCTGATCC
2284578	ACCGATAGAATTCTGATCCAG
2288929	ACCGATGGATAATAGAACTGAGCT
2296118	ACCGCCGAATCAAAGTATGACATG
2297561	ACCGCCGTGCTTGGATTATTGGAC
2303290	ACCGCTCCGTGGGCTTTGAACCT
2303291	ACCGCTCCGTGGGCTTTGAACCTT
2303502	ACCGCTCGGTGTGCTGAACCTCAG
2303879	ACCGCTGAAGCAAGATAAGACTAG
2303892	ACCGCTGAAGCCCAGGTCGTCACT
2307042	ACCGGAACAGGACTTGCCTC
2307043	ACCGGAACAGGACTTGCCTCT
2307044	ACCGGAACAGGACTTGCCTCTA
2307884	ACCGGAACTGAAGTTGAACAGACA
2308626	ACCGGAAGCTCAGTAGACACGCGC
2309367	ACCGGAATGAACCCATGGACAAC
2311113	ACCGGACAGTGGTCAGAGGAACTC
2311488	ACCGGACATGCATCATACTTGATT
2311830	ACCGGACATTGCTAGGGCACTCCC
2313301	ACCGGACGAACCAATTCTTTAC
2313306	ACCGGACGAACCAATTCTTTACC
2313322	ACCGGACGAACCAATTCTTTACCT
2318063	ACCGGAGCTTTTTGTAGTGCT
2320477	ACCGGATACTATGACTCAAAT
2320484	ACCGGATACTATGACTCAAATCC
2320548	ACCGGATACTGAATAAAATACACC
2321594	ACCGGATCCCATCAGAACTCT
2321623	ACCGGATCCCATCAGAACTT
2321642	ACCGGATCCCATCAGAACTTT
2321885	ACCGGATCCTAAGAACTCGCT
2322497	ACCGGATCTGCTGACACTGACTAG
2324400	ACCGGATTCGTATAGTAGAGCAGT
2324508	ACCGGATTGAAGATTAGAGAGTTT
2332671	ACCGGGACTAATGTGAATACTGCC
2333262	ACCGGGAGGATAAATGAAGAACTT
2334983	ACCGGGCCGATCCGGGCGGAAGA
2334989	ACCGGGCCGATCCGGGCGGAAGACATT
2335323	ACCGGGCGAAGCCAAACTCTGTTTT
2336376	ACCGGGCTGTACGTGTGTTGAACA
2336943	ACCGGGGCAAGAGAACTGAGCAAG
2338066	ACCGGGTGGATAAACAGGAGCGCC
2339935	ACCGGTATAGCACTTGCCCGAGAT
2341675	ACCGGTCTGTGAGAAGAAATGCCT
2342082	ACCGGTGAGAACATGTTGCCT
2345471	ACCGTACGTGAGACTCTCGCCT
2346003	ACCGTAGAACGGAAAGCGCCT
2349002	ACCGTCACCATGCCGTCGTGCTGA
2349316	ACCGTCAGTGGACTGCGAGCCAT
2349317	ACCGTCAGTGGACTGCGAGCCATA
2350602	ACCGTCGAGAAGCTGCTAAGTGCT
2350926	ACCGTCGCCACGTCGTCGTGCTGA
2353298	ACCGTGAAGTACGAGGATTGGGAC
2357542	ACCGTGTGCCGGATTATGA
2357544	ACCGTGTGCCGGATTATGAC
2357561	ACCGTGTGCCGGATTATGACT
2357569	ACCGTGTGCCGGATTATGACTG
2357570	ACCGTGTGCCGGATTATGACTGA
2357571	ACCGTGTGCCGGATTATGACTGAA
2358538	ACCGTTATCGAACACTCTTGAAAG
2358680	ACCGTTCACGCCCGGT
2358706	ACCGTTCACGCCCGGTCGTAC
2358711	ACCGTTCACGCCCGGTCGTACT
2358712	ACCGTTCACGCCCGGTCGTACTC
2358713	ACCGTTCACGCCCGGTCGTACTCA
2365669	ACCTACTCGACCCTT
2365795	ACCTACTCGTTTCGTTGCAACTGT
2367777	ACCTAGATCGGATATGAACTCC
2368650	ACCTAGCTGTCTGAAACTCGC
2369751	ACCTAGTAGTGTATTTCGAAGCCT
2371859	ACCTATGATGAGTTGCGAAC
2371875	ACCTATGATGAGTTGCGAACTGA
2371903	ACCTATGATGAGTTGCGAACTGT
2371905	ACCTATGATGAGTTGCGAACTGTAA
2371928	ACCTATGATGAGTTGCGAACTGTATA
2374522	ACCTCACTCGAACCCATTGTCGCC
2375285	ACCTCAGGCATGGACATAGACACC
2375363	ACCTCAGGTCGTTTAAAGGGTGCT
2375634	ACCTCATAGTTGGGCTGTACCT
2376838	ACCTCCAGGAGATGATTTAGTGAT
2379772	ACCTCGAACGTCGTCTGTGGATGT
2380635	ACCTCGAGCGTCGTCTGTAGATGT
2383806	ACCTCGTAGGACCTCGACCCGCCT
2384082	ACCTCGTCCGATGCAGAAGCTCTC
2385556	ACCTCTAGAACATGCATCTGAACA
2387819	ACCTCTGTCAGATCTTCGGCCC
2394657	ACCTGAGTCTCGGTTAAGAACGGC
2396175	ACCTGATGTTGGCTCAATGAACC
2396426	ACCTGATTGTGTCTCATTGAGAA
2397107	ACCTGCACTGGTATCGTCGGCACC
2397981	ACCTGCCGAATCAACTAGCCCC
2397984	ACCTGCCGAATCAACTAGCCCCGAA
2400514	ACCTGGAATCTGACTGTAACCTTT
2402879	ACCTGGATTCAATCGTGACTC
2402959	ACCTGGATTTAGCACTTCTCAAAT
2405734	ACCTGGGTCGGAAACTGTGTGCGT
2408319	ACCTGTAGATTTGAATGCCACTT
2408321	ACCTGTAGATTTGAATGCCACTTC
2414385	ACCTTAGAACTCGGCCTCGGC
2416300	ACCTTCAGTAGCGGCTCTGGCGCC
2417941	ACCTTCGGAGACACATGTAGAGCA
2420441	ACCTTGACCTGTGGAACTGGAGAA
2420694	ACCTTGACTGTATGACTGGAGCT
2422340	ACCTTGCGCCGCTTCGTCGCGACC
2423441	ACCTTGGCCTTAGGACTGTATGAG
2423691	ACCTTGGGATATGAACGTCGATTC
2423780	ACCTTGGGCCGGGTCGGCCGGTC
2423892	ACCTTGGGGAGAGCGGACTCGC
2427263	ACCTTTCGCGGTCTCAAATCGGA
2427646	ACCTTTCTTAGTACTCCTTGAGCT
2428556	ACCTTTGGAGATACCTGTAGAGCA
2428984	ACCTTTGTAGCTCTGGCACATGA
2434506	ACGAAAGTTGGGGGCTCGAAGACG
2434507	ACGAAAGTTGGGGGCTCGAAGACGA
2436954	ACGAACACTGACCAACCGGAG
2438183	ACGAACCAGGACTCAACAGCGAAC
2444278	ACGAACTTGTTTTCATCTGGCAGA
2445031	ACGAAGAACCTGCTGAACAAG
2445054	ACGAAGAACCTTCCTGATAGCCCT
2446093	ACGAAGAATAATGAAAGACCGTCT
2446282	ACGAAGAATGATGAACTTGAAGCT
2447421	ACGAAGACTTGTCTGGCGCAG
2452382	ACGAAGTCGGATCTGGCATGGACT
2453365	ACGAATACGAACCGTGAAAGCGTG
2460123	ACGACACTAGCACGGACTTCGTCT
2467656	ACGACGAAGTAGATCTGCACGT
2469907	ACGACGAGGATGAAGAACCACTGA
2471190	ACGACGCACCACGTCCCAGAGGAC
2472484	ACGACGGACGCCGAGACGAGCAC
2473881	ACGACGGTAGTAAATAAGATGATC
2474498	ACGACGTCACTCTGGAAAGATGGA
2474960	ACGACGTCTCTGATGCCAAATCCT
2475320	ACGACGTTACTCTGGAAAGATGGA
2477750	ACGACTCTAGAGCCCCAGGAT
2478100	ACGACTCTCGGCAACGGATATCTCT
2478161	ACGACTCTCGGCAACGGATC
2478170	ACGACTCTCGGCAACGGATT
2478940	ACGACTGACGATGATGACCAAGAT
2479061	ACGACTGAGACCGCTGACAACACG
2479268	ACGACTGATCAGGCTCATCAACC
2480028	ACGACTGGATTACATGTGAACACA
2483981	ACGAGAACCCTGAGCTTCTGCACG
2484136	ACGAGAACGAAAGACTGGAGGGCC
2484735	ACGAGAACTGCATATACTACTGAG
2486502	ACGAGAATCAAATTGTAGGCTT
2488207	ACGAGACCAAGACCAGCAGGACGG
2488448	ACGAGACCACTGTAAAACCGACCG
2489138	ACGAGACCTCAGCCTGCTAACT
2490553	ACGAGACGTCGGGCAAGTTGGAGA
2491735	ACGAGACTTTCCTGAAATCTGGCA
2493763	ACGAGAGGAGAAGCTGGCGGCCCT
2497098	ACGAGATCGATCAAATGAAAGCAG
2497417	ACGAGATCGGAGAGGCTGAACCCT
2499912	ACGAGATTACCGTCAGT
2500580	ACGAGATTGAACTAGGTATTGAGA
2501034	ACGAGATTGGGCTGTTTTCAACTT
2502132	ACGAGCAATCCAACCCGTCGGATT
2507098	ACGAGCTGTGGCTAATACCCGAGG
2508006	ACGAGGAACTGTATGGGCACC
2513218	ACGAGGATGAAGAACCACTGAC
2513228	ACGAGGATGAAGAACCACTGACAC
2514275	ACGAGGCAAACTGATTTTTTACTG
2517492	ACGAGGGCTGATATGAGATAGCGG
2518602	ACGAGGTAACTGTACCTGCTCCCT
2520455	ACGAGGTTCGGTAGTGACTTGATC
2521390	ACGAGTACACGCCACAGTCGGACG
2521897	ACGAGTAGAACACAAAGAGTT
2522110	ACGAGTAGAACACAAGTGAGTTG
2522114	ACGAGTAGAACACAAGTGAGTTGT
2526829	ACGAGTTGCTTGGCTGACGGAGCT
2528450	ACGATAGAACTCCGCAGCATCCGA
2529027	ACGATAGTTAACGTGAAGGCTGCT
2529081	ACGATAGTTCGTCAAGTTAGTGCT
2531602	ACGATCGAATCTCGGGCAAGTACC
2533388	ACGATCTTGATGAGCTCCAGCACC
2536562	ACGATGCCGACCAGGGATCGGCGGAT
2537760	ACGATGGCAACGGGACTCGAACTC
2538325	ACGATGGTGATCATGACGGTGCTT
2539727	ACGATGTTTTTACCCAGGTTCGGGCC
2541385	ACGATTGCGAAACTGAATTTGCC
2541994	ACGATTGTTATCGAACGACCGAGA
2542581	ACGATTTTCATAGTTCGAGGACCT
2544124	ACGCAAGAAACTGACGCACCGAAA
2544440	ACGCAAGATTGTTGAGATCCACTG
2545090	ACGCAATCACAAGGATTTAGGGAT
2545140	ACGCAATCCAGGAGACTTGGAGTG
2545381	ACGCAATGTGATTTCTGCCCA
2545385	ACGCAATGTGATTTCTGCCCAG
2548514	ACGCACTCTAGAACATCTCGACT
2548526	ACGCACTCTAGAACATCTTGACT
2550078	ACGCAGATCTAAGAACTTGAGGT
2550079	ACGCAGATCTAAGAACTTGAGGTC
2551575	ACGCAGTAGAACTGTGCACCCG
2552408	ACGCATAGCACGGTTGCCGGCTTG
2552775	ACGCATCATTCAAATTTCTGCCCT
2554028	ACGCATGTCGAAACAATCTGGCCT
2554257	ACGCATTGAAGAAGGCACACCGGC
2556119	ACGCCAGGGCAGTCGAGTGGACTC
2558311	ACGCCCGCGAACACCGTCGACTGT
2559327	ACGCCCTGTACTGTACTGACGCCT
2569824	ACGCGATGTAGAACCCGGT
2574771	ACGCGGCGGACTGACATGAGCAGC
2577284	ACGCGTCACGAAGAACCTTCCTGA
2585174	ACGCTGGTGCAGCGCTGTGGGCC
2585318	ACGCTGTACTGGACTTGCACCC
2590850	ACGGAAATCCATCTGAACTGGTATC
2592073	ACGGAACCAAAATAAAAGAAGACT
2592098	ACGGAACCAAAATAAAGAAAGACC
2593064	ACGGAACGAGTAAAGTGACTTGCC
2594432	ACGGAAGAAGAATCACATGAAGCA
2598329	ACGGAATGAGAACAATGAGGTGGT
2600996	ACGGACAAGTAGCTGAGGCCCTCT
2605851	ACGGACCATGCAGGGATAGAAGCC
2607863	ACGGACCGGGCCCAAGTCCCCT
2611358	ACGGACGCCTCTCATCTGAAAAGA
2617537	ACGGAGAACACACATAACAAACTC
2619319	ACGGAGACTGGCAAAGGACGAGGT
2619343	ACGGAGACTGGCGAAGGACGAGGT
2621215	ACGGAGATGGAACACAAGCTGAAG
2622683	ACGGAGCGATGTAAGTCTTT
2623239	ACGGAGCTGAGAATTCATGTGTGA
2626530	ACGGAGGTGTGCGAAGGTAGGCTC
2626738	ACGGAGTAATGCAATAAGAACGAT
2627209	ACGGAGTCATATCTGGTATGGACT
2632914	ACGGATCGAGCACACAATAGAATG
2634535	ACGGATGAAACACAAACAGAAACT
2634975	ACGGATGAATCACAAACAGAAACT
2635196	ACGGATGACCGAGACATAGTCTTT
2640782	ACGGATTGGAATAAGGACCCTTA
2644665	ACGGCACCGTTGATCCTATGGCTT
2645357	ACGGCACGTCGGGCCATCAGAGGG
2646438	ACGGCAGCCTCATGCGGACTTTGC
2647150	ACGGCATCACTGAGTATAGAACC
2647151	ACGGCATCACTGAGTATAGAACCA
2648559	ACGGCCACTTTGCATAAGATCATG
2648757	ACGGCCAGGACTGGGTTTGTTGCC
2651771	ACGGCCTGAATACGACTAGAAACC
2651932	ACGGCCTGCCAACCCTGGAAA
2651951	ACGGCCTGCCAACCCTGGAAACGGTT
2652123	ACGGCCTGCGGGCTCCCCAT
2652126	ACGGCCTGCGGGCTCCCCATCC
2652128	ACGGCCTGCGGGCTCCCCATCCG
2652291	ACGGCCTGGATTCATCTGAT
2662082	ACGGCTTCGCGCCGCTGTGGAACT
2662505	ACGGGAAAACGCTCGACAACATT
2671234	ACGGGCCGCTGCACACCTGGGC
2671235	ACGGGCCGCTGCACACCTGGGCC
2671322	ACGGGCCGCTGTACACTTCAGCCGC
2674358	ACGGGCTGCTGCACAACTGGGCCACT
2674366	ACGGGCTGCTGCACAACTGGGCCG
2674369	ACGGGCTGCTGCACAACTGGGCCGCT
2674399	ACGGGCTGCTGCACATCTGGGCC
2674400	ACGGGCTGCTGCACATCTGGGCCG
2674403	ACGGGCTGCTGCACATCTGGGCCGGT
2674432	ACGGGCTGCTGCGCAACTGGGCCGC
2674434	ACGGGCTGCTGCGCAACTGGGCCGCT
2674438	ACGGGCTGCTGCGCAACTGGGCCGCTT
2674722	ACGGGCTGTACGTGGACACGGGAA
2674882	ACGGGCTTAAGCAAGAACCAATCT
2679002	ACGGGTAGACTCATCGGCATCAAG
2681089	ACGGGTTCGAGAACTATGTAGACA
2681246	ACGGGTTCGGGAATCATGTAGACA
2681370	ACGGGTTCTGAAACCTGGGAT
2681374	ACGGGTTCTGAAACCTGGGATGCGC
2681375	ACGGGTTCTGAAACCTGGGATGCGCA
2686821	ACGGTCATCTAGAAATTTGAGTGC
2687090	ACGGTCCAGAACAGAACAAGAGTC
2688917	ACGGTCGTGAAGCTAGCAATGATC
2691569	ACGGTGCATACTCAGGGAGAACAC
2691572	ACGGTGCATACTCAGGGAGAACACT
2692425	ACGGTGGACCAAGTATAGGGCTCC
2692901	ACGGTGGCGGAGCCGAGCTCTGGGC
2693274	ACGGTGGTCATGGAAGTCGAAAT
2695416	ACGGTTCGAGAACAATGTAGACAT
2698150	ACGTAAAGCTCATTC
2698786	ACGTAAGAATCTATCACACCCGAT
2700336	ACGTACCACATGTAGACACGAGCA
2700516	ACGTACCCATCGATCCCGCTTCTG
2701900	ACGTACGTCGAACAAAGGAATCTT
2702268	ACGTACTCTTCTCTGAAACAGCCT
2703419	ACGTAGAACCTATCACACCCGATC
2704033	ACGTAGAATACTCGGGTTAAACTT
2704633	ACGTAGACAGCGAGCCGTCGGCCC
2705571	ACGTAGAGCCTATCACACCCGATT
2705779	ACGTAGAGCTTATCACACCCGA
2707768	ACGTAGGACCTTGGCAAACCACCA
2709942	ACGTATACGAGAACTTTGACT
2711591	ACGTATGTAGACCTGGCCTCCC
2713481	ACGTCAGACCTGGCACATTGTCCT
2715140	ACGTCCCAAGCGTATGCGACGGTC
2718301	ACGTCGATGATAAGCTCTTGCAAG
2718302	ACGTCGATGATAAGCTCTTGCAAGA
2720897	ACGTCGTGAGACAGTTCGGTTCCT
2722851	ACGTCTGGGCTCAATTTCATCTCC
2726667	ACGTGAGACGGACTAGTCAAGATC
2727958	ACGTGATCCAGAGGACTTGGAGTC
2730220	ACGTGCCATTGCTCTCGATCGCCT
2731157	ACGTGCTAGACATTAGCACCGGGCTT
2731687	ACGTGCTGTTATGCTGGACTACCT
2731840	ACGTGCTTTAATTCGCTGTAGGCT
2732861	ACGTGGACTTTGGTAACCCGACCT
2737854	ACGTGTGCAGAACTCAGAGGTGCC
2740401	ACGTTAGAACCTATCACACCCGAT
2740457	ACGTTAGAATCTATCACACCCGA
2740460	ACGTTAGAATCTATCACACCCGAT
2741171	ACGTTATGAACGTTTGGCTAGCTC
2743178	ACGTTCGGACACACCATTACGGTG
2746512	ACGTTGTACCCTGTAGATCCTCTC
2751224	ACTAAACTCTGGCCGCAACGAGGA
2752748	ACTAAAGGGTCGTTACTAATGCCT
2753263	ACTAAAGTTGGAGAAACTGACACC
2753353	ACTAAAGTTGGAGAGACAGTCGCC
2757683	ACTAAGAGATCAAGCCGACAGACT
2758689	ACTAAGGAATGTAGTGCACTCG
2759929	ACTAAGTGAATGTGATCGGACCCT
2762780	ACTAATGTAACTGAACCTACCATC
2763144	ACTAATTCATGATCTGGCATA
2763156	ACTAATTCATGATCTGGCATT
2763162	ACTAATTCATGATCTGGCT
2764366	ACTACAAGATGACTGATTACCGCT
2771973	ACTACGGCACTGTCGGACAACCGA
2777361	ACTACTTGGACTCAACTTGGACT
2778027	ACTAGAAACTCTTCCCTTGGCATC
2778599	ACTAGAACCCTCAAATCCAACCCT
2780012	ACTAGAATGAAGCTGCAGAGCACT
2780177	ACTAGAATTCTGATGACGCGT
2783590	ACTAGATCTGAATCGCCGAAGCAC
2783916	ACTAGATGGTTGGCTGCTTCGAGA
2787508	ACTAGGACTAATGCTGGAAAGCCT
2792874	ACTAGTCGCTTCCCGAATGCCT
2798063	ACTATCACTATAGAGTTTTCGCCT
2799198	ACTATCGGATCTTCAACTGGCATT
2802075	ACTATGCCTGAGCGGGGC
2802797	ACTATGGATATTGGTCTGAGCCT
2803075	ACTATGGCTTCCTTC
2803078	ACTATGGCTTCCTTCCG
2803146	ACTATGGGAGTAGACCCGGAACCT
2803655	ACTATGTAGACATGA
2803681	ACTATGTAGACATGACC
2803722	ACTATGTAGACATGACCGAGAAAC
2803734	ACTATGTAGACATGACCGAGAC
2803735	ACTATGTAGACATGACCGAGACA
2803761	ACTATGTAGACATGACCGAGACACC
2808304	ACTCAAACAGTGAAGTCGGCCT
2813927	ACTCACCTGCCGAATCAACTAGCC
2813928	ACTCACCTGCCGAATCAACTAGCCC
2815814	ACTCAGAACTGGTACG
2815831	ACTCAGAACTGGTACGGAC
2815832	ACTCAGAACTGGTACGGACA
2820714	ACTCATCACAATCGTTGGCCC
2822518	ACTCATGCCAAGCCGGACTGTGTT
2831416	ACTCCCGGATACCGTAGGAATGCT
2831488	ACTCCCGGATACTGTAGGAATGCT
2833521	ACTCCGACCAAGATAGAACTT
2833523	ACTCCGACCAAGATAGAACTTT
2835537	ACTCCGGAACCTTCTAGAACCTTC
2837339	ACTCCGGGCTTGAACATCTTCATC
2838169	ACTCCGTCAGTTGAATTCTTCAGG
2838958	ACTCCGTTGAAAGTATAATCTCTT
2839638	ACTCCTAGGTCGGTAATGAACTCC
2839659	ACTCCTAGGTCGGTGATGAACTCC
2839857	ACTCCTATCGGGATTTGTCGGCAC
2841033	ACTCCTCGTCTATACTCTGGGACT
2844194	ACTCGAAAAACTGTAATAACTCA
2846340	ACTCGAATTTAAAGGCTGTAACT
2847035	ACTCGACCCTTCGGCC
2847688	ACTCGACGCTCTGGCCTGAGGAGA
2847820	ACTCGACGGATCGCACGGCC
2847834	ACTCGACGGATCGCACGGCCT
2847843	ACTCGACGGATCGCACGGCCTT
2848871	ACTCGAGACAAGAATTCAATACAC
2852068	ACTCGATGATTTTCTGGGCCCT
2852204	ACTCGATGGATCGCACGGCCT
2852915	ACTCGATTTGTCACTGTGCGCC
2858712	ACTCGGATACTCTTCTACCTGA
2860613	ACTCGGCCGAGGGCACGCCTGCCT
2861368	ACTCGGCTACTTGTCTGCGCT
2861372	ACTCGGCTACTTGTCTGCGCTCC
2861377	ACTCGGCTACTTGTCTGCGCTCCT
2863192	ACTCGGGTTAAACTTGACAAGCCT
2864727	ACTCGGTTCCATTGAACAAAGATC
2864764	ACTCGGTTCTAGCAAGTTGAAACT
2866882	ACTCGTCGAGCTAGATAACCGGCC
2871877	ACTCTAGAACATCTCGACT
2872709	ACTCTAGTCCGACTT
2873530	ACTCTATGTAGTAGTCGGCCT
2875731	ACTCTCGGCAACGGATATCTCGGCTC
2876519	ACTCTCTCGGATAGCCCACAGCCT
2878502	ACTCTGACTTAGTTCACTTGGACC
2878585	ACTCTGACTTTGTTCACTTGGACC
2881216	ACTCTGGATGCTGAAGGAATGCCT
2886234	ACTCTTGGATGCTCAGAACGCGAC
2887996	ACTGAAAACTGACAAAGCTGCCCT
2888008	ACTGAAAACTGATAAAGCTGCCCT
2891149	ACTGAACCAAAATTTGATCGCGTT
2891205	ACTGAACCAAATCCTTTGCCT
2892200	ACTGAACCGAATCTGATCA
2892206	ACTGAACCGAATCTGATCAT
2892289	ACTGAACCGAGTCTGATCAT
2892299	ACTGAACCGAGTCTGATCCT
2895006	ACTGAACTTATTGGAAATGCCT
2895964	ACTGAAGACTAAAACATGAGAACT
2897380	ACTGAAGGTCTCCGGTTC
2897993	ACTGAATAGATAAGCGCTTGGGC
2897995	ACTGAATAGATAAGCGCTTGGGCC
2898243	ACTGAATCAGTTTCTCTCCGGATT
2899464	ACTGAATTGTGACCAAAGAAACCT
2900798	ACTGACATCGGAAAAAAGTGGCCT
2903349	ACTGACGTTGCTCTGTCCCTGGTC
2903847	ACTGACTCGTAGAAAAGT
2906305	ACTGAGAATTTCTGAAAGGGC
2907255	ACTGAGAGAGTACAAGTCGGATCT
2907542	ACTGAGAGGCGTGCGGTGGAACTG
2907609	ACTGAGAGGTTCCTTGGTAGGCTC
2909122	ACTGAGCATGTCTGAACC
2909617	ACTGAGCGGAAGGATTAGGCT
2909715	ACTGAGCGGTGCATTAAGGACATA
2913709	ACTGATAGGATGGGTCATATCTGT
2913722	ACTGATAGGATGGGTCATTTCGGT
2913732	ACTGATAGGATGGGTCGTATTTGT
2916194	ACTGATCTTTTGGATTCGCCGGCC
2918999	ACTGATTGTAATGATACT
2919004	ACTGATTGTAATGATACTC
2919032	ACTGATTGTAATGATACTCTGCC
2919041	ACTGATTGTAATGATACTCTGCCT
2919385	ACTGATTTCTAGCTTTTCGGAGGC
2925667	ACTGCCGGGCAGTTATGTAGAGCC
2929149	ACTGCGTTCCGGAAAAAGTAGCCT
2931287	ACTGCTGATTACTGAGAACCT
2933026	ACTGCTTGTGCTCGTCTCTTGGTC
2935693	ACTGGACACACTCTTGTATGCAAG
2936700	ACTGGACCAGGCCATGAGATACA
2936703	ACTGGACCAGGCCATGAGATACAG
2937829	ACTGGACGGAACTAATGTGCACAT
2943486	ACTGGATTGATACCTTGGTTCTC
2946425	ACTGGCGATGCGGGATGAACC
2947515	ACTGGCTCTGTTGGTTTGACTGGC
2947901	ACTGGCTGGCCTATCTGCAAG
2947904	ACTGGCTGGCCTATCTGCAAGAGA
2951181	ACTGGGCTCCACTACTGATCAACT
2953599	ACTGGTACGGACAAG
2956302	ACTGGTGCTCGTCGGTGTCCT
2956480	ACTGGTGGCTGATTGATTGAGCGC
2956672	ACTGGTGTGTGATAGACGGGCTAG
2957986	ACTGTAAACATGTGGTCACGACCA
2959386	ACTGTACGTCTGGTTAGGGAGGCT
2970040	ACTGTGGGCACTTATTTGACA
2971724	ACTGTTAGACAAAAGCGATGACCT
2973041	ACTGTTCTGTTCCCTCCTGGCATC
2974490	ACTGTTGGGCCTGAATCGCACGG
2974952	ACTGTTGTCGGCCGCGCCGGC
2974959	ACTGTTGTCGGCCGCGCCGGCGGC
2984237	ACTTAGGCGAGTACTGGACT
2984842	ACTTAGTCAACTATGCTAGAGCCC
2986718	ACTTATCTTGGTTGTTGGATCAACG
2986888	ACTTATGACCAGAACTCGAAACTC
2991136	ACTTCAGCTTCGATTCGGTCGCCT
2991757	ACTTCATACCTGAACGCCCTGGCC
2991774	ACTTCATACCTGAACGCCTCGGCC
2993146	ACTTCCAACACATATCGTCATCT
2995622	ACTTCCGGCGCCGACTTCTCTGGC
2995939	ACTTCCGTGTTACTGTAGTACA
2995942	ACTTCCGTGTTACTGTAGTACATA
2997058	ACTTCCTTGTCGACTGGGCCGAGA
3000425	ACTTCGGGAAAAGGATTGGCTCTGAG
3000544	ACTTCGGGATACATCGTCGTCTCC
3008179	ACTTGAACCTGAGCCCCCGACAGC
3008798	ACTTGAAGAATTGAATCCGCCT
3009688	ACTTGAATTGTGTATGTGATGCCT
3009745	ACTTGACAAACTATCGTTGTGGTT
3016947	ACTTGCAACGCCAGAGTCGGACTC
3018553	ACTTGCCCGAGATTCGATCGTCAG
3018563	ACTTGCCCGAGATTCGATCGTCG
3018564	ACTTGCCCGAGATTCGATCGTCGA
3018593	ACTTGCCCGAGATTCGATCGTCTG
3019132	ACTTGCCGGTAACGAGACTGAACT
3019159	ACTTGCCGGTAACGAGATTGAACT
3019209	ACTTGCCGGTAATGAGATTGAACT
3020793	ACTTGCTCTGCTCTCCACTGCGCC
3024522	ACTTGGAGTTGGCGAGCTGGGTCT
3027373	ACTTGGCTGAACGCACTCGACTGG
3027737	ACTTGGCTTAAAACTC
3027744	ACTTGGCTTAAAACTCTGCGAGGT
3028007	ACTTGGGACAGATTGATACTC
3028033	ACTTGGGACCAGTTCCAGCGGACT
3029211	ACTTGGGTATAGGGGCGAAAG
3029217	ACTTGGGTATAGGGGCGAAAGACT
3030094	ACTTGGTAGTAGACTCCACACATT
3030448	ACTTGGTCATGGATTTTACTC
3032707	ACTTGTAGACCTTGTGCTGAACTT
3032725	ACTTGTAGACCTTGTGGTGAACT
3032905	ACTTGTAGATCGCGTGCGGAAGCT
3034604	ACTTGTCGACTGTTGATGATAAGC
3035913	ACTTGTGAACAGAACTCGAAACTC
3036824	ACTTGTGGCCTCGTGCTTCGCCCT
3040473	ACTTTAGAGCTCTGGCACCA
3040497	ACTTTAGAGCTCTGGCACCACTCC
3043513	ACTTTCCGAGGAACTGTCGACA
3044709	ACTTTCGGAGATACCTGTAATGCA
3044736	ACTTTCGGAGATACCTGTAGTGCA
3051803	ACTTTGTGAAATGACTTGAGAGG
3053542	ACTTTTCAGATCAGTGACGGCCT
3055235	ACTTTTGGATTCTCTTTCGCCT
3058758	AGAAAAACCAAATCGGACTAGGTC
3063394	AGAAAACCTGAACTACTAAGCACC
3064531	AGAAAACTGAACTGGAGGCCT
3065142	AGAAAAGAAAGAGAACTCATGACT
3067550	AGAAAAGGCGCGTAGGAAGCGGTT
3075879	AGAAACCTAAGAAGCTGAGCCT
3082409	AGAAAGAACTGGGAGTTGGCGCC
3082412	AGAAAGAACTGGGAGTTGGCGCCT
3086820	AGAAAGCAGCAATCAATAGGACT
3089539	AGAAAGGGATGACGCCAACAACTC
3090416	AGAAAGTAGATCATATGGCCT
3091387	AGAAAGTGGATCTCATAGCCT
3092676	AGAAATACCACAGTCGGACGTCTG
3092728	AGAAATACCATGTTGGTCGTGATA
3100463	AGAAATTGTAGATGACCGACTTGG
3102479	AGAACAACCGGAACAGGACTTGCC
3104724	AGAACAATGTAGACATGACCGAGAC
3105009	AGAACAATTTGATCAGAGGACCT
3108803	AGAACAGCTTTCGTCGTACGGC
3115513	AGAACCCACAAAGGGTGTTGGTCGATT
3115780	AGAACCCAGTCGAAACTCTGATT
3116208	AGAACCCGAGTTGTCTGCCTTGAA
3119481	AGAACCGTTTCCTACGCACCT
3122663	AGAACGACGAGCTCACAATGGCCC
3123203	AGAACGAGATATGTGCAGCTC
3125843	AGAACGGACGGACGGACGGAACCT
3126897	AGAACGGGTATAACGGGCTGTAGCT
3127172	AGAACGGTTTCAATTTGTAGGAC
3130628	AGAACTATGTAGACATGACCG
3130681	AGAACTATGTAGACATGACCGAGG
3138040	AGAACTGGGAGTTGGCGCCT
3138996	AGAACTGTGTCATTGCAAAGGATG
3140151	AGAACTTCTCGAGACGGTAAATGC
3142970	AGAAGAAAACTGAACTGGAGGCCT
3145243	AGAAGAACAAGAAGGACGAGGGCT
3145256	AGAAGAACAAGAAGGATGAGGGCT
3147977	AGAAGAACTCGTTGGCAC
3147978	AGAAGAACTCGTTGGCACA
3147985	AGAAGAACTCGTTGGCACAACC
3147993	AGAAGAACTCGTTGGCACAACCGG
3147994	AGAAGAACTCGTTGGCACAACCGGA
3151901	AGAAGAAGGAGATTGTGGGCC
3154499	AGAAGAATTGGCAAACTCAACGCC
3156502	AGAAGACATTGGGACTAGACTT
3156929	AGAAGACCATGACTAAATGAGGCCT
3157783	AGAAGACCTACCATGCTGTCGGC
3158131	AGAAGACGAAGAACCCAAGGAGAT
3161405	AGAAGAGAACTAGGTCGGTCTGCC
3168727	AGAAGATCAGTAGAGCAGTCCGGC
3170657	AGAAGATGAAGAACCTCGTGAGCT
3172034	AGAAGATGTTACGGTACTGGCCCC
3174170	AGAAGCAATGCTCTGATTAGGGAT
3174802	AGAAGCACTGGCAGAACTATGTCA
3176323	AGAAGCCATCGGAGACATGAACAT
3176684	AGAAGCCCGTAGAAATCCATGATG
3178898	AGAAGCGTAGTCTTCGATAGGACT
3183053	AGAAGGACACATGCCGGCCAGCCT
3183606	AGAAGGACCATGACCTTGCCGAGG
3191500	AGAAGGGCCTGAACTCGTAAACCT
3192941	AGAAGGTCCGTAGAAGTGAAAGTA
3194021	AGAAGGTTGAAATCGGAGAGAAGT
3198347	AGAAGTCGGCTCAAGAACAGCAGC
3198382	AGAAGTCGGCTCGAGAACAGCAGC
3201323	AGAAGTTCAAGTATGGTCGCCACT
3204074	AGAATAACCCTATAGTCGGAAAGG
3205970	AGAATACAATCAAGGTCCGACT
3206658	AGAATACCGAGAAAGTCAGATTG
3207666	AGAATACTGGAAGAGAACTCTCTA
3210577	AGAATATACCGTCGTTTAAGGACC
3212965	AGAATATTTTTGACATCTAGGGCC
3214038	AGAATCACTGTTTTTCGTAGAACT
3217598	AGAATCGGAACTAGAATATGTGCC
3217971	AGAATCGGCCAAAAGAACTGGACC
3223159	AGAATGACTGAACTCGCGTTG
3224836	AGAATGATCTAAGTGCGGAATTTA
3224887	AGAATGATCTGACACGTCCCCAAG
3225436	AGAATGATGTGACTGACTTGACCC
3226517	AGAATGCCACAGTCGGACGTCTGA
3226803	AGAATGCCGTGTCGTCCAGCG
3228245	AGAATGGACCCAAGCCTGAGACT
3228968	AGAATGGATCACAGGACAGCGGTC
3229553	AGAATGGCTAGGACTGTGGATCC
3234187	AGAATTAGTAGATCTGTTCCGCC
3234189	AGAATTAGTAGATCTGTTCCGCCC
3234902	AGAATTCAAATGCTGATCTGGAGC
3235716	AGAATTCCGAAGAAAGACTGT
3237129	AGAATTCTGGTCTCTCGAACGCCT
3238485	AGAATTGATCATATCCTGT
3239170	AGAATTGGAAGAATCGGACTCT
3241453	AGAATTTCCGGATTTGTATGACCT
3244228	AGACAAAAGATACACCTGAGGCAC
3249138	AGACAAGGGCTACTCCGCCGGGCT
3249469	AGACAAGTAGACCGAAACGATTCT
3255291	AGACACGTAGACATGACCGAGACA
3255302	AGACACGTAGACATGACCGAGACG
3256920	AGACAGAAAGACTTCAGTGATGCC
3257615	AGACAGACCGATGGATTCAGAACA
3259603	AGACAGCTCTTCGTATTCGGCGAC
3261750	AGACAGTTGAAACTTAATGGCACC
3262274	AGACATACCAGGACTGTGATTGCC
3265118	AGACATGACCGAGACA
3266361	AGACATGCAGACATGACCGAGA
3266376	AGACATGCAGACATGACCGAGACG
3267555	AGACATGTAGACATGACCGAGAC
3267563	AGACATGTAGACATGACCGAGACG
3267590	AGACATGTAGACATGACCGAGAT
3267594	AGACATGTAGACATGACCGAGATC
3267607	AGACATGTAGACATGACCGAGATG
3267621	AGACATGTAGACATGACCGAGATT
3268516	AGACATTCGGCTGCTTGATCTGTT
3269685	AGACCAAAGCTCTGATACCACTT
3269953	AGACCAACGGAGTTCTCGATGCCT
3270091	AGACCAAGAACAAGAATGAATGCT
3270521	AGACCAAGGAAGAACTTCAACTCT
3272022	AGACCAGAATTCTTTTCATAGCCT
3272644	AGACCAGGAACTTTGTCAGGGCCC
3277189	AGACCCGGACTTGTAATTAACTTG
3278078	AGACCCGTTGACTAAAACCTCTCT
3280036	AGACCGAATCGTCAAATAAAAGGT
3280763	AGACCGAGCATGTCTGAACT
3285732	AGACCTAAGATCGGAATGAACAGC
3288245	AGACCTGGGTGGACATTGGGGCCT
3294464	AGACGACTATGAAGAGAAGGACGT
3295092	AGACGAGAACTCTAGAATAGTGTA
3295229	AGACGAGAATCAAATTGTAGGCTT
3295719	AGACGAGAGTGCGGACGTAGCCGA
3299172	AGACGATCGGAGATTTTGGAT
3302585	AGACGCGGTCGGACTATTCGAGGC
3304086	AGACGGACAATCACTTTGAATGTT
3309563	AGACGGTGGCACATCTGATAGGGG
3310197	AGACGTACTGTTGAGACCGGAGCC
3310489	AGACGTAGAGATCTCCATAACTAT
3311138	AGACGTATGATGTAGGAAGGGGAGA
3312135	AGACGTCGGGTAAGCCAGCCCAGA
3313514	AGACGTTATGAACGCTTGGCAGAC
3314901	AGACTAAGCTTTGGGTGGATGCCT
3317799	AGACTAGTATTGATCTGTGGGGCC
3322492	AGACTCGCGAATCTCTTTTCTGAT
3325013	AGACTGAAGAAATTGAACCGAGGA
3325281	AGACTGAAGATCAAGGCGCAGCTT
3326398	AGACTGAGAACACCATGAGAC
3326747	AGACTGAGAGAAGACGTACCT
3327195	AGACTGAGGAAACGCCTGTAAGA
3327662	AGACTGATAGTAAAAGTAGTGCGCC
3328046	AGACTGATTCTGCGAACGCCT
3329178	AGACTGCCTGTTGAACGCCT
3336402	AGACTTATGAACCAAACAGGGCCT
3336461	AGACTTATGTAGAGGTGACCCACT
3336707	AGACTTCAGAACTGATTGGACACC
3342134	AGAGAAAAAGTCTGTATTGAACT
3342473	AGAGAAAACATCCTGAAGCCT
3345446	AGAGAAAGAAAGAACCTGAGAA
3345575	AGAGAAAGAACTGGGAGTTGGCGCC
3347971	AGAGAAATGCAAGCAATCGTACTG
3348498	AGAGAACAAAGACGAAAAA
3348499	AGAGAACAAAGACGAAAAAA
3348646	AGAGAACAAAGACGAGGGAGGCG
3348647	AGAGAACAAAGACGAGGGAGGCGA
3350443	AGAGAACATGGACTCGATTGAACA
3350651	AGAGAACCAAACACATCAAGAGAC
3350868	AGAGAACCAAGCACATCAAGAGAC
3352254	AGAGAACCTGAGATCCGATGCGA
3354426	AGAGAACTCATGTGTATGGCAGCC
3355004	AGAGAACTCGGGCCAGGCAAGTCC
3355908	AGAGAACTGTGTCATTGCAAAGGA
3357413	AGAGAAGAACTTACTTGAGGAGA
3357416	AGAGAAGAACTTACTTGAGGAGAT
3360881	AGAGAAGCTAGAACAGGAACTGCC
3362367	AGAGAAGGCTGATCTGGATAGGAG
3363236	AGAGAAGTATGACAGTGACTGAGT
3363809	AGAGAAGTTACCATACGAGAGGAC
3366742	AGAGAATCTATATGGTCGGTG
3367713	AGAGAATGATGAACAATGGCTATC
3368301	AGAGAATGCTGTGGCTGACAAAGG
3368519	AGAGAATGGATCAGCCGGGCGA
3370849	AGAGACAAAGGACTGCAAAGACCT
3372927	AGAGACAGGACGACATGCTGCACT
3379233	AGAGACTATTGACTTTGGCAA
3380142	AGAGACTGAGAAAATATGGACAAT
3383095	AGAGAGAACCCCTGCGCCTTGG
3395047	AGAGAGGCCGTTTGTCTTTGACTC
3400739	AGAGATACCTCTGCGTCATACGGA
3401783	AGAGATAGATTTTGACTTGGGC
3402086	AGAGATAGGGTTGATTTCGGACC
3405527	AGAGATCCACGTGCAGAGACTGTT
3407847	AGAGATCGGAGGTATTTGGCCC
3407848	AGAGATCGGAGGTATTTGGCCCC
3407849	AGAGATCGGAGGTATTTGGCCCCC
3408832	AGAGATCGTGTGCATCGTGGATGA
3410154	AGAGATGAAATAGAACCAAGGTCT
3412149	AGAGATGATGGAGAGCGAAACGCC
3413332	AGAGATGGAGCTTCTGCTAGGCCT
3420475	AGAGATTTTCGATGTCGGCGTACT
3422626	AGAGCACACGTTGACTGTAGGACG
3422866	AGAGCACATGTTGACTGTAGGACG
3423764	AGAGCACTAAGGCGAGGTCGTAC
3423769	AGAGCACTAAGGCGAGGTCGTACT
3427538	AGAGCCACCCAAGAACGTCTGACC
3428406	AGAGCCCCGTCCGGCCCGGAC
3428753	AGAGCCCGTGTCCTCGTCGGTACA
3437040	AGAGCTGAACTGCAGACGATGCCT
3439564	AGAGGAAAAAACCTGTTGTACTGT
3442580	AGAGGAACTCTCAATGAAAGCACC
3444121	AGAGGAAGCAGATAGTTTGGGCT
3445900	AGAGGACAAAACTAGGGACTT
3446187	AGAGGACAACCGATCTCTGTCGCT
3449968	AGAGGACGAACTGGCACGATAGGG
3450716	AGAGGACGATGACAACTATGTGCC
3451665	AGAGGACGTCTAACTTGTTTTTGC
3453847	AGAGGAGAACTTCAACTGCGACCT
3456182	AGAGGAGCGCTGTTGAACTACGGG
3458783	AGAGGATAACATGAAGCTAGAACC
3459151	AGAGGATACATTGTTGACCACGAT
3461157	AGAGGATCCGTGGCTGACCAGGAT
3461677	AGAGGATCGTCCGCTACGTAGCAG
3463337	AGAGGATGAGTTTGGCTGCAGATT
3463527	AGAGGATGATGACAACTATGTGCC
3465515	AGAGGATTATAGGACACCATAGCT
3466156	AGAGGATTGCATAATTGGAGAG
3466317	AGAGGATTGGAAGCCACCGGGA
3466334	AGAGGATTGGAAGCCACTGGGATC
3466929	AGAGGATTTCTTGAGCTTGAACTT
3467306	AGAGGCAAAAGGACGGTCGGCACC
3471266	AGAGGCGTCCTCAGCGACGGACCGGGCC
3475546	AGAGGGATGAGCTGTTTGTCTGGC
3476145	AGAGGGCAGGCCTGGCGCA
3476147	AGAGGGCAGGCCTGGCGCAG
3480047	AGAGGGTTGTGCTCATGATTGTGC
3481456	AGAGGTATCTCTGAGCCCACCCGG
3485000	AGAGGTGTAGGATAAGTGGGAGCCCT
3485220	AGAGGTGTCTTCAGTTGTTGCTGGC
3485697	AGAGGTTCCGTCTGACCGTCCGTT
3485710	AGAGGTTCCTCTGAGGTCCGGGCT
3490801	AGAGTAGCTCACGTGTCGTAGTGGC
3491535	AGAGTAGTACTAGGATGGG
3498259	AGAGTGACATGTATGAAAGAATTA
3500821	AGAGTGGACCGCTGTAGATAGAGG
3502430	AGAGTGTCGGTGCGTACGTAGCCT
3506997	AGAGTTGGAGAACTTCGTGGACGT
3509920	AGATAAAAGGCTGACGCGGGC
3510247	AGATAAACAACGTTGGGCCTGCCT
3511996	AGATAACTCTGAAGCAATGGTGCC
3514571	AGATAATTTGTTGCGTGAGGACCG
3514959	AGATACAAGATTGAAGACTT
3516148	AGATACATTGTAGACGTATGACCT
3519317	AGATACTTGGTAGATAAGAAGGCT
3519831	AGATAGAACCATTGTACATGCCCT
3520645	AGATAGACCATCACTTTGAATGTT
[truncated: 11,824 more rows]
