# Supplementary material for: Analysis of wheat microspore embryogenesis induction by transcriptome and small RNA sequencing using the highly responsive cultivar “Svilena”
Source: BMC Plant Biol. 2016 Apr 21;16:97. doi: 10.1186/s12870-016-0782-8 (PMC4839079; doi:10.1186/s12870-016-0782-8)
Supplement: Additional file 12: Table S11. — Putative sRNA/target pairs identified from negatively correlated DE sRNAs and DE transcripts. Listing of sRNA/target pairs based on negative correlation of DE sRNA and DE transcript expression patterns that were identified using psRNATarget [58]. Stage transitions of DE, correlation coefficient, and transcript BLASTx top hits are listed. (XLS 36 kb) [file 12870_2016_782_MOESM12_ESM.xls]

## Sheet: Sheet1
target						BlastX
transcript index	contig index	sRNA index	DE stage transition	transcript expression pattern direction	sRNA/target expression correlation	tophit	p-value	description
transcript_12462	comp16114_c0_seq1	11132755	T1	down	-0.899452
transcript_17059	comp21526_c0_seq1	15127449	T1	down	-0.904939
transcript_17059	comp21526_c0_seq1	15127433	T1	down	-0.867289
transcript_8165	comp17713_c0_seq1	19032333	T1	down	-0.933945
transcript_8165	comp17713_c0_seq1	15122581	T1	down	-0.872414
transcript_10010	comp6147_c0_seq1	4621294	T2	up	-0.937579	gi|357127783|ref|XP_003565557.1|	1e-65	PREDICTED: uncharacterized protein LOC100822107 [Brachypodium distachyon]
transcript_10159	comp2693_c0_seq1	17682428	T2	up	-0.832068	gi|195627118|gb|ACG35389.1|	0	rhomboid family protein [Zea mays]
transcript_10167	comp6104_c0_seq1	18956984	T2	up	-0.933872
transcript_10672	comp9956_c0_seq1	10088719	T2	down	-0.945866	gi|475581677|gb|EMT18910.1|	7e-91	hypothetical protein F775_31724 [Aegilops tauschii]
transcript_10919	comp7594_c0_seq1	7100162	T2	down	-0.978026	gi|473758343|gb|EMS45744.1|	2e-175	hypothetical protein TRIUR3_26129 [Triticum urartu]
transcript_11114	comp1965_c0_seq2	2254028	T2	down	-0.895067	gi|475621570|gb|EMT31524.1|	2e-116	hypothetical protein F775_27316 [Aegilops tauschii]
transcript_11114	comp1965_c0_seq2	15114537	T2	down	-0.882623	gi|475621570|gb|EMT31524.1|	2e-116	hypothetical protein F775_27316 [Aegilops tauschii]
transcript_1198	comp7678_c0_seq1	937110	T2	up	-0.885066	gi|475600551|gb|EMT24567.1|	1e-144	Putative ATP-dependent helicase HRQ1 [Aegilops tauschii]
transcript_12085	comp27874_c0_seq1	16680574	T2	down	-0.957642	gi|474008495|gb|EMS52458.1|	4e-20	hypothetical protein TRIUR3_10107 [Triticum urartu]
transcript_13202	comp25453_c0_seq1	4965653	T2	down	-0.822979
transcript_13908	comp4796_c0_seq1	4414457	T2	up	-0.769051	gi|474451442|gb|EMS68911.1|	1e-40	Apocytochrome f [Triticum urartu]
transcript_14075	comp9006_c0_seq1	5598943	T2	up	-0.851203	gi|475557638|gb|EMT12885.1|	2e-66	ATP-dependent DNA helicase Q5 [Aegilops tauschii]
transcript_14075	comp9006_c0_seq1	5598947	T2	up	-0.814856	gi|475557638|gb|EMT12885.1|	2e-66	ATP-dependent DNA helicase Q5 [Aegilops tauschii]
transcript_14075	comp9006_c0_seq1	5598978	T2	up	-0.811681	gi|475557638|gb|EMT12885.1|	2e-66	ATP-dependent DNA helicase Q5 [Aegilops tauschii]
transcript_14075	comp9006_c0_seq1	4382119	T2	up	-0.786251	gi|475557638|gb|EMT12885.1|	2e-66	ATP-dependent DNA helicase Q5 [Aegilops tauschii]
transcript_14284	comp5091_c0_seq1	1210035	T2	up	-0.950599	gi|474043788|gb|EMS53425.1|	1e-12	Myb family transcription factor APL [Triticum urartu]
transcript_15393	comp6592_c0_seq1	5151404	T2	up	-0.93573
transcript_15393	comp6592_c0_seq1	7905707	T2	up	-0.928601
transcript_15923	comp5640_c0_seq1	14570308	T2	up	-0.939132
transcript_16198	comp24400_c0_seq1	18653209	T2	down	-0.856163
transcript_1639	comp20233_c0_seq1	16495372	T2	down	-0.933351	gi|475609984|gb|EMT27569.1|	1e-22	hypothetical protein F775_07007 [Aegilops tauschii]
transcript_16418	comp26709_c0_seq1	12262009	T2	down	-0.996799	gi|474054437|gb|EMS53745.1|	9e-13	hypothetical protein TRIUR3_21592 [Triticum urartu]
transcript_17183	comp13990_c0_seq1	18112295	T2	up	-0.920547	gi|326504842|dbj|BAK06712.1|	3e-51	predicted protein [Hordeum vulgare subsp. vulgare]
transcript_17389	comp20011_c0_seq1	5045556	T2	up	-0.800572	gi|474089017|gb|EMS54791.1|	2e-57	hypothetical protein TRIUR3_14679 [Triticum urartu]
transcript_17389	comp20011_c0_seq1	3785406	T2	up	-0.797821	gi|474089017|gb|EMS54791.1|	2e-57	hypothetical protein TRIUR3_14679 [Triticum urartu]
transcript_17417	comp10902_c0_seq1	82701	T2	down	-0.965416	gi|326507188|dbj|BAJ95671.1|	2e-61	predicted protein [Hordeum vulgare subsp. vulgare]
transcript_1749	comp5034_c0_seq1	1723987	T2	down	-0.978936	gi|442803143|gb|AGC78878.1|	5e-30	hypothetical protein (mitochondrion) [Vicia faba]
transcript_1749	comp5034_c0_seq1	3637290	T2	down	-0.932705
transcript_17573	comp16579_c0_seq1	13145615	T2	down	-0.859942	gi|473886053|gb|EMS48114.1|	4e-19	hypothetical protein TRIUR3_12965 [Triticum urartu]
transcript_17573	comp16579_c0_seq1	4181301	T2	down	-0.84264	gi|473886053|gb|EMS48114.1|	4e-19	hypothetical protein TRIUR3_12965 [Triticum urartu]
transcript_17666	comp1563_c0_seq1	15271300	T2	up	-0.959338
transcript_17666	comp1563_c0_seq1	8024751	T2	up	-0.929775
transcript_17666	comp1563_c0_seq1	7899338	T2	up	-0.929589
transcript_17666	comp1563_c0_seq1	10141522	T2	up	-0.912249
transcript_17666	comp1563_c0_seq1	6066788	T2	up	-0.893272
transcript_17666	comp1563_c0_seq1	10102746	T2	up	-0.885321
transcript_17787	comp16444_c0_seq1	17404285	T2	down	-0.95559
transcript_17798	comp19096_c0_seq1	10851553	T2	down	-0.949612	gi|475532063|gb|EMT08174.1|	2e-42	hypothetical protein F775_52230 [Aegilops tauschii]
transcript_178	comp13371_c0_seq1	17914855	T2	down	-0.958111	gi|473987613|gb|EMS51791.1|	5e-118	hypothetical protein TRIUR3_23680 [Triticum urartu]
transcript_1814	comp22298_c0_seq1	11097352	T2	down	-0.966575
transcript_1814	comp22298_c0_seq1	11097349	T2	down	-0.945685
transcript_18447	comp10518_c0_seq1	19409841	T2	down	-0.884031	gi|475507819|gb|EMT04992.1|	6e-11	hypothetical protein F775_24507 [Aegilops tauschii]
transcript_1866	comp12156_c0_seq1	18397619	T2	up	-0.976018	gi|474186571|gb|EMS57961.1|	4e-91	Queuine tRNA-ribosyltransferase subunit qtrtd1 [Triticum urartu]
transcript_19062	comp9320_c0_seq1	2239142	T2	up	-0.798582	gi|42409501|dbj|BAD09960.1|	7e-57	protein phosphatase 2C-like protein [Oryza sativa Japonica Group]
transcript_1937	comp3843_c0_seq1	13819946	T2	down	-0.686119	gi|357132175|ref|XP_003567707.1|	6e-62	PREDICTED: bifunctional 3-dehydroquinate dehydratase/shikimate dehydrogenase, chloroplastic-like [Brachypodium distachyon]
transcript_19397	comp14006_c0_seq1	19527460	T2	down	-0.930288
transcript_19457	comp13540_c0_seq1	7531574	T2	down	-0.799064	gi|514738237|ref|XP_004959079.1|	6e-17	PREDICTED: uncharacterized protein LOC101761438, partial [Setaria italica]
transcript_19475	comp22875_c0_seq1	16759668	T2	down	-0.959201
transcript_20149	comp1142_c0_seq1	6417242	T2	up	-0.878357
transcript_2217	comp2119_c0_seq1	17553529	T2	down	-0.974528	gi|95981862|gb|ABF57916.1|	1e-130	MADS-box transcription factor TaAGL11 [Triticum aestivum]
transcript_2217	comp2119_c0_seq1	9356095	T2	down	-0.959463	gi|95981862|gb|ABF57916.1|	1e-130	MADS-box transcription factor TaAGL11 [Triticum aestivum]
transcript_2421	comp1711_c0_seq1	10800679	T2	down	-0.887208	gi|357144536|ref|XP_003573327.1|	0	PREDICTED: lysine histidine transporter 1-like [Brachypodium distachyon]
transcript_2421	comp1711_c0_seq1	10800678	T2	down	-0.85509	gi|357144536|ref|XP_003573327.1|	0	PREDICTED: lysine histidine transporter 1-like [Brachypodium distachyon]
transcript_2730	comp2946_c0_seq1	17246144	T2	down	-0.977792	gi|442803210|gb|AGC78945.1|	1e-57	hypothetical protein (mitochondrion) [Vicia faba]
transcript_2730	comp2946_c0_seq1	6791835	T2	down	-0.919376	gi|442803210|gb|AGC78945.1|	1e-57	hypothetical protein (mitochondrion) [Vicia faba]
transcript_2818	comp9227_c0_seq1	15059208	T2	down	-0.981456	gi|474069681|gb|EMS54283.1|	2e-19	putative histone deacetylase 19 [Triticum urartu]
transcript_2918	comp14216_c0_seq1	18653209	T2	down	-0.860882	gi|474368035|gb|EMS63637.1|	4e-29	hypothetical protein TRIUR3_31007 [Triticum urartu]
transcript_3024	comp1509_c0_seq1	7333528	T2	down	-0.946698	gi|475622114|gb|EMT31748.1|	2e-65	Protein CWC15-A-like protein [Aegilops tauschii]
transcript_3057	comp7613_c0_seq1	18904729	T2	down	-0.92255	gi|357131603|ref|XP_003567426.1|	1e-89	PREDICTED: uncharacterized protein DDB_G0288155-like [Brachypodium distachyon]
transcript_3169	comp16370_c0_seq1	7093398	T2	down	-0.896609
transcript_3169	comp16370_c0_seq1	16090639	T2	down	-0.884628
transcript_3440	comp1281_c0_seq1	19531289	T2	up	-0.899719
transcript_3444	comp14225_c0_seq1	7092201	T2	down	-0.965397	gi|222623312|gb|EEE57444.1|	4e-65	hypothetical protein OsJ_07659 [Oryza sativa Japonica Group]
transcript_3692	comp1123_c0_seq1	10799807	T2	down	-0.937414
transcript_3698	comp679_c0_seq2	15818381	T2	down	-0.862674	gi|475356027|gb|EMT00460.1|	1e-32	hypothetical protein F775_28723 [Aegilops tauschii]
transcript_3698	comp679_c0_seq2	15542459	T2	down	-0.797685	gi|475356027|gb|EMT00460.1|	1e-32	hypothetical protein F775_28723 [Aegilops tauschii]
transcript_421	comp6646_c0_seq1	9504280	T2	down	-0.851538	gi|475556235|gb|EMT12597.1|	0	Protease Do-like protein 7 [Aegilops tauschii]
transcript_4631	comp6682_c0_seq1	5105228	T2	up	-0.947051	gi|475581213|gb|EMT18772.1|	0	Protein unc-13-C-like protein [Aegilops tauschii]
transcript_4779	comp2279_c0_seq1	5835656	T2	up	-0.993364	gi|326509823|dbj|BAJ87127.1|	1e-82	predicted protein [Hordeum vulgare subsp. vulgare]
transcript_5135	comp13895_c0_seq1	10408120	T2	down	-0.927715	gi|326512652|dbj|BAJ99681.1|	8e-13	predicted protein [Hordeum vulgare subsp. vulgare]<>predicted protein [Hordeum vulgare subsp. vulgare]
transcript_5161	comp9711_c0_seq1	17135915	T2	up	-0.949284
transcript_5173	comp1238_c0_seq1	6227033	T2	up	-0.96631	gi|474386491|gb|EMS65011.1|	0	hypothetical protein TRIUR3_20346 [Triticum urartu]
transcript_53	comp13420_c0_seq1	14718408	T2	down	-0.866188	gi|326488169|dbj|BAJ89923.1|	5e-80	predicted protein [Hordeum vulgare subsp. vulgare]
transcript_5308	comp3592_c0_seq1	9028033	T2	up	-0.755105	gi|475552448|gb|EMT11791.1|	0	hypothetical protein F775_08958 [Aegilops tauschii]
transcript_5414	comp5654_c0_seq1	10900794	T2	down	-0.880967	gi|475619995|gb|EMT30953.1|	9e-54	DEAD-box ATP-dependent RNA helicase 40 [Aegilops tauschii]
transcript_5545	comp2389_c0_seq1	19473394	T2	up	-0.930222	gi|475617198|gb|EMT30032.1|	0	hypothetical protein F775_17828 [Aegilops tauschii]
transcript_5583	comp1622_c0_seq1	794435	T2	down	-0.877633	gi|12659074|gb|AAK01176.1|	2e-61	RNA-binding protein [Triticum aestivum]
transcript_5733	comp3961_c0_seq1	18956984	T2	up	-0.947511	gi|475618932|gb|EMT30596.1|	2e-16	Disease resistance protein RPM1 [Aegilops tauschii]
transcript_5767	comp3899_c0_seq1	14850011	T2	down	-0.917122	gi|32401386|gb|AAP80862.1|	6e-44	Emr1 [Triticum aestivum]
transcript_5889	comp28639_c0_seq1	16167027	T2	down	-0.859098	gi|473987039|gb|EMS51736.1|	2e-55	hypothetical protein TRIUR3_31011 [Triticum urartu]
transcript_5993	comp5228_c0_seq1	16953499	T2	down	-0.955316	gi|475559235|gb|EMT13290.1|	5e-100	Protein BUD31-2-like protein [Aegilops tauschii]
transcript_6	comp1458_c0_seq1	3311138	T2	up	-0.972015	gi|475590923|gb|EMT21601.1|	0	hypothetical protein F775_23955 [Aegilops tauschii]
transcript_6160	comp264_c0_seq1	18933580	T2	down	-0.892085	gi|475539094|gb|EMT09350.1|	6e-98	Mitogen-activated protein kinase 8 [Aegilops tauschii]
transcript_6207	comp8899_c0_seq1	5674123	T2	down	-0.832418
transcript_6286	comp20039_c0_seq1	17040738	T2	down	-0.927407
transcript_6428	comp2139_c0_seq1	18205844	T2	down	-0.959041	gi|475626920|gb|EMT33518.1|	2e-44	hypothetical protein F775_27128 [Aegilops tauschii]
transcript_6470	comp906_c0_seq1	8595684	T2	down	-0.981247	gi|357436159|ref|XP_003588355.1|	2e-97	Mitochondrial protein, putative [Medicago truncatula]
transcript_6470	comp906_c0_seq1	10986372	T2	down	-0.968953	gi|357436159|ref|XP_003588355.1|	2e-97	Mitochondrial protein, putative [Medicago truncatula]
transcript_6470	comp906_c0_seq1	11237681	T2	down	-0.96861	gi|357436159|ref|XP_003588355.1|	2e-97	Mitochondrial protein, putative [Medicago truncatula]
transcript_6470	comp906_c0_seq1	10986355	T2	down	-0.965109	gi|357436159|ref|XP_003588355.1|	2e-97	Mitochondrial protein, putative [Medicago truncatula]
transcript_6470	comp906_c0_seq1	8595694	T2	down	-0.96337	gi|357436159|ref|XP_003588355.1|	2e-97	Mitochondrial protein, putative [Medicago truncatula]
transcript_6470	comp906_c0_seq1	1738579	T2	down	-0.951774	gi|357436159|ref|XP_003588355.1|	2e-97	Mitochondrial protein, putative [Medicago truncatula]
transcript_6470	comp906_c0_seq1	2212906	T2	down	-0.94509	gi|357436159|ref|XP_003588355.1|	2e-97	Mitochondrial protein, putative [Medicago truncatula]
transcript_6470	comp906_c0_seq1	19361859	T2	down	-0.942496	gi|357436159|ref|XP_003588355.1|	2e-97	Mitochondrial protein, putative [Medicago truncatula]
transcript_6470	comp906_c0_seq1	1880538	T2	down	-0.926733	gi|357436159|ref|XP_003588355.1|	2e-97	Mitochondrial protein, putative [Medicago truncatula]
transcript_6470	comp906_c0_seq1	11979451	T2	down	-0.915319	gi|357436159|ref|XP_003588355.1|	2e-97	Mitochondrial protein, putative [Medicago truncatula]
transcript_6729	comp2544_c0_seq1	11741145	T2	up	-0.893288	gi|474074564|gb|EMS54509.1|	0	PERQ amino acid-rich with GYF domain-containing protein 2 [Triticum urartu]
transcript_7128	comp3787_c0_seq1	13906950	T2	up	-0.854132
transcript_7357	comp7327_c0_seq1	1477939	T2	down	-0.93461	gi|376341116|gb|AFB35041.1|	1e-27	ATPase subunit 6, partial (mitochondrion) [Amaryllis belladonna]
transcript_7357	comp7327_c0_seq1	14982233	T2	down	-0.931722	gi|376341116|gb|AFB35041.1|	1e-27	ATPase subunit 6, partial (mitochondrion) [Amaryllis belladonna]
transcript_7357	comp7327_c0_seq1	1565948	T2	down	-0.9157	gi|376341116|gb|AFB35041.1|	1e-27	ATPase subunit 6, partial (mitochondrion) [Amaryllis belladonna]
transcript_7547	comp4977_c0_seq1	2126308	T2	up	-0.957792	gi|357124299|ref|XP_003563838.1|	1e-147	PREDICTED: 50S ribosomal protein L1-like [Brachypodium distachyon]
transcript_7551	comp10243_c0_seq1	16723341	T2	down	-0.966966	gi|475604285|gb|EMT25688.1|	6e-49	Co-chaperone protein HscB, mitochondrial [Aegilops tauschii]
transcript_7642	comp11391_c0_seq1	18376674	T2	down	-0.971208	gi|475495613|gb|EMT03859.1|	3e-58	Ankyrin-3 [Aegilops tauschii]
transcript_7689	comp24391_c0_seq1	4944944	T2	down	-0.962247
transcript_7689	comp24391_c0_seq1	7258391	T2	down	-0.938277
transcript_8123	comp5044_c0_seq1	17805251	T2	down	-0.943519	gi|473941805|gb|EMS50349.1|	0	F-box only protein 6 [Triticum urartu]
transcript_8139	comp17830_c0_seq1	5908525	T2	down	-0.946539	gi|475535740|gb|EMT08790.1|	4e-47	GPI-anchor transamidase [Aegilops tauschii]
transcript_814	comp4483_c0_seq1	12112881	T2	down	-0.898223	gi|442803155|gb|AGC78890.1|	8e-57	hypothetical protein (mitochondrion) [Vicia faba]<>hypothetical protein (mitochondrion) [Vicia faba]
transcript_8273	comp657_c0_seq1	19555975	T2	up	-0.975337	gi|326501946|dbj|BAK06465.1|	3e-171	predicted protein [Hordeum vulgare subsp. vulgare]
transcript_8273	comp657_c0_seq1	19555983	T2	up	-0.968554	gi|326501946|dbj|BAK06465.1|	3e-171	predicted protein [Hordeum vulgare subsp. vulgare]
transcript_8273	comp657_c0_seq1	19555996	T2	up	-0.937998	gi|326501946|dbj|BAK06465.1|	3e-171	predicted protein [Hordeum vulgare subsp. vulgare]
transcript_8315	comp8687_c0_seq1	18285855	T2	down	-0.876423	gi|475598706|gb|EMT24011.1|	1e-68	hypothetical protein F775_22230 [Aegilops tauschii]
transcript_8346	comp2554_c0_seq1	17446004	T2	down	-0.94707	gi|4158230|emb|CAA77236.1|	0	amylogenin [Triticum aestivum]<>glycosyltransferase 75 [Triticum aestivum]<>Alpha-1,4-glucan-protein synthase (UDP-forming) [Aegilops tauschii]
transcript_8498	comp1915_c0_seq1	18429708	T2	up	-0.988104	gi|474244714|gb|EMS59943.1|	0	Importin subunit beta-1 [Triticum urartu]
transcript_8645	comp6782_c0_seq1	13537468	T2	down	-0.914642	gi|326517493|dbj|BAK03665.1|	5e-91	predicted protein [Hordeum vulgare subsp. vulgare]
transcript_868	comp23554_c0_seq1	16102819	T2	down	-0.741626	gi|474114046|gb|EMS55772.1|	2e-39	hypothetical protein TRIUR3_30861 [Triticum urartu]
transcript_8680	comp2458_c0_seq1	5024561	T2	up	-0.992008	gi|473961216|gb|EMS51100.1|	0	hypothetical protein TRIUR3_33677 [Triticum urartu]
transcript_8916	comp767_c0_seq1	317032	T2	up	-0.941349
transcript_9140	comp1301_c0_seq1	4410596	T2	down	-0.979465	gi|474177331|gb|EMS57802.1|	2e-96	WD repeat domain phosphoinositide-interacting protein 3 [Triticum urartu]
transcript_9252	comp634_c0_seq1	7338093	T2	down	-0.939509	gi|326532188|dbj|BAK01470.1|	1e-141	predicted protein [Hordeum vulgare subsp. vulgare]
transcript_9321	comp10642_c0_seq1	10297373	T2	down	-0.962079	gi|474187560|gb|EMS57972.1|	1e-60	Uric acid degradation bifunctional protein TTL [Triticum urartu]
transcript_9359	comp21263_c0_seq1	9812463	T2	down	-0.870285	gi|514733816|ref|XP_004957765.1|	4e-37	PREDICTED: protein FAR1-RELATED SEQUENCE 5-like [Setaria italica]
transcript_9383	comp1240_c0_seq1	5925528	T2	up	-0.847083	gi|474373725|gb|EMS64030.1|	0	Protein PROLIFERA [Triticum urartu]
transcript_9383	comp1240_c0_seq1	1203753	T2	up	-0.744373	gi|474373725|gb|EMS64030.1|	0	Protein PROLIFERA [Triticum urartu]
transcript_9494	comp2652_c0_seq1	7449014	T2	down	-0.905694	gi|475593311|gb|EMT22344.1|	0	Putative ubiquitin carrier protein E2 23 [Aegilops tauschii]
transcript_9501	comp15248_c0_seq1	3911146	T2	down	-0.933056	gi|473890681|gb|EMS48644.1|	5e-50	hypothetical protein TRIUR3_19225 [Triticum urartu]
transcript_9820	comp21127_c0_seq1	9349059	T2	up	-0.91396
transcript_9820	comp21127_c0_seq1	9349063	T2	up	-0.881533
transcript_9999	comp3081_c0_seq1	15341993	T2	down	-0.994571	gi|357436159|ref|XP_003588355.1|	3e-78	Mitochondrial protein, putative [Medicago truncatula]
transcript_9999	comp3081_c0_seq1	15327183	T2	down	-0.994036	gi|357436159|ref|XP_003588355.1|	3e-78	Mitochondrial protein, putative [Medicago truncatula]
transcript_9999	comp3081_c0_seq1	1415242	T2	down	-0.984296	gi|357436159|ref|XP_003588355.1|	3e-78	Mitochondrial protein, putative [Medicago truncatula]
transcript_9999	comp3081_c0_seq1	3352254	T2	down	-0.918598	gi|357436159|ref|XP_003588355.1|	3e-78	Mitochondrial protein, putative [Medicago truncatula]
