# Supplementary material for: Analysis of wheat microspore embryogenesis induction by transcriptome and small RNA sequencing using the highly responsive cultivar “Svilena”
Source: BMC Plant Biol. 2016 Apr 21;16:97. doi: 10.1186/s12870-016-0782-8 (PMC4839079; doi:10.1186/s12870-016-0782-8)
Supplement: Additional file 13: Table S12. — miRNA prediction results. Results from miRNA precursor predictions using miRDeep-P [59] performed from sRNA sequencing data individually for all stage replicates. (XLS 790 kb) [file 12870_2016_782_MOESM13_ESM.xls]

## Sheet: Sheet1
				miRdeep-P results
miR candidate id	stage replicate	chromosome	position	score_star	score_mfe	score_freq	score	flank_first_end	flank_first_seq	flank_first_struct	flank_second_beg	flank_second_seq	flank_second_struct	freq	loop_beg	loop_end	loop_seq	loop_struct	mature_arm	mature_beg	mature_end	mature_query	mature_seq	mature_strand	mature_struct	pre_seq	pre_struct	pri_beg	pri_end	pri_id	pri_mfe	pri_seq	pri_struct	star_arm	star_beg	star_end	star_read	star_seq	star_struct
miRcandidate1	S1a	3B	10576298	-1.3	2.9	0	1.9	24	TGACCGCTAACCGAACAAATTGAC	.....((((.(((.((((...(((	74	TTGTTGGGGCTCCGGCTTCTGTGGGCTAGAAGCCATAGAAGCTGCTCCTAGGAGCCCAAACAAACACATCCTTATTGCATACTCCATGTGTGCTAGTTCAATCTAAATTTGCGACAGAACAACTTGTTTGTTTGTTTCACCCCAACATCCCATAGCAATTGTACTGGTAGCTTATAA	)((((((((....(((((((((((........)))))))))))((((....)))).((((((((((..........((((((.....))))))..((((..((.........))..))))....)))))))))).....))))))))...........))))..)))))))......	74	49	49	C	.	first	25	48	6207616_x52	AAAATCTGTAGTGGCTGCGTGAAC	+	(((..((((..((((.((((....	AAAATCTGTAGTGGCTGCGTGAACCAGATGTCTCGCTAAAACAGTTTGT	(((..((((..((((.((((.......))))...))))..)))))))))	1	250	IWGSC_CSS_3B_scaff_10576298_19	-77.6	TGACCGCTAACCGAACAAATTGACAAAATCTGTAGTGGCTGCGTGAACCAGATGTCTCGCTAAAACAGTTTGTTTGTTGGGGCTCCGGCTTCTGTGGGCTAGAAGCCATAGAAGCTGCTCCTAGGAGCCCAAACAAACACATCCTTATTGCATACTCCATGTGTGCTAGTTCAATCTAAATTTGCGACAGAACAACTTGTTTGTTTGTTTCACCCCAACATCCCATAGCAATTGTACTGGTAGCTTATAA	.....((((.(((.((((...((((((..((((..((((.((((.......))))...))))..))))))))))((((((((....(((((((((((........)))))))))))((((....)))).((((((((((..........((((((.....))))))..((((..((.........))..))))....)))))))))).....))))))))...........))))..)))))))......	second	50	73		AGATGTCTCGCTAAAACAGTTTGT	..))))...))))..)))))))))	1749032_x1	6207606_x4	6207610_x11	6207614_x2	6207615_x4	6207616_x52
miRcandidate10	S1a	4AL	7117957	-1.3	2.7	0	1.7	168	AACACCCCGGAGTAGCAACTTCCGTTGCATACATAACAAATATGTATCCTGACCTGGATATGCATGCTACAGTATCCGGCTGGGTGGCCGATTAACGGGAGCTTTATTGAATAAACCAACCCGACCGAGTGTACATGCTAGCCGACTTAGCTTAGGTCGTGTCCCTGG	.......(((.((((((((....))))).)))...........((((((......))))))(((((.((((.(...(((.((((((((((.....)))...(......)......)).))))).)))).)))))))))...)))......((((((..(((.(...((	228	CTTAGTCACCCTGAGAACCATCT	)...).)))))))))........	12	190	207	TGCTCGAAACCGAACAAC	((.(((....))).))..	second	208	227	8035435_x7	CGAAATGGGTAGATTCTCTC	+	.)))))))).))..))).))	AAGATGCGCTCCCATTTTTCATGCTCGAAACCGAACAACCGAAATGGGTAGATTCTCTC	((((....((((((((((...((.(((....))).))...)))))))).))..))).))	1	250	IWGSC_CSS_4AL_scaff_7117957_1	-69.7	AACACCCCGGAGTAGCAACTTCCGTTGCATACATAACAAATATGTATCCTGACCTGGATATGCATGCTACAGTATCCGGCTGGGTGGCCGATTAACGGGAGCTTTATTGAATAAACCAACCCGACCGAGTGTACATGCTAGCCGACTTAGCTTAGGTCGTGTCCCTGGAAGATGCGCTCCCATTTTTCATGCTCGAAACCGAACAACCGAAATGGGTAGATTCTCTCCTTAGTCACCCTGAGAACCATCT	.......(((.((((((((....))))).)))...........((((((......))))))(((((.((((.(...(((.((((((((((.....)))...(......)......)).))))).)))).)))))))))...)))......((((((..(((.(...((((((....((((((((((...((.(((....))).))...)))))))).))..))).)))...).)))))))))........	first	169	189		AAGATGCGCTCCCATTTTTCA	((((....((((((((((...	7019960_x1	8035435_x7	8035436_x4
miRcandidate101	S1a	3DL	6945541	-1.3	3.3	0	2.3	178	TGCAACAAGTAACTCGGACGTAGGAGTATATAATTAGTGGTAGCACTCCTACCTTCTGCACGCGCCCTGTTAGCTCTACCAGGCGGCTCTTGATCTGCCTGACGTGCTCCAGGTTGAGCGTGCTAACCTTGGAGGTCAGCTTGTCCAAGGCCGGATACGCCTCCTTCTCCAGGGCCAA	....((((((..(((.((.((((((((.(((........)))..)))))))).....((((((..((((..(((.(...(((((((........)))))))..).))).))))....)))))).....)).)))....))))))....(((((..((((((.(((.....))).....	229	GGCGTAAACGGTCACTTTAGTG	))))))..))))).........	14	203	204	CA	..	second	205	228	1668120_x14	ATTACATTGTTGGTGCTACAACTT	+	.))).)))))))))))))......	CGTCTAGCACCAATAATTTGGAGTCAATTACATTGTTGGTGCTACAACTT	....(((((((((((((.(((......))).)))))))))))))......	1	250	IWGSC_CSS_3DL_scaff_6945541_7	-89.5	TGCAACAAGTAACTCGGACGTAGGAGTATATAATTAGTGGTAGCACTCCTACCTTCTGCACGCGCCCTGTTAGCTCTACCAGGCGGCTCTTGATCTGCCTGACGTGCTCCAGGTTGAGCGTGCTAACCTTGGAGGTCAGCTTGTCCAAGGCCGGATACGCCTCCTTCTCCAGGGCCAACGTCTAGCACCAATAATTTGGAGTCAATTACATTGTTGGTGCTACAACTTGGCGTAAACGGTCACTTTAGTG	....((((((..(((.((.((((((((.(((........)))..)))))))).....((((((..((((..(((.(...(((((((........)))))))..).))).))))....)))))).....)).)))....))))))....(((((..((((((.(((.....))).........(((((((((((((.(((......))).)))))))))))))......))))))..))))).........	first	179	202		CGTCTAGCACCAATAATTTGGAGT	....(((((((((((((.(((...	1668120_x14
miRcandidate103	S1a	6DL	3257421	-1.3	2.8	0	1.8	170	AGGTAGCCAAATTTATAGATGCTGCCCTCCATAGAAGGTGATGGGCATGCAATGCATTTTCCATTCTTTGCACTGCCAGAGGAAGAAGACCTTGATCTTTGCGTGCGGTGCGGTCAATGGTTTCGACTAAACTTACGAATGGGTGGCATCATGAATTTTTTTGTTTTGGA	.(((.((((..........((((((((..(((.....)))..))))).))).........((((((.((((((((((((((((((.....)))..))))))...)))))))))....((((....)))).......)))))).))))))).((.((((((((((...(((	230	CCATAGAAAAATGCATTCGAT	).)))))))))).))......	110	196	209	CGGATTCAACCGAC	(((......)))..	second	210	229	8909379_x79	GAGTGCGCTTTGAACAGGTC	+	))))).))))))....))))	CTACGGAGCTTCCAGGACCACTCTGCGGATTCAACCGACGAGTGCGCTTTGAACAGGTC	((.((((((.........(((((..(((......)))..))))).))))))....))))	1	250	IWGSC_CSS_6DL_scaff_3257421_1	-72.9	AGGTAGCCAAATTTATAGATGCTGCCCTCCATAGAAGGTGATGGGCATGCAATGCATTTTCCATTCTTTGCACTGCCAGAGGAAGAAGACCTTGATCTTTGCGTGCGGTGCGGTCAATGGTTTCGACTAAACTTACGAATGGGTGGCATCATGAATTTTTTTGTTTTGGACTACGGAGCTTCCAGGACCACTCTGCGGATTCAACCGACGAGTGCGCTTTGAACAGGTCCCATAGAAAAATGCATTCGAT	.(((.((((..........((((((((..(((.....)))..))))).))).........((((((.((((((((((((((((((.....)))..))))))...)))))))))....((((....)))).......)))))).))))))).((.((((((((((...(((((.((((((.........(((((..(((......)))..))))).))))))....))))).)))))))))).))......	first	171	195		CTACGGAGCTTCCAGGACCACTCTG	((.((((((.........(((((..	8909379_x79	8909386_x28	4481844_x1	14335758_x2
miRcandidate104	S1a	5AS	1513042	-1.3	3	0	2	32	GGTACTTGGTATGTCTTGACTTGTGCGTAGAT	((((((((...((((((((....(((...(((	75	CGAATCTTGACTTGACTTGGTGCAACCTTCCCGGCAACGGCGCCAGAAATCCTTCTTGCTATAGATTGAAAGTAAAGATTGCAAAGTAAAATAGACTAGAAACTTATATGATGGAAGATAGACCCGGGGGCCATAGGTTTCACTAGTGGCTTCTCTCAAGATAGCATAAGTATTAT	).((((((.((((...(((((((........((....)))))))))...((..(((......)))..)))))).)))))))))..........................................(((((((((.((.....)).))))))))).))))))))...))))))))..	14	53	56	AAAT	...)	first	33	52	16813009_x12	CTCCCCGGCAACGGCGCCAG	+	(((((...((((((.((((.	CTCCCCGGCAACGGCGCCAGAAATGGCTTGTTGACGGGAGAT	(((((...((((((.((((....))))))))))..)))))))	1	250	IWGSC_CSS_5AS_scaff_1513042_0	-79.4	GGTACTTGGTATGTCTTGACTTGTGCGTAGATCTCCCCGGCAACGGCGCCAGAAATGGCTTGTTGACGGGAGATCGAATCTTGACTTGACTTGGTGCAACCTTCCCGGCAACGGCGCCAGAAATCCTTCTTGCTATAGATTGAAAGTAAAGATTGCAAAGTAAAATAGACTAGAAACTTATATGATGGAAGATAGACCCGGGGGCCATAGGTTTCACTAGTGGCTTCTCTCAAGATAGCATAAGTATTAT	((((((((...((((((((....(((...((((((((...((((((.((((....))))))))))..)))))))).((((((.((((...(((((((........((....)))))))))...((..(((......)))..)))))).)))))))))..........................................(((((((((.((.....)).))))))))).))))))))...))))))))..	second	57	74		GGCTTGTTGACGGGAGAT	)))))))))..)))))))	17623862_x1	16813009_x12	10105015_x1
miRcandidate105	S1a	6DS	2124505	-1.3	2.6	0	1.6	159	ACACAACAAGCAAGCAAAAAGAGACGAATGGAAAAAGGGCGAATACAACGGCAAGGGTGAAGTGGGGGAGAGGAAAACGAGAGGCAAATGACAAATAATATAATGCGAGGGATAAGAGTTTGTGATGGGTACTTGGTATGTCTTGACTTGTGCATAGAT	.....................................((((....((.(.....)..))..((.((((((.......(....)...................((((.(((.....(((((...(((..((((..(((........))).))))...(((	203	CAAATCTTGACTTGACTTGGCGTAAACCTCCCCGGCAACGGCGCCAGA	)..)))..)))))..))).))))....)))))).)).....))))...	14	180	184	AAATT	...))	first	160	179	16813009_x12	CTCCCCGGCAACGGCGCCAG	+	(((((...((((...(((((	CTCCCCGGCAACGGCGCCAGAAATTGGCAAGTTGACGGGAGAT	(((((...((((...(((((...)))))..))))..)))))))	1	250	IWGSC_CSS_6DS_scaff_2124505_1	-66.1	ACACAACAAGCAAGCAAAAAGAGACGAATGGAAAAAGGGCGAATACAACGGCAAGGGTGAAGTGGGGGAGAGGAAAACGAGAGGCAAATGACAAATAATATAATGCGAGGGATAAGAGTTTGTGATGGGTACTTGGTATGTCTTGACTTGTGCATAGATCTCCCCGGCAACGGCGCCAGAAATTGGCAAGTTGACGGGAGATCAAATCTTGACTTGACTTGGCGTAAACCTCCCCGGCAACGGCGCCAGA	.....................................((((....((.(.....)..))..((.((((((.......(....)...................((((.(((.....(((((...(((..((((..(((........))).))))...((((((((...((((...(((((...)))))..))))..))))))))..)))..)))))..))).))))....)))))).)).....))))...	second	185	202		GGCAAGTTGACGGGAGAT	)))..))))..)))))))	16813009_x12	10105015_x1	5298952_x1
miRcandidate107	S1a	5BL	10925862	-1.3	2.7	0	1.7	54	AAATAATTTCATGTTAGTTTTCTCTACTCCCACAACTGGAGTATTATTTAGCCG	........................((((((.......))))))....(((((((	160	GTTAAGGAGACAGACTCGAAATCTGTTGGGCTTTGCCTGCGCAGGTTCGAATCTTGCTGTCGACGCGACGAATTTTTTCCTTCTCTCCGTT	)))))(((((.(((.(((((.((((((((((...))))).)))))))))).)))...(((((...))))).............)))))...	59	75	143	TGGGCATTTCGCAGTGTAGATAAAGGAAATGAGACATATACAAGGTAGTTTCAGCTGCGAACAGTTGAG	(.(((..((((((((..............((((((.(((.....)))))))))))))))))..))).))	second	144	159	14161668_x56	TCGATATGTCCGAGTG	+	)))).)))))))))))	CTCGACTAGAGCGTTTGGCATGGGCATTTCGCAGTGTAGATAAAGGAAATGAGACATATACAAGGTAGTTTCAGCTGCGAACAGTTGAGTCGATATGTCCGAGTG	((((....((.((((((((.(.(((..((((((((..............((((((.(((.....)))))))))))))))))..))).)))))).)))))))))))	1	250	IWGSC_CSS_5BL_scaff_10925862_3	-69.13	AAATAATTTCATGTTAGTTTTCTCTACTCCCACAACTGGAGTATTATTTAGCCGCTCGACTAGAGCGTTTGGCATGGGCATTTCGCAGTGTAGATAAAGGAAATGAGACATATACAAGGTAGTTTCAGCTGCGAACAGTTGAGTCGATATGTCCGAGTGGTTAAGGAGACAGACTCGAAATCTGTTGGGCTTTGCCTGCGCAGGTTCGAATCTTGCTGTCGACGCGACGAATTTTTTCCTTCTCTCCGTT	........................((((((.......))))))....(((((((((((....((.((((((((.(.(((..((((((((..............((((((.(((.....)))))))))))))))))..))).)))))).))))))))))))))))(((((.(((.(((((.((((((((((...))))).)))))))))).)))...(((((...))))).............)))))...	first	55	74		CTCGACTAGAGCGTTTGGCA	((((....((.((((((((.	14161668_x56	15787641_x1	1960621_x1	10871727_x1
miRcandidate108	S1a	7DL	3346129	-1.3	2.1	0	1.1	170	TTCCAATCAACTTGCTAAAAAAACTTTGTTCACATTATTAATGTAGATGGATGTTTTTGATCTAGACAGTGTCTTGCTCACCGGTATTATTTCTAATTTAATTTGCAATCTTGTTCTAAACACTATCTTGAGCTAACGATCAATCAATTTGACTTCCTTTTTTTAGATGT	.......(((((..(((((((((....(((((...........((((.((((((..((((..((((.((((...((((....)))).))))))))..))))...)).))))...))))..........)))))......((((.....)))).....)))))))))((((	228	CATGAGAGAAATAACAATAGTTG	)))...............)))))	17	193	203	AGGCCTCCTTA	(((...))).)	second	204	227	3522479_x16	GATAGATTTCTATGTCGTAGATGG	+	)))).))..)))))))...)).))	CTCGGGCGTGGTCATGTATCTCAGGCCTCCTTAGATAGATTTCTATGTCGTAGATGG	(((.(((((((..((.(((((.(((...))).))))).))..)))))))...)).))	1	250	IWGSC_CSS_7DL_scaff_3346129_23	-46.9	TTCCAATCAACTTGCTAAAAAAACTTTGTTCACATTATTAATGTAGATGGATGTTTTTGATCTAGACAGTGTCTTGCTCACCGGTATTATTTCTAATTTAATTTGCAATCTTGTTCTAAACACTATCTTGAGCTAACGATCAATCAATTTGACTTCCTTTTTTTAGATGTCTCGGGCGTGGTCATGTATCTCAGGCCTCCTTAGATAGATTTCTATGTCGTAGATGGCATGAGAGAAATAACAATAGTTG	.......(((((..(((((((((....(((((...........((((.((((((..((((..((((.((((...((((....)))).))))))))..))))...)).))))...))))..........)))))......((((.....)))).....)))))))))(((((((.(((((((..((.(((((.(((...))).))))).))..)))))))...)).)))))...............)))))	first	171	192		CTCGGGCGTGGTCATGTATCTC	(((.(((((((..((.(((((.	3522479_x16	15373960_x1
miRcandidate109	S1a	5BS	1774322	-1.3	2.7	0	1.7	22	TTACTGCAATTATAACATGCAC	...((((.........((((((	93	CTGCATCATATTACTTCCTTCGATGAATGCACACTCATGATGATGATGTGAAGCTGGATGTCCTGTATAATTGGCTTGGCTTTTTTCATCGAGGTCGTTTTCATTTTTACAAGCCGCAGAGAAAAACAGGAATGATTGCCTTGCAGTCAACTTGTCAG	..)))).......(((.....((((((.((((.(((..(((((....((.((((..(.(((.....))).)..)))).)).....)))))))))).)).)))))).....)))..))))......(((((..(((((((...))))))).)))))...	27	43	74	CGTTCATCTCACTCCTACTCTGCCTCTTCGAC	((..........................))))	first	23	42	8423415_x21	CTCGGTACACTCTCTGTCGT	+	(..(((.((((..(((.(((	CTCGGTACACTCTCTGTCGTCGTTCATCTCACTCCTACTCTGCCTCTTCGACGCAGGAGGTGACCATGGT	(..(((.((((..(((.(((((..........................))))))))..)))))))..)))	1	250	IWGSC_CSS_5BS_scaff_1774322_0	-67.27	TTACTGCAATTATAACATGCACCTCGGTACACTCTCTGTCGTCGTTCATCTCACTCCTACTCTGCCTCTTCGACGCAGGAGGTGACCATGGTCTGCATCATATTACTTCCTTCGATGAATGCACACTCATGATGATGATGTGAAGCTGGATGTCCTGTATAATTGGCTTGGCTTTTTTCATCGAGGTCGTTTTCATTTTTACAAGCCGCAGAGAAAAACAGGAATGATTGCCTTGCAGTCAACTTGTCAG	...((((.........(((((((..(((.((((..(((.(((((..........................))))))))..)))))))..)))..)))).......(((.....((((((.((((.(((..(((((....((.((((..(.(((.....))).)..)))).)).....)))))))))).)).)))))).....)))..))))......(((((..(((((((...))))))).)))))...	second	75	92		GCAGGAGGTGACCATGGT	))))..)))))))..)))	8423415_x21	8423416_x6
miRcandidate110	S1a	1AL	3875323	3.9	2.8	-4.9	2	22	GGCGAGCTGCCTCTGCCCTCCT	((((((....))).)))...((	101	AGTAATACGGATAGCGCGATGTCTGTCAAAGATTAAGCGATACCGGAGAGGTGATTCATTCCTCTCAACAAACTGGTGGTGGACCATAGCATTATAGTCTAAATAAGTAGGAGGCAACTCAACATCATCCTCATGAATGTCCACACCAAG	.......(((.((.(((...((((.....))))...))).)))))((((((.........)))))).......(((((.(((((..........................(((....)))....((((....))))..))))))))))..	2	44	82	TTTGGTAATAACATATCTTCCTTTTGCCTGATAATCAAA	((((((.......((((............))))))))))	first	23	43	16840744_x1	CTCGTACTCATCTGCCTCCTC	+	(((...(((..((((((..((	CTCGTACTCATCTGCCTCCTCTTTGGTAATAACATATCTTCCTTTTGCCTGATAATCAAAGAAGGCAGGAGCAGGGAG	(((...(((..((((((..((((((((.......((((............)))))))))))))))))))))..)))))	1	250	IWGSC_CSS_1AL_scaff_3875323_0	-72.11	GGCGAGCTGCCTCTGCCCTCCTCTCGTACTCATCTGCCTCCTCTTTGGTAATAACATATCTTCCTTTTGCCTGATAATCAAAGAAGGCAGGAGCAGGGAGAGTAATACGGATAGCGCGATGTCTGTCAAAGATTAAGCGATACCGGAGAGGTGATTCATTCCTCTCAACAAACTGGTGGTGGACCATAGCATTATAGTCTAAATAAGTAGGAGGCAACTCAACATCATCCTCATGAATGTCCACACCAAG	((((((....))).)))...(((((...(((..((((((..((((((((.......((((............)))))))))))))))))))))..))))).......(((.((.(((...((((.....))))...))).)))))((((((.........)))))).......(((((.(((((..........................(((....)))....((((....))))..))))))))))..	second	83	100	1	GAAGGCAGGAGCAGGGAG	)))))))))))..)))))	16840744_x1	3188896_x1
miRcandidate111	S1a	5DL	4605373	-1.3	2.2	0	1.2	51	CGGGAGAACATCTACTACGATTAGGTCCTCATTGATAACGAGTGTCCTCTT	.(((((.((((.((((.(((..(((.((((.........))).).)))...	102	CGAGTAGAGCCTCGGTTCCACCCATAATTAGTTTTGCTAGTTCTAGTTTTCCCCAATTCTTGGCTCTTTATCCACATGTGTTTTATCTATTTCCTCTTCATTGGTTCTGTTCATTGTTGGCTACAAATAGAACTCCCATTGTTCATCAA	))))))(((((..((......))..((((((.....))))))...................))))).........))))......(((((((((....((.(((......))).))..))....))))))).)))))............	23	74	81	TCTTCTCT	........	second	82	101	18466565_x15	TCCGGCTTTGTAGAAGACCT	+	))))))..)))))))))..)	CTCTTCTATGCTTGCTGTGACTTCTTCTCTTCCGGCTTTGTAGAAGACCT	.(((((((((...((((.((..........))))))..)))))))))..)	1	250	IWGSC_CSS_5DL_scaff_4605373_3	-51.9	CGGGAGAACATCTACTACGATTAGGTCCTCATTGATAACGAGTGTCCTCTTCTCTTCTATGCTTGCTGTGACTTCTTCTCTTCCGGCTTTGTAGAAGACCTCGAGTAGAGCCTCGGTTCCACCCATAATTAGTTTTGCTAGTTCTAGTTTTCCCCAATTCTTGGCTCTTTATCCACATGTGTTTTATCTATTTCCTCTTCATTGGTTCTGTTCATTGTTGGCTACAAATAGAACTCCCATTGTTCATCAA	.(((((.((((.((((.(((..(((.((((.........))).).)))....(((((((((...((((.((..........))))))..)))))))))..)))))))(((((..((......))..((((((.....))))))...................))))).........))))......(((((((((....((.(((......))).))..))....))))))).)))))............	first	52	73		CTCTTCTATGCTTGCTGTGACT	.(((((((((...((((.((..	17018492_x1	18466565_x15	18466566_x3	18466560_x4
miRcandidate111	S1a	5DL	4605373	-1.3	2.5	0	1.5	177	GATTGAAGATTGACTCTGAGCCAACAACATATAAGGAAGCAACGTGCGTCGACAGGAGGTGCAATATGTGTGTCGTAACATACACACGCGTTATTCACTTGATAATTTATTCGAAATGAGTGGCTTCGGGAGAACATCTACTACGATTAGGTCCTCATTGATAACGAGTGTCCTCTT	.................(((((.............(((((...(..(.((.....)).)..)...((((((((.(((...)))))))))))((((((.((((........))))..)))))))))))..(((....((((((.(((..(((.((((.........))).).)))...	228	CGAGTAGAGCCTCGGTTCCACCC	))))))))..)))))))).....	22	200	207	TCTTCTCT	........	second	208	227	18466565_x15	TCCGGCTTTGTAGAAGACCT	+	))))))..)))))))))..)	CTCTTCTATGCTTGCTGTGACTTCTTCTCTTCCGGCTTTGTAGAAGACCT	.(((((((((...((((.((..........))))))..)))))))))..)	1	250	IWGSC_CSS_5DL_scaff_4605373_1	-61.1	GATTGAAGATTGACTCTGAGCCAACAACATATAAGGAAGCAACGTGCGTCGACAGGAGGTGCAATATGTGTGTCGTAACATACACACGCGTTATTCACTTGATAATTTATTCGAAATGAGTGGCTTCGGGAGAACATCTACTACGATTAGGTCCTCATTGATAACGAGTGTCCTCTTCTCTTCTATGCTTGCTGTGACTTCTTCTCTTCCGGCTTTGTAGAAGACCTCGAGTAGAGCCTCGGTTCCACCC	.................(((((.............(((((...(..(.((.....)).)..)...((((((((.(((...)))))))))))((((((.((((........))))..)))))))))))..(((....((((((.(((..(((.((((.........))).).)))....(((((((((...((((.((..........))))))..)))))))))..)))))))))..)))))))).....	first	178	199		CTCTTCTATGCTTGCTGTGACT	.(((((((((...((((.((..	18466560_x4	18466565_x15	18466566_x3
miRcandidate117	S1a	1BS	3467091	-1.3	2.1	0	1.1	31	TGCCGGGTGCAATGGCAGCAGCCGTTGCCAA	..((.(((((..(((((((....))))))).	95	CACTGCCTTCAATGGCCAAGG	))))(((......)))...))	37	56	69	CCTGCCATTGCCGG	........))))))	second	70	94	11145876_x15	AAGGATTTGTTTGGGTGTCGGAGAG	+	.....))))....)))))))))).)	CTTTGACGCCACCCAGAGCCGGCACCTGCCATTGCCGGAAGGATTTGTTTGGGTGTCGGAGAG	((((((((((...((((.((((((........)))))).....))))....)))))))))).)	1	115	IWGSC_CSS_1BS_scaff_3467091_4	-49	TGCCGGGTGCAATGGCAGCAGCCGTTGCCAACTTTGACGCCACCCAGAGCCGGCACCTGCCATTGCCGGAAGGATTTGTTTGGGTGTCGGAGAGCACTGCCTTCAATGGCCAAGG	..((.(((((..(((((((....))))))).((((((((((...((((.((((((........)))))).....))))....)))))))))).)))))(((......)))...))	first	32	55		CTTTGACGCCACCCAGAGCCGGCA	((((((((((...((((.((((((	11145871_x13	11145875_x9	11145876_x15
miRcandidate12	S1a	6BS	2907974	-1.3	2.8	-0.3	1.4	168	ACAGTGCAGCAGATATGAAGAGATTAGACGAGAAGGCGGCCATAGTGACAAAAGAACAAGAACATGCTTGCTTGTTTTAGCTTGGTGTAGCTAAAGTGCCGGCTGTGGTTTGGTCCTCCGGATTGGTATCACGCGGTATTCACGGACATAGGACTTCTCTCTGGACGC	...(((((((..((((.(((.....(((((((.(((((......((.........)).......))))).)))))))...))).)))).)).....(((((((........(((((((((....((((((....))))))..))))....)))))..((((((((((.	215	TCTCAGGGACTTTGCTGGCAAATGCATGAATGAAGT	)).))))))....)))))))..))))).........	11	190	193	TAAT	....	first	169	189	6502674_x10	AATCAGACAGTCAGATGCTCG	+	((((.((((((((..(((...	AATCAGACAGTCAGATGCTCGTAATTGCAGTGGCGTGTTGGGTTTG	((((.((((((((..(((........))).)))).)))).))))))	1	250	IWGSC_CSS_6BS_scaff_2907974_0	-73.12	ACAGTGCAGCAGATATGAAGAGATTAGACGAGAAGGCGGCCATAGTGACAAAAGAACAAGAACATGCTTGCTTGTTTTAGCTTGGTGTAGCTAAAGTGCCGGCTGTGGTTTGGTCCTCCGGATTGGTATCACGCGGTATTCACGGACATAGGACTTCTCTCTGGACGCAATCAGACAGTCAGATGCTCGTAATTGCAGTGGCGTGTTGGGTTTGTCTCAGGGACTTTGCTGGCAAATGCATGAATGAAGT	...(((((((..((((.(((.....(((((((.(((((......((.........)).......))))).)))))))...))).)))).)).....(((((((........(((((((((....((((((....))))))..))))....)))))..((((((((((.((((.((((((((..(((........))).)))).)))).)))))))).))))))....)))))))..))))).........	second	194	214		TGCAGTGGCGTGTTGGGTTTG	.))).)))).)))).))))))	6502674_x10	12135003_x1
miRcandidate122.2	S1a	2BL	7959535	3.9	2.9	-3.9	3.2	24	GTGTATGATTTGTGGCTGCAATAT	(((((.((((((......((((((	66	GTTGACTATTTAGATTCTACACAAAAAGATCAATGATGACCAATGTATATTTTTGATGTTTTTACATTGCTTAGACTTAGAGCATTTTTTCAGGACAAAGCGTTACTGATATTGGGAGAAACAAAAGAAATAACTGCTTCCATTAGCAGTAGCATTTTTCACTAAAACGCGCTATAGATAAGTTA	))))......)))))).))))).((((.(((((.((((((....)).)))).))))).))))......(((((....(((.((.((((.....((.(((..(((((((.((.((((((.......(....).....)))))).)).))))))).))).))...)))).)).)))....)))))..	4	45	46	AC	..	first	25	44	17219798_x3	GAATCCTCGCCTGTACCTAT	+	((((((((((.(((((((..	GAATCCTCGCCTGTACCTATACAGGTACAGTGAGGATTCAT	((((((((((.(((((((....)))))))))))))))))))	1	250	IWGSC_CSS_2BL_scaff_7959535_0	-77	GTGTATGATTTGTGGCTGCAATATGAATCCTCGCCTGTACCTATACAGGTACAGTGAGGATTCATGTTGACTATTTAGATTCTACACAAAAAGATCAATGATGACCAATGTATATTTTTGATGTTTTTACATTGCTTAGACTTAGAGCATTTTTTCAGGACAAAGCGTTACTGATATTGGGAGAAACAAAAGAAATAACTGCTTCCATTAGCAGTAGCATTTTTCACTAAAACGCGCTATAGATAAGTTA	(((((.((((((......((((((((((((((((.(((((((....)))))))))))))))))))))))......)))))).))))).((((.(((((.((((((....)).)))).))))).))))......(((((....(((.((.((((.....((.(((..(((((((.((.((((((.......(....).....)))))).)).))))))).))).))...)))).)).)))....)))))..	second	47	65	1	AGGTACAGTGAGGATTCAT	)))))))))))))))))))	17219798_x3	4260468_x1
miRcandidate124	S1a	5DS	2760353	-1.3	3.4	0	2.4	140	TTGACGTTTTCCCGTCCGGTTGATGTTGTCCCCAAGGTAAGAGAAAAATATGTTTTTGGTTCCCTCAAATTCACAAAAAGTATACGACTGGTCTCAAAAAATTTTAGGTGACATTGCATCCGTCAAGTCTCAAAACCGGA	.........((((...(((.((....((((((.(((((..((((......((..(((((.....)))))..)).....(((.....)))..)))).....))))).)).))))...)).)))..(((((((.((.(((((	229	CGGCTTAGAGACTTAAGGGATC	))).)).)))))))..))))..	221	165	204	ATGGAATAAACCGATGACGTGTCACTAGTTTATTCTAGAT	.((((((((((...(((....)))...)))))))))).))	second	205	228	19302543_x207	TTCTGGATTTGGACCAAATGTCTT	+	)))))).)))))))))))))))))	GACATTTGGTCCAAAACCAGAAATATGGAATAAACCGATGACGTGTCACTAGTTTATTCTAGATTTCTGGATTTGGACCAAATGTCTT	(((((((((((((((.((((((((.((((((((((...(((....)))...)))))))))).)))))))).)))))))))))))))))	1	250	IWGSC_CSS_5DS_scaff_2760353_3	-94.4	TTGACGTTTTCCCGTCCGGTTGATGTTGTCCCCAAGGTAAGAGAAAAATATGTTTTTGGTTCCCTCAAATTCACAAAAAGTATACGACTGGTCTCAAAAAATTTTAGGTGACATTGCATCCGTCAAGTCTCAAAACCGGAGACATTTGGTCCAAAACCAGAAATATGGAATAAACCGATGACGTGTCACTAGTTTATTCTAGATTTCTGGATTTGGACCAAATGTCTTCGGCTTAGAGACTTAAGGGATC	.........((((...(((.((....((((((.(((((..((((......((..(((((.....)))))..)).....(((.....)))..)))).....))))).)).))))...)).)))..(((((((.((.((((((((((((((((((((.((((((((.((((((((((...(((....)))...)))))))))).)))))))).)))))))))))))))))))).)).)))))))..))))..	first	141	164		GACATTTGGTCCAAAACCAGAAAT	(((((((((((((((.((((((((	19302526_x2	19302537_x9	19302543_x207	17712714_x1	15301537_x1	3203431_x1
miRcandidate125	S1a	5BL	10892767	-1.3	2.4	0	1.4	24	GTACGTAGGCAGCATGACAGAACC	....(((..((((.(((..(((((	86	TTTAGCCCTCTTGTGGTGTGTACATGCAGTCTTTTAGCCACTGTCTCCACCTCTGCTTCACCCATCCAAGCTTGCCACCGCATCAATGGTGCATCTGGCTCGCAATCACTCTCCACAATGACCACACAAATTAAAAATCATTACGACCAATCAGTTGAATATTTG	))).....((((((((.(((.....((((.......((....))........)))).............((..((((..((((.....))))...))))..))...)))...)))))).)).............................)))))))..)))...	15	46	59	TTATGCTCCATTAC	..(((...))).))	first	25	45	8703406_x15	GACGACCATCTCTGCGCTAGT	+	((((.(((((((((.((.(((	GACGACCATCTCTGCGCTAGTTTATGCTCCATTACTCGCCCACAGAAAGATGGACGTGCGG	((((.(((((((((.((.(((..(((...))).))).))...))))..))))).))).)))	1	250	IWGSC_CSS_5BL_scaff_10892767_9	-57.86	GTACGTAGGCAGCATGACAGAACCGACGACCATCTCTGCGCTAGTTTATGCTCCATTACTCGCCCACAGAAAGATGGACGTGCGGTTTAGCCCTCTTGTGGTGTGTACATGCAGTCTTTTAGCCACTGTCTCCACCTCTGCTTCACCCATCCAAGCTTGCCACCGCATCAATGGTGCATCTGGCTCGCAATCACTCTCCACAATGACCACACAAATTAAAAATCATTACGACCAATCAGTTGAATATTTG	....(((..((((.(((..(((((((((.(((((((((.((.(((..(((...))).))).))...))))..))))).))).)))))).....((((((((.(((.....((((.......((....))........)))).............((..((((..((((.....))))...))))..))...)))...)))))).)).............................)))))))..)))...	second	60	85		TCGCCCACAGAAAGATGGACGTGCGG	).))...))))..))))).))).)))	8703406_x15
miRcandidate127	S1a	5BL	10921188	-1.3	2.8	0	1.8	24	GCCTATTTTGCAATGCATGCATGC	.(((((.(((....((((((..(.	158	GATACAAATCCGTGTGAAGCTCCGCAAAGATGTGAGCATGTGAGGATAGCACTAAGTGCACGATGTAGGAATTGTAGAAGGAACATTCCCAAT	....((.(((..((((......))))..))).)).)))))).......((((...)))).))).)))))..........(((....)))....	56	46	137	ATGCGGTGTGTCGGGATTGACTATGGGGTCTTTGTTTGCCACAAATGGGAGGTGGCTTACTTGGCAGGCCATATGTACTTGTACACCTATCT	(((.((((((.((((....(((((((.(((...((..(((((.........)))))..))..)))...))))).)).)))))))))))))).	first	25	45	8756433_x34	GACTTGAAACCTTCCGACCTG	+	(((((.((((....(((((.(	GACTTGAAACCTTCCGACCTGATGCGGTGTGTCGGGATTGACTATGGGGTCTTTGTTTGCCACAAATGGGAGGTGGCTTACTTGGCAGGCCATATGTACTTGTACACCTATCTGGATTCGAGTTTAAGGTCAC	(((((.((((....(((((.((((.((((((.((((....(((((((.(((...((..(((((.........)))))..))..)))...))))).)).)))))))))))))).))..))).)))).))))).)	1	250	IWGSC_CSS_5BL_scaff_10921188_1	-71	GCCTATTTTGCAATGCATGCATGCGACTTGAAACCTTCCGACCTGATGCGGTGTGTCGGGATTGACTATGGGGTCTTTGTTTGCCACAAATGGGAGGTGGCTTACTTGGCAGGCCATATGTACTTGTACACCTATCTGGATTCGAGTTTAAGGTCACGATACAAATCCGTGTGAAGCTCCGCAAAGATGTGAGCATGTGAGGATAGCACTAAGTGCACGATGTAGGAATTGTAGAAGGAACATTCCCAAT	.(((((.(((....((((((..(.(((((.((((....(((((.((((.((((((.((((....(((((((.(((...((..(((((.........)))))..))..)))...))))).)).)))))))))))))).))..))).)))).))))).)....((.(((..((((......))))..))).)).)))))).......((((...)))).))).)))))..........(((....)))....	second	138	157		GGATTCGAGTTTAAGGTCAC	))..))).)))).))))).)	2846143_x1	6465149_x1	8756429_x18	8756433_x34	11468113_x1	10731397_x1
miRcandidate133	S1a	3B	10488245	-1.3	2.9	0	1.9	179	TTCTTTTGAGAAGGGACATCACGATGTAAAAGGTGGGCACTGGCTTGTGGCTTAGAACAAAAGTGTGCACGCATTGGAAAATTGGGTGTTGGATGATTCTTCCTGGGTATGGACATGGGAAAGCAATGGGTGCTTCTCTGCGCGCTCTGCCTACAAAGTTTGCTTGGTTTGGTGGACGG	.........(((((.......((((((.....(((.(((((...((((........)))).))))).)))))))))..((((..(((.(((........(((((..((....))..))))).(((..(.((((......)))).)..)))...))).....)))..)))).((.(((((	230	GTCGACGTGCACGACCTTTGC	))).))........)))))..	12	200	209	GCACAGCAGG	((...))..)	second	210	229	14697211_x9	TTTGACGTTGGAGGGCTCCT	+	))...))))))))..)))))	GAGGATTCTCAACGGTGGCAGCACAGCAGGTTTGACGTTGGAGGGCTCCT	(((..(((.(((((..(((.((...))..)))...))))))))..)))))	1	250	IWGSC_CSS_3B_scaff_10488245_5	-74.1	TTCTTTTGAGAAGGGACATCACGATGTAAAAGGTGGGCACTGGCTTGTGGCTTAGAACAAAAGTGTGCACGCATTGGAAAATTGGGTGTTGGATGATTCTTCCTGGGTATGGACATGGGAAAGCAATGGGTGCTTCTCTGCGCGCTCTGCCTACAAAGTTTGCTTGGTTTGGTGGACGGGAGGATTCTCAACGGTGGCAGCACAGCAGGTTTGACGTTGGAGGGCTCCTGTCGACGTGCACGACCTTTGC	.........(((((.......((((((.....(((.(((((...((((........)))).))))).)))))))))..((((..(((.(((........(((((..((....))..))))).(((..(.((((......)))).)..)))...))).....)))..)))).((.((((((((..(((.(((((..(((.((...))..)))...))))))))..)))))))).))........)))))..	first	180	199		GAGGATTCTCAACGGTGGCA	(((..(((.(((((..(((.	14697211_x9	14697213_x3
miRcandidate134	S1a	6DS	2125698	-1.3	2.9	0	1.9	137	TCTTATTGGGCCTGGTCAAGCCCAAACGAGCCATAGAAAAAGAAAAGGTTTGCTTGCGGCTGCTTTGCCTACGCGCAGAGGGAGCTAGGGAACTCTTGTCTCTTTCGTTTAGTACCACATCGCTTGCGGAGAGCTGA	...(((((..((((((..(((((((.((((((..............)))))).))).)))).((((((......))))))...)))))).......((((((((..((...((((.....((((((.....(((..(	207	GGCTGATCAAGTGTAGTATCATTGGGGAGACAACGATATTAAAT	.)))...))))))..)))).))..)))))))).)))))......	14	159	188	AAATGAGACACCGGGCATCATTGTAACTCA	.(((((..(.....)..))))).......)	second	189	206	4718105_x11	TACCTTTCTCGGCCTTTT	+	)).)))))))))))))).	GAGGCGGTCGAGGAAGCTATAAAATGAGACACCGGGCATCATTGTAACTCATACCTTTCTCGGCCTTTT	(((((...((((((((.(((..(((((..(.....)..))))).......))).)))))))))))))).	1	250	IWGSC_CSS_6DS_scaff_2125698_1	-75.14	TCTTATTGGGCCTGGTCAAGCCCAAACGAGCCATAGAAAAAGAAAAGGTTTGCTTGCGGCTGCTTTGCCTACGCGCAGAGGGAGCTAGGGAACTCTTGTCTCTTTCGTTTAGTACCACATCGCTTGCGGAGAGCTGAGAGGCGGTCGAGGAAGCTATAAAATGAGACACCGGGCATCATTGTAACTCATACCTTTCTCGGCCTTTTGGCTGATCAAGTGTAGTATCATTGGGGAGACAACGATATTAAAT	...(((((..((((((..(((((((.((((((..............)))))).))).)))).((((((......))))))...)))))).......((((((((..((...((((.....((((((.....(((..((((((...((((((((.(((..(((((..(.....)..))))).......))).))))))))))))))..)))...))))))..)))).))..)))))))).)))))......	first	138	158		GAGGCGGTCGAGGAAGCTATA	(((((...((((((((.(((.	7222781_x1	4718105_x11	8567611_x1	13458104_x1
miRcandidate135	S1a	3B	10586439	3.9	3.3	-4.4	3	156	GGTAAGGTTTGCGAGTATGGTCACAAAACCTCAAAGGTTGGTTGTTGTAGTCTCATGGTGCACTACGGGACCAGGCATTGTGGCTCGGTTTTTGGGGTAGCGGCTGTGCTGGGCTGAGTTGAGGCGAGCATGTCCTTTTTATAAAAAAAGGGGATG	.....((((....(((((((((.(...((((((((..(((((..((((.(((((.(((....))).)))))...)))..)..)).)))..)))))))).).))))))))).(.(..(.(((.(((...(((.((((((((....)))))))).)))	229	CTGATAGGTTGGGCATCGACCG	))..))).)..).)...)))).	3	180	204	AAAGAGACACCTTTGGTGCTGGTCA	(...((.((((...))))))..)))	second	205	228	2956672_x2	CTGGTGTGTGATAGACGGGCTAGG	+	).)))))))))..)).)))))..)	GAGTCTTCCTTCGCACGCTTGTGAAAGAGACACCTTTGGTGCTGGTCACTGGTGTGTGATAGACGGGCTAGG	.(((((((..(((((((((.((((...((.((((...))))))..)))).)))))))))..)).)))))..)	1	250	IWGSC_CSS_3B_scaff_10586439_3	-89.8	GGTAAGGTTTGCGAGTATGGTCACAAAACCTCAAAGGTTGGTTGTTGTAGTCTCATGGTGCACTACGGGACCAGGCATTGTGGCTCGGTTTTTGGGGTAGCGGCTGTGCTGGGCTGAGTTGAGGCGAGCATGTCCTTTTTATAAAAAAAGGGGATGGAGTCTTCCTTCGCACGCTTGTGAAAGAGACACCTTTGGTGCTGGTCACTGGTGTGTGATAGACGGGCTAGGCTGATAGGTTGGGCATCGACCG	.....((((....(((((((((.(...((((((((..(((((..((((.(((((.(((....))).)))))...)))..)..)).)))..)))))))).).))))))))).(.(..(.(((.(((...(((.((((((((....)))))))).))).(((((((..(((((((((.((((...((.((((...))))))..)))).)))))))))..)).)))))..)))..))).)..).)...)))).	first	157	179	1	GAGTCTTCCTTCGCACGCTTGTG	.(((((((..(((((((((.(((	11867108_x1	2956672_x2
miRcandidate138	S1a	6BS	2950399	-1.3	2.4	0	1.4	44	AAAATTTTTATGCTTGGCTTTCTCTTGATAATCGCAACCTGCTC	.......(((((((((((((.((..(.((..(((.(((((...(	135	GGTTCCGACGATGGTAAGGAGTTAGGTATGGCACCTAAGTTCGATTGTGTTAAATCTTTTATGGATACCGATGTTTTTCATGGATTTAGCGCTAAGTGTGGACTTTACTCTGAGAT	)))).)))..)).)..))))))))))))))).....(((((((.(((((((((((((...(((((.((....))..)))))))))))))))).))...)))))))...........	42	65	110	TTATATGCTGAAGACTATTGATTTCAARTGGGACTTATTGGAAAGA	((........(((.((((((....))).)))..)))......))))	second	111	134	1663037_x40	ATTAAACGCAACTCTGAAGATTGG	+	))))..)))))....)))))))))	GATACTTCTTGTGCTGGTTCTTATATGCTGAAGACTATTGATTTCAARTGGGACTTATTGGAAAGAATTAAACGCAACTCTGAAGATTGG	(((.(((((((((.((((((((........(((.((((((....))).)))..)))......))))))))..)))))....)))))))))	1	250	IWGSC_CSS_6BS_scaff_2950399_0	-56.64	AAAATTTTTATGCTTGGCTTTCTCTTGATAATCGCAACCTGCTCGATACTTCTTGTGCTGGTTCTTATATGCTGAAGACTATTGATTTCAARTGGGACTTATTGGAAAGAATTAAACGCAACTCTGAAGATTGGGGTTCCGACGATGGTAAGGAGTTAGGTATGGCACCTAAGTTCGATTGTGTTAAATCTTTTATGGATACCGATGTTTTTCATGGATTTAGCGCTAAGTGTGGACTTTACTCTGAGAT	.......(((((((((((((.((..(.((..(((.(((((...((((.(((((((((.((((((((........(((.((((((....))).)))..)))......))))))))..)))))....))))))))))))).)))..)).)..))))))))))))))).....(((((((.(((((((((((((...(((((.((....))..)))))))))))))))).))...)))))))...........	first	45	64		GATACTTCTTGTGCTGGTTC	(((.(((((((((.((((((	1663035_x1	1663037_x40	10295866_x1
miRcandidate140	S1a	6DL	1937876	-1.3	2.1	0	1.1	14	GCAAGTGTTGATCA	..(((((((..(((	98	ACGTAAAGCACTTTATTTGTCGTTCTTTTTTCCCCATACAAATTTATCAAACCCTGCAAATGATGTGAAATATTATATGGTAAACGCTGAACCTTTGATATGTTTACAAAACTCTGCTTATTATCTGATGCCACCCATCAGCTTCAAACGACT	).....))))))).....((((((...............................(((.....((((((((((((...(((.........)))..)))))).))))))......))).......((((((.....)))))).....)))))).	20	35	73	CTACACTCTCAATGGAAAATTCCGTGTGTGGACTAATAA	((((((.....(((((....)))))))))))..))....	second	74	97	5256429_x10	TCTCTGCTTATTATCTGATGCCTG	+	..))))...))))..))))).)))	GATATCATTGATCAGATATCCTACACTCTCAATGGAAAATTCCGTGTGTGGACTAATAATCTCTGCTTATTATCTGATGCCTG	(.(((((.((((((((((..((((((.....(((((....)))))))))))..))......))))...))))..))))).)))	1	250	IWGSC_CSS_6DL_scaff_1937876_27	-46.8	GCAAGTGTTGATCAGATATCATTGATCAGATATCCTACACTCTCAATGGAAAATTCCGTGTGTGGACTAATAATCTCTGCTTATTATCTGATGCCTGACGTAAAGCACTTTATTTGTCGTTCTTTTTTCCCCATACAAATTTATCAAACCCTGCAAATGATGTGAAATATTATATGGTAAACGCTGAACCTTTGATATGTTTACAAAACTCTGCTTATTATCTGATGCCACCCATCAGCTTCAAACGACT	..(((((((..((((.(((((.((((((((((..((((((.....(((((....)))))))))))..))......))))...))))..))))).)))).....))))))).....((((((...............................(((.....((((((((((((...(((.........)))..)))))).))))))......))).......((((((.....)))))).....)))))).	first	15	34		GATATCATTGATCAGATATC	(.(((((.((((((((((..	10452431_x1	14976919_x9	5256429_x10	10452431_x1
miRcandidate141	S1a	5DL	4518689	-1.3	2.6	0	1.6	57	GATTTCCCGATGGGGCAAGGATCGTTCCTGCCTGGCTTGCCTGTGCAGGGTGGCCCA	........((.((((..((((((((((((.((.((((..(((....)))..))))((	138	ACGACGGAAGGAATGAGTAAGAGTGGAAAACTTAAAAATGAAAGACTGATAGCCATCCACCTCTTCCTCCTATACCCCTTCAATGTCTCATGAGTGATGGCTAAAAGAGTGAT	.....)).))))))))..(((((((((...((......(....)......))...)))).)))))..))))...)))).))...((((((....))).)))............	33	76	117	ACCAAAAATATTTTTTTTCAGAAGTATAACTGAAGATTGAGG	..........((..(((((((........)))))))..))))	first	58	75	3589824_x30	GATGTTGTCTGACAGACT	+	((((((((((..((..((	GATGTTGTCTGACAGACTACCAAAAATATTTTTTTTCAGAAGTATAACTGAAGATTGAGGGATGAAAGACAACATAACTG	((((((((((..((..((..........((..(((((((........)))))))..))))..))..)))))))))..)))	1	250	IWGSC_CSS_5DL_scaff_4518689_2	-64.7	GATTTCCCGATGGGGCAAGGATCGTTCCTGCCTGGCTTGCCTGTGCAGGGTGGCCCAGATGTTGTCTGACAGACTACCAAAAATATTTTTTTTCAGAAGTATAACTGAAGATTGAGGGATGAAAGACAACATAACTGACGACGGAAGGAATGAGTAAGAGTGGAAAACTTAAAAATGAAAGACTGATAGCCATCCACCTCTTCCTCCTATACCCCTTCAATGTCTCATGAGTGATGGCTAAAAGAGTGAT	........((.((((..((((((((((((.((.((((..(((....)))..))))((((((((((((..((..((..........((..(((((((........)))))))..))))..))..)))))))))..))).....)).))))))))..(((((((((...((......(....)......))...)))).)))))..))))...)))).))...((((((....))).)))............	second	118	137		GATGAAAGACAACATAACTG	..))..)))))))))..)))	4048485_x1	16733911_x1	3589824_x30	19056960_x1
miRcandidate142	S1a	7DL	3082816	3.9	3.9	-4.9	3.1	22	TGTGAGATATTTAGCATTCCAT	((..(((((((..((((..((.	181	GTGATGCATGATGTCTTGCATAAAGAAACGAAGGAAGTGAAAAACAGATAACTTGGTTTGCTGCTCAAGA	)..))))..)))))))..))............((.((..((...(((.....))).))..))..))....	2	45	158	AGATTAATGAAATGTCGTTTATTTGACAAAGAAAATGATATCATTGGGTTCGCTCTTGAGCGTTTTCCAATGGTATTATCTCTTTGTCATATAACCCACGTTTTATTGATCTAA	(((((((((((((((.(.((((.(((((((((..((((((((((((((..((((....))))...)))))))))))))).))))))))).)))).).)))))))))))))))))	second	159	180	6070029_x1	TTGTTGGTCAAACTTGAATCTT	+	))))..)))))))))))))).)	GATTCAAGTTTGGCTGACAATTAGATTAATGAAATGTCGTTTATTTGACAAAGAAAATGATATCATTGGGTTCGCTCTTGAGCGTTTTCCAATGGTATTATCTCTTTGTCATATAACCCACGTTTTATTGATCTAATTGTTGGTCAAACTTGAATCTT	((((((((((((((..(((((((((((((((((((((.(.((((.(((((((((..((((((((((((((..((((....))))...)))))))))))))).))))))))).)))).).)))))))))))))))))))))..)))))))))))))).)	1	250	IWGSC_CSS_7DL_scaff_3082816_0	-111.8	TGTGAGATATTTAGCATTCCATGATTCAAGTTTGGCTGACAATTAGATTAATGAAATGTCGTTTATTTGACAAAGAAAATGATATCATTGGGTTCGCTCTTGAGCGTTTTCCAATGGTATTATCTCTTTGTCATATAACCCACGTTTTATTGATCTAATTGTTGGTCAAACTTGAATCTTGTGATGCATGATGTCTTGCATAAAGAAACGAAGGAAGTGAAAAACAGATAACTTGGTTTGCTGCTCAAGA	((..(((((((..((((..((.((((((((((((((..(((((((((((((((((((((.(.((((.(((((((((..((((((((((((((..((((....))))...)))))))))))))).))))))))).)))).).)))))))))))))))))))))..)))))))))))))).))..))))..)))))))..))............((.((..((...(((.....))).))..))..))....	first	23	44	1	GATTCAAGTTTGGCTGACAATT	((((((((((((((..((((((	6070029_x1	17454815_x1
miRcandidate143	S1a	7DL	3380626	3.9	3.7	-4.9	2.9	70	AAATACATTTGTATATCAAGTGAAAAACACTCACTCGGTTTTCTTTTTGTGAGATTTTTTAGCATTTCAT	..........(.((((((..(((((((..(((((..............))))).)))))))(((((.((.	229	GTGATGCATGATATCGTGCTTA	).))))).))))))).......	2	93	206	AGATTAATGAAATGTTGTTTATTTGACAAAGAAAATGATATCATTGGGTTCGCTCTTAAGCGTTTTCCAATGGTATTATCTCTTTGTCATATAATCCACGTTTTATTGATCTAA	(((((((((((((((.(.((((.(((((((((..((((((((((((((..((((....))))...)))))))))))))).))))))))).)))).).)))))))))))))))))	second	207	228	6070029_x1	TTGTTGGTCAAACTTGAATCTT	+	))))..)))))))))))))).)	GATTCAAGTTTGGCTGACAATTAGATTAATGAAATGTTGTTTATTTGACAAAGAAAATGATATCATTGGGTTCGCTCTTAAGCGTTTTCCAATGGTATTATCTCTTTGTCATATAATCCACGTTTTATTGATCTAATTGTTGGTCAAACTTGAATCTT	((((((((((((((..(((((((((((((((((((((.(.((((.(((((((((..((((((((((((((..((((....))))...)))))))))))))).))))))))).)))).).)))))))))))))))))))))..)))))))))))))).)	1	250	IWGSC_CSS_7DL_scaff_3380626_1	-104.74	AAATACATTTGTATATCAAGTGAAAAACACTCACTCGGTTTTCTTTTTGTGAGATTTTTTAGCATTTCATGATTCAAGTTTGGCTGACAATTAGATTAATGAAATGTTGTTTATTTGACAAAGAAAATGATATCATTGGGTTCGCTCTTAAGCGTTTTCCAATGGTATTATCTCTTTGTCATATAATCCACGTTTTATTGATCTAATTGTTGGTCAAACTTGAATCTTGTGATGCATGATATCGTGCTTA	..........(.((((((..(((((((..(((((..............))))).)))))))(((((.((.((((((((((((((..(((((((((((((((((((((.(.((((.(((((((((..((((((((((((((..((((....))))...)))))))))))))).))))))))).)))).).)))))))))))))))))))))..)))))))))))))).)).))))).))))))).......	first	71	92	1	GATTCAAGTTTGGCTGACAATT	((((((((((((((..((((((	6070029_x1	17454815_x1
miRcandidate146	S1a	5AS	1506202	3.9	0.1	-2.8	1.4	24	ACCCACTAGCCACATGTGTGCGAA	......((((..(((.((...(((	83	CATCCAACAATGCCGCTGAA	)...))...)))..))))..	6	51	58	AAGCATAC	(....)))	second	59	82	9153026_x3	GCGTAATGTCGGTCTGGGCCGCTT	+	)))..))...))))))))).))))	GCACGTCCGTAGAACCAGTCTCGCGTAAGCATACGCGTAATGTCGGTCTGGGCCGCTT	((..((((..(((.((.((..((((((....))))))..))...))))))))).))))	1	102	IWGSC_CSS_5AS_scaff_1506202_2	-28.6	ACCCACTAGCCACATGTGTGCGAAGCACGTCCGTAGAACCAGTCTCGCGTAAGCATACGCGTAATGTCGGTCTGGGCCGCTTCATCCAACAATGCCGCTGAA	......((((..(((.((...(((((..((((..(((.((.((..((((((....))))))..))...))))))))).)))))...))...)))..))))..	first	25	50	1	GCACGTCCGTAGAACCAGTCTCGCGT	((..((((..(((.((.((..(((((	3655433_x1	15177772_x1	9153026_x3	5720144_x1
miRcandidate150	S1a	2BS	5191361	3.9	3.6	-4.4	3.4	163	ATAGTGCCGGTTGGAATTTCAGCCGGCACTAATGTGTACACTAGTCCCGGTTCGTGGCGGCGTTCAATAGCACCGGTTCGTGAGAGGGACTAAGAGCGGTTTATAAGCCCTGAGTGCAGAGACGATGAAGAAGAGGCTCAATGCTCACGTTGCTTAGCTTCAA	.(((((((((((((....))))))))))))).(.(((((..(((((((..((((((((((.((......)).)))..))))))).)))))))..((.((((....))))))..))))).)...................(((((((..((((.((.(((((((	231	GAAGCAAATTAACGAGCATT	))))).)).)))))))))))	3	185	209	TGCATGGAGCTATGCGCAGTGCATT	(((((...((...))...))))).)	second	210	230	19136093_x1	TTACACTATTCCGAAAGGCTT	+	))))..))))))..)))))))	GCCTTCAGGAATACGGTAGACTGCATGGAGCTATGCGCAGTGCATTTTACACTATTCCGAAAGGCTT	(((((..((((((..(((((.(((((...((...))...))))).)))))..))))))..)))))))	1	250	IWGSC_CSS_2BS_scaff_5191361_1	-102.9	ATAGTGCCGGTTGGAATTTCAGCCGGCACTAATGTGTACACTAGTCCCGGTTCGTGGCGGCGTTCAATAGCACCGGTTCGTGAGAGGGACTAAGAGCGGTTTATAAGCCCTGAGTGCAGAGACGATGAAGAAGAGGCTCAATGCTCACGTTGCTTAGCTTCAAGCCTTCAGGAATACGGTAGACTGCATGGAGCTATGCGCAGTGCATTTTACACTATTCCGAAAGGCTTGAAGCAAATTAACGAGCATT	.(((((((((((((....))))))))))))).(.(((((..(((((((..((((((((((.((......)).)))..))))))).)))))))..((.((((....))))))..))))).)...................(((((((..((((.((.((((((((((((..((((((..(((((.(((((...((...))...))))).)))))..))))))..)))))))))))).)).)))))))))))	first	164	184	1	GCCTTCAGGAATACGGTAGAC	(((((..((((((..(((((.	3752737_x1	19136093_x1	10020010_x1
miRcandidate151	S1a	5BL	10814216	-1.3	4	-1.8	1.1	122	GCGTTGAAGCATGCGCCGAACAATGTGGCGCTGAAGGCTACCATTTTGGGTTCTGCGACGATGGTGGCAACTGCTTGTGCTTCAACTACCACTCATCACTTGACGCTAAAACAGCACACGAA	..((((((((((((((((.......)))))).....(((((((((.(.(......).).)))))))))........))))))))))....(((((.........(((.....)))......(	229	ACCCCCTTGAGTCCTTGAACAA	.......)))))..........	8	147	205	TGCTGTAGTGTGGATGACATGTGGGGCCAGGTCCCACATGGCAGTGACTGTACAGCACC	(((((((..((.(.((.((((((((((...)))))))))).)).).))..)))))))))	second	206	228	9638748_x8	GTACAGTACTGCAGAGGATCCTA	+	)))).))))))))))))))))).	GCGATCCTCTGCAGTACCGTATGGTGCTGTAGTGTGGATGACATGTGGGGCCAGGTCCCACATGGCAGTGACTGTACAGCACCGTACAGTACTGCAGAGGATCCTA	(.(((((((((((((((.(((((((((((((..((.(.((.((((((((((...)))))))))).)).).))..))))))))))))).))))))))))))))))).	1	250	IWGSC_CSS_5BL_scaff_10814216_1	-117.2	GCGTTGAAGCATGCGCCGAACAATGTGGCGCTGAAGGCTACCATTTTGGGTTCTGCGACGATGGTGGCAACTGCTTGTGCTTCAACTACCACTCATCACTTGACGCTAAAACAGCACACGAAGCGATCCTCTGCAGTACCGTATGGTGCTGTAGTGTGGATGACATGTGGGGCCAGGTCCCACATGGCAGTGACTGTACAGCACCGTACAGTACTGCAGAGGATCCTAACCCCCTTGAGTCCTTGAACAA	..((((((((((((((((.......)))))).....(((((((((.(.(......).).)))))))))........))))))))))....(((((.........(((.....)))......((.(((((((((((((((.(((((((((((((..((.(.((.((((((((((...)))))))))).)).).))..))))))))))))).)))))))))))))))))........)))))..........	first	123	146		GCGATCCTCTGCAGTACCGTATGG	(.(((((((((((((((.((((((	9638748_x8
miRcandidate153	S1a	5DS	2767111	-1.3	2.6	0	1.6	60	CTATCGGCAAGCGTTAGCTTCTCAGCGAGCAGCACTTACCTGCTCTACTTTTCTGCAAAC	..(((((((.((....))........((((((.......))))))..((..(((((((..	105	GCATGGTCAGATGCCGATTTTCCTGTTCTGAATACTAACTTCCAAGACCCAAATCATTCGTGGACTCAGGCATAGAAGAGGGCGCCCAAGAATTTGGTCATGACTCCGATACCAGTGTAATCTTGATCAATTGGAGCATTTGGAAA	))).))..)).)))))))...(((.(((((....((....((((.((..........)).))))...))...))))).)))..((((((....(((((((.((.....(((....)))..)).))))))))))).)).........	15	83	83	C	.	second	84	104	7721519_x10	CAGGTCTGATCGCGTGAGCTT	+	..))).))).)).))))))))	GCTCGCTTCGTTCGTGCCGGCACCAGGTCTGATCGCGTGAGCTT	((((((..((.(((.(((.......))).))).)).))))))))	1	250	IWGSC_CSS_5DS_scaff_2767111_6	-66.3	CTATCGGCAAGCGTTAGCTTCTCAGCGAGCAGCACTTACCTGCTCTACTTTTCTGCAAACGCTCGCTTCGTTCGTGCCGGCACCAGGTCTGATCGCGTGAGCTTGCATGGTCAGATGCCGATTTTCCTGTTCTGAATACTAACTTCCAAGACCCAAATCATTCGTGGACTCAGGCATAGAAGAGGGCGCCCAAGAATTTGGTCATGACTCCGATACCAGTGTAATCTTGATCAATTGGAGCATTTGGAAA	..(((((((.((....))........((((((.......))))))..((..(((((((..((((((..((.(((.(((.......))).))).)).))))))))))).))..)).)))))))...(((.(((((....((....((((.((..........)).))))...))...))))).)))..((((((....(((((((.((.....(((....)))..)).))))))))))).)).........	first	61	82		GCTCGCTTCGTTCGTGCCGGCA	((((((..((.(((.(((....	16339456_x1	10196923_x2	7721519_x10	7721506_x2
miRcandidate154	S1a	7DL	3341073	-1.3	2.7	0	1.7	175	AATGCCGGATGGATCGCTGGTTTTCTCCGCTGTGGGGGCATTGCCTGGGAGGGGCTTCCTCCAACCCCAACATTGTCCCGGGAAGTTATCTTCAATCTATTATATCACTAAAACAAAAGACAAATTAGCCATCGTGTTCATCCACATAGTCGACTATAAAATTTAGATATTAACA	......((((((((((.(((((.......((...((((((.((..((((.((((....))))...)))).)).))))))..((((....))))........................)).......))))).)).)))))))).(((((..((((....(((......)))..((	238	AAGTCATCTATGA	.))))..))))).	151	197	214	TATAATATAAAGTAGAGT	(((........)))).).	second	215	237	16927740_x145	CTGATCAGAATTTGTTTGGGCTG	+	))).......))))))).)))))	GCTGAGATAAAAGACGCAGCCTATAATATAAAGTAGAGTCTGATCAGAATTTGTTTGGGCTG	(((.(((((((.....((((((((........)))).).))).......))))))).)))))	1	250	IWGSC_CSS_7DL_scaff_3341073_1	-68.04	AATGCCGGATGGATCGCTGGTTTTCTCCGCTGTGGGGGCATTGCCTGGGAGGGGCTTCCTCCAACCCCAACATTGTCCCGGGAAGTTATCTTCAATCTATTATATCACTAAAACAAAAGACAAATTAGCCATCGTGTTCATCCACATAGTCGACTATAAAATTTAGATATTAACAGCTGAGATAAAAGACGCAGCCTATAATATAAAGTAGAGTCTGATCAGAATTTGTTTGGGCTGAAGTCATCTATGA	......((((((((((.(((((.......((...((((((.((..((((.((((....))))...)))).)).))))))..((((....))))........................)).......))))).)).)))))))).(((((..((((....(((......)))..(((((.(((((((.....((((((((........)))).).))).......))))))).))))).))))..))))).	first	176	196		GCTGAGATAAAAGACGCAGCC	(((.(((((((.....(((((	16927736_x3	16927740_x145	16927744_x1	19291409_x2
miRcandidate154	S1a	7DL	3341073	-1.3	2.5	0	1.5	164	GATCGCTGGTTTTCTCCGCTGTGGGGGCATTGCCTGGGAGGGGCTTCCTCCAACCCCAACATTGTCCCGGGAAGTTATCTTCAATCTATTATATCACTAAAACAAAAGACAAATTAGCCATCGTGTTCATCCACATAGTCGACTATAAAATTTAGATATTAACA	(((.(((((((((((....(((.((((((.((..((((.((((....))))...)))).)).))))))..((((....))))...................)))..))).)))))))).)))...........(((((..((((....(((......)))..((	227	AAGTCATCTATGATTCCTATAACT	.))))..)))))............	151	186	203	TATAATATAAAGTAGAGT	(((........)))).).	second	204	226	16927740_x145	CTGATCAGAATTTGTTTGGGCTG	+	))).......))))))).)))))	GCTGAGATAAAAGACGCAGCCTATAATATAAAGTAGAGTCTGATCAGAATTTGTTTGGGCTG	(((.(((((((.....((((((((........)))).).))).......))))))).)))))	1	250	IWGSC_CSS_7DL_scaff_3341073_4	-61.4	GATCGCTGGTTTTCTCCGCTGTGGGGGCATTGCCTGGGAGGGGCTTCCTCCAACCCCAACATTGTCCCGGGAAGTTATCTTCAATCTATTATATCACTAAAACAAAAGACAAATTAGCCATCGTGTTCATCCACATAGTCGACTATAAAATTTAGATATTAACAGCTGAGATAAAAGACGCAGCCTATAATATAAAGTAGAGTCTGATCAGAATTTGTTTGGGCTGAAGTCATCTATGATTCCTATAACT	(((.(((((((((((....(((.((((((.((..((((.((((....))))...)))).)).))))))..((((....))))...................)))..))).)))))))).)))...........(((((..((((....(((......)))..(((((.(((((((.....((((((((........)))).).))).......))))))).))))).))))..)))))............	first	165	185		GCTGAGATAAAAGACGCAGCC	(((.(((((((.....(((((	19291409_x2	16927736_x3	16927740_x145	16927744_x1
miRcandidate157	S1a	3AL	4448449	-1.3	2.8	0	1.8	72	TCAGGGCCTTGATGATCCAACTATTGTGGCACGACTCATGGAACCACCCAAGTTGAACTTCGGAGCAACCAA	...((..(.....)..)).((((((......(((((..(((......))))))))((((((((.((....((	147	ATGGCATCCTCGATGCTAGCGCCGCAGAAAGATTTAGAGAGGCGCTAAAGTAAGACCAAGGATGCTGCCCGGAGTTATGTTGCACTTTCTTGTGACTAGATGGT	..((((((((.(.((((((((((.................))))))..))))....).))))))))))))))))))..((..((......))..))..))))))	524	93	122	AACGTTTTATGAATTCAATCATGGAACCAT	...(((((((((......)))))))))..)	second	123	146	15197374_x505	ACGGTCCTAATCTTTGCTGCACTT	+	))..)))).)))..))..)).)))	GGCCACCGATGAGGAAGTAGAACGTTTTATGAATTCAATCATGGAACCATACGGTCCTAATCTTTGCTGCACTT	(((((..(((.((((.(((....(((((((((......)))))))))..)))..)))).)))..))..)).)))	1	250	IWGSC_CSS_3AL_scaff_4448449_8	-71.43	TCAGGGCCTTGATGATCCAACTATTGTGGCACGACTCATGGAACCACCCAAGTTGAACTTCGGAGCAACCAAGGCCACCGATGAGGAAGTAGAACGTTTTATGAATTCAATCATGGAACCATACGGTCCTAATCTTTGCTGCACTTATGGCATCCTCGATGCTAGCGCCGCAGAAAGATTTAGAGAGGCGCTAAAGTAAGACCAAGGATGCTGCCCGGAGTTATGTTGCACTTTCTTGTGACTAGATGGT	...((..(.....)..)).((((((......(((((..(((......))))))))((((((((.((....(((((((..(((.((((.(((....(((((((((......)))))))))..)))..)))).)))..))..)).)))..((((((((.(.((((((((((.................))))))..))))....).))))))))))))))))))..((..((......))..))..))))))	first	73	92		GGCCACCGATGAGGAAGTAG	(((((..(((.((((.(((.	12339007_x1	15197360_x1	15197362_x4	15197363_x2	15197364_x2	15197368_x2	15197374_x505	9589508_x1	13735722_x1	14978941_x3
miRcandidate159	S1a	7BS	3089776	-1.3	2.8	0	1.8	159	AGCATATTCATGCTTGCCAGCCAAGTATCATCCTTGCGTCAAATTGATACCATGGGACTTCAGAATGCTATCGGTGTCCATAGCACCGACACTCATCTTGAGCACCAAAGGTTCGGCACGATGTTGCTATCCCCATGAATGCTGAGGTAAGTTGCTTGT	((((....(((.(.((((((((..((((((...(((...)))..))))))..(((..(((.(((.((...(((((((.....)))))))....))))).)))..)))..)))).)))).)))).))))..((((......(((..((((.(((......	229	ATATACCAGAGCTAAGGAGGTT	)).))))..)))...)).))..	192	178	207	CAGTTGCGGCAACAAACGCACGTGTATTAC	((..((((........))))..))))....	second	208	228	6217057_x186	AAACCATATAGACTCAGCCTG	+	..)))))...))))).))).)	GGCGGGGTCATGGTATTGCAGTTGCGGCAACAAACGCACGTGTATTACAAACCATATAGACTCAGCCTG	(((.((((((((((..((((..((((........))))..))))......)))))...))))).))).)	1	250	IWGSC_CSS_7BS_scaff_3089776_1	-72.8	AGCATATTCATGCTTGCCAGCCAAGTATCATCCTTGCGTCAAATTGATACCATGGGACTTCAGAATGCTATCGGTGTCCATAGCACCGACACTCATCTTGAGCACCAAAGGTTCGGCACGATGTTGCTATCCCCATGAATGCTGAGGTAAGTTGCTTGTGGCGGGGTCATGGTATTGCAGTTGCGGCAACAAACGCACGTGTATTACAAACCATATAGACTCAGCCTGATATACCAGAGCTAAGGAGGTT	((((....(((.(.((((((((..((((((...(((...)))..))))))..(((..(((.(((.((...(((((((.....)))))))....))))).)))..)))..)))).)))).)))).))))..((((......(((..((((.(((......(((.((((((((((..((((..((((........))))..))))......)))))...))))).))).))).))))..)))...)).))..	first	160	177		GGCGGGGTCATGGTATTG	(((.((((((((((..((	6217057_x186	6445638_x1	6445639_x4	6358322_x1
miRcandidate16	S1a	1BS	3443826	-1.3	2.7	0	1.7	52	AAGCAAGGGACACAGATGTTTACCCAGGTTCGGGCCCTCTCGATGGAGGTAA	........(((.(..((((..((((.......(((((((((..(((.((((.	109	CCACGAGATCATAGAGGCTAAACCCTAAGAGCTAGCCTATGATGGTATGATTGTAATTGTGATCGGCCTTCTAAGGACCAACTTCTACGATTTATATAGACACCAGAGAGGGCTAGGGTTTACATGGAGTCGGTTACAAGGA	))...(((((.((((((......(((.((((...(((.((.(..((.........))..).)).))).)))).))).....)))))).))))).........)))))))))))).))))..)))).).)))...........	61	78	84	TGAAGAT	(...)))	second	85	108	15773006_x52	ATGGGTAGTACAAGAGTAGATCTA	+	))..))....)))))))))...))	ACCCTACTTCTTGCTTGATTAATATTGAAGATATGGGTAGTACAAGAGTAGATCTA	...(((((.((((....((..(((((...)))))..))....)))))))))...))	1	250	IWGSC_CSS_1BS_scaff_3443826_0	-67.4	AAGCAAGGGACACAGATGTTTACCCAGGTTCGGGCCCTCTCGATGGAGGTAAACCCTACTTCTTGCTTGATTAATATTGAAGATATGGGTAGTACAAGAGTAGATCTACCACGAGATCATAGAGGCTAAACCCTAAGAGCTAGCCTATGATGGTATGATTGTAATTGTGATCGGCCTTCTAAGGACCAACTTCTACGATTTATATAGACACCAGAGAGGGCTAGGGTTTACATGGAGTCGGTTACAAGGA	........(((.(..((((..((((.......(((((((((..(((.((((....(((((.((((....((..(((((...)))))..))....)))))))))...))))...(((((.((((((......(((.((((...(((.((.(..((.........))..).)).))).)))).))).....)))))).))))).........)))))))))))).))))..)))).).)))...........	first	53	77		ACCCTACTTCTTGCTTGATTAATAT	...(((((.((((....((..((((	15738339_x4	19139270_x1	2205141_x1	4904930_x1	15773006_x52	14009564_x2
miRcandidate160	S1a	7BL	6662668	-1.3	2.8	0	1.8	22	TTGTTCATGTGTTGTTTGATTC	.(((((..((((..((((((((	89	AGGTATTCAGGTGGCGCTTAGAGCACAAATCCGTCTGATGGATCTTGGGTTACGCTCGCCCCCAAATTCCAGTTTAATCTTTTTTCATGCTTTCTTTTGTCTTGTATAATTCAAGTTCTTGTTGCATCACTTTAGCGTTTTGAACCTTTTGTGGTGCAGTGA	))....)))))..))))...))))).......((.(((((((..(((((...........)))))..)))).............))).))..........((((.......))))...(..(((((((((...((.((.....))))...)))))))))..)	29	50	63	CCATTCTCTTGGTG	(((......)))))	first	23	49	9539786_x14	GGGGAGCTCTGTCCCATTGTCTGGCCG	+	.(((((((.(((....(((.....(((	GGGGAGCTCTGTCCCATTGTCTGGCCGCCATTCTCTTGGTGGATCCGAGTTTACAAAGCTCCCGAG	.(((((((.(((....(((.....((((((......))))))...)))....))).)))))))..)	1	250	IWGSC_CSS_7BL_scaff_6662668_13	-70.71	TTGTTCATGTGTTGTTTGATTCGGGGAGCTCTGTCCCATTGTCTGGCCGCCATTCTCTTGGTGGATCCGAGTTTACAAAGCTCCCGAGAGGTATTCAGGTGGCGCTTAGAGCACAAATCCGTCTGATGGATCTTGGGTTACGCTCGCCCCCAAATTCCAGTTTAATCTTTTTTCATGCTTTCTTTTGTCTTGTATAATTCAAGTTCTTGTTGCATCACTTTAGCGTTTTGAACCTTTTGTGGTGCAGTGA	.(((((..((((..((((((((.(((((((.(((....(((.....((((((......))))))...)))....))).)))))))..)))....)))))..))))...))))).......((.(((((((..(((((...........)))))..)))).............))).))..........((((.......))))...(..(((((((((...((.((.....))))...)))))))))..)	second	64	88		GATCCGAGTTTACAAAGCTCCCGAG	)...)))....))).)))))))..)	9539784_x1	9539785_x2	9539786_x14	9539787_x2	9539789_x8	9539790_x1	13608606_x1
miRcandidate164	S1a	1AL	3846534	3.9	-1.5	57.2	59.8	46	AATATTGTGGTGTGCACATGATGAGAAACCATATGCAACTCACGAC	....((((((..((((.(((.........))).))))..)))))).	102	TTCTGTTTCTTCAGTTTGTT	..(((......)))......	124	68	81	TGTAATGGTGCATT	((((....))))).	second	82	101	16126387_x76	CATATGTTATCTGATGCCTA	+	))..)))).)).))))))..	GGTCGTCTGAGACACTCTGTGTGTAATGGTGCATTCATATGTTATCTGATGCCTA	((.((((.((((((...((.(((((....))))).))..)))).)).))))))..	1	121	IWGSC_CSS_1AL_scaff_3846534_8	-24.5	AATATTGTGGTGTGCACATGATGAGAAACCATATGCAACTCACGACGGTCGTCTGAGACACTCTGTGTGTAATGGTGCATTCATATGTTATCTGATGCCTATTCTGTTTCTTCAGTTTGTT	....((((((..((((.(((.........))).))))..)))))).((.((((.((((((...((.(((((....))))).))..)))).)).))))))....(((......)))......	first	47	67	1	GGTCGTCTGAGACACTCTGTG	((.((((.((((((...((.(	3074741_x1	2688855_x1	5861887_x6	18387570_x39	16126387_x76	5756397_x1
miRcandidate165	S1a	4AL	7119175	-1.3	3.1	0	2.1	132	TAGTGTTCGTCAAGCTGGGAGAAATTGGCATTCCAGCCGACATGATTGATTGGTTTCTACCAGACCGCCATGTCAGCTGCGGCCTCACCTGGCTCCCTACTATGGCGCCATTGACCACCAGCTCAAAGCTCA	..(((..((...((((((..(.....(((....((((.((((((...(.(((((....))))).)...)))))).))))..))).....((((.((.......)).))))....)..))))))....(((((	225	AAGCACGTCGCCCTCCTCCTGAATCT	.))).)).)))...............	29	153	203	AGCCCTTGAAACTTCTCTTGCAGATTACCATTGGCATGATGCAGAGGTTGC	((((.(((.....((...(((.(((....))).))).))..))).))))).	second	204	224	6732676_x26	ACCTGGGGAACTGAAGGCCTG	+	))..)))).)))).)))))))	GGTCTCCGGTGACCCCGTCCAGCCCTTGAAACTTCTCTTGCAGATTACCATTGGCATGATGCAGAGGTTGCACCTGGGGAACTGAAGGCCTG	(((((.((((..((((((.(((((.(((.....((...(((.(((....))).))).))..))).))))).))..)))).)))).)))))))	1	250	IWGSC_CSS_4AL_scaff_7119175_2	-83.1	TAGTGTTCGTCAAGCTGGGAGAAATTGGCATTCCAGCCGACATGATTGATTGGTTTCTACCAGACCGCCATGTCAGCTGCGGCCTCACCTGGCTCCCTACTATGGCGCCATTGACCACCAGCTCAAAGCTCAGGTCTCCGGTGACCCCGTCCAGCCCTTGAAACTTCTCTTGCAGATTACCATTGGCATGATGCAGAGGTTGCACCTGGGGAACTGAAGGCCTGAAGCACGTCGCCCTCCTCCTGAATCT	..(((..((...((((((..(.....(((....((((.((((((...(.(((((....))))).)...)))))).))))..))).....((((.((.......)).))))....)..))))))....((((((((((.((((..((((((.(((((.(((.....((...(((.(((....))).))).))..))).))))).))..)))).)))).))))))).))).)).)))...............	first	133	152		GGTCTCCGGTGACCCCGTCC	(((((.((((..((((((.(	6429349_x1	6732676_x26	6732678_x1	6732679_x1
miRcandidate169	S1a	7DS	3966154	-1.3	2.6	0	1.6	83	GAATTTGGACGATCGTCTCGATGGTTGGTGGGTCCACCAAGAAGGCACGAAATTCAAAAGAAAAATGTCCCGCTGTAAATCTA	..(((.((((....)))).)))..((((((....)))))).....(((((((..(((..((((((((....((((((..((((	133	CAGAGAAGTGCAGTTTATCTGTTCGAATGTGTCCCATCAAGAAGCATTCAGTCTGTGCATCGAGATACAATGTGTGTAGAGTGTAGGTATCTGATTCATTTTTCCCTTGTTTTCAGTG	.)))....)))))).((((((...((((((.((.......)).))))))..((((..(((...........)))..))))...)))))).......))))))))..))).)))).)))	1190	108	108	T	.	second	109	132	16190507_x1091	CATTTGTCCGACTTGAAGTGCCTG	+	))))))))))......)).)))).	GGTTCTGTTCCATGGACAAGTGCTTCATTTGTCCGACTTGAAGTGCCTG	(((.((......((((((((((...))))))))))......)).)))).	1	250	IWGSC_CSS_7DS_scaff_3966154_2	-66.1	GAATTTGGACGATCGTCTCGATGGTTGGTGGGTCCACCAAGAAGGCACGAAATTCAAAAGAAAAATGTCCCGCTGTAAATCTAGGTTCTGTTCCATGGACAAGTGCTTCATTTGTCCGACTTGAAGTGCCTGCAGAGAAGTGCAGTTTATCTGTTCGAATGTGTCCCATCAAGAAGCATTCAGTCTGTGCATCGAGATACAATGTGTGTAGAGTGTAGGTATCTGATTCATTTTTCCCTTGTTTTCAGTG	..(((.((((....)))).)))..((((((....)))))).....(((((((..(((..((((((((....((((((..(((((((.((......((((((((((...))))))))))......)).))))..)))....)))))).((((((...((((((.((.......)).))))))..((((..(((...........)))..))))...)))))).......))))))))..))).)))).)))	first	84	107		GGTTCTGTTCCATGGACAAGTGCT	(((.((......((((((((((..	16190507_x1091	19452855_x14	8756544_x5	12317391_x1	12317395_x72	3034238_x1	10822984_x1	19042701_x1	14461821_x1	17868946_x1
miRcandidate17	S1a	4BS	4878208	3.9	3.5	-4.9	2.7	22	GGCCTCAAGAAGACGATCCACT	((.....(((.((.((((....	88	CGTACGCGCCTCTCCAAGGCGGCCGTCGAGCGCCGCTCCTGGGCCAAGTTCGGCGACGCCGCCTCCGGCGACGACGCCTCCGCGCGCCTCACCGTCGTCTCCACCGAGGAGATCTTCCTCGAGCGCCCACGCGCCCCAGGTTGTACGTCGATCCTCTCTCCAT	((((((.((((.....(((((((((((((((...(((....)))...))))))))..)))))))..((.(((((((.....(....).....))))))).))..(((((((...))))))).((((....))))...))))))))))..)))).)))))))..	2	45	67	CAAGGTCAAGGTCACCACCACCA	...(((...(((....)))))).	second	68	87	2230839_x1	CCCGCGTCGTCAAGCTCGCC	+	.)))))))))))))).....	ACCGCTTCGACGACGACGGCAACAAGGTCAAGGTCACCACCACCACCCGCGTCGTCAAGCTCGCC	...((((.(((((((.(((......(((...(((....))))))..)))))))))))))).....	1	250	IWGSC_CSS_4BS_scaff_4878208_0	-96.8	GGCCTCAAGAAGACGATCCACTACCGCTTCGACGACGACGGCAACAAGGTCAAGGTCACCACCACCACCCGCGTCGTCAAGCTCGCCCGTACGCGCCTCTCCAAGGCGGCCGTCGAGCGCCGCTCCTGGGCCAAGTTCGGCGACGCCGCCTCCGGCGACGACGCCTCCGCGCGCCTCACCGTCGTCTCCACCGAGGAGATCTTCCTCGAGCGCCCACGCGCCCCAGGTTGTACGTCGATCCTCTCTCCAT	((.....(((.((.((((.......((((.(((((((.(((......(((...(((....))))))..)))))))))))))).....((((((.((((.....(((((((((((((((...(((....)))...))))))))..)))))))..((.(((((((.....(....).....))))))).))..(((((((...))))))).((((....))))...))))))))))..)))).)))))))..	first	23	44	1	ACCGCTTCGACGACGACGGCAA	...((((.(((((((.(((...	15124203_x1	2230839_x1
miRcandidate170	S1a	4AL	3690908	-1.3	2.8	0	1.8	176	ACGACACGTAGAGGTAAACCTGGCCCCTCCTAGAAGGTTCATAAGCTTGTTTCTTTGGAACATAAGTCAACAGAGACCTAGGGATTGATACTCGTGGAGGATCAGAGCTTCCATCATGAAGTTGACCTTGATGCACCTCTTCGCATTAGCAACTTCCATGCAACCGGAACAACTAA	..((((((..(((((....((((..(((((..((.(..(((....((((..((((((..((....))...))))))..))))...)))..)))..))))).)))).)))))...((((((((((....((((((........)))))).)))))).)))).....(..((((((..	228	GGTTGTAACATTGTGTCAAATTC	))))))..)..))))))......	29	200	204	CCCCG	....)	second	205	227	13992972_x25	TAGGACTGTGGATAAATTACCAG	+	)))))..)))))).....)))..	GGTTGATGGTCTATTCTTCTATTCCCCGTAGGACTGTGGATAAATTACCAG	(((.....((((((..((((((.....))))))..)))))).....)))..	1	250	IWGSC_CSS_4AL_scaff_3690908_5	-70.2	ACGACACGTAGAGGTAAACCTGGCCCCTCCTAGAAGGTTCATAAGCTTGTTTCTTTGGAACATAAGTCAACAGAGACCTAGGGATTGATACTCGTGGAGGATCAGAGCTTCCATCATGAAGTTGACCTTGATGCACCTCTTCGCATTAGCAACTTCCATGCAACCGGAACAACTAAGGTTGATGGTCTATTCTTCTATTCCCCGTAGGACTGTGGATAAATTACCAGGGTTGTAACATTGTGTCAAATTC	..((((((..(((((....((((..(((((..((.(..(((....((((..((((((..((....))...))))))..))))...)))..)))..))))).)))).)))))...((((((((((....((((((........)))))).)))))).)))).....(..((((((..(((.....((((((..((((((.....))))))..)))))).....)))..))))))..)..))))))......	first	177	199		GGTTGATGGTCTATTCTTCTATT	(((.....((((((..((((((.	6231171_x2	13992970_x1	13992972_x25	13992975_x1
miRcandidate171	S1a	4AL	7140728	-1.3	2.3	0	1.3	7	ACACAAA	......(	142	TCTAACACTTTGCACCACAACATATTTGAGAACTGTTCTTAGACAAATTAAATGAAGTGGAAATAGATCCACTGTGAGGTTATGAAAATCTGTTGAAAGCCTGAAATCA	((....((((..(...........(((((((.....)))))))............((((((......)))))))..))))...))........................	421	31	118	TATTGCCAGGACTATGTAACATGGCCAATCTAAGGCTTAATCTAAGTTCCTGTACAATTCTGCCATGAATAGAACTAATGCAAGTTGA	..((((.((..((((....((((((.......(((((((...))))..)))..........)))))).))))..))...))))...))	second	119	141	1845562_x304	CAATCTGCAGAAACTCCGACCTG	+	))).....))))..)))))))).	GGTTGGATATTCTTTTTTTTGTCTATTGCCAGGACTATGTAACATGGCCAATCTAAGGCTTAATCTAAGTTCCTGTACAATTCTGCCATGAATAGAACTAATGCAAGTTGACAATCTGCAGAAACTCCGACCTG	(((((((..((((.....(((((..((((.((..((((....((((((.......(((((((...))))..)))..........)))))).))))..))...))))...))))).....))))..)))))))).	1	250	IWGSC_CSS_4AL_scaff_7140728_2	-54.13	ACACAAAGGTTGGATATTCTTTTTTTTGTCTATTGCCAGGACTATGTAACATGGCCAATCTAAGGCTTAATCTAAGTTCCTGTACAATTCTGCCATGAATAGAACTAATGCAAGTTGACAATCTGCAGAAACTCCGACCTGTCTAACACTTTGCACCACAACATATTTGAGAACTGTTCTTAGACAAATTAAATGAAGTGGAAATAGATCCACTGTGAGGTTATGAAAATCTGTTGAAAGCCTGAAATCA	......((((((((..((((.....(((((..((((.((..((((....((((((.......(((((((...))))..)))..........)))))).))))..))...))))...))))).....))))..)))))))).((....((((..(...........(((((((.....)))))))............((((((......)))))))..))))...))........................	first	8	30		GGTTGGATATTCTTTTTTTTGTC	(((((((..((((.....(((((	13742113_x2	13742114_x2	16624257_x1	1845550_x8	1845554_x4	1845557_x8	1845562_x304	1845566_x78	6513953_x9	6513954_x1
miRcandidate171	S1a	4AL	7140728	-1.3	2.1	0	1.1	92	AGGTATGGAGTTTAACACCCTCACTTGATCAATAAAATCTCATCTAAAAACGATTCACACAATGGCAAGCTTTTCCCCCCTCTTTACACAAA	.(((..(((((............((((.(((....((((............)))).......)))))))......................(	227	TCTAACACTTTGCACCACAACATA	......)))))..)))........	421	116	203	TATTGCCAGGACTATGTAACATGGCCAATCTAAGGCTTAATCTAAGTTCCTGTACAATTCTGCCATGAATAGAACTAATGCAAGTTGA	..((((.((..((((....((((((.......(((((((...))))..)))..........)))))).))))..))...))))...))	second	204	226	1845562_x304	CAATCTGCAGAAACTCCGACCTG	+	))).....))))..)))))))).	GGTTGGATATTCTTTTTTTTGTCTATTGCCAGGACTATGTAACATGGCCAATCTAAGGCTTAATCTAAGTTCCTGTACAATTCTGCCATGAATAGAACTAATGCAAGTTGACAATCTGCAGAAACTCCGACCTG	(((((((..((((.....(((((..((((.((..((((....((((((.......(((((((...))))..)))..........)))))).))))..))...))))...))))).....))))..)))))))).	1	250	IWGSC_CSS_4AL_scaff_7140728_5	-47.23	AGGTATGGAGTTTAACACCCTCACTTGATCAATAAAATCTCATCTAAAAACGATTCACACAATGGCAAGCTTTTCCCCCCTCTTTACACAAAGGTTGGATATTCTTTTTTTTGTCTATTGCCAGGACTATGTAACATGGCCAATCTAAGGCTTAATCTAAGTTCCTGTACAATTCTGCCATGAATAGAACTAATGCAAGTTGACAATCTGCAGAAACTCCGACCTGTCTAACACTTTGCACCACAACATA	.(((..(((((............((((.(((....((((............)))).......)))))))......................((((((((..((((.....(((((..((((.((..((((....((((((.......(((((((...))))..)))..........)))))).))))..))...))))...))))).....))))..)))))))).......)))))..)))........	first	93	115		GGTTGGATATTCTTTTTTTTGTC	(((((((..((((.....(((((	1845550_x8	1845554_x4	1845557_x8	1845562_x304	1845566_x78	6513953_x9	6513954_x1	1533394_x1	5270123_x1	6892188_x2
miRcandidate174	S1a	7DL	3382690	-1.3	5	-1.3	2.6	42	ACCATGTCTTCATCATTAGGGGAAAGTAACAAGCGCATGATG	....................((((.(((((..(.(((((.((	229	ACATGCCCCGGTTACTTCCGGC	.))))).)..)))))))))...	9	64	207	TTCTGGAACGGAGTCCCAGATAGGATAATTCGCTTTTTGGTACAAAGTTCAGCAAGAGCCTTCCAAATATCGCTATTTGGAAGGCCTTTGCTGAAATTCGTACCAAAAGGCGGATTATCCTATCCGGGACTCCGTTCCAGAACA	(((((((((((((((((.(((((((((((((((((((((((((.((.(((((((((.((((((((((((....)))))))))))).))))))))).)).))))))))))))))))))))))))).)))))))))))))))))))	second	208	228	871823_x7	ACTTTGCAGAACTTCGTACCA	+	).)))).))).))))))))))	GTACGAAGCTCTTCAAATTTGTTCTGGAACGGAGTCCCAGATAGGATAATTCGCTTTTTGGTACAAAGTTCAGCAAGAGCCTTCCAAATATCGCTATTTGGAAGGCCTTTGCTGAAATTCGTACCAAAAGGCGGATTATCCTATCCGGGACTCCGTTCCAGAACAACTTTGCAGAACTTCGTACCA	((((((((.(((.((((.((((((((((((((((((((.(((((((((((((((((((((((((.((.(((((((((.((((((((((((....)))))))))))).))))))))).)).))))))))))))))))))))))))).)))))))))))))))))))).)))).))).))))))))))	1	250	IWGSC_CSS_7DL_scaff_3382690_1	-156	ACCATGTCTTCATCATTAGGGGAAAGTAACAAGCGCATGATGGTACGAAGCTCTTCAAATTTGTTCTGGAACGGAGTCCCAGATAGGATAATTCGCTTTTTGGTACAAAGTTCAGCAAGAGCCTTCCAAATATCGCTATTTGGAAGGCCTTTGCTGAAATTCGTACCAAAAGGCGGATTATCCTATCCGGGACTCCGTTCCAGAACAACTTTGCAGAACTTCGTACCAACATGCCCCGGTTACTTCCGGC	....................((((.(((((..(.(((((.((((((((((.(((.((((.((((((((((((((((((((.(((((((((((((((((((((((((.((.(((((((((.((((((((((((....)))))))))))).))))))))).)).))))))))))))))))))))))))).)))))))))))))))))))).)))).))).)))))))))).))))).)..)))))))))...	first	43	63		GTACGAAGCTCTTCAAATTTG	((((((((.(((.((((.(((	1806016_x1	871823_x7	11032380_x1
miRcandidate177	S1a	3B	10444905	-1.3	2.4	0	1.4	165	AAAAGGCCAAAAACCAGGGTGTTACATTCTTCTTCTTCGCTTCTTTTTCTCTTTTTGCTCTGTCTAGCCCCATTATGACATCGTAGATGATTCTCCATGACTTGTAGGTGGCGAATGCATGCATACTTGATAAGCTTGCCTGGCAACGGGAAAACCCCCCACAAA	....((.......))..(((((((..............((((.....((......(((..(((...(((((..((..(..(((((((....)))..)))).)..)))).)))....))).))).....)).)))).((((.((((..(((.......))).....	229	CCGGCAAATTAACATCAGTATG	))))))...)))))))......	198	185	205	TGATTTTGTTCTTCATATCAC	((((..((.....)).)))).	second	206	228	7157599_x169	AGTAGTGAATGTCGACCAGCCTG	+	.))))))))....)))))...))	GTATGGTCTTCATTGCGGTTGATTTTGTTCTTCATATCACAGTAGTGAATGTCGACCAGCCTG	...(((((((((((((...((((..((.....)).))))..))))))))....)))))...))	1	250	IWGSC_CSS_3B_scaff_10444905_5	-56.2	AAAAGGCCAAAAACCAGGGTGTTACATTCTTCTTCTTCGCTTCTTTTTCTCTTTTTGCTCTGTCTAGCCCCATTATGACATCGTAGATGATTCTCCATGACTTGTAGGTGGCGAATGCATGCATACTTGATAAGCTTGCCTGGCAACGGGAAAACCCCCCACAAAGTATGGTCTTCATTGCGGTTGATTTTGTTCTTCATATCACAGTAGTGAATGTCGACCAGCCTGCCGGCAAATTAACATCAGTATG	....((.......))..(((((((..............((((.....((......(((..(((...(((((..((..(..(((((((....)))..)))).)..)))).)))....))).))).....)).)))).((((.((((..(((.......)))........(((((((((((((...((((..((.....)).))))..))))))))....)))))...))))))))...)))))))......	first	166	184		GTATGGTCTTCATTGCGGT	...(((((((((((((...	14991960_x1	7157599_x169	4383592_x4	14018892_x12	914294_x1	7113533_x1	13465018_x10
miRcandidate177	S1a	3B	10444905	-1.3	2.7	0	1.7	123	CTTTTTCTCTTTTTGCTCTGTCTAGCCCCATTATGACATCGTAGATGATTCTCCATGACTTGTAGGTGGCGAATGCATGCATACTTGATAAGCTTGCCTGGCAACGGGAAAACCCCCCACAAA	............(((.((((((((((..(((((((....))).))))...............(((((((((...((((((.....((.(((..(((((.((((..(((.......))).....	187	CCGGCAAATTAACATCAGTATGTCACCGCATGCCTAGCTGGATAGACTAATCCACATTGCTCAA	))))))).))).))...))))))...))).)))))))))))))))).)))..............	197	143	163	TGATTTTGTTCTTCATATCAC	((((..((.....)).)))).	second	164	186	7157599_x169	AGTAGTGAATGTCGACCAGCCTG	+	.))))))))....)))))...))	GTATGGTCTTCATTGCGGTTGATTTTGTTCTTCATATCACAGTAGTGAATGTCGACCAGCCTG	...(((((((((((((...((((..((.....)).))))..))))))))....)))))...))	1	250	IWGSC_CSS_3B_scaff_10444905_2	-67.5	CTTTTTCTCTTTTTGCTCTGTCTAGCCCCATTATGACATCGTAGATGATTCTCCATGACTTGTAGGTGGCGAATGCATGCATACTTGATAAGCTTGCCTGGCAACGGGAAAACCCCCCACAAAGTATGGTCTTCATTGCGGTTGATTTTGTTCTTCATATCACAGTAGTGAATGTCGACCAGCCTGCCGGCAAATTAACATCAGTATGTCACCGCATGCCTAGCTGGATAGACTAATCCACATTGCTCAA	............(((.((((((((((..(((((((....))).))))...............(((((((((...((((((.....((.(((..(((((.((((..(((.......)))........(((((((((((((...((((..((.....)).))))..))))))))....)))))...))))))))).))).))...))))))...))).)))))))))))))))).)))..............	first	124	142		GTATGGTCTTCATTGCGGT	...(((((((((((((...	7157599_x169	4383592_x4	14018892_x12	14991960_x1	7113533_x1	13465018_x10
miRcandidate180	S1a	1AL	3933246	3.9	3.9	-4.4	3.6	22	TCCAAAATTATTTTGGAATGGT	((((((.((((((((((((((.	143	TGTTCCAAAATAACTTTGGAGAGATTCGTACCATCATGCACATGTTACTTTCGCCTAGTGATGAAGACATGGTTTTGTTGAATACTTTGACACTAGGCAACCTCCCGA	))))))))))))).))))))(((....(((.(((.......))).)))....((((((((.(((((.....((((....)))).))))).))))))))...)))....	3	45	120	TTCTTGTACGAATTTCAGCAAAGACCTTCCAAATAACGATATTTGGAAGGTTCTTGCTGAATTTTGTACCAAAAAG	.....(((((((.((((((((..((((((((((((....))))))))))))..)))))))).)))))))......)	second	121	142	12634768_x2	CGAATTATCCTATCTAGGACTC	+	))))))))))))))..)))).)	GTCCCGGATAGGATAATTTGCCTTCTTGTACGAATTTCAGCAAAGACCTTCCAAATAACGATATTTGGAAGGTTCTTGCTGAATTTTGTACCAAAAAGCGAATTATCCTATCTAGGACTC	((((..(((((((((((((((......(((((((.((((((((..((((((((((((....))))))))))))..)))))))).)))))))......)))))))))))))))..)))).)	1	250	IWGSC_CSS_1AL_scaff_3933246_0	-113.7	TCCAAAATTATTTTGGAATGGTGTCCCGGATAGGATAATTTGCCTTCTTGTACGAATTTCAGCAAAGACCTTCCAAATAACGATATTTGGAAGGTTCTTGCTGAATTTTGTACCAAAAAGCGAATTATCCTATCTAGGACTCTGTTCCAAAATAACTTTGGAGAGATTCGTACCATCATGCACATGTTACTTTCGCCTAGTGATGAAGACATGGTTTTGTTGAATACTTTGACACTAGGCAACCTCCCGA	((((((.((((((((((((((.((((..(((((((((((((((......(((((((.((((((((..((((((((((((....))))))))))))..)))))))).)))))))......)))))))))))))))..)))).)))))))))))))).))))))(((....(((.(((.......))).)))....((((((((.(((((.....((((....)))).))))).))))))))...)))....	first	23	44	1	GTCCCGGATAGGATAATTTGCC	((((..(((((((((((((((.	12634768_x2	17894304_x1
miRcandidate181	S1a	6AS	4394740	3.9	2.7	-4.4	2.4	110	NNNNNNNNNNNNNNNNNNNNNNNNNNNNNNNNNNNNNNNNNNNNNNNNNNNNNNNNNNNNNNNNNNNNNNNNNNNNNNNNNNNNNNNNNNNNNNNNNNNNNNNNNNNNGT	............................................................................................................(.	231	TGTTCCAAAAGAACTTTGGA	...((((((.....))))))	3	133	208	TTTTTGTATGAATTTCAGCAAAGGCCTTCCAAATAATGATATTTGGAAAGTTCTTGCTGAACTTTGTACCAAAAAG	((((.(((..((.((((((((..((.(((((((((....))))))))).))..)))))))).))..))).)))).)	second	209	230	12634768_x2	CGAATTATCCTATCTAGGACTC	+	))))))))))))))..)))).)	GTCCCGGATAGGATAATTTGCCTTTTTGTATGAATTTCAGCAAAGGCCTTCCAAATAATGATATTTGGAAAGTTCTTGCTGAACTTTGTACCAAAAAGCGAATTATCCTATCTAGGACTC	((((..(((((((((((((((.((((.(((..((.((((((((..((.(((((((((....))))))))).))..)))))))).))..))).)))).)))))))))))))))..)))).)	1	250	IWGSC_CSS_6AS_scaff_4394740_2	-67.9	NNNNNNNNNNNNNNNNNNNNNNNNNNNNNNNNNNNNNNNNNNNNNNNNNNNNNNNNNNNNNNNNNNNNNNNNNNNNNNNNNNNNNNNNNNNNNNNNNNNNNNNNNNNNGTGTCCCGGATAGGATAATTTGCCTTTTTGTATGAATTTCAGCAAAGGCCTTCCAAATAATGATATTTGGAAAGTTCTTGCTGAACTTTGTACCAAAAAGCGAATTATCCTATCTAGGACTCTGTTCCAAAAGAACTTTGGA	............................................................................................................(.((((..(((((((((((((((.((((.(((..((.((((((((..((.(((((((((....))))))))).))..)))))))).))..))).)))).)))))))))))))))..)))).)...((((((.....))))))	first	111	132	1	GTCCCGGATAGGATAATTTGCC	((((..(((((((((((((((.	17894304_x1	12634768_x2
miRcandidate182.2	S1a	5AS	1549911	3.9	2.5	-4.9	1.8	24	ATTATTCGAGGAACCCTAGATGCT	....(((.((...((((.(((((.	87	GTATCATTTGATGATGCCATGTGAATCGCTAGAAACATGTGAAGTGTATGGCTAACCCAATAACGAAAGTTTCGTAAGGGGACTGGAGCAGGCTACCATGAGACAAAAGATCCTCTTTCTAAAGAGATTCGATTCGGAACTCTTATATGTCCAAGGTCAATATG	))))).....((((.(((((..(..((((.........))))..)..))))).........(((....))))))).))))..)).)))......(((.((.((((..(((.......))).(((((.((((...)))).)))))...)))))).))).......	2	48	63	AGGGCGTTCTAGTGCG	.(.((......)).))	first	25	47	17908448_x1	GTCGCAGTAAAGAATCGTCAACA	+	(((......(((((((..((((.	GTCGCAGTAAAGAATCGTCAACAAGGGCGTTCTAGTGCGTTGTAGATTCTTATCCAAGACTT	(((......(((((((..((((..(.((......)).)))))..)))))))......)))..	1	250	IWGSC_CSS_5AS_scaff_1549911_16	-62.3	ATTATTCGAGGAACCCTAGATGCTGTCGCAGTAAAGAATCGTCAACAAGGGCGTTCTAGTGCGTTGTAGATTCTTATCCAAGACTTGTATCATTTGATGATGCCATGTGAATCGCTAGAAACATGTGAAGTGTATGGCTAACCCAATAACGAAAGTTTCGTAAGGGGACTGGAGCAGGCTACCATGAGACAAAAGATCCTCTTTCTAAAGAGATTCGATTCGGAACTCTTATATGTCCAAGGTCAATATG	....(((.((...((((.(((((.(((......(((((((..((((..(.((......)).)))))..)))))))......)))..))))).....((((.(((((..(..((((.........))))..)..))))).........(((....))))))).))))..)).)))......(((.((.((((..(((.......))).(((((.((((...)))).)))))...)))))).))).......	second	64	86	1	TTGTAGATTCTTATCCAAGACTT	)))..)))))))......)))..	17908448_x1	9822214_x1
miRcandidate185	S1a	4AL	7119175	-1.3	2.4	0	1.4	84	GGCTGCTGCATATCGAGCATCCATATGCCTGATTCTCTGATGCAAACCTAGCAAATGTTGAGCGTGATTCTGTCCCATGGAAAA	((.((((........)))).)).((((((.((((((....(((.......)))..(((.(((.(((.(((((((((((......	149	CTGTGAAAATAGAAATGGCCTGACCTAACTTAGAGGGAAGTGATCAAGACAGGACATCCTTTGTACAAATAGAATTTTTTATTGTAATCACAGTATGGTATA	((((....))))..)))).((..(((.......)))..)).......)))))))))).)))...)))...))))))...((((((....)))))).))))))	66	108	125	CATCTGTGTAGTATGTAA	(((((....)).))))).	first	85	107	4483420_x39	GTGCTAAGTTCGTTTGAAGTCTA	+	.(((..((.((((((((.((.((	GTGCTAAGTTCGTTTGAAGTCTACATCTGTGTAGTATGTAAAGCTCAAATGATCTGCTGCAAGC	.(((..((.((((((((.((.(((((((....)).)))))..)))))))))).))...)))...	1	250	IWGSC_CSS_4AL_scaff_7119175_24	-58.5	GGCTGCTGCATATCGAGCATCCATATGCCTGATTCTCTGATGCAAACCTAGCAAATGTTGAGCGTGATTCTGTCCCATGGAAAAGTGCTAAGTTCGTTTGAAGTCTACATCTGTGTAGTATGTAAAGCTCAAATGATCTGCTGCAAGCCTGTGAAAATAGAAATGGCCTGACCTAACTTAGAGGGAAGTGATCAAGACAGGACATCCTTTGTACAAATAGAATTTTTTATTGTAATCACAGTATGGTATA	((.((((........)))).)).((((((.((((((....(((.......)))..(((.(((.(((.(((((((((((.......(((..((.((((((((.((.(((((((....)).)))))..)))))))))).))...)))...((((....))))..)))).((..(((.......)))..)).......)))))))))).)))...)))...))))))...((((((....)))))).))))))	second	126	148		AGCTCAAATGATCTGCTGCAAGC	.)))))))))).))...)))...	11465722_x1	4754643_x1	16258437_x1	4483414_x20	4483418_x4	4483420_x39
miRcandidate189	S1a	7AL	4501167	-1.3	2.5	0	1.5	30	GGCTCATCAAGTTGAACCCGAGTATTCTGC	..(((((.(((((.....((((((((....	149	ATACTTGAAATTTAGTGAGAGATCATCTTATAATGCTACTGTCGTACTAAGCAAAATAAGATGCATAAAGGATAAACATCACATGCAATCAAAATAGGTGAT	))))))).))))).)))))..(((((((.....((((...(.....)..))))......(((((((....(((....)))..)))).))).....)))))))	30	57	123	GTATGTGAACGTAGAGCTTATCACACCCGATCATCACATGGTGTCTCGGCACGACGAACTATAGCAA	((.((((..(((.(.(((....(((((............)))))...))).).)))...))))))))	second	124	148	2691572_x22	CGGTGCATACTCAGGGAGAACACTA	+	)))))))..).))).....)))).)	GTGTGCAAAACTGGCTTGCACCCGTTGTATGTGAACGTAGAGCTTATCACACCCGATCATCACATGGTGTCTCGGCACGACGAACTATAGCAACGGTGCATACTCAGGGAGAACACTA	((((......((((..((((((.(((((.((((..(((.(.(((....(((((............)))))...))).).)))...)))))))))))))))..).))).....)))).)	1	250	IWGSC_CSS_7AL_scaff_4501167_0	-60.7	GGCTCATCAAGTTGAACCCGAGTATTCTGCGTGTGCAAAACTGGCTTGCACCCGTTGTATGTGAACGTAGAGCTTATCACACCCGATCATCACATGGTGTCTCGGCACGACGAACTATAGCAACGGTGCATACTCAGGGAGAACACTAATACTTGAAATTTAGTGAGAGATCATCTTATAATGCTACTGTCGTACTAAGCAAAATAAGATGCATAAAGGATAAACATCACATGCAATCAAAATAGGTGAT	..(((((.(((((.....((((((((....((((......((((..((((((.(((((.((((..(((.(.(((....(((((............)))))...))).).)))...)))))))))))))))..).))).....)))).)))))))).))))).)))))..(((((((.....((((...(.....)..))))......(((((((....(((....)))..)))).))).....)))))))	first	31	56		GTGTGCAAAACTGGCTTGCACCCGTT	((((......((((..((((((.(((	16637989_x2	2691572_x22	9605834_x2	12378879_x1	14058389_x1	15791960_x1	3438502_x1
miRcandidate193	S1a	3AS	3342523	3.9	0	395.8	399.8	14	TTTAAGTTGTTGCA	.....((((.(((.	79	CTACT	.....	788	43	50	CCGGGTCG	(((...))	first	15	42	4525981_x514	GTTAAAAAGCTCGTAGTTGGACCTTGGG	+	........((.(((((.((((((...((	GTTAAAAAGCTCGTAGTTGGACCTTGGGCCGGGTCGGCCGGTCCGCCTCACGGCGAGCACCGAC	........((.(((((.((((((...(((((...))))))))))).)).)))))..))).))))	1	83	IWGSC_CSS_3AS_scaff_3342523_13	-27.9	TTTAAGTTGTTGCAGTTAAAAAGCTCGTAGTTGGACCTTGGGCCGGGTCGGCCGGTCCGCCTCACGGCGAGCACCGACCTACT	.....((((.(((.........((.(((((.((((((...(((((...))))))))))).)).)))))..))).)))).....	second	51	78	1	GCCGGTCCGCCTCACGGCGAGCACCGAC	))))))))).)).)))))..))).))))	18817417_x45	4525981_x514	341555_x98	19129877_x1	11335195_x1	4569151_x116	7813818_x1	6460521_x1	14183926_x5	9410288_x5
miRcandidate194	S1a	5AL	2773647	-1.3	2	0	1	23	TAGCGTATATTTAAGTTGTTGCA	..(((.(((.......)))))).	125	TAAT	....	806	52	97	CCGGGTCGGCCGGTCCGCCTCACGGCGAGCACCGACCTACTCGACC	.(((((.((.(((((((((....)))).).)))).)).))))).))	first	24	51	4525981_x514	GTTAAAAAGCTCGTAGTTGGACCTTGGG	+	((((...(((.((..(((((.((..(((	GTTAAAAAGCTCGTAGTTGGACCTTGGGCCGGGTCGGCCGGTCCGCCTCACGGCGAGCACCGACCTACTCGACCCTTCGGCCGGCATCGCGCTCCTAGCCT	((((...(((.((..(((((.((..(((.(((((.((.(((((((((....)))).).)))).)).))))).)))...)))))))..)).)))..))))..	1	128	IWGSC_CSS_5AL_scaff_2773647_9	-45.8	TAGCGTATATTTAAGTTGTTGCAGTTAAAAAGCTCGTAGTTGGACCTTGGGCCGGGTCGGCCGGTCCGCCTCACGGCGAGCACCGACCTACTCGACCCTTCGGCCGGCATCGCGCTCCTAGCCTTAAT	..(((.(((.......)))))).((((...(((.((..(((((.((..(((.(((((.((.(((((((((....)))).).)))).)).))))).)))...)))))))..)).)))..))))......	second	98	124		CTTCGGCCGGCATCGCGCTCCTAGCCT	)...)))))))..)).)))..))))..	9129444_x2	19129877_x1	18817417_x45	4525981_x514	341555_x98	4569151_x116	14183926_x5	9410288_x5	11335195_x1	13734121_x1
miRcandidate195	S1a	2AL	6343510	-1.3	2.5	0	1.5	110	CCCCGTTCAAAATACTTGTTAGCTCTAAGATGTTGGAGGAAAACAAAGAAACTGAAGAAATTTTATTCTTTTTGTTTACCGGCACATGTACCATCCAAGTTCCTTCTTAT	..(((..........(((((..((((((....))))))...)))))..((((.((((((......))))))..))))..)))..........((((.(((((((.....(	210	AATCATCGGGAACTCTAGGATTTGTATTGACTAAATACAAA	.......)))))))...))))(((((((.....))))))).	211	134	187	TGATATTTGGATGATCGACTCTCTGTGAGAAGATGATATAACATCCTAAATAAA	...(((((((((((((..(((.....)))..))).......))))).))))).)	first	111	133	18014451_x206	GTTGCATCGCCGGTGCCTCCCTA	+	.(((((((....((((((.(((.	GTTGCATCGCCGGTGCCTCCCTATGATATTTGGATGATCGACTCTCTGTGAGAAGATGATATAACATCCTAAATAAAGGTAGTGTACAAGATGCAAGGG	.(((((((....((((((.(((....(((((((((((((..(((.....)))..))).......))))).))))).))).)).))))..))))))).).	1	250	IWGSC_CSS_2AL_scaff_6343510_12	-60.03	CCCCGTTCAAAATACTTGTTAGCTCTAAGATGTTGGAGGAAAACAAAGAAACTGAAGAAATTTTATTCTTTTTGTTTACCGGCACATGTACCATCCAAGTTCCTTCTTATGTTGCATCGCCGGTGCCTCCCTATGATATTTGGATGATCGACTCTCTGTGAGAAGATGATATAACATCCTAAATAAAGGTAGTGTACAAGATGCAAGGGAATCATCGGGAACTCTAGGATTTGTATTGACTAAATACAAA	..(((..........(((((..((((((....))))))...)))))..((((.((((((......))))))..))))..)))..........((((.(((((((.....(.(((((((....((((((.(((....(((((((((((((..(((.....)))..))).......))))).))))).))).)).))))..))))))).)........)))))))...))))(((((((.....))))))).	second	188	209		GGTAGTGTACAAGATGCAAGGG	)).)).))))..))))))).).	18014451_x206	18014452_x1	16573387_x1	15882306_x2	12995337_x1
miRcandidate198	S1a	4AL	7173954	-1.3	2.4	0	1.4	24	GGAACTGAGAGGCTCATACATTAT	((((..((((((((.....(((((	113	AATAGCCTCGTCTCGACCCGTGTGTCCATTCAGTGCATCATGACCACTGATGCGCCACACACATCACCATGTCGATCATTCACCACCTTCTTTTCCTCTTCCACCCTCCCCCTCCATGAATCACACACTTGATCCAGA	)))))))))...(((((..((((((.......((((((((.......)))))))).....))).)))...))))).............))..))))....................((.((((......)))).))..	108	49	90	CATAGAGGATGCTATTCTTGAACAAGTTGCCTATTCTTGAAC	....(((((((.....(((....))).....)))))))...)	first	25	48	18038222_x103	GTTTCGTCTCTGTCTACAATGCTG	+	((...(((((..(((.((((..((	GTTTCGTCTCTGTCTACAATGCTGCATAGAGGATGCTATTCTTGAACAAGTTGCCTATTCTTGAACAAGTTGAGAATCGAGATTGCAT	((...(((((..(((.((((..((....(((((((.....(((....))).....)))))))...)).)))))))...))))).))))	1	250	IWGSC_CSS_4AL_scaff_7173954_20	-57.3	GGAACTGAGAGGCTCATACATTATGTTTCGTCTCTGTCTACAATGCTGCATAGAGGATGCTATTCTTGAACAAGTTGCCTATTCTTGAACAAGTTGAGAATCGAGATTGCATAATAGCCTCGTCTCGACCCGTGTGTCCATTCAGTGCATCATGACCACTGATGCGCCACACACATCACCATGTCGATCATTCACCACCTTCTTTTCCTCTTCCACCCTCCCCCTCCATGAATCACACACTTGATCCAGA	((((..((((((((.....(((((((...(((((..(((.((((..((....(((((((.....(((....))).....)))))))...)).)))))))...))))).)))))))))))))...(((((..((((((.......((((((((.......)))))))).....))).)))...))))).............))..))))....................((.((((......)))).))..	second	91	112		AAGTTGAGAATCGAGATTGCAT	).)))))))...))))).))))	14960157_x1	15725810_x1	18038222_x103	14690090_x1	16857313_x1	11293216_x1
miRcandidate199	S1a	4AL	7171292	-1.3	2.6	0	1.6	51	CGTCTCTATATATTTCTGTATACTTCTAGCCCATGCATGTACAGAGTTTGT	..............((((((..(.....((....)).....((((((((((	229	CAAATTCTGCGGCTACAGATAT	))))))))).)..))))))...	1378	75	204	TGGCGTTATGAGATGCTGAACTGGACATACTTCTGCTTCTGGTGTGTTGTGTTCTTGCTGCTAGTAAGGTGAGATCTTAGAAGAAACTGAAGGGAGATGTAAACAGTTGTTCAGATTACTTGTGTGTACC	.((...((..((...((((((((.((((.(((((.(((((((.((.((....((((((.....)))))).)).)).)))))))........)))))))))...))))...))))....))..))....))	second	205	228	6661390_x1321	ACCCACTGTAGAACACCTTGACCG	+	))).))))..))))))...)).))	GTTTGTGTTCCTTTAGTTGGTCCTGGCGTTATGAGATGCTGAACTGGACATACTTCTGCTTCTGGTGTGTTGTGTTCTTGCTGCTAGTAAGGTGAGATCTTAGAAGAAACTGAAGGGAGATGTAAACAGTTGTTCAGATTACTTGTGTGTACCACCCACTGTAGAACACCTTGACCG	(((.((((((...((((.(((...((...((..((...((((((((.((((.(((((.(((((((.((.((....((((((.....)))))).)).)).)))))))........)))))))))...))))...))))....))..))....))))).))))..))))))...)).))	1	250	IWGSC_CSS_4AL_scaff_7171292_3	-64.3	CGTCTCTATATATTTCTGTATACTTCTAGCCCATGCATGTACAGAGTTTGTGTTTGTGTTCCTTTAGTTGGTCCTGGCGTTATGAGATGCTGAACTGGACATACTTCTGCTTCTGGTGTGTTGTGTTCTTGCTGCTAGTAAGGTGAGATCTTAGAAGAAACTGAAGGGAGATGTAAACAGTTGTTCAGATTACTTGTGTGTACCACCCACTGTAGAACACCTTGACCGCAAATTCTGCGGCTACAGATAT	..............((((((..(.....((....)).....(((((((((((((.((((((...((((.(((...((...((..((...((((((((.((((.(((((.(((((((.((.((....((((((.....)))))).)).)).)))))))........)))))))))...))))...))))....))..))....))))).))))..))))))...)).))))))))))).)..))))))...	first	52	74		GTTTGTGTTCCTTTAGTTGGTCC	(((.((((((...((((.(((..	15696712_x7	15696719_x17	15696724_x1	17827388_x1	6661362_x29	6661390_x1321	7826892_x1	15037988_x1
miRcandidate200	S1a	4BS	4957983	-1.3	2.6	0	1.6	172	TGGATGTCGTTGGGACCAATAGCATGAGGTTGAACTTATACGACAATAACTTTGATCCTAACGGGGCATGTGTAAATCCCTAGCCACTGGATGTACTGGTGATTGATGAATAGAACAATTGTTGCTACTGTTAACAAAAGAAAGCTATATATGCCTGTCCCAAACCAGTAAA	....((((((((((..((((........))))..)))).)))))).........((((((...(((((((((((..((..((..(((..(.....)..)))..))..)).........(((((((....).))))))........)))))))))))...(((((((......	231	AAAAGGGTGTTGGATAGGGT	.....))).)))).))))))	261	195	206	CAGTAAATAGGT	(........)))	second	207	230	19522792_x224	TTTCGGATAGAGTGGAACCTTGGA	+	))).))))).))..)))).)))..	TAAAGTTTTGCTTGTCCAAAACCAGTAAATAGGTTTTCGGATAGAGTGGAACCTTGGA	(((.((((..(((((((((((((........)))))).))))).))..)))).)))..	1	250	IWGSC_CSS_4BS_scaff_4957983_24	-66.32	TGGATGTCGTTGGGACCAATAGCATGAGGTTGAACTTATACGACAATAACTTTGATCCTAACGGGGCATGTGTAAATCCCTAGCCACTGGATGTACTGGTGATTGATGAATAGAACAATTGTTGCTACTGTTAACAAAAGAAAGCTATATATGCCTGTCCCAAACCAGTAAATAAAGTTTTGCTTGTCCAAAACCAGTAAATAGGTTTTCGGATAGAGTGGAACCTTGGAAAAAGGGTGTTGGATAGGGT	....((((((((((..((((........))))..)))).)))))).........((((((...(((((((((((..((..((..(((..(.....)..)))..))..)).........(((((((....).))))))........)))))))))))...(((((((......(((.((((..(((((((((((((........)))))).))))).))..)))).))).......))).)))).))))))	first	173	194		TAAAGTTTTGCTTGTCCAAAAC	(((.((((..((((((((((((	19522767_x2	19522775_x8	19522779_x1	19522786_x11	19522792_x224	19270108_x3	19270112_x8	18546503_x2	15867677_x2
miRcandidate207	S1a	4DL	14471626	-1.3	4.3	0	3.3	24	AAGTCCTCTGGTTGAATTTGTCCA	.....(((.(((((((.(((((((	97	GATAGCTTCAACCCGATGTTCGTGACATACCCCCGTCCGTCGTGAGTCAAGCAGGGAGCCAATCCTCTGGTTGAATTTGTCCATAGCATCAGCGTCGGCCGTTCAACTGCGGGCGGTGGTAGTTGCTGCCTTTTGGCGCTGGTGCTATGGATAA	))))).)))))))(((((..((.(........)))..))))).)))((((.((((((.....))).))).))))..((((((((((((((((((((.(((((((......)))))))(((((...)))))....))))))))))))))))))))	12	45	76	TTCAACGGCGGCTGCTGCTGCCCCACCGGTGG	......((((((....)))))).........)	first	25	44	4793945_x10	TAGCATCATCCATCCTACCA	+	((((((((.((((((((((.	TAGCATCATCCATCCTACCATTCAACGGCGGCTGCTGCTGCCCCACCGGTGGGTAGGATGGCTGGTGCTATG	((((((((.((((((((((.......((((((....)))))).........)))))))))).))))))))))	1	250	IWGSC_CSS_4DL_scaff_14471626_0	-130.19	AAGTCCTCTGGTTGAATTTGTCCATAGCATCATCCATCCTACCATTCAACGGCGGCTGCTGCTGCCCCACCGGTGGGTAGGATGGCTGGTGCTATGGATAGCTTCAACCCGATGTTCGTGACATACCCCCGTCCGTCGTGAGTCAAGCAGGGAGCCAATCCTCTGGTTGAATTTGTCCATAGCATCAGCGTCGGCCGTTCAACTGCGGGCGGTGGTAGTTGCTGCCTTTTGGCGCTGGTGCTATGGATAA	.....(((.(((((((.(((((((((((((((.((((((((((.......((((((....)))))).........)))))))))).))))))))))))))).)))))))(((((..((.(........)))..))))).)))((((.((((((.....))).))).))))..((((((((((((((((((((.(((((((......)))))))(((((...)))))....))))))))))))))))))))	second	77	96		GTAGGATGGCTGGTGCTATG	))))))))).))))))))))	4793945_x10	13248541_x1	17763548_x1
miRcandidate209	S1a	2AL	6344378	-1.3	3.2	-0.8	1.3	19	GATAGGCCTTAGATCGGAG	.....(((.......(((.	72	CCAGCACCGGCCATGGTGGTGTGGTGACGGCGGCGATGTGGACAAAGATGGCGGCGGCGGTGTGCTTCCCGTGAGCGCCGCGCTAACCCTAAATCGGAAGGGAGTGTCGGTGGGGATTGTGCCAGCGATTAACCTCATGAAACATGCCTCGGCCCCCCACCTCTGTTTATGTAGCACGG	))..((((((((.....))).)))))..))).((.(((((((((.((.(((.((.(((((((((.(((..((((((((((((((..((((........)))))))).)))))..((((((....))))))...)))))))).))))))...)))))))).)).))))))))).))....	10	44	45	AC	..	first	20	43	14001069_x3	TAGGCTAGTAGATCCGGTGAACCT	+	(..(((..((.((((((.(((...	TAGGCTAGTAGATCCGGTGAACCTACCTTCTTTGGGTGTGGATGAGCTCGGT	(..(((..((.((((((.(((......))).)))))).))....)))..).)	1	250	IWGSC_CSS_2AL_scaff_6344378_0	-87.7	GATAGGCCTTAGATCGGAGTAGGCTAGTAGATCCGGTGAACCTACCTTCTTTGGGTGTGGATGAGCTCGGTCCAGCACCGGCCATGGTGGTGTGGTGACGGCGGCGATGTGGACAAAGATGGCGGCGGCGGTGTGCTTCCCGTGAGCGCCGCGCTAACCCTAAATCGGAAGGGAGTGTCGGTGGGGATTGTGCCAGCGATTAACCTCATGAAACATGCCTCGGCCCCCCACCTCTGTTTATGTAGCACGG	.....(((.......(((.(..(((..((.((((((.(((......))).)))))).))....)))..).)))..((((((((.....))).)))))..))).((.(((((((((.((.(((.((.(((((((((.(((..((((((((((((((..((((........)))))))).)))))..((((((....))))))...)))))))).))))))...)))))))).)).))))))))).))....	second	46	71		CTTCTTTGGGTGTGGATGAGCTCGGT	.))).)))))).))....)))..).)	14001069_x3	18354720_x1	15467847_x1	4140926_x3	9972550_x2
miRcandidate21	S1a	3B	10484978	-1.3	2.9	0	1.9	24	TCGACCCTTTCAGTCGAGTGAGCC	..(((.......((((((.((((.	121	TGCTCCTCGGCCTCCATTCGAAGCCGCTCCCTAGAGGCTTCCACTTCAGCGTGTCGACTCTCCAGTTTTGGGCGGTCGCTTTTGACAGGCACGAGTTGTTCGGACACATAGGAATGGGCAGTCCCTAACC	.)))))))))).(((((((((((((.((....)).)))))).........((((((((((.((.(((..((((....))))..))).))...))))).....)))))....)))))))..))).......	74	49	97	GCGTGGATGACGGCTTCTCCTGCACAACGAGTAGTAGCCTTGCATGTCC	(((((.(....((((....((((.......)))).)))).).))))).)	first	25	48	6857664_x70	ACTGCATGGTCATAAGCTTCAAGC	+	((.((.(((((((......((((.	ACTGCATGGTCATAAGCTTCAAGCGCGTGGATGACGGCTTCTCCTGCACAACGAGTAGTAGCCTTGCATGTCCTTGCCATGGCCACCAGCTTGTCA	((.((.(((((((......((((.(((((.(....((((....((((.......)))).)))).).))))).))))..)))))))...))..))..	1	250	IWGSC_CSS_3B_scaff_10484978_6	-77.3	TCGACCCTTTCAGTCGAGTGAGCCACTGCATGGTCATAAGCTTCAAGCGCGTGGATGACGGCTTCTCCTGCACAACGAGTAGTAGCCTTGCATGTCCTTGCCATGGCCACCAGCTTGTCATGCTCCTCGGCCTCCATTCGAAGCCGCTCCCTAGAGGCTTCCACTTCAGCGTGTCGACTCTCCAGTTTTGGGCGGTCGCTTTTGACAGGCACGAGTTGTTCGGACACATAGGAATGGGCAGTCCCTAACC	..(((.......((((((.((((.((.((.(((((((......((((.(((((.(....((((....((((.......)))).)))).).))))).))))..)))))))...))..))...)))))))))).(((((((((((((.((....)).)))))).........((((((((((.((.(((..((((....))))..))).))...))))).....)))))....)))))))..))).......	second	98	120		TTGCCATGGCCACCAGCTTGTCA	)))..)))))))...))..))..	9198974_x2	6857658_x1	6857664_x70	12410727_x1
miRcandidate212	S1a	2DS	5375563	-1.3	2.1	0	1.1	164	GACAATTAGTTAGGTTCACCAAAATCATATGACTATCCTATAGAGCTTTAATGGTTACCTTACTGATATAAATACTAAGTGATTCACATTCGACCTGTTATCAATCACGGAGATGTTGAGAAATAAAAAGCGGATAGATATTATCTTGCCTATATTTGATAGGG	....((((((.((((..((((...((.((((.......)))))).......)))).)))).))))))....((((((.((((......((((((((((........))))....))))))..(((((...(((.(((((((..........)))))))...(((	228	CACCCGATTTATTTACATGGTAT	)..))).))))))))).))))))	27	189	203	AAGTTATTAGAGACT	.((((......))))	second	204	227	18910452_x22	TGGAGTAGAAGGAGGTGTCGTGCC	+	))).))).......)).)))))))	TATGAGATATTGGAGTATGCCAAAAAGTTATTAGAGACTTGGAGTAGAAGGAGGTGTCGTGCC	(((((.((.......(((.(((...((((......))))))).))).......)).)))))))	1	250	IWGSC_CSS_2DS_scaff_5375563_1	-48.34	GACAATTAGTTAGGTTCACCAAAATCATATGACTATCCTATAGAGCTTTAATGGTTACCTTACTGATATAAATACTAAGTGATTCACATTCGACCTGTTATCAATCACGGAGATGTTGAGAAATAAAAAGCGGATAGATATTATCTTGCCTATATTTGATAGGGTATGAGATATTGGAGTATGCCAAAAAGTTATTAGAGACTTGGAGTAGAAGGAGGTGTCGTGCCCACCCGATTTATTTACATGGTAT	....((((((.((((..((((...((.((((.......)))))).......)))).)))).))))))....((((((.((((......((((((((((........))))....))))))..(((((...(((.(((((((..........)))))))...((((((((.((.......(((.(((...((((......))))))).))).......)).))))))))..))).))))))))).))))))	first	165	188		TATGAGATATTGGAGTATGCCAAA	(((((.((.......(((.(((..	18910450_x4	18910452_x22	5670219_x1
miRcandidate213	S1a	4AS	5980428	3.9	2.3	-4.9	1.5	177	TTGTTCCCACTTTCAGTATGTATCTAGCTCGATACTTAGAGTCATCTAGATCGGTGTCAAAAGCTTGCATCGACATAACTTTTTATGATGAACTCTTTTATCACCTCCATAACCAAGAAATATTTCTTGAGTCCTCTAAGGATAATTTTGAACACTGTCCAGTGATCTACTCCTAAA	..............(((((((.((((((((........)))....))))).(((((((((((.(((.....(((...........(((((((....)))))))..........((((((....)))))).))).....)))....))))).))))))....(((((.((..((....	228	GGTATACATCATAGCATACTTTA	))..)).))))).)))))))...	2	202	205	AGCA	....	first	178	201	4983861_x1	TCACTATTGTACTCCCTTGCCAAA	+	((.((((((((...(((((.((..	TCACTATTGTACTCCCTTGCCAAAAGCATGCTAAGGTATACAATAGGACT	((.((((((((...(((((.((......)).)))))..))))))))))..	1	250	IWGSC_CSS_4AS_scaff_5980428_1	-54.2	TTGTTCCCACTTTCAGTATGTATCTAGCTCGATACTTAGAGTCATCTAGATCGGTGTCAAAAGCTTGCATCGACATAACTTTTTATGATGAACTCTTTTATCACCTCCATAACCAAGAAATATTTCTTGAGTCCTCTAAGGATAATTTTGAACACTGTCCAGTGATCTACTCCTAAATCACTATTGTACTCCCTTGCCAAAAGCATGCTAAGGTATACAATAGGACTGGTATACATCATAGCATACTTTA	..............(((((((.((((((((........)))....))))).(((((((((((.(((.....(((...........(((((((....)))))))..........((((((....)))))).))).....)))....))))).))))))....(((((.((..((....((.((((((((...(((((.((......)).)))))..))))))))))..))..)).))))).)))))))...	second	206	227	1	TGCTAAGGTATACAATAGGACT	)).)))))..))))))))))..	4983861_x1	17632184_x1
miRcandidate214	S1a	2AS	5309357	-1.3	2.7	0	1.7	138	GTTCTCCCTGGAATGTGCACCTTAGTCCTATAACGACGGTCTTCTGGAAATGCCATGATAGGGGTCCCGGTGATAGACGGCAGAGCAATCTTCAATTCCTTGGTGATCTGGACCAGCCTCCTGCCGAAAAGCATTGTC	((((((((((..(((.(((((..((.((.........)).))...))...))))))..))))).((((.........((((((((.....((((..((......))..)))).....)).))))))........(((.	229	AGGGGAGTATTACAGAATGATA	).)))).......)))))....	31	165	204	CAGAACTGGGATGAACTTGACGGCCATCTAGAATGTTGAA	(((.....(((((..(.....)..)))))......)))..	second	205	228	1512578_x27	ATCGGAGAGAAGTCAGAAATGAAC	+	.))))))...)))))))..)))))	TCATCTGGCTGGCAAAACTCCGGGAGCAGAACTGGGATGAACTTGACGGCCATCTAGAATGTTGAAATCGGAGAGAAGTCAGAAATGAAC	((((((((((.......((((((...(((.....(((((..(.....)..)))))......)))...))))))...)))))))..)))))	1	250	IWGSC_CSS_2AS_scaff_5309357_1	-67.1	GTTCTCCCTGGAATGTGCACCTTAGTCCTATAACGACGGTCTTCTGGAAATGCCATGATAGGGGTCCCGGTGATAGACGGCAGAGCAATCTTCAATTCCTTGGTGATCTGGACCAGCCTCCTGCCGAAAAGCATTGTCTCATCTGGCTGGCAAAACTCCGGGAGCAGAACTGGGATGAACTTGACGGCCATCTAGAATGTTGAAATCGGAGAGAAGTCAGAAATGAACAGGGGAGTATTACAGAATGATA	((((((((((..(((.(((((..((.((.........)).))...))...))))))..))))).((((.........((((((((.....((((..((......))..)))).....)).))))))........(((.((((((((((.......((((((...(((.....(((((..(.....)..)))))......)))...))))))...)))))))..)))))).)))).......)))))....	first	139	164		TCATCTGGCTGGCAAAACTCCGGGAG	((((((((((.......((((((...	3011244_x1	1512578_x27	5183018_x2	16617593_x1
miRcandidate215	S1a	4AL	7112494	3.9	2.8	-4.9	2	134	TGGTGGCTGTGCCAAAAAGGGCTTGAGTGGAAGCTGGAGTACAAGATCAGCCTCGAGGCTCTGTGGGAATTCAATGGATTTGGCGATCTGCCAAGGAATTTAACTCCAATGTACCCCCTCCTCAGTCCAAATGA	.(((.((((((.......(((((.(((..(.....((.(((((.....((((....)))).....(((.((.(((...((((((.....))))))..))).)).)))..))))).)))..))))))))...(((	229	AACCCACAGCACAAGACCGTAG	)...)))))).....)))....	2	163	202	GAATGGCGTGAAAACCAGAGCAACTGGTTGTTCATCCCGA	...(((.(((((((((((.....)))))).))))).))))	first	135	162	5022034_x1	TCATGAGATTGTTTATTTTGCACTTGGT	+	(..((((..((..((((.(((((...((	TCATGAGATTGTTTATTTTGCACTTGGTGAATGGCGTGAAAACCAGAGCAACTGGTTGTTCATCCCGACATGTGCGCGATATTTACTTGCCATC	(..((((..((..((((.(((((...((...(((.(((((((((((.....)))))).))))).)))))..))))).))))..))))))..)))	1	250	IWGSC_CSS_4AL_scaff_7112494_7	-72.2	TGGTGGCTGTGCCAAAAAGGGCTTGAGTGGAAGCTGGAGTACAAGATCAGCCTCGAGGCTCTGTGGGAATTCAATGGATTTGGCGATCTGCCAAGGAATTTAACTCCAATGTACCCCCTCCTCAGTCCAAATGATCATGAGATTGTTTATTTTGCACTTGGTGAATGGCGTGAAAACCAGAGCAACTGGTTGTTCATCCCGACATGTGCGCGATATTTACTTGCCATCAACCCACAGCACAAGACCGTAG	.(((.((((((.......(((((.(((..(.....((.(((((.....((((....)))).....(((.((.(((...((((((.....))))))..))).)).)))..))))).)))..))))))))...((((..((((..((..((((.(((((...((...(((.(((((((((((.....)))))).))))).)))))..))))).))))..))))))..))))...)))))).....)))....	second	203	228	1	CATGTGCGCGATATTTACTTGCCATC	)..))))).))))..))))))..)))	5022034_x1	7460382_x1
miRcandidate216	S1a	3B	10594558	-1.3	2.6	0	1.6	158	CTTCTCAGCCTTTTTTTCTTTTATAGTTGTCTTTACTCAGCCATGTTAAGTTTCCGCTTGTGCTTTGACTTGTATGCTCTGAATGCTGGGTCGAGAGACCCATGTTTGTAATATCTCGCTCCTCGGAGCCTATTAAATGAAATACTTGAGTTGTATAG	.....((((.........................((((((......((((((...((....))...))))))...(((((((..((((((((....))))))...............))...)))))))................))))))...((((	233	ATCTAGTTGTTTATCCTT	))...)))).........	47	187	208	ATTGTGTGTATGTTATTGAAAT	.....(((.....)))....))	second	209	232	17683683_x43	GCTTGGTATGTGTGGGATCTGACT	+	))))))))))))..)))).)))))	TCATGTTGTATTTGCACATATCGAGCATATTGTGTGTATGTTATTGAAATGCTTGGTATGTGTGGGATCTGACT	(((.(((....(..((((((((((((((.....(((.....)))....))))))))))))))..)))).)))))	1	250	IWGSC_CSS_3B_scaff_10594558_1	-63.06	CTTCTCAGCCTTTTTTTCTTTTATAGTTGTCTTTACTCAGCCATGTTAAGTTTCCGCTTGTGCTTTGACTTGTATGCTCTGAATGCTGGGTCGAGAGACCCATGTTTGTAATATCTCGCTCCTCGGAGCCTATTAAATGAAATACTTGAGTTGTATAGTCATGTTGTATTTGCACATATCGAGCATATTGTGTGTATGTTATTGAAATGCTTGGTATGTGTGGGATCTGACTATCTAGTTGTTTATCCTT	.....((((.........................((((((......((((((...((....))...))))))...(((((((..((((((((....))))))...............))...)))))))................))))))...(((((((.(((....(..((((((((((((((.....(((.....)))....))))))))))))))..)))).)))))))...)))).........	first	159	186		TCATGTTGTATTTGCACATATCGAGCAT	(((.(((....(..((((((((((((((	10976491_x2	17683683_x43	18987171_x1	17795305_x1
miRcandidate218	S1a	3B	10413950	-1.3	2.8	0	1.8	182	ACTATGTTTTTTCATGTGGATAATTTTATTGATCCATACATACATGCATGGGTGATCAGATAGGGCAGAGAGGCGCTCCTCGGCCCTAAAGGAACAAGCAATCGGACCAAGAAAAAGATTGAGCCACTGTGCAGGGACACTGAGGCAAAGGATCTGGTGGTAGCTTACGTACCAATTGGAAA	....(((((((.(((((((.(((((((....((((((.((....)).))))))..((...((((((...((((....)))).))))))..((..(........)..))..))..)))))))..)))).))).)))))))..((((((.((((..((((((((...))).))))).(((((((	227	TTACAAACTTCCTCATGCCTCCTA	)).)))...))))..))))))...	23	200	205	ATGCAC	......	second	206	226	10718298_x16	TTCTGAGCCCTGGCCTCGATT	+	))))..))).))))...))))	TCCGTCAAGGCAGAATTATGCACTTCTGAGCCCTGGCCTCGATT	((.((((.(((((((........))))..))).))))...))))	1	250	IWGSC_CSS_3B_scaff_10413950_5	-70.2	ACTATGTTTTTTCATGTGGATAATTTTATTGATCCATACATACATGCATGGGTGATCAGATAGGGCAGAGAGGCGCTCCTCGGCCCTAAAGGAACAAGCAATCGGACCAAGAAAAAGATTGAGCCACTGTGCAGGGACACTGAGGCAAAGGATCTGGTGGTAGCTTACGTACCAATTGGAAATCCGTCAAGGCAGAATTATGCACTTCTGAGCCCTGGCCTCGATTTTACAAACTTCCTCATGCCTCCTA	....(((((((.(((((((.(((((((....((((((.((....)).))))))..((...((((((...((((....)))).))))))..((..(........)..))..))..)))))))..)))).))).)))))))..((((((.((((..((((((((...))).))))).(((((((((.((((.(((((((........))))..))).))))...)))))).)))...))))..))))))...	first	183	199		TCCGTCAAGGCAGAATT	((.((((.(((((((..	10718283_x1	10718298_x16	10718304_x1	18625635_x1	16914688_x1	16914691_x1	7216702_x2
miRcandidate221.1	S1a	6DS	2065519	-1.3	2.2	0	1.2	47	ACCGCCCGTCGCTCCTACCGATTGAATGGTCCGGTGAAGTGTTCGGA	((((.((((((.((.....)).)).))))..)))).(((.(((((((	90	AGTCCATTGAACCTTATCAT	..)))...))))))).....	692	67	70	TCGC	...)	second	71	89	8129612_x424	CGCCCCCGACGTCGCGAGA	+	)))))))).))))))))..	TCGCGGCGACGGGGGCGGTTCGCCGCCCCCGACGTCGCGAGA	((((((((.(((((((((....))))))))).))))))))..	1	109	IWGSC_CSS_6DS_scaff_2065519_17	-51.9	ACCGCCCGTCGCTCCTACCGATTGAATGGTCCGGTGAAGTGTTCGGATCGCGGCGACGGGGGCGGTTCGCCGCCCCCGACGTCGCGAGAAGTCCATTGAACCTTATCAT	((((.((((((.((.....)).)).))))..)))).(((.(((((((((((((((.(((((((((....))))))))).))))))))....)))...))))))).....	first	48	66		TCGCGGCGACGGGGGCGGT	((((((((.(((((((((.	18001152_x6	13428765_x1	14558437_x2	18531028_x1	16570842_x4	8129612_x424	8310003_x28	7868642_x213	11311600_x1	11521985_x10
miRcandidate221.3	S1a	7AL	4446630	-1.3	2.6	0	1.6	41	CGTCGCTCCTACCGATTGAATGGTCCGGTGAAGTGTTCGGA	.....(((((.((..(((((((((..(((..((((..(...	84	AGTCCATTGAACCTTATCATTTAGAGGAAGGAGAAGT	.)..))))..)))..))))))))).)).)))))....	668	61	64	TCGC	...)	second	65	83	8129612_x424	CGCCCCCGACGTCGCGAGA	+	)))))))).))))))))..	TCGCGGCGACGGGGGCGGTTCGCCGCCCCCGACGTCGCGAGA	((((((((.(((((((((....))))))))).))))))))..	1	120	IWGSC_CSS_7AL_scaff_4446630_33	-66.3	CGTCGCTCCTACCGATTGAATGGTCCGGTGAAGTGTTCGGATCGCGGCGACGGGGGCGGTTCGCCGCCCCCGACGTCGCGAGAAGTCCATTGAACCTTATCATTTAGAGGAAGGAGAAGT	.....(((((.((..(((((((((..(((..((((..(...((((((((.(((((((((....))))))))).))))))))...)..))))..)))..))))))))).)).)))))....	first	42	60		TCGCGGCGACGGGGGCGGT	((((((((.(((((((((.	18001152_x6	13428765_x1	14558437_x2	18531028_x1	16570842_x4	8129612_x424	7868642_x213	11521985_x10	3197502_x2	14115820_x2
miRcandidate221.5	S1a	1AL	3850187	-1.3	2.2	0	1.2	32	TACCGATTGAATGGTCCGGTGAAGTGTTCGGA	...........((((..(((..((((..(...	75	AGTCCATTGAACCTTATCA	.)..))))..)))..))))	663	52	55	TCGC	...)	second	56	74	8129612_x424	CGCCCCCGACGTCGCGAGA	+	)))))))).))))))))..	TCGCGGCGACGGGGGCGGTTCGCCGCCCCCGACGTCGCGAGA	((((((((.(((((((((....))))))))).))))))))..	1	93	IWGSC_CSS_1AL_scaff_3850187_25	-49.6	TACCGATTGAATGGTCCGGTGAAGTGTTCGGATCGCGGCGACGGGGGCGGTTCGCCGCCCCCGACGTCGCGAGAAGTCCATTGAACCTTATCA	...........((((..(((..((((..(...((((((((.(((((((((....))))))))).))))))))...)..))))..)))..))))	first	33	51		TCGCGGCGACGGGGGCGGT	((((((((.(((((((((.	18001152_x6	13428765_x1	14558437_x2	18531028_x1	16570842_x4	8129612_x424	7868642_x213	11521985_x10	3197502_x2
miRcandidate226	S1a	3AS	3403318	-1.3	2.7	0	1.7	17	GCAGTGCGATCGAGTAC	.(.((((....(((..(	85	CCTCTGGATCGGAATCCTAGTGCACACGGCGCTAGGATCGTAAATCCTACATAGTGTCATACATGCAGGCGACGAATGTCCGGCCCCCTAGCGTGCTATAAAAGTGCAGCACCGGTATATCAATCTGGCAGCTCGTTGACAAACTCCTCCAGCTTCCCCACATCCA	.))).((..((((.(((((((((.....)))))))))((((....(((.(((.(((...)))))).)))..))))...))))..))......(..((.....))..).)))).)............((.((((.(..((.....))..).)))).)).........	335	44	62	ATGATGAAGTGTAATTCCT	..............)))))	second	63	84	15852252_x131	ATTGGACCAGCTGATAGAGAGC	+	....))))))))).)).)))).	TCTGTAGCCAGGAATTGGTCAGGAAAATGATGAAGTGTAATTCCTATTGGACCAGCTGATAGAGAGC	(((.((..(((...(((((((((((...............)))))....))))))))).)).)))).	1	250	IWGSC_CSS_3AS_scaff_3403318_7	-68.66	GCAGTGCGATCGAGTACTCTGTAGCCAGGAATTGGTCAGGAAAATGATGAAGTGTAATTCCTATTGGACCAGCTGATAGAGAGCCCTCTGGATCGGAATCCTAGTGCACACGGCGCTAGGATCGTAAATCCTACATAGTGTCATACATGCAGGCGACGAATGTCCGGCCCCCTAGCGTGCTATAAAAGTGCAGCACCGGTATATCAATCTGGCAGCTCGTTGACAAACTCCTCCAGCTTCCCCACATCCA	.(.((((....(((..((((.((..(((...(((((((((((...............)))))....))))))))).)).))))..))).((..((((.(((((((((.....)))))))))((((....(((.(((.(((...)))))).)))..))))...))))..))......(..((.....))..).)))).)............((.((((.(..((.....))..).)))).)).........	first	18	43		TCTGTAGCCAGGAATTGGTCAGGAAA	(((.((..(((...(((((((((((.	2655439_x3	15238583_x1	1535110_x6	15583905_x10	15852210_x1	15852221_x4	15852232_x23	15852252_x131	15852263_x47	15852266_x99
miRcandidate226	S1a	3AS	3403318	-1.3	2.5	0	1.5	34	TGTGTGTTCCTATGTGAGCAGTGCGATCGAGTAC	((((((...(((((((.......((((((((..(	102	CCTCTGGATCGGAATCCTAGTGCACACGGCGCTAGGATCGTAAATCCTACATAGTGTCATACATGCAGGCGACGAATGTCCGGCCCCCTAGCGTG	.)))..)))))..((((((((((.....)))))))))).........)))))))...)))))).(((((.(.((......))..).))).))...	319	61	79	ATGATGAAGTGTAATTCCT	..............)))))	second	80	101	15852252_x131	ATTGGACCAGCTGATAGAGAGC	+	....))))))))).)).)))).	TCTGTAGCCAGGAATTGGTCAGGAAAATGATGAAGTGTAATTCCTATTGGACCAGCTGATAGAGAGC	(((.((..(((...(((((((((((...............)))))....))))))))).)).)))).	1	196	IWGSC_CSS_3AS_scaff_3403318_5	-62.16	TGTGTGTTCCTATGTGAGCAGTGCGATCGAGTACTCTGTAGCCAGGAATTGGTCAGGAAAATGATGAAGTGTAATTCCTATTGGACCAGCTGATAGAGAGCCCTCTGGATCGGAATCCTAGTGCACACGGCGCTAGGATCGTAAATCCTACATAGTGTCATACATGCAGGCGACGAATGTCCGGCCCCCTAGCGTG	((((((...(((((((.......((((((((..((((.((..(((...(((((((((((...............)))))....))))))))).)).))))..)))..)))))..((((((((((.....)))))))))).........)))))))...)))))).(((((.(.((......))..).))).))...	first	35	60		TCTGTAGCCAGGAATTGGTCAGGAAA	(((.((..(((...(((((((((((.	6775399_x1	2655439_x3	16576168_x3	15238583_x1	15852232_x23	15852252_x131	15852263_x47	15852266_x99	15852210_x1	15852221_x4
miRcandidate23	S1a	5BS	1512797	-1.3	2.3	0	1.3	22	GCGTCTGCTATACACTGCGCAA	((((((((........))....	101	GGGGCGTGGCAGGGCTGCGAGGCGGCGCTGCTGG	.))))))(((((.(((((...))))).)))))..	29	47	73	TGCTCCGGGGCATGGGTGACGGAGACT	..(((((..((....))..)))))...	first	23	46	860088_x17	ACTTCTTCGGCTAGGCTCTCGAAA	+	.(((((((.(((((((((.((...	ACTTCTTCGGCTAGGCTCTCGAAATGCTCCGGGGCATGGGTGACGGAGACTGTGTGATGCTTGAGCAGGAGGAAGGAC	.(((((((.(((((((((.((.....(((((..((....))..)))))....)).)).)))).)))..)))))))...	1	134	IWGSC_CSS_5BS_scaff_1512797_4	-54.1	GCGTCTGCTATACACTGCGCAAACTTCTTCGGCTAGGCTCTCGAAATGCTCCGGGGCATGGGTGACGGAGACTGTGTGATGCTTGAGCAGGAGGAAGGACGGGGCGTGGCAGGGCTGCGAGGCGGCGCTGCTGG	((((((((........)).....(((((((.(((((((((.((.....(((((..((....))..)))))....)).)).)))).)))..)))))))....))))))(((((.(((((...))))).)))))..	second	74	100		GTGTGATGCTTGAGCAGGAGGAAGGAC	.)).)).)))).)))..)))))))...	12514012_x1	860086_x1	860087_x8	860088_x17	5526730_x1	11137632_x1
miRcandidate231	S1a	4DL	14459130	-1.3	2.8	0	1.8	60	CCTCTGTGGTTTGCTCTGGGATGGAATACCATTTGCACTGGCTTGATTCAGCTGTGTGTG	....((((((...((((((.((((....)))).......((((((.....((((..((..	157	GGTAGCCACAAGCCTTGACCGGAGATGCTACATTGTGCCAACAAAGATTTTCACATTTGATAGGAACCTGTGGCTGTGATTCAGTCGGTACACA	..))))..))))))....))))))..)))))).((((((.((...((...(((((..(.((((....)))).).))))).)).)).))))))..	120	88	124	AAGCAATGATGCCTGTTCTCTTGCAACCTTTCTTTTT	(((.((.(.(((..(....)..))).).)).)))...	first	61	87	14309234_x114	TGATTTGAAACGGGTCTCTGAGGGACT	+	.(((.((..((((((((..((((((..	TGATTTGAAACGGGTCTCTGAGGGACTAAGCAATGATGCCTGTTCTCTTGCAACCTTTCTTTTTTCCTGTTTTCTTGGGCCCGATGCCACGTCTCA	.(((.((..((((((((..((((((..(((.((.(.(((..(....)..))).).)).)))...))))....))..))))))).)..)).))).))	1	250	IWGSC_CSS_4DL_scaff_14459130_8	-71.5	CCTCTGTGGTTTGCTCTGGGATGGAATACCATTTGCACTGGCTTGATTCAGCTGTGTGTGTGATTTGAAACGGGTCTCTGAGGGACTAAGCAATGATGCCTGTTCTCTTGCAACCTTTCTTTTTTCCTGTTTTCTTGGGCCCGATGCCACGTCTCAGGTAGCCACAAGCCTTGACCGGAGATGCTACATTGTGCCAACAAAGATTTTCACATTTGATAGGAACCTGTGGCTGTGATTCAGTCGGTACACA	....((((((...((((((.((((....)))).......((((((.....((((..((...(((.((..((((((((..((((((..(((.((.(.(((..(....)..))).).)).)))...))))....))..))))))).)..)).))).))..))))..))))))....))))))..)))))).((((((.((...((...(((((..(.((((....)))).).))))).)).)).))))))..	second	125	156		TCCTGTTTTCTTGGGCCCGATGCCACGTCTCA	))))....))..))))))).)..)).))).))	7527004_x1	6129728_x1	2411522_x1	10286974_x2	14309234_x114	2679968_x1
miRcandidate232	S1a	3B	10777928	-1.3	3	0	2	140	ACTTGACCAGGAAGTGCCGTATGACACTGTAAACAGCAGCCGCTTCTCTGCTGCTGCAAGTGTCCATCCCTGTAGCATAACCTCTGTGGTTTGCTCGCAGATGGAATACCATTTGCACCGGCTTGATTCAGCTGTGTGTG	.......((((..(((......((((((.....(((((((.(.....).)))))))..))))))))).)))).((((.((((.....)))))))).((((((((....))))))))...((((((.....((((..((..	234	GGTAGCCGCAAGCCTTG	..))))..))))))...	121	168	206	TCGCAATGGTGTCTGTTCTCTTGCAACTTTTTTGTTTTG	..((((....((.(((......)))))....))))...)	first	141	167	14309234_x114	TGATTTGAAACGGGTCTCTGAGGGACT	+	.(((.((..((((((((..(..((((.	TGATTTGAAACGGGTCTCTGAGGGACTTCGCAATGGTGTCTGTTCTCTTGCAACTTTTTTGTTTTGTTTTCCTGGGCCCGATGCCACGTCTCA	.(((.((..((((((((..(..((((...((((....((.(((......)))))....))))...))))..).))))))).)..)).))).))	1	250	IWGSC_CSS_3B_scaff_10777928_7	-78.5	ACTTGACCAGGAAGTGCCGTATGACACTGTAAACAGCAGCCGCTTCTCTGCTGCTGCAAGTGTCCATCCCTGTAGCATAACCTCTGTGGTTTGCTCGCAGATGGAATACCATTTGCACCGGCTTGATTCAGCTGTGTGTGTGATTTGAAACGGGTCTCTGAGGGACTTCGCAATGGTGTCTGTTCTCTTGCAACTTTTTTGTTTTGTTTTCCTGGGCCCGATGCCACGTCTCAGGTAGCCGCAAGCCTTG	.......((((..(((......((((((.....(((((((.(.....).)))))))..))))))))).)))).((((.((((.....)))))))).((((((((....))))))))...((((((.....((((..((...(((.((..((((((((..(..((((...((((....((.(((......)))))....))))...))))..).))))))).)..)).))).))..))))..))))))...	second	207	233		TTTTCCTGGGCCCGATGCCACGTCTCA	)))..).))))))).)..)).))).))	14309234_x114	2679968_x1	9669984_x4	1938921_x1	17256387_x1
miRcandidate233	S1a	5AL	1630314	-1.3	3	0	2	140	GTGGTTCAGCAGACGAGAGGTGACCTGAATTTATAGGAGAGCTGCAATCTCCGGCTAGGGGAACTACATAGCCGCTTTACGACATCTATTGCTCTAAATTCATGCTCGGGAAAAGAAGGGAAAGAAAGAACATGTTGTGG	..(((.((((((.....(((((.............(((((.......)))))(((((((....))...))))).........))))).((((((((..(((...(((..........)))...)))....((((..((((	190	ATGGTATGCTGGCACTAGAGCAGAACTGCTGGCCTTGTATCGTTAACTTCACGATATGTGG	))..)))).......))))))))..)))))))))..(((((((.......)))))))....	583	163	166	TCAC	...)	second	167	189	9771710_x464	GTGGCCTGATCAACGTCGGAGCC	+	)).)))))......))))).)))	TGCCGATTCCCGTAGGCAACGGTCACGTGGCCTGATCAACGTCGGAGCC	(.(((((.....(((((.(((....))).)))))......))))).)))	1	250	IWGSC_CSS_5AL_scaff_1630314_4	-80.3	GTGGTTCAGCAGACGAGAGGTGACCTGAATTTATAGGAGAGCTGCAATCTCCGGCTAGGGGAACTACATAGCCGCTTTACGACATCTATTGCTCTAAATTCATGCTCGGGAAAAGAAGGGAAAGAAAGAACATGTTGTGGTGCCGATTCCCGTAGGCAACGGTCACGTGGCCTGATCAACGTCGGAGCCATGGTATGCTGGCACTAGAGCAGAACTGCTGGCCTTGTATCGTTAACTTCACGATATGTGG	..(((.((((((.....(((((.............(((((.......)))))(((((((....))...))))).........))))).((((((((..(((...(((..........)))...)))....((((..(((((.(((((.....(((((.(((....))).)))))......))))).)))))..)))).......))))))))..)))))))))..(((((((.......)))))))....	first	141	162		TGCCGATTCCCGTAGGCAACGG	(.(((((.....(((((.(((.	10889183_x2	12534819_x1	18076466_x2	9771700_x18	9771705_x61	9771710_x464	9771715_x8	14391045_x1	13370086_x2	12603661_x1
miRcandidate235	S1a	6AL	5802118	-1.3	2.4	0	1.4	116	TTATCTTTTATAGAGAATAGAAAATAGCTTCTCAAATGCTCTTCAAAGCACGTACTCGTCAGAAAATAGTCTTTTTTCTAGGAGGTCACATAATAGTCTAATCATCCTTTTGTTGT	..........(((((((.(((...((..((((....((((......))))((....))..))))..)).))).)))))))((((((..............((((((((((((((.(	208	GCATTTAAGACGCATCTTGAAAGGCAGGGGGATCGATACCTCC	...(((((((....))))))).))))))))))).)))))))))	1301	136	185	GGGAGGTCACATAATAGTCTAATAGCTTGATTATCCTACAAAAGTCAAAG	..((.........((((((.........))))))..........))..))	second	186	207	13616099_x1296	GGGATGTAGCTCAAATGGTAGA	+	))))...)))))..))))))).	TGCCGTGGAGTTTTCTTCTGGGAGGTCACATAATAGTCTAATAGCTTGATTATCCTACAAAAGTCAAAGGGGATGTAGCTCAAATGGTAGA	((((((.(((((.((((((..((.........((((((.........))))))..........))..))))))...)))))..))))))).	1	250	IWGSC_CSS_6AL_scaff_5802118_7	-56.14	TTATCTTTTATAGAGAATAGAAAATAGCTTCTCAAATGCTCTTCAAAGCACGTACTCGTCAGAAAATAGTCTTTTTTCTAGGAGGTCACATAATAGTCTAATCATCCTTTTGTTGTTGCCGTGGAGTTTTCTTCTGGGAGGTCACATAATAGTCTAATAGCTTGATTATCCTACAAAAGTCAAAGGGGATGTAGCTCAAATGGTAGAGCATTTAAGACGCATCTTGAAAGGCAGGGGGATCGATACCTCC	..........(((((((.(((...((..((((....((((......))))((....))..))))..)).))).)))))))((((((..............((((((((((((((.(((((((.(((((.((((((..((.........((((((.........))))))..........))..))))))...)))))..)))))))....(((((((....))))))).))))))))))).)))))))))	first	117	135		TGCCGTGGAGTTTTCTTCT	((((((.(((((.((((((	13616099_x1296	6269434_x1	5650002_x1	17793658_x1	13706341_x1	13955592_x1
miRcandidate236	S1a	1DL	2269956	3.9	3.2	13.9	21.3	101	AAAGGTGAGCTAACCACGTTAGCGAGCTCAACATCTTAGCTACAAGTGTGGGAGGACGTGCGCACTGGACGCGGTGTTAGCGGGTCGGGCGTGTGTCCCGT	...(((..((((((...))))))..)))..........(.((((.((.((((((((((..(((.((((.(((.......)))..)))))))..)))))...	229	TCAACATGTACATTCAACTTCA	))))).)))))...........	39	122	207	TTAGGATGGATCCCGATGACTTGGTCAGGTTTGTTGTGGACGACGCAACGGTGCTTTCCAACATCAAGGTCACATTCCAGATCCCA	((.(((((((((..((((..((((..((((((((((((.....)))))))).)))).))))))))..)))).)).))).))))...	second	208	228	4723571_x27	TACGATCTTGTCGCCAGGGTC	+	))))).))))))).)))..))	TGCTGTGGCGAGCTCGTAGATTAGGATGGATCCCGATGACTTGGTCAGGTTTGTTGTGGACGACGCAACGGTGCTTTCCAACATCAAGGTCACATTCCAGATCCCATACGATCTTGTCGCCAGGGTC	..((((((((((.(((((((((.(((((((((..((((..((((..((((((((((((.....)))))))).)))).))))))))..)))).)).))).))))...))))).))))))).)))..))	1	250	IWGSC_CSS_1DL_scaff_2269956_4	-86.8	AAAGGTGAGCTAACCACGTTAGCGAGCTCAACATCTTAGCTACAAGTGTGGGAGGACGTGCGCACTGGACGCGGTGTTAGCGGGTCGGGCGTGTGTCCCGTTGCTGTGGCGAGCTCGTAGATTAGGATGGATCCCGATGACTTGGTCAGGTTTGTTGTGGACGACGCAACGGTGCTTTCCAACATCAAGGTCACATTCCAGATCCCATACGATCTTGTCGCCAGGGTCTCAACATGTACATTCAACTTCA	...(((..((((((...))))))..)))..........(.((((.((.((((((((((..(((.((((.(((.......)))..)))))))..))))).....((((((((((.(((((((((.(((((((((..((((..((((..((((((((((((.....)))))))).)))).))))))))..)))).)).))).))))...))))).))))))).)))..))))))).)))))...........	first	102	121	1	TGCTGTGGCGAGCTCGTAGA	..((((((((((.(((((((	17672918_x1	17672919_x1	17672921_x2	9903364_x1	4723568_x5	4723571_x27	12009551_x1	9559359_x1
miRcandidate238	S1a	1DL	2240726	-1.3	2.7	0	1.7	22	TTGAAACTCTTTTTTTGTGAGA	.(((((((..........((((	74	TCTACCTTTTAGTTTTATAAAAGAGACCCAACGAGCGATGATTCAGGCAGCCCCTATGCCCCATTCAATGGCAATGGAGGTGTTTCGTTGCTCCGAGAGTGAATCTTCTGCTCTTCAGATTAGCTGAGGGGAAGGCTCTGCTTCCCTCCTTGAAGCTTGTCTAGTAGTCTTAAGAAC	))........))))))).....(((((.....((((((.((((((((((((....(((((((((((....).))))).)))))...)))))).......)))))).)).))))...((((.(((((..((((((......))))))..)....)))).))))....)))))......	12	45	49	ATTTA	.....	first	23	44	5540461_x12	TGGAAACGTTTGCTGACATTCA	+	..((((((((.(((.((((...	TGGAAACGTTTGCTGACATTCAATTTATGTGTGAGCCAGTGATTTTTTGTT	..((((((((.(((.((((.........)))).))).))))..))))..))	1	250	IWGSC_CSS_1DL_scaff_2240726_1	-68.28	TTGAAACTCTTTTTTTGTGAGATGGAAACGTTTGCTGACATTCAATTTATGTGTGAGCCAGTGATTTTTTGTTTCTACCTTTTAGTTTTATAAAAGAGACCCAACGAGCGATGATTCAGGCAGCCCCTATGCCCCATTCAATGGCAATGGAGGTGTTTCGTTGCTCCGAGAGTGAATCTTCTGCTCTTCAGATTAGCTGAGGGGAAGGCTCTGCTTCCCTCCTTGAAGCTTGTCTAGTAGTCTTAAGAAC	.(((((((..........((((..((((((((.(((.((((.........)))).))).))))..))))..))))........))))))).....(((((.....((((((.((((((((((((....(((((((((((....).))))).)))))...)))))).......)))))).)).))))...((((.(((((..((((((......))))))..)....)))).))))....)))))......	second	50	73		TGTGTGAGCCAGTGATTTTTTGTT	.)))).))).))))..))))..))	5540461_x12
miRcandidate239	S1a	7DL	3348650	-1.3	2.9	-0.3	1.5	22	CCGGACATCTTCAACCCCAATA	.((((..(((((...((((..(	98	GGGACTCCCAGCAAAGGCACCGAGGTTTCCTGGAATGGAGGCAGTTAGCACGAGAAGAATCCGACATACAGTTTAGTCACGGTGGTTCGTCACTGCAGCCGGAGTGTGTGAATCCGCTTATAGTTATGGGCGTGGTGACACCGACACCGACAG	))).......((...(....)...((((((......)))))).....))....))))).)))).((((((.((..((..((((((....))))))..))..)).))))))....(((((((....))))))).((((.......)))).....	11	43	76	GCATAGCAGAACAATTGACTCAGAAATCTATGGA	.(((((.....................)))))))	first	23	42	5586383_x10	TGGATCTATTCTGCCCCCTC	+	((((((((....(((.((((	TGGATCTATTCTGCCCCCTCGCATAGCAGAACAATTGACTCAGAAATCTATGGAGGAGCGCTTGCTAGATTCATT	((((((((....(((.((((.(((((.....................))))))))).).))....))))))))))	1	250	IWGSC_CSS_7DL_scaff_3348650_0	-75.5	CCGGACATCTTCAACCCCAATATGGATCTATTCTGCCCCCTCGCATAGCAGAACAATTGACTCAGAAATCTATGGAGGAGCGCTTGCTAGATTCATTGGGACTCCCAGCAAAGGCACCGAGGTTTCCTGGAATGGAGGCAGTTAGCACGAGAAGAATCCGACATACAGTTTAGTCACGGTGGTTCGTCACTGCAGCCGGAGTGTGTGAATCCGCTTATAGTTATGGGCGTGGTGACACCGACACCGACAG	.((((..(((((...((((..(((((((((....(((.((((.(((((.....................))))))))).).))....))))))))))))).......((...(....)...((((((......)))))).....))....))))).)))).((((((.((..((..((((((....))))))..))..)).))))))....(((((((....))))))).((((.......)))).....	second	77	97		GGAGCGCTTGCTAGATTCATT	)).).))....))))))))))	684809_x1	5586383_x10
miRcandidate243	S1a	7DL	3369998	-1.3	2.8	0	1.8	187	AGCTTGGAGAACAGAAGGGTAGACGGGCTCTTGTAGATGGAGGATATATTCAGATAAACAACATGCTCATTTGAACTGATGGTCCGTCCCTAGGCTTTACTTTTATTAGCCTATAGGTTCTTTCAAGTCGTATTTCTCTCTATACTTGTCGCCATCACTCCCTCATGCACTCAAACAAGCCATGCGA	.((...(((..((..((((.((..((((..((((...((((.......)))).....))))...)))).........((((((..(..((((((((...........)))))..)))..)...(((((.(((........))))))))..)))))).))))))..))..)))......((((.(((.	233	GGCACGCTGGCAGCAAAT	....))))))).))....	19	210	211	GC	..	second	212	232	9980845_x17	TAGTGTTGGACGGTACCCAGT	+	..))))))).)))).))))..	TGGGAACTCGCCCGACACATGCGCTAGTGTTGGACGGTACCCAGT	((((.((.((.(((((((........))))))).)))).))))..	1	250	IWGSC_CSS_7DL_scaff_3369998_0	-72.3	AGCTTGGAGAACAGAAGGGTAGACGGGCTCTTGTAGATGGAGGATATATTCAGATAAACAACATGCTCATTTGAACTGATGGTCCGTCCCTAGGCTTTACTTTTATTAGCCTATAGGTTCTTTCAAGTCGTATTTCTCTCTATACTTGTCGCCATCACTCCCTCATGCACTCAAACAAGCCATGCGATGGGAACTCGCCCGACACATGCGCTAGTGTTGGACGGTACCCAGTGGCACGCTGGCAGCAAAT	.((...(((..((..((((.((..((((..((((...((((.......)))).....))))...)))).........((((((..(..((((((((...........)))))..)))..)...(((((.(((........))))))))..)))))).))))))..))..)))......((((.(((.((((.((.((.(((((((........))))))).)))).))))......))))))).))....	first	188	209		TGGGAACTCGCCCGACACATGC	((((.((.((.(((((((....	9980844_x1	9980845_x17	14629412_x1
miRcandidate243	S1a	7DL	3369998	-1.3	2.8	0	1.8	183	TGGAGAACAGAAGGGTAGACGGGCTCTTGTAGATGGAGGATATATTCAGATAAACAACATGCTCATTTGAACTGATGGTCCGTCCCTAGGCTTTACTTTTATTAGCCTATAGGTTCTTTCAAGTCGTATTTCTCTCTATACTTGTCGCCATCACTCCCTCATGCACTCAAACAAGCCATGCGA	..(((..((..((((.((..((((..((((...((((.......)))).....))))...)))).........((((((..(..((((((((...........)))))..)))..)...(((((.(((........))))))))..)))))).))))))..))..)))......((((.(((.	229	GGCACGCTGGCAGCAAATAACG	....)))))))...........	19	206	207	GC	..	second	208	228	9980845_x17	TAGTGTTGGACGGTACCCAGT	+	..))))))).)))).))))..	TGGGAACTCGCCCGACACATGCGCTAGTGTTGGACGGTACCCAGT	((((.((.((.(((((((........))))))).)))).))))..	1	250	IWGSC_CSS_7DL_scaff_3369998_3	-70.4	TGGAGAACAGAAGGGTAGACGGGCTCTTGTAGATGGAGGATATATTCAGATAAACAACATGCTCATTTGAACTGATGGTCCGTCCCTAGGCTTTACTTTTATTAGCCTATAGGTTCTTTCAAGTCGTATTTCTCTCTATACTTGTCGCCATCACTCCCTCATGCACTCAAACAAGCCATGCGATGGGAACTCGCCCGACACATGCGCTAGTGTTGGACGGTACCCAGTGGCACGCTGGCAGCAAATAACG	..(((..((..((((.((..((((..((((...((((.......)))).....))))...)))).........((((((..(..((((((((...........)))))..)))..)...(((((.(((........))))))))..)))))).))))))..))..)))......((((.(((.((((.((.((.(((((((........))))))).)))).))))......)))))))...........	first	184	205		TGGGAACTCGCCCGACACATGC	((((.((.((.(((((((....	9980844_x1	9980845_x17	14629412_x1
miRcandidate244	S1a	6BS	2998052	-1.3	2.8	0	1.8	122	GTGGGGGTACATCAAGCAACTAAGCTCCTTCACATCTTTATTGCCAACAAATGGCATTTCTGTGATCATATATGCACTCATCGTGCGTGTGCAGCTTGCAAAGAAATGCTAAATTGACAGGT	...........((..((((((...((.((((((((......(((((.....))))).....(((((..(((((((((.....)))))))))(((.(((((((...((((((..(..(((...	193	TGATAGCATTTTGCAGAATCTGAAATATTATCACCATGTGGAGCAGAAAGTTGTGGGA	..))))))))))))))...))).......))))).)))))))).))..))))))..))	174	146	170	GATTTTATCAATGCATGGGCGATAT	.(((...(((.....)))..))).)	first	123	145	18972554_x45	TGGGCTGTGGCGACTGGGAGACA	+	.(.((.((((.(((((((((.((	TGGGCTGTGGCGACTGGGAGACAGATTTTATCAATGCATGGGCGATATGTTCCTAGTTTCCATGTGTTGT	.(.((.((((.(((((((((.((.(((...(((.....)))..))).))))))))))).)))))).))))	1	250	IWGSC_CSS_6BS_scaff_2998052_7	-72.6	GTGGGGGTACATCAAGCAACTAAGCTCCTTCACATCTTTATTGCCAACAAATGGCATTTCTGTGATCATATATGCACTCATCGTGCGTGTGCAGCTTGCAAAGAAATGCTAAATTGACAGGTTGGGCTGTGGCGACTGGGAGACAGATTTTATCAATGCATGGGCGATATGTTCCTAGTTTCCATGTGTTGTTGATAGCATTTTGCAGAATCTGAAATATTATCACCATGTGGAGCAGAAAGTTGTGGGA	...........((..((((((...((.((((((((......(((((.....))))).....(((((..(((((((((.....)))))))))(((.(((((((...((((((..(..(((....(.((.((((.(((((((((.((.(((...(((.....)))..))).))))))))))).)))))).))))..))))))))))))))...))).......))))).)))))))).))..))))))..))	second	171	192		GTTCCTAGTTTCCATGTGTTGT	)))))))))).)))))).))))	18972526_x1	18972544_x6	18972545_x32	18972550_x29	18972551_x43	18972554_x45	18972555_x12	17781710_x2	13468234_x1	17744669_x1
miRcandidate244	S1a	6BS	2998052	-1.3	2.8	0	1.8	65	TTCTGTGATCATATATGCACTCATCGTGCGTGTGCAGCTTGCAAAGAAATGCTAAATTGACAGGT	((((((((((.(((((((((.....)))))))))((((.((((((...((((((..(..(((...	136	TGATAGCATTTTGCAGAATCTGAAATATTATCACCATGTGGAGCAGAAAGTTGTGGGATCCAAATCATTAATTCAGATAATTTGATCCGGCTCATGCTGGGTCACGGGGAAGACG	..)))))))))))))...((((...(((.........)))...)))).....((.(((((.((((.(((......))).))))))))).))....))))))))))))))......	183	89	113	GATTTTATCAATGCATGGGCGATAT	.(((...(((.....)))..))).)	first	66	88	18972554_x45	TGGGCTGTGGCGACTGGGAGACA	+	.(.((.((((.(((((((((.((	TGGGCTGTGGCGACTGGGAGACAGATTTTATCAATGCATGGGCGATATGTTCCTAGTTTCCATGTGTTGT	.(.((.((((.(((((((((.((.(((...(((.....)))..))).))))))))))).)))))).))))	1	250	IWGSC_CSS_6BS_scaff_2998052_9	-72.6	TTCTGTGATCATATATGCACTCATCGTGCGTGTGCAGCTTGCAAAGAAATGCTAAATTGACAGGTTGGGCTGTGGCGACTGGGAGACAGATTTTATCAATGCATGGGCGATATGTTCCTAGTTTCCATGTGTTGTTGATAGCATTTTGCAGAATCTGAAATATTATCACCATGTGGAGCAGAAAGTTGTGGGATCCAAATCATTAATTCAGATAATTTGATCCGGCTCATGCTGGGTCACGGGGAAGACG	((((((((((.(((((((((.....)))))))))((((.((((((...((((((..(..(((....(.((.((((.(((((((((.((.(((...(((.....)))..))).))))))))))).)))))).))))..)))))))))))))...((((...(((.........)))...)))).....((.(((((.((((.(((......))).))))))))).))....))))))))))))))......	second	114	135		GTTCCTAGTTTCCATGTGTTGT	)))))))))).)))))).))))	17537694_x1	12324158_x1	5413124_x3	5413125_x3	5413127_x1	6970167_x2	18972526_x1	18972544_x6	18972545_x32	18972550_x29
miRcandidate245	S1a	7AL	4554552	-1.3	2.6	0	1.6	43	ACGTTTGCTTGTCAAATCATATGTGTACTGGTGGATGTGTAAT	......((..((((..(((((........((..(((.(((.((	89	CACCGAAAGGAAGGATTATTCAGTTTAGTCCTTACAGTGGCTTATACATCTTTGTGGAAAACTATAACTTTCAAAAAAATATTTAGATTTAAGAACTGAGATGTAGCTTCTGTAATAGATTTGCCTTGTGAATTGTGACCTGCCACCATATTAGCTTGGTGT	..((....)).(((((((.......)))))))(((((.((((...(((((((.((..(((.(((...................))).)))....)).))))))))))).)))))))).)))..)).)))))....))))..))(((((........))))).	25	67	69	AAA	...	first	44	66	18979718_x10	TGGGTTAAGGACACCGGCGAGAG	+	((((((...(((((.(...((..	TGGGTTAAGGACACCGGCGAGAGAAACTACTGTGTCAAACCCAAT	((((((...(((((.(...((.....)).).))))).))))))))	1	250	IWGSC_CSS_7AL_scaff_4554552_7	-65.41	ACGTTTGCTTGTCAAATCATATGTGTACTGGTGGATGTGTAATTGGGTTAAGGACACCGGCGAGAGAAACTACTGTGTCAAACCCAATCACCGAAAGGAAGGATTATTCAGTTTAGTCCTTACAGTGGCTTATACATCTTTGTGGAAAACTATAACTTTCAAAAAAATATTTAGATTTAAGAACTGAGATGTAGCTTCTGTAATAGATTTGCCTTGTGAATTGTGACCTGCCACCATATTAGCTTGGTGT	......((..((((..(((((........((..(((.(((.((((((((...(((((.(...((.....)).).))))).))))))))..((....)).(((((((.......)))))))(((((.((((...(((((((.((..(((.(((...................))).)))....)).))))))))))).)))))))).)))..)).)))))....))))..))(((((........))))).	second	70	88		CTACTGTGTCAAACCCAAT	)).).))))).))))))))	18839019_x1	18979718_x10	18979722_x5	18979723_x7	17789412_x1	17789414_x1
miRcandidate245	S1a	7AL	4554552	-1.3	2.6	0	1.6	24	TATGTGTACTGGTGGATGTGTAAT	......(((.((..(((.(((.((	70	CACCGAAAGGAAGGATTATTCAGTTTAGTCCTTACAGTGGCTTATACATCTTTGTGGAAAACTATAACTTTCAAAAAAATATTTAGATTTAAGAACTGAGATGTAGCTTCTGTAATAGATTTGCCTTGTGAATTGTGACCTGCCACCATATTAGCTTGGTGTATCAGGGCTAACCCTAGGC	..((....)).(((((((.......)))))))(((((.((((...(((((((.((..(((.(((...................))).)))....)).))))))))))).)))))))).)))..))..)))........(((..(((((........)))))....((((....))))))).	25	48	50	AAA	...	first	25	47	18979718_x10	TGGGTTAAGGACACCGGCGAGAG	+	((((((...(((((.(...((..	TGGGTTAAGGACACCGGCGAGAGAAACTACTGTGTCAAACCCAAT	((((((...(((((.(...((.....)).).))))).))))))))	1	250	IWGSC_CSS_7AL_scaff_4554552_4	-65.61	TATGTGTACTGGTGGATGTGTAATTGGGTTAAGGACACCGGCGAGAGAAACTACTGTGTCAAACCCAATCACCGAAAGGAAGGATTATTCAGTTTAGTCCTTACAGTGGCTTATACATCTTTGTGGAAAACTATAACTTTCAAAAAAATATTTAGATTTAAGAACTGAGATGTAGCTTCTGTAATAGATTTGCCTTGTGAATTGTGACCTGCCACCATATTAGCTTGGTGTATCAGGGCTAACCCTAGGC	......(((.((..(((.(((.((((((((...(((((.(...((.....)).).))))).))))))))..((....)).(((((((.......)))))))(((((.((((...(((((((.((..(((.(((...................))).)))....)).))))))))))).)))))))).)))..))..)))........(((..(((((........)))))....((((....))))))).	second	51	69		CTACTGTGTCAAACCCAAT	)).).))))).))))))))	18839019_x1	18979718_x10	18979722_x5	18979723_x7	17789412_x1	17789414_x1
miRcandidate248	S1a	1BS	3482588	-1.3	2.1	0	1.1	137	TTATTCAAATATTCCCTTTTAGTGAGACCATACCCCTTTCCCCTATTGACCCCTCAAAGACTCGATTGAGGAGACCACTCCAAGAAGGACCAGATATCGGACAACTAAGACTACTTTGGAATAAAGAGGATTTTTAC	...........................((((((.((((((...........((((..............((((....))))........(((((((((..........)).)).)))))......))))........	231	GAAAGGCACCCCGTATGGAA	))))))......))))))..	18	164	206	ACGATGAAGACTCCGAAGACTTGGAGAATTTGAAGGCTTTGAA	.(..((((..((((((....))))))..))))..)...)))..	second	207	230	3241453_x16	GAATTTCCGGATTTGTATGACCTA	+	...))))))...)))))))))...	TGTGCATTACAATGACGGAAACAACAACGATGAAGACTCCGAAGACTTGGAGAATTTGAAGGCTTTGAAGAATTTCCGGATTTGTATGACCTA	.((.(((.((((...(((((((((...(..((((..((((((....))))))..))))..)...))).....))))))...)))))))))...	1	250	IWGSC_CSS_1BS_scaff_3482588_1	-46.3	TTATTCAAATATTCCCTTTTAGTGAGACCATACCCCTTTCCCCTATTGACCCCTCAAAGACTCGATTGAGGAGACCACTCCAAGAAGGACCAGATATCGGACAACTAAGACTACTTTGGAATAAAGAGGATTTTTACTGTGCATTACAATGACGGAAACAACAACGATGAAGACTCCGAAGACTTGGAGAATTTGAAGGCTTTGAAGAATTTCCGGATTTGTATGACCTAGAAAGGCACCCCGTATGGAA	...........................((((((.((((((...........((((..............((((....))))........(((((((((..........)).)).)))))......)))).........((.(((.((((...(((((((((...(..((((..((((((....))))))..))))..)...))).....))))))...)))))))))...))))))......))))))..	first	138	163		TGTGCATTACAATGACGGAAACAACA	.((.(((.((((...(((((((((..	3339003_x1	3241453_x16	11940218_x1
miRcandidate249	S1a	4AL	7127998	-1.3	2.8	0	1.8	22	ACAATTTTGTTTAGCAAAGTGA	.....(((((...((((.((.(	90	ACAAATGCAATCTTTTGAGGGAATGGATGTGTTTTCTGTTCATCCATTCTTAGAATGATTTTAACACTAATTTGTTATTGTGTACAAATGTTCTAGTGACATGCTGTTATTAGTCAGTGGTTTCAGCATAATTTATCTTGTCACATATTTATCATCTTGAT	))......((((.(((..(((((((((((...........))))))))))).))).)))).(((((......)))))))))..))))).......(((((((((((..((((.....))))..)))))..........)))))).................	38	52	59	TTTGTATA	(....)))	first	23	51	5738624_x37	TGTGCCTCTTGAACAACCATCTGCAGCTA	+	(((((((((((...(((((..(((((.((	TGTGCCTCTTGAACAACCATCTGCAGCTATTTGTATATCTGCATTTGGTTCAGACAGGGGGCACATA	(((((((((((...(((((..(((((.(((....))).)))))..)))))....)))))))))))).	1	250	IWGSC_CSS_4AL_scaff_7127998_8	-70.6	ACAATTTTGTTTAGCAAAGTGATGTGCCTCTTGAACAACCATCTGCAGCTATTTGTATATCTGCATTTGGTTCAGACAGGGGGCACATAACAAATGCAATCTTTTGAGGGAATGGATGTGTTTTCTGTTCATCCATTCTTAGAATGATTTTAACACTAATTTGTTATTGTGTACAAATGTTCTAGTGACATGCTGTTATTAGTCAGTGGTTTCAGCATAATTTATCTTGTCACATATTTATCATCTTGAT	.....(((((...((((.((.((((((((((((...(((((..(((((.(((....))).)))))..)))))....)))))))))))).))......((((.(((..(((((((((((...........))))))))))).))).)))).(((((......)))))))))..))))).......(((((((((((..((((.....))))..)))))..........)))))).................	second	60	89		TCTGCATTTGGTTCAGACAGGGGGCACATA	.)))))..)))))....)))))))))))).	5738624_x37	17944738_x1
miRcandidate249	S1a	4AL	7127998	-1.3	2.7	0	1.7	105	ATGCACTCTCTGTGTTTGTTTCATTAGTTTTGATGTAGCATAGTTGCACTCTGGTTTCTGTTTCTTAATTTTCTCCAGCACTTACAATTTTGTTTAGCAAAGTGA	.((((....(((((((....(((.......)))...))))))).))))..((((.....(((....))).....))))................(((((((((.(	173	ACAAATGCAATCTTTTGAGGGAATGGATGTGTTTTCTGTTCATCCATTCTTAGAATGATTTTAACACTAATTTGTTAT	))......((((.(((..(((((((((((...........))))))))))).))).))))..........))))))).	39	135	142	TTTGTATA	(....)))	first	106	134	5738624_x37	TGTGCCTCTTGAACAACCATCTGCAGCTA	+	(((((((((((...(((((..(((((.((	TGTGCCTCTTGAACAACCATCTGCAGCTATTTGTATATCTGCATTTGGTTCAGACAGGGGGCACATA	(((((((((((...(((((..(((((.(((....))).)))))..)))))....)))))))))))).	1	250	IWGSC_CSS_4AL_scaff_7127998_6	-69.3	ATGCACTCTCTGTGTTTGTTTCATTAGTTTTGATGTAGCATAGTTGCACTCTGGTTTCTGTTTCTTAATTTTCTCCAGCACTTACAATTTTGTTTAGCAAAGTGATGTGCCTCTTGAACAACCATCTGCAGCTATTTGTATATCTGCATTTGGTTCAGACAGGGGGCACATAACAAATGCAATCTTTTGAGGGAATGGATGTGTTTTCTGTTCATCCATTCTTAGAATGATTTTAACACTAATTTGTTAT	.((((....(((((((....(((.......)))...))))))).))))..((((.....(((....))).....))))................(((((((((.((((((((((((...(((((..(((((.(((....))).)))))..)))))....)))))))))))).))......((((.(((..(((((((((((...........))))))))))).))).))))..........))))))).	second	143	172		TCTGCATTTGGTTCAGACAGGGGGCACATA	.)))))..)))))....)))))))))))).	5738624_x37	17944738_x1	7477710_x1
miRcandidate25	S1a	4BL	7030386	-1.3	2.7	0	1.7	22	TCGGGGGGGGGGTGAACCATAG	((((.((..(((....))...(	123	TGAGATTTTCTGTTGAAGTTTTGTGCTGGTGAAGTTTTCAAGTTTTGGGTAAAGATTTGATGGATTTTGGAATAAGGAGTGGCAAGAGCCTAACCTTGGGGATGCCCAAGGCACCCCAAGGTAAAATT	......)..)).))))..((((((.((...((((((((((((((((.....))))))))).))))))))).))))))...(((....)))..(((((((((.((((...)))))))))))))......	17	47	97	ACACCAATATAAATTGAGAATGAGTTCATTACAGTACTTAACGTGGTGTTT	((((((...(((((((..((((....)))).))))..)))...))))))).	first	23	46	11523721_x16	AGAAGTTGGAATACAGTAGGTTTA	+	((..(((((.(((.((.((((..(	AGAAGTTGGAATACAGTAGGTTTAACACCAATATAAATTGAGAATGAGTTCATTACAGTACTTAACGTGGTGTTTTATTTTCTTATACTAACGGAGCTCA	((..(((((.(((.((.((((..(((((((...(((((((..((((....)))).))))..)))...)))))))..)))).))))).)))))....))).	1	250	IWGSC_CSS_4BL_scaff_7030386_0	-69.1	TCGGGGGGGGGGTGAACCATAGAGAAGTTGGAATACAGTAGGTTTAACACCAATATAAATTGAGAATGAGTTCATTACAGTACTTAACGTGGTGTTTTATTTTCTTATACTAACGGAGCTCATGAGATTTTCTGTTGAAGTTTTGTGCTGGTGAAGTTTTCAAGTTTTGGGTAAAGATTTGATGGATTTTGGAATAAGGAGTGGCAAGAGCCTAACCTTGGGGATGCCCAAGGCACCCCAAGGTAAAATT	((((.((..(((....))...(((..(((((.(((.((.((((..(((((((...(((((((..((((....)))).))))..)))...)))))))..)))).))))).)))))....))).......)..)).))))..((((((.((...((((((((((((((((.....))))))))).))))))))).))))))...(((....)))..(((((((((.((((...)))))))))))))......	second	98	122		TATTTTCTTATACTAACGGAGCTCA	.)))).))))).)))))....))).	2962419_x1	11523721_x16
miRcandidate252	S1a	4DL	14307804	-1.3	2.1	0	1.1	24	TATGCACAGATGACAAGAGCGAAA	...((((((.(((((((((.((((	135	TTCTTTTGTTAGGTTTAAAATCATTCTGAATTTACGTACGTTTCTCCTGTGCCGATGATGAGAAAGTGATGAGGTATCATATGTTTTGAGCCATGAAAACTGCACTACACTTTCTG	))))))))))).((.((((.((.....)).))))...)).......))))))........((((((((((((....))))..(((((.(....).))))).......)))))))).	55	52	108	GGCTAAATCTTTAGAGAATTATCATTTGAACATATATAACAGGTTTTCTTTAAGTTT	((((.......(((((((..(((..................))).))))))))))).	first	25	51	5771782_x37	TGTTGTCTTCAAAGTATCTGAGGGGCC	+	(....(((..((((...(((..(((..	TGTTGTCTTCAAAGTATCTGAGGGGCCGGCTAAATCTTTAGAGAATTATCATTTGAACATATATAACAGGTTTTCTTTAAGTTTCCCAGCAGCTTCTTTTTAGGTTAGTT	(....(((..((((...(((..(((..((((.......(((((((..(((..................))).))))))))))).)))..)))...))))..)))...)))	1	250	IWGSC_CSS_4DL_scaff_14307804_4	-48.98	TATGCACAGATGACAAGAGCGAAATGTTGTCTTCAAAGTATCTGAGGGGCCGGCTAAATCTTTAGAGAATTATCATTTGAACATATATAACAGGTTTTCTTTAAGTTTCCCAGCAGCTTCTTTTTAGGTTAGTTTTCTTTTGTTAGGTTTAAAATCATTCTGAATTTACGTACGTTTCTCCTGTGCCGATGATGAGAAAGTGATGAGGTATCATATGTTTTGAGCCATGAAAACTGCACTACACTTTCTG	...((((((.(((((((((.(((((....(((..((((...(((..(((..((((.......(((((((..(((..................))).))))))))))).)))..)))...))))..)))...)))))))))))))).((.((((.((.....)).))))...)).......))))))........((((((((((((....))))..(((((.(....).))))).......)))))))).	second	109	134		CCCAGCAGCTTCTTTTTAGGTTAGTT	)))..)))...))))..)))...)))	17569911_x1	5771782_x37	15911194_x17
miRcandidate252	S1a	4DL	14307804	-1.3	2.3	0	1.3	47	TGGCTTTTGAGATGTGTTACATATATGCACAGATGACAAGAGCGAAA	.(((((..((.(((((.(((......((((((.(((((((((.((((	158	TTCTTTTGTTAGGTTTAAAATCATTCTGAATTTACGTACGTTTCTCCTGTGCCGATGATGAGAAAGTGATGAGGTATCATATGTTTTGAGCCA	))))))))))).((.((((.((.....)).))))...)).......))))))..((.((......)).))...))).))))).))..))))).	55	75	131	GGCTAAATCTTTAGAGAATTATCATTTGAACATATATAACAGGTTTTCTTTAAGTTT	((((.......(((((((..(((..................))).))))))))))).	first	48	74	5771782_x37	TGTTGTCTTCAAAGTATCTGAGGGGCC	+	(....(((..((((...(((..(((..	TGTTGTCTTCAAAGTATCTGAGGGGCCGGCTAAATCTTTAGAGAATTATCATTTGAACATATATAACAGGTTTTCTTTAAGTTTCCCAGCAGCTTCTTTTTAGGTTAGTT	(....(((..((((...(((..(((..((((.......(((((((..(((..................))).))))))))))).)))..)))...))))..)))...)))	1	250	IWGSC_CSS_4DL_scaff_14307804_7	-52.98	TGGCTTTTGAGATGTGTTACATATATGCACAGATGACAAGAGCGAAATGTTGTCTTCAAAGTATCTGAGGGGCCGGCTAAATCTTTAGAGAATTATCATTTGAACATATATAACAGGTTTTCTTTAAGTTTCCCAGCAGCTTCTTTTTAGGTTAGTTTTCTTTTGTTAGGTTTAAAATCATTCTGAATTTACGTACGTTTCTCCTGTGCCGATGATGAGAAAGTGATGAGGTATCATATGTTTTGAGCCA	.(((((..((.(((((.(((......((((((.(((((((((.(((((....(((..((((...(((..(((..((((.......(((((((..(((..................))).))))))))))).)))..)))...))))..)))...)))))))))))))).((.((((.((.....)).))))...)).......))))))..((.((......)).))...))).))))).))..))))).	second	132	157		CCCAGCAGCTTCTTTTTAGGTTAGTT	)))..)))...))))..)))...)))	17569911_x1	5771782_x37	15911194_x17
miRcandidate253	S1a	4BL	7030386	-1.3	2.1	0	1.1	149	TTTTACAGAAGAGTGCTTTTAGGTTGATTCTTTTTAAAGATGATTAATATACAAATTCCTCACGTCTACCGATTTATTTCAGAATTTTTGGAGTTACATAAGTATTCGAAAGTTACATATTGTTACTGACTGTTCTGTTTTTCGTGTGT	.......((.((((........((((((((((....))))..))))))......)))).))...(((..((((((((..((((((..(..(....(((((.(((..(....).))).)).)))..)..)..))))))......(.((((	229	ACACCAATATAAATTGAGAATG	)))))...)))))))))))...	17	173	204	ATGAGTAGTATCGGGGGGGGGGTGAACCATAG	(((.((..((((........)))).)))))))	second	205	228	11523721_x16	AGAAGTTGGAATACAGTAGGTTTA	+	)...))..))))).))))))..))	TGTTTACTTATTTTGATGAATCTATGAGTAGTATCGGGGGGGGGGTGAACCATAGAGAAGTTGGAATACAGTAGGTTTA	(((((((((((((..((...((((((.((..((((........)))).))))))))...))..))))).))))))..))	1	250	IWGSC_CSS_4BL_scaff_7030386_1	-47.94	TTTTACAGAAGAGTGCTTTTAGGTTGATTCTTTTTAAAGATGATTAATATACAAATTCCTCACGTCTACCGATTTATTTCAGAATTTTTGGAGTTACATAAGTATTCGAAAGTTACATATTGTTACTGACTGTTCTGTTTTTCGTGTGTTGTTTACTTATTTTGATGAATCTATGAGTAGTATCGGGGGGGGGGTGAACCATAGAGAAGTTGGAATACAGTAGGTTTAACACCAATATAAATTGAGAATG	.......((.((((........((((((((((....))))..))))))......)))).))...(((..((((((((..((((((..(..(....(((((.(((..(....).))).)).)))..)..)..))))))......(.(((((((((((((((((..((...((((((.((..((((........)))).))))))))...))..))))).))))))..)))))))...)))))))))))...	first	150	172		TGTTTACTTATTTTGATGAATCT	(((((((((((((..((...(((	11523721_x16	2962419_x1
miRcandidate259	S1a	2AS	5275472	-1.3	5.5	-2.8	1.6	43	TTGTTTTCTTTGCGGGGTCATTCCTTACCTAAATAGGGGCCAG	...........(((.((((.....((....))...((((((((	231	GGCCCTAGACCATGCTCTTG	)))))).)))).))).....	6	68	206	TTGACCCCCTCCCCAGCTTCTCCCAGAATTGGCACTCTATATTTTCTTACAATTCCTAGCTAATTAGATCTTAACTAGCTAGGAATTGTAAAAAAAGATGAAGTGGCAATTTTGGGAGAAGCTGGGGAGGGGGTCAATT	(((((((((((((((((((((((((((((((.((((.(((.((((.((((((((((((((((.((((...)))).)))))))))))))))).)))).))).)))).)))))))))))))))))))))))))))))))))	second	207	230	16834775_x6	CTCGGAGAATTGCCCAAAAGAACT	+	))))))))))))))))))))))))	TTCTTTTGGGCAATTCTCCGAGAATTGACCCCCTCCCCAGCTTCTCCCAGAATTGGCACTCTATATTTTCTTACAATTCCTAGCTAATTAGATCTTAACTAGCTAGGAATTGTAAAAAAAGATGAAGTGGCAATTTTGGGAGAAGCTGGGGAGGGGGTCAATTCTCGGAGAATTGCCCAAAAGAACT	(((((((((((((((((((((((((((((((((((((((((((((((((((((((.((((.(((.((((.((((((((((((((((.((((...)))).)))))))))))))))).)))).))).)))).)))))))))))))))))))))))))))))))))))))))))))))))))))))))))	1	250	IWGSC_CSS_2AS_scaff_5275472_1	-173.9	TTGTTTTCTTTGCGGGGTCATTCCTTACCTAAATAGGGGCCAGTTCTTTTGGGCAATTCTCCGAGAATTGACCCCCTCCCCAGCTTCTCCCAGAATTGGCACTCTATATTTTCTTACAATTCCTAGCTAATTAGATCTTAACTAGCTAGGAATTGTAAAAAAAGATGAAGTGGCAATTTTGGGAGAAGCTGGGGAGGGGGTCAATTCTCGGAGAATTGCCCAAAAGAACTGGCCCTAGACCATGCTCTTG	...........(((.((((.....((....))...(((((((((((((((((((((((((((((((((((((((((((((((((((((((((((((((.((((.(((.((((.((((((((((((((((.((((...)))).)))))))))))))))).)))).))).)))).))))))))))))))))))))))))))))))))))))))))))))))))))))))))))))))).)))).))).....	first	44	67		TTCTTTTGGGCAATTCTCCGAGAA	((((((((((((((((((((((((	16834775_x6	16834775_x6
miRcandidate261	S1a	5DS	2779463	-1.3	2.9	0	1.9	132	TGGGTTCTGGGGGGAGTATGGTCGCAAGGCTGAAACTTAAAGGAATTGACAAAAGGGCACCACCAGGCGTGGAGCCTGCGGCTTAATTTGAGTCAACACGGGGAAAGTTACTAGGTCCAGACATAGCAAGGA	..((((((.....((((..((((....))))...))))...)))))).......((((.((..(((((.....))))).(((((.....))))).....))...........(((((..(...(((((.(((	218	CTGTTAACGAACGAGACCTTAGCCTGCTAACTA	)))))).....)..)))))..))))........	328	155	194	TTAATTCTATGGGTGGTGGTGCATGGCCATTCTTAGTTGG	(.....(((.(((((((.(....).))))))).)))..))	first	133	154	5965083_x293	TTGACAGACTGAGAGCTCTTTC	+	(((((((((.((..(((((..(	TTGACAGACTGAGAGCTCTTTCTTAATTCTATGGGTGGTGGTGCATGGCCATTCTTAGTTGGTGGAGCGATTTGTCTAGTTAATT	(((((((((.((..(((((..((.....(((.(((((((.(....).))))))).)))..)).)))))..)).)))).)))))))	1	250	IWGSC_CSS_5DS_scaff_2779463_16	-74.7	TGGGTTCTGGGGGGAGTATGGTCGCAAGGCTGAAACTTAAAGGAATTGACAAAAGGGCACCACCAGGCGTGGAGCCTGCGGCTTAATTTGAGTCAACACGGGGAAAGTTACTAGGTCCAGACATAGCAAGGATTGACAGACTGAGAGCTCTTTCTTAATTCTATGGGTGGTGGTGCATGGCCATTCTTAGTTGGTGGAGCGATTTGTCTAGTTAATTCTGTTAACGAACGAGACCTTAGCCTGCTAACTA	..((((((.....((((..((((....))))...))))...)))))).......((((.((..(((((.....))))).(((((.....))))).....))...........(((((..(...(((((.((((((((((((.((..(((((..((.....(((.(((((((.(....).))))))).)))..)).)))))..)).)))).))))))))))))).....)..)))))..))))........	second	195	217		TGGAGCGATTTGTCTAGTTAATT	.)))))..)).)))).)))))))	17004148_x1	5965083_x293	3326826_x16	11856980_x3	10633353_x3	17799230_x5	16555529_x5	2166961_x1	12798292_x1
miRcandidate262	S1a	1BL	3877656	-1.3	2.8	0	1.8	30	GAAACCTACCAGGTCCAGACATAACAAGGA	....((((((.((((..(...(((((.(((	116	CTGTTAACGAACGAGACCTCAGCCTGCTAACTAGCTATGTGGAGCCATCCCTCCGCAGCTAGCTTCTTAGAGGGACTATCGCTGTTTAGGGTACGGAAGTTTGAGGCAATAACAGGTTTGTGATGCCCTTAGATG	)))))).....)..))))..(((((.((((..((((((((((((......)))))))..)))))..)))).))).))............)))).))..((((((((((...((......))..)).)))))))).	480	53	91	TTGATTCTATGGGTGGTGGTGCATGGCCGTTCTAAGTTG	(..(((....(..((((.(....).))))..)..)))..	first	31	52	5965083_x293	TTGACAGACTGAGAGCTCTTTC	+	(((((((((.((..((((....	TTGACAGACTGAGAGCTCTTTCTTGATTCTATGGGTGGTGGTGCATGGCCGTTCTAAGTTGGTGTAGCGATTTGTCTGGTTAATT	(((((((((.((..((((....(..(((....(..((((.(....).))))..)..)))..).).)))..)).)))).)))))))	1	250	IWGSC_CSS_1BL_scaff_3877656_0	-72.2	GAAACCTACCAGGTCCAGACATAACAAGGATTGACAGACTGAGAGCTCTTTCTTGATTCTATGGGTGGTGGTGCATGGCCGTTCTAAGTTGGTGTAGCGATTTGTCTGGTTAATTCTGTTAACGAACGAGACCTCAGCCTGCTAACTAGCTATGTGGAGCCATCCCTCCGCAGCTAGCTTCTTAGAGGGACTATCGCTGTTTAGGGTACGGAAGTTTGAGGCAATAACAGGTTTGTGATGCCCTTAGATG	....((((((.((((..(...(((((.((((((((((((.((..((((....(..(((....(..((((.(....).))))..)..)))..).).)))..)).)))).))))))))))))).....)..))))..(((((.((((..((((((((((((......)))))))..)))))..)))).))).))............)))).))..((((((((((...((......))..)).)))))))).	second	92	115		GTGTAGCGATTTGTCTGGTTAATT	).).)))..)).)))).)))))))	19058011_x3	7751885_x4	10121796_x4	9012744_x1	15348956_x1	15303247_x3	15937829_x1	1362926_x1	4590126_x6	14698843_x6
miRcandidate264	S1a	2BS	5181650	-1.3	3.1	0	2.1	37	ACACGGGGAAACTTAGCAGGTCCAGACATAGCAAGAA	....(((....))).(((..(((((((.......(((	123	CCGTTGACGAACAAGACCTTAGCCTGCTAACTAGCTATGCGGAGCCATCCCTCCGCAGCTAGCTTCTTAGAGGGACTATCACCGTTTAGGCGACGGAAGTTTGAGGCACTAACAGGTCTGTGATGCCC	).(((..(((((.......((((((.((((..((((((((((((......)))))))..)))))..)))).))).)))...(((((.....)))))..))))).)))........))))).)))))..	492	60	99	TTGATTCTGTGGGTGGTGGTGCATGGCCGTTCTTAGTTGG	(.....(((.(..((((.(....).))))..).)))..))	first	38	59	5965083_x293	TTGACAGACTGAGAGCTCTTTC	+	(((((((((.((..(((((..(	TTGACAGACTGAGAGCTCTTTCTTGATTCTGTGGGTGGTGGTGCATGGCCGTTCTTAGTTGGTGGAGCGATTTGTCTAGTTAATT	(((((((((.((..(((((..((.....(((.(..((((.(....).))))..).)))..)).)))))..)).)))).)))))))	1	250	IWGSC_CSS_2BS_scaff_5181650_12	-81.6	ACACGGGGAAACTTAGCAGGTCCAGACATAGCAAGAATTGACAGACTGAGAGCTCTTTCTTGATTCTGTGGGTGGTGGTGCATGGCCGTTCTTAGTTGGTGGAGCGATTTGTCTAGTTAATTCCGTTGACGAACAAGACCTTAGCCTGCTAACTAGCTATGCGGAGCCATCCCTCCGCAGCTAGCTTCTTAGAGGGACTATCACCGTTTAGGCGACGGAAGTTTGAGGCACTAACAGGTCTGTGATGCCC	....(((....))).(((..(((((((.......((((((((((((.((..(((((..((.....(((.(..((((.(....).))))..).)))..)).)))))..)).)))).)))))))).(((..(((((.......((((((.((((..((((((((((((......)))))))..)))))..)))).))).)))...(((((.....)))))..))))).)))........))))).)))))..	second	100	122		TGGAGCGATTTGTCTAGTTAATT	.)))))..)).)))).)))))))	14863097_x14	9954334_x4	15411223_x12	3822251_x2	10008781_x1	7751885_x4	10121796_x4	9012744_x1	15937829_x1	15376850_x1
miRcandidate265	S1a	2AS	5223634	-1.3	2.4	-0.3	1	76	AGCCTGACTTCCTGTAGGATTACCAAGCCAAACTGGTCAAAGTTGAGTCTAGAAATGCTTTAGTTATATAAGGGAA	........(((((((((((.....((((....((((.(........).))))....))))..........((((..	140	TCACCCTCTTCTCTTCTACGGGGATTAAGAACTAGGCTTCTCATATTTCTATCAGGATCACGTGTTACTAATCTGTAGACTTATAAGATTGATGGTTTCAAGCCCAGTTCA	...))))......)))))))))))....(((((.(((((.........(((((((.........((((......))))..........)))))))....))))).))))).	11	101	113	CTCTTTTTGCTCC	..(.....)..))	first	77	100	5988570_x10	TTGATTGTGGGATGGAACGTAAGG	+	..(((((.(((((((...((((((	TTGATTGTGGGATGGAACGTAAGGCTCTTTTTGCTCCTTATACCTCATGCCCTCTGATCTGAG	..(((((.(((((((...((((((..(.....)..))))))...)))).))).).))))....	1	250	IWGSC_CSS_2AS_scaff_5223634_1	-58.23	AGCCTGACTTCCTGTAGGATTACCAAGCCAAACTGGTCAAAGTTGAGTCTAGAAATGCTTTAGTTATATAAGGGAATTGATTGTGGGATGGAACGTAAGGCTCTTTTTGCTCCTTATACCTCATGCCCTCTGATCTGAGTCACCCTCTTCTCTTCTACGGGGATTAAGAACTAGGCTTCTCATATTTCTATCAGGATCACGTGTTACTAATCTGTAGACTTATAAGATTGATGGTTTCAAGCCCAGTTCA	........(((((((((((.....((((....((((.(........).))))....))))..........((((....(((((.(((((((...((((((..(.....)..))))))...)))).))).).)))).......))))......)))))))))))....(((((.(((((.........(((((((.........((((......))))..........)))))))....))))).))))).	second	114	139		TTATACCTCATGCCCTCTGATCTGAG	))))...)))).))).).))))....	2761776_x1	5988570_x10
miRcandidate266	S1a	4AL	7172187	3.9	2.1	51.1	57.5	118	TACTTCTCCTCCACTTTACATTATTGGATTCATCTTCTGTCGATGGACATAATGAGCGATTCTCATTGGGGCACACATATACATACTTGACTCGAACAAATTGAGCACACGATTCATT	.......................(((((.....((...((.((((((((...((.(((...((((((((((................((.(((((.....)))))))...((.....(	166	TTTCATGATTTCTCAGTGAGCACACATCCAGCACAGGACGCCGGCTTGTCTACATTCTATTTCAGTTTCTTCTAAAATCACAACT	..))......))))))))))......(((......))))))))...))))))...)).))...)).....)))))..........	112	141	144	AATT	....	first	119	140	19381314_x41	TTGCCGGGCTTGTATTGTTCTC	+	((((((((...((..(((((..	TTGCCGGGCTTGTATTGTTCTCAATTGAACACACCTTCCTGGTAAAT	((((((((...((..(((((......))))).))...))))))))).	1	250	IWGSC_CSS_4AL_scaff_7172187_6	-49	TACTTCTCCTCCACTTTACATTATTGGATTCATCTTCTGTCGATGGACATAATGAGCGATTCTCATTGGGGCACACATATACATACTTGACTCGAACAAATTGAGCACACGATTCATTTTGCCGGGCTTGTATTGTTCTCAATTGAACACACCTTCCTGGTAAATTTTCATGATTTCTCAGTGAGCACACATCCAGCACAGGACGCCGGCTTGTCTACATTCTATTTCAGTTTCTTCTAAAATCACAACT	.......................(((((.....((...((.((((((((...((.(((...((((((((((................((.(((((.....)))))))...((.....(((((((((...((..(((((......))))).))...)))))))))...))......))))))))))......(((......))))))))...))))))...)).))...)).....)))))..........	second	145	165	1	GAACACACCTTCCTGGTAAAT	))))).))...))))))))).	19381314_x41	19381323_x37	19381324_x22	12568342_x1	17141615_x1	7289121_x1	7289124_x8	12143830_x1
miRcandidate270	S1a	4BS	4916093	-1.3	2.5	0	1.5	169	AAGTAATGGATACCAGTTTGCCTCACGGCGGCAACCAGAGCCGATTGTCACAAGGTATTCCCATCAAACTACTAATACCATGGCCCATCGCAGTCAATATTAGCACCATTTTCCCTCAAGTGAAGTGGCACGAATCCCAATGGTTCCTCGTTACGTTGCTCGCCTCAGC	.......((((....((((..(((..(((((((((....((((....((((..((((((..............)))))).((((........)))).......................))))..))))..(((((.....)))))........))))).))))..(((	231	TTGGAGAAAAGCATCGTCTT	)..)))..))))...)))).	46	190	209	ACGTTCATCCACCTCTCTGC	(................)))	second	210	230	8776982_x34	GAGAATCTCGATTGACTGAGC	+	)))....))))))))).))))	TTTCATGTCAATTGACTCGTACGTTCATCCACCTCTCTGCGAGAATCTCGATTGACTGAGC	((....(((((((((((((((................))))))....))))))))).))))	1	250	IWGSC_CSS_4BS_scaff_4916093_2	-61.73	AAGTAATGGATACCAGTTTGCCTCACGGCGGCAACCAGAGCCGATTGTCACAAGGTATTCCCATCAAACTACTAATACCATGGCCCATCGCAGTCAATATTAGCACCATTTTCCCTCAAGTGAAGTGGCACGAATCCCAATGGTTCCTCGTTACGTTGCTCGCCTCAGCTTTCATGTCAATTGACTCGTACGTTCATCCACCTCTCTGCGAGAATCTCGATTGACTGAGCTTGGAGAAAAGCATCGTCTT	.......((((....((((..(((..(((((((((....((((....((((..((((((..............)))))).((((........)))).......................))))..))))..(((((.....)))))........))))).))))..(((((....(((((((((((((((................))))))....))))))))).)))))..)))..))))...)))).	first	170	189		TTTCATGTCAATTGACTCGT	((....((((((((((((((	7797482_x1	1450944_x1	8776978_x10	8776982_x34
miRcandidate3	S1a	4DL	14307804	-1.3	2.3	0	1.3	27	CCAATGGGTCTCTCCATTCGGCCATGC	((((((((....)))))).))...((.	98	GTTGCATCTTAGTTTCTTAACCTGCACTACATCTTTGGTCAAAAGATTCAAATAACCTGCACTATTTCTTTGGTCAAAAGATTCAACTAACCTACACTACTTCTTTGGTAAAAAGAAAAGGTTTGCTCCTATCCATTAGGTCCAATGATGTGA	..((((..((((....))))..)))).((((((.((((....................(((((.(((((((.....(((((....................))))).....))))))).)))..)).((((.....)))).)))).)))))).	33	53	73	AAGGTTGCAGCCTCTTCTTCG	((((...........)))).)	first	28	52	6228300_x13	AAACTGCACTACACTTTCTGAGCCC	+	((((.(((..((((((..((((((.	AAACTGCACTACACTTTCTGAGCCCAAGGTTGCAGCCTCTTCTTCGGTTTATCAAGTGTTTGCTGTTTCA	((((.(((..((((((..((((((.((((...........)))).))))))..)))))).))).))))))	1	250	IWGSC_CSS_4DL_scaff_14307804_13	-53.45	CCAATGGGTCTCTCCATTCGGCCATGCAAACTGCACTACACTTTCTGAGCCCAAGGTTGCAGCCTCTTCTTCGGTTTATCAAGTGTTTGCTGTTTCAGTTGCATCTTAGTTTCTTAACCTGCACTACATCTTTGGTCAAAAGATTCAAATAACCTGCACTATTTCTTTGGTCAAAAGATTCAACTAACCTACACTACTTCTTTGGTAAAAAGAAAAGGTTTGCTCCTATCCATTAGGTCCAATGATGTGA	((((((((....)))))).))...((.((((.(((..((((((..((((((.((((...........)))).))))))..)))))).))).))))))..((((..((((....))))..)))).((((((.((((....................(((((.(((((((.....(((((....................))))).....))))))).)))..)).((((.....)))).)))).)))))).	second	74	97		GTTTATCAAGTGTTTGCTGTTTCA	)))))..)))))).))).))))))	5466733_x2	17471251_x2	17471252_x1	12202278_x6	12202279_x4	6228300_x13	833417_x2	10402538_x3
miRcandidate32	S1a	1DL	19832	-1.3	2.6	0	1.6	133	ATGCGCCTTGATAACTCAGTGCTGCAAGTTATGTAAAAAAAAAACTCACTGCTGCAAGTAACTTTGTATGTATGTATATAACAAGACTGTGAGATAATTTCGGGTTCATTTGTTTGTATTGTGTTTGGAACCC	.(((((.((((....)))).)).)))........................(((((((......(((((((....))))))).....((((.((........((((((....................))))))	231	ACTGCAGACCCATTGCAGCA	.)))))).....))))))).	39	159	209	ATGGTATTAGTACAAATTAATAGTAAGAGTGGCGTTGATCCGTGCTAGCCC	..(((..((((((..((((((.((.......))))))))..))))))))).	second	210	230	8914278_x32	GAGTTCTGTACTGCCTGCCCT	+	.))))))))))..)))))...	AGCAGGTGGTGCATTTTGAATTATCATGGTATTAGTACAAATTAATAGTAAGAGTGGCGTTGATCCGTGCTAGCCCGAGTTCTGTACTGCCTGCCCT	.(((((..(((((....(((((.....(((..((((((..((((((.((.......))))))))..)))))))))..))))))))))..)))))...	1	250	IWGSC_CSS_1DL_scaff_19832_10	-64.55	ATGCGCCTTGATAACTCAGTGCTGCAAGTTATGTAAAAAAAAAACTCACTGCTGCAAGTAACTTTGTATGTATGTATATAACAAGACTGTGAGATAATTTCGGGTTCATTTGTTTGTATTGTGTTTGGAACCCAGCAGGTGGTGCATTTTGAATTATCATGGTATTAGTACAAATTAATAGTAAGAGTGGCGTTGATCCGTGCTAGCCCGAGTTCTGTACTGCCTGCCCTACTGCAGACCCATTGCAGCA	.(((((.((((....)))).)).)))........................(((((((......(((((((....))))))).....((((.((........((((((....................)))))).(((((..(((((....(((((.....(((..((((((..((((((.((.......))))))))..)))))))))..))))))))))..)))))....)))))).....))))))).	first	134	158		AGCAGGTGGTGCATTTTGAATTATC	.(((((..(((((....(((((...	8914277_x7	8914278_x32
miRcandidate32	S1a	1DL	19832	-1.3	3	0	2	29	TTCATTTGTTTGTATTGTGTTTGGAACCC	....((((((.(((.((.(((((.(....	127	ACTGCAGACCCATTGCAGCAGAGCACCCGTTCATCTTGACGCCTAGCTGGTGCCCCACGCATACTTGAGGGGTTGTTGTTAGCTAGGTTAGCTCCCACAGCCCCATTCGTCGATTGGTAGTGCA	..).))))).)).)))))))))((((....(((..((((((....(((((....))).))........((((((((.(..(((((...)))))..)))))))))...)))))).)))..)))).	40	55	105	ATGGTATTAGTACAAATTAATAGTAAGAGTGGCGTTGATCCGTGCTAGCCC	..(((..((((((..((((((.((.......))))))))..))))))))).	second	106	126	8914278_x32	GAGTTCTGTACTGCCTGCCCT	+	.))))))))))..)))))...	AGCAGGTGGTGCATTTTGAATTATCATGGTATTAGTACAAATTAATAGTAAGAGTGGCGTTGATCCGTGCTAGCCCGAGTTCTGTACTGCCTGCCCT	.(((((..(((((....(((((.....(((..((((((..((((((.((.......))))))))..)))))))))..))))))))))..)))))...	1	250	IWGSC_CSS_1DL_scaff_19832_12	-80.2	TTCATTTGTTTGTATTGTGTTTGGAACCCAGCAGGTGGTGCATTTTGAATTATCATGGTATTAGTACAAATTAATAGTAAGAGTGGCGTTGATCCGTGCTAGCCCGAGTTCTGTACTGCCTGCCCTACTGCAGACCCATTGCAGCAGAGCACCCGTTCATCTTGACGCCTAGCTGGTGCCCCACGCATACTTGAGGGGTTGTTGTTAGCTAGGTTAGCTCCCACAGCCCCATTCGTCGATTGGTAGTGCA	....((((((.(((.((.(((((.(.....(((((..(((((....(((((.....(((..((((((..((((((.((.......))))))))..)))))))))..))))))))))..))))).....).))))).)).)))))))))((((....(((..((((((....(((((....))).))........((((((((.(..(((((...)))))..)))))))))...)))))).)))..)))).	first	30	54		AGCAGGTGGTGCATTTTGAATTATC	.(((((..(((((....(((((...	8914277_x7	8914278_x32	9969832_x1
miRcandidate33	S1a	7BL	6562100	-1.3	2.5	0	1.5	24	AATGTTGCTCTAAACATTAGCTTG	((((((......)))))).(((((	70	GGCGTGGTCATGCATGTTGGGCCTCTTCAGATAGATTGCTACGTCGTAGAAGGCATGAGAGAAATAGCAATAGTTGGTAGCAATTATAATATAATTTTTCTCAGAATTTTTGGAACGGCACTTAATTTCTACGACAAAGATCTCGAACAAGCAGAGTACACCAGTGTTGTTCTTGAGGCCT	)))...............(((((((.......(((((.....((((((((((...((((((((((....(((((((....)))))))......)))))))))).......((......)).....))))))))))...))))).((((((.((..(.....)..))))))))..)))))))	30	48	49	TT	..	first	25	47	11677488_x19	AGCTAACGATCAATAAAACTGAC	+	((...((.(((((.(((((.(..	AGCTAACGATCAATAAAACTGACTTCCGTTTTTTTAGATGTCTCG	((...((.(((((.(((((.(....).))))).)).)))))))))	1	250	IWGSC_CSS_7BL_scaff_6562100_10	-60.7	AATGTTGCTCTAAACATTAGCTTGAGCTAACGATCAATAAAACTGACTTCCGTTTTTTTAGATGTCTCGGGCGTGGTCATGCATGTTGGGCCTCTTCAGATAGATTGCTACGTCGTAGAAGGCATGAGAGAAATAGCAATAGTTGGTAGCAATTATAATATAATTTTTCTCAGAATTTTTGGAACGGCACTTAATTTCTACGACAAAGATCTCGAACAAGCAGAGTACACCAGTGTTGTTCTTGAGGCCT	((((((......)))))).(((((((...((.(((((.(((((.(....).))))).)).))))))))))))...............(((((((.......(((((.....((((((((((...((((((((((....(((((((....)))))))......)))))))))).......((......)).....))))))))))...))))).((((((.((..(.....)..))))))))..)))))))	second	50	69		CCGTTTTTTTAGATGTCTCG	).))))).)).)))))))))	3347499_x1	16759816_x1	11677488_x19	11677490_x8	9852520_x1
miRcandidate33	S1a	7BL	6562100	-1.3	2.4	0	1.4	33	TTAATTTGCAATGTTGCTCTAAACATTAGCTTG	.......((((..(((............(((((	79	GGCGTGGTCATGCATGTTGGGCCTCTTCAGATAGATTGCTACGTCGTAGAAGGCATGAGAGAAATAGCAATAGTTGGTAGCAATTATAATATAATTTTTCTCAGAATTTTTGGAACGGCACTTAATTTCTACGACAAAGATCTCGAACAAGCAGAGTACACCAGTGTTGTTC	)))(((.((.(((.((((.((..((((....(((....))).((((((((((...((((((((((....(((((((....)))))))......)))))))))).......((......)).....)))))))))).))))..)).)))).))))).)))..)))..))))..	30	57	58	TT	..	first	34	56	11677488_x19	AGCTAACGATCAATAAAACTGAC	+	((...((.(((((.(((((.(..	AGCTAACGATCAATAAAACTGACTTCCGTTTTTTTAGATGTCTCG	((...((.(((((.(((((.(....).))))).)).)))))))))	1	250	IWGSC_CSS_7BL_scaff_6562100_15	-58.2	TTAATTTGCAATGTTGCTCTAAACATTAGCTTGAGCTAACGATCAATAAAACTGACTTCCGTTTTTTTAGATGTCTCGGGCGTGGTCATGCATGTTGGGCCTCTTCAGATAGATTGCTACGTCGTAGAAGGCATGAGAGAAATAGCAATAGTTGGTAGCAATTATAATATAATTTTTCTCAGAATTTTTGGAACGGCACTTAATTTCTACGACAAAGATCTCGAACAAGCAGAGTACACCAGTGTTGTTC	.......((((..(((............(((((((...((.(((((.(((((.(....).))))).)).))))))))))))(((.((.(((.((((.((..((((....(((....))).((((((((((...((((((((((....(((((((....)))))))......)))))))))).......((......)).....)))))))))).))))..)).)))).))))).)))..)))..))))..	second	59	78		CCGTTTTTTTAGATGTCTCG	).))))).)).)))))))))	3347499_x1	16759816_x1	11677488_x19	11677490_x8	9852520_x1
miRcandidate37	S1a	5DS	2744980	3.9	-0.5	500.8	504.4	25	GTCTCAACGATAAACGATGCCGACC	.(((((........((....))...	69	TGAGAAATC	)))))....	994	47	48	AT	..	second	49	68	15436705_x775	AGGACTCCGCCGGCACCTTA	+	.))))))))))))..)))..	AGGGATCGGCGGATGTTTCTTATAGGACTCCGCCGGCACCTTA	(((..((((((((.((((......))))))))))))..)))..	1	77	IWGSC_CSS_5DS_scaff_2744980_15	-26.6	GTCTCAACGATAAACGATGCCGACCAGGGATCGGCGGATGTTTCTTATAGGACTCCGCCGGCACCTTATGAGAAATC	.(((((........((....))...(((..((((((((.((((......))))))))))))..)))..)))))....	first	26	46	1	AGGGATCGGCGGATGTTTCTT	(((..((((((((.((((...	12523674_x1	8683451_x4	11307394_x3	7119504_x97	4189753_x35	12736210_x1	10634558_x38	15436705_x775	2834939_x36	8137985_x4
miRcandidate37	S1a	5DS	2744980	3.9	3	512.5	519.7	130	TCTTGGATTTATGAAAGACGAACAACTGCGAAAGCATTTTCCAAGGATGTTTTCATTAATCAAGAATGAAAGTTGGGGGCCCGAAGACGGTCAGATACCGTCCTAGTCTCAACGATAAACGATGCCGACC	(((((.(((.(((((((.........(((....)))...((....))..))))))).)))))))).............((((...((((((.....))))))....(((((........((....))...	174	TGAGAAATCAAAGTCTTTGGGTTCCGGGGGGAGTATGCTCGCAAGGCTGAAACTTAAAGGAATTGACGAAAGGGCAC	)))))..((((..((((((((((.(((.(.(((....))).)....))).))))))))))..)))).....))))..	1017	152	153	AT	..	second	154	173	15436705_x775	AGGACTCCGCCGGCACCTTA	+	.))))))))))))..)))..	AGGGATCGGCGGATGTTTCTTATAGGACTCCGCCGGCACCTTA	(((..((((((((.((((......))))))))))))..)))..	1	250	IWGSC_CSS_5DS_scaff_2744980_17	-78.2	TCTTGGATTTATGAAAGACGAACAACTGCGAAAGCATTTTCCAAGGATGTTTTCATTAATCAAGAATGAAAGTTGGGGGCCCGAAGACGGTCAGATACCGTCCTAGTCTCAACGATAAACGATGCCGACCAGGGATCGGCGGATGTTTCTTATAGGACTCCGCCGGCACCTTATGAGAAATCAAAGTCTTTGGGTTCCGGGGGGAGTATGCTCGCAAGGCTGAAACTTAAAGGAATTGACGAAAGGGCAC	(((((.(((.(((((((.........(((....)))...((....))..))))))).)))))))).............((((...((((((.....))))))....(((((........((....))...(((..((((((((.((((......))))))))))))..)))..)))))..((((..((((((((((.(((.(.(((....))).)....))).))))))))))..)))).....))))..	first	131	151	1	AGGGATCGGCGGATGTTTCTT	(((..((((((((.((((...	15705047_x2	12523674_x1	8683451_x4	11307394_x3	7119504_x97	4189753_x35	12736210_x1	10634558_x38	15436705_x775	2834939_x36
miRcandidate39	S1a	2DS	5366117	-1.3	2.4	0	1.4	22	TGGTAACCAGCCTCATAATTGT	.(((.((.((((((..(((((.	68	AATTTTCTTCCAGACACCAACATCTTAGAATTAGTTTACAACCAAGGTAATGGGCATCATAAGGTTTACAACCAAGGTAACGGACATCCTAAGGTTAGGTTTACTGGTGAACCAAAGCACATTGGGAAGAGGAGGCTTTCATGTGACCGCAGGAGACAACTCCAACCCCAAACCTTTTATCTT	)))).((((((..........(((((((.((..((((...(((..(((..(((((........)))))..)))..)))...)))))).)))))))..((((((....))))))...........)))))).)))))).....)).)))...((((....))))....................	51	44	50	AGTATTG	.....))	first	23	43	15500898_x26	AGTACATTGTAGTCTTCACCA	+	.(((....(((((.(((.(((	AGTACATTGTAGTCTTCACCAAGTATTGGGAATGCTATTTGCCTT	.(((....(((((.(((.(((.....)))))).))))).)))..)	1	250	IWGSC_CSS_2DS_scaff_5366117_8	-58.6	TGGTAACCAGCCTCATAATTGTAGTACATTGTAGTCTTCACCAAGTATTGGGAATGCTATTTGCCTTAATTTTCTTCCAGACACCAACATCTTAGAATTAGTTTACAACCAAGGTAATGGGCATCATAAGGTTTACAACCAAGGTAACGGACATCCTAAGGTTAGGTTTACTGGTGAACCAAAGCACATTGGGAAGAGGAGGCTTTCATGTGACCGCAGGAGACAACTCCAACCCCAAACCTTTTATCTT	.(((.((.((((((..(((((..(((....(((((.(((.(((.....)))))).))))).)))..))))).((((((..........(((((((.((..((((...(((..(((..(((((........)))))..)))..)))...)))))).)))))))..((((((....))))))...........)))))).)))))).....)).)))...((((....))))....................	second	51	67		GGAATGCTATTTGCCTT	)))).))))).)))..)	15500898_x26	15500899_x2	15500900_x7	15500903_x16
miRcandidate4	S1a	7AL	4443385	-1.3	2.4	0	1.4	24	TCATCATCAAGCTCCCAGCAACCC	................((((((..	88	CTACCTCTCTCCCGATACCTATCACTCCCATCCAATGGCTAGACCGCCGAGATAGCGAGCAGAAACGTGAGAATAAAGAACAAACAAACNCCTGCCATTATCACTAATTCTTTCAAGTTTCAACGCTGGGAAATTAACATGCAAAAAGACACGGGGGAGGGGG	)).(((((((((((...........((((......((((......))))....((((....(((((..((((((................................))))))....)))))..))))))))..........(.....)...))))))))))).	15	46	67	ATCGATCAACAAACCACGATGA	((((............))))).	first	25	45	6291044_x14	AACAGAACTCGTCGCAACTCC	+	...((((.((((.(((.((.(	AACAGAACTCGTCGCAACTCCATCGATCAACAAACCACGATGAAGTGCATGGAATTCTTGTTG	...((((.((((.(((.((.(((((............))))).)))))))))..)))).))))	1	250	IWGSC_CSS_7AL_scaff_4443385_2	-58.35	TCATCATCAAGCTCCCAGCAACCCAACAGAACTCGTCGCAACTCCATCGATCAACAAACCACGATGAAGTGCATGGAATTCTTGTTGCTACCTCTCTCCCGATACCTATCACTCCCATCCAATGGCTAGACCGCCGAGATAGCGAGCAGAAACGTGAGAATAAAGAACAAACAAACNCCTGCCATTATCACTAATTCTTTCAAGTTTCAACGCTGGGAAATTAACATGCAAAAAGACACGGGGGAGGGGG	................((((((.....((((.((((.(((.((.(((((............))))).)))))))))..)))).)))))).(((((((((((...........((((......((((......))))....((((....(((((..((((((................................))))))....)))))..))))))))..........(.....)...))))))))))).	second	68	87		AGTGCATGGAATTCTTGTTG	)))))))))..)))).))))	6384612_x1	6291044_x14
miRcandidate41	S1a	1AS	3316149	-1.3	2.1	0	1.1	70	CTAGTGTTAATGAGAGTAAGGAAAAAAGGAGCTACATTGAAATCATTATATCCAATGCTTTGTCATCCAA	.(((((((((((..(((.............))).))))))...))))).....(((((((((((......	128	CAAACCATGAAACTATAAGTACGCAATTGAAAAGGATAGTCGTTAACCTTTGGAAGTATGCCTCGAGATTGACCAGCTGCTAGCATCGACTATGGGATCTGGAATTCAGATAAAGCATTTAGA	....(((.((..(((((.((.((....((....((.((((.(((((.(((.((........)).))).)))))..))))))..)).)))))))))..)))))......)))))))))))....	72	95	102	TGCAAAAT	........	first	71	94	1386816_x65	ATAATATCTCAGAGTTGCCGGTCC	+	...((((((.((((((((((((..	ATAATATCTCAGAGTTGCCGGTCCTGCAAAATATCGTGCAAGCTTTAGATATAATCG	...((((((.((((((((((((..........)))).)).)))))))))))).....	1	250	IWGSC_CSS_1AS_scaff_3316149_3	-48.92	CTAGTGTTAATGAGAGTAAGGAAAAAAGGAGCTACATTGAAATCATTATATCCAATGCTTTGTCATCCAAATAATATCTCAGAGTTGCCGGTCCTGCAAAATATCGTGCAAGCTTTAGATATAATCGCAAACCATGAAACTATAAGTACGCAATTGAAAAGGATAGTCGTTAACCTTTGGAAGTATGCCTCGAGATTGACCAGCTGCTAGCATCGACTATGGGATCTGGAATTCAGATAAAGCATTTAGA	.(((((((((((..(((.............))).))))))...))))).....(((((((((((.........((((((.((((((((((((..........)))).)).)))))))))))).........(((.((..(((((.((.((....((....((.((((.(((((.(((.((........)).))).)))))..))))))..)).)))))))))..)))))......)))))))))))....	second	103	127		ATCGTGCAAGCTTTAGATATAATCG	)))).)).)))))))))))).....	9368200_x1	4672183_x3	17636806_x1	1386816_x65	4665624_x1	1441251_x1
miRcandidate41	S1a	1AS	3316149	-1.3	2.2	0	1.2	22	TATCCAATGCTTTGTCATCCAA	.....(((((((((((......	80	CAAACCATGAAACTATAAGTACGCAATTGAAAAGGATAGTCGTTAACCTTTGGAAGTATGCCTCGAGATTGACCAGCTGCTAGCATCGACTATGGGATCTGGAATTCAGATAAAGCATTTAGATGTGAGTATCAAAGAGGACTGACCACTCTAGTTTCAATATCACAAGCT	....(((.((..(((((.((.((....((....((.((((.(((((.(((.((........)).))).)))))..))))))..)).)))))))))..)))))......)))))))))))....(((((.......((((.........))))..........)))))....	69	47	54	TGCAAAAT	........	first	23	46	1386816_x65	ATAATATCTCAGAGTTGCCGGTCC	+	...((((((.((((((((((((..	ATAATATCTCAGAGTTGCCGGTCCTGCAAAATATCGTGCAAGCTTTAGATATAATCG	...((((((.((((((((((((..........)))).)).)))))))))))).....	1	250	IWGSC_CSS_1AS_scaff_3316149_0	-51.83	TATCCAATGCTTTGTCATCCAAATAATATCTCAGAGTTGCCGGTCCTGCAAAATATCGTGCAAGCTTTAGATATAATCGCAAACCATGAAACTATAAGTACGCAATTGAAAAGGATAGTCGTTAACCTTTGGAAGTATGCCTCGAGATTGACCAGCTGCTAGCATCGACTATGGGATCTGGAATTCAGATAAAGCATTTAGATGTGAGTATCAAAGAGGACTGACCACTCTAGTTTCAATATCACAAGCT	.....(((((((((((.........((((((.((((((((((((..........)))).)).)))))))))))).........(((.((..(((((.((.((....((....((.((((.(((((.(((.((........)).))).)))))..))))))..)).)))))))))..)))))......)))))))))))....(((((.......((((.........))))..........)))))....	second	55	79		ATCGTGCAAGCTTTAGATATAATCG	)))).)).)))))))))))).....	17636806_x1	9368200_x1	1386816_x65	4665624_x1	1441251_x1
miRcandidate42	S1a	4BL	7036829	3.9	3.9	-4.4	3.7	21	ATCCTCTGGTTGAATTTGTCC	....((.((((((..((((((	93	ATAGCCTCAACCCGATGTTGGTGACATACCCCCGTCCGTCGTAAGTCAAGCAGGGAGCCAATCCTCTGGTTGAATTTTTCCATAGCATCAGCACCGGCCATTCAACTGTGGTGGTAGTAGTTGCTGCCTTTTGGTGCTGGTGCTATTGATAAATTCAA	))))..)))))).))...((....))...(((.((..(.(....).)..)).))).((((......))))(((((((.((.((((((((((((((.(((((......)))))((((((....))))))....)))))))))))))).)).))))))).	3	39	75	ACCATTCAACGGTGGCTGCGCTGCCCGCAGTGGGTAG	(((.......((..((...))..)).......)))))	second	76	92	13248541_x1	GATGGCTGGTGCTATGG	+	))))).)))))))))))	ATAGCATCATCCATTCTACCATTCAACGGTGGCTGCGCTGCCCGCAGTGGGTAGGATGGCTGGTGCTATGG	(((((((((.((((((((((.......((..((...))..)).......)))))))))).)))))))))))	1	250	IWGSC_CSS_4BL_scaff_7036829_2	-114.84	ATCCTCTGGTTGAATTTGTCCATAGCATCATCCATTCTACCATTCAACGGTGGCTGCGCTGCCCGCAGTGGGTAGGATGGCTGGTGCTATGGATAGCCTCAACCCGATGTTGGTGACATACCCCCGTCCGTCGTAAGTCAAGCAGGGAGCCAATCCTCTGGTTGAATTTTTCCATAGCATCAGCACCGGCCATTCAACTGTGGTGGTAGTAGTTGCTGCCTTTTGGTGCTGGTGCTATTGATAAATTCAA	....((.((((((..(((((((((((((((.((((((((((.......((..((...))..)).......)))))))))).)))))))))))))))..)))))).))...((....))...(((.((..(.(....).)..)).))).((((......))))(((((((.((.((((((((((((((.(((((......)))))((((((....))))))....)))))))))))))).)).))))))).	first	22	38	1	ATAGCATCATCCATTCT	(((((((((.(((((((	4794026_x1	13248541_x1	17763548_x1
miRcandidate42	S1a	4BL	7036829	3.9	3.3	-4.4	3	157	GGGTCTTCTGCACATCTTAGTTTTGTTAAGTGTGCAAGCTTTAGAAGGTCAGAAAGCTCCACTATGTATGGGATTTGTACGATTCTGAACTGAAAATTCTTTAGAAGGTCAGAAAGCTCCACTACGAGAACAGAAAATCCTCTGGTTGAATTTGTCC	.(..((((((((((.(((((.....)))))))))).......)))))..)........(((.(((....(((((((.......((((..((((...(((....)))..))))....(((......)))..)))))))))))..((((((..((((((	229	ATAGCCTCAACCCGATGTTGGT	))))..))))))..))).))).	3	175	211	ACCATTCAACGGTGGCTGCGCTGCCCGCAGTGGGTAG	(((.......((..((...))..)).......)))))	second	212	228	13248541_x1	GATGGCTGGTGCTATGG	+	))))).)))))))))))	ATAGCATCATCCATTCTACCATTCAACGGTGGCTGCGCTGCCCGCAGTGGGTAGGATGGCTGGTGCTATGG	(((((((((.((((((((((.......((..((...))..)).......)))))))))).)))))))))))	1	250	IWGSC_CSS_4BL_scaff_7036829_5	-90.46	GGGTCTTCTGCACATCTTAGTTTTGTTAAGTGTGCAAGCTTTAGAAGGTCAGAAAGCTCCACTATGTATGGGATTTGTACGATTCTGAACTGAAAATTCTTTAGAAGGTCAGAAAGCTCCACTACGAGAACAGAAAATCCTCTGGTTGAATTTGTCCATAGCATCATCCATTCTACCATTCAACGGTGGCTGCGCTGCCCGCAGTGGGTAGGATGGCTGGTGCTATGGATAGCCTCAACCCGATGTTGGT	.(..((((((((((.(((((.....)))))))))).......)))))..)........(((.(((....(((((((.......((((..((((...(((....)))..))))....(((......)))..)))))))))))..((((((..(((((((((((((((.((((((((((.......((..((...))..)).......)))))))))).)))))))))))))))..))))))..))).))).	first	158	174	1	ATAGCATCATCCATTCT	(((((((((.(((((((	4794026_x1	13248541_x1	17763548_x1
miRcandidate43	S1a	7DL	3349351	-1.3	2.5	0	1.5	26	GCTTTTAATGTTCATCCGTGATGGCC	(((..((..(((...(((.(((((..	77	TCATCTTTGGTCAACGTCATTTGCTCTGCTATTTATAGTATACATTCTGTGTCTGATGAGTTTGATTTGTTCCAGTTTGACTGCCCTAAGTATTTTTTCTGTTAGCAGATCTTGCACTGTACTGTCTTCTCGTCAGCCAAAGAATTTTTTAAATGGTCTTAGCTCCATATTAGC	)))))..)))..))).......(((..((((((((........(((((.((.((((((((...(((..((..((((..((((((....((........))....)))).))....)))).)).)))..)))))))).)).)))))....))))))))...)))....))..)))	23	50	51	CC	..	first	27	49	7235843_x14	ATAGCTATGAGATCTGAGGGATG	+	.....((((((((((((((....	ATAGCTATGAGATCTGAGGGATGCCGACCATTAGATCCTCATACCCCATT	.....((((((((((((((........)).)))))).)))))).......	1	250	IWGSC_CSS_7DL_scaff_3349351_5	-60.24	GCTTTTAATGTTCATCCGTGATGGCCATAGCTATGAGATCTGAGGGATGCCGACCATTAGATCCTCATACCCCATTTCATCTTTGGTCAACGTCATTTGCTCTGCTATTTATAGTATACATTCTGTGTCTGATGAGTTTGATTTGTTCCAGTTTGACTGCCCTAAGTATTTTTTCTGTTAGCAGATCTTGCACTGTACTGTCTTCTCGTCAGCCAAAGAATTTTTTAAATGGTCTTAGCTCCATATTAGC	(((..((..(((...(((.(((((.......((((((((((((((........)).)))))).)))))).......)))))..)))..))).......(((..((((((((........(((((.((.((((((((...(((..((..((((..((((((....((........))....)))).))....)))).)).)))..)))))))).)).)))))....))))))))...)))....))..)))	second	52	76		GACCATTAGATCCTCATACCCCATT	..)).)))))).)))))).......	18800326_x1	12460056_x8	7235843_x14
miRcandidate44	S1a	7DS	3915540	-1.3	2.5	0	1.5	22	TTAAGTTCATCCGTGATGGCCC	(((((((((..((.(....(((	83	TGAACCTCGTTTGAGGCTTAGTGTAATTGATGTACTAGTGCACTGCTTGGCATAAAATTATAGCAGTACACATAGATATGCAATGAATGCTTCTAGTATCTTACACATGTATATTTGACATGAATGTGTACTGCTTGCTCTTCCTTTGCTGACATTCTTTTTACTTTT	.)...).))..))).)))))).((((..((.(((....)))..((.(..(((.........((((((((((((.((((((((.....))).....))))).....(((((.......))))).))))))))))))...........)))..))).))...))))....	15	46	57	CGGACCATTCGA	((((...)))))	first	23	45	7235843_x14	ATAGCTATGAGATCTGAGGGATG	+	(.((((..((((((((..((((.	ATAGCTATGAGATCTGAGGGATGCGGACCATTCGATCCATGCAGCCTATTTCAGCTTTGG	(.((((..((((((((..((((.((((...))))))))...)))...))))))))).)))	1	250	IWGSC_CSS_7DS_scaff_3915540_0	-61.85	TTAAGTTCATCCGTGATGGCCCATAGCTATGAGATCTGAGGGATGCGGACCATTCGATCCATGCAGCCTATTTCAGCTTTGGTGAACCTCGTTTGAGGCTTAGTGTAATTGATGTACTAGTGCACTGCTTGGCATAAAATTATAGCAGTACACATAGATATGCAATGAATGCTTCTAGTATCTTACACATGTATATTTGACATGAATGTGTACTGCTTGCTCTTCCTTTGCTGACATTCTTTTTACTTTT	(((((((((..((.(....((((.((((..((((((((..((((.((((...))))))))...)))...))))))))).))).)...).))..))).)))))).((((..((.(((....)))..((.(..(((.........((((((((((((.((((((((.....))).....))))).....(((((.......))))).))))))))))))...........)))..))).))...))))....	second	58	82		TCCATGCAGCCTATTTCAGCTTTGG	)))...)))...))))))))).)))	17733908_x1	7235843_x14
miRcandidate45	S1a	6AL	5793712	-1.3	2.7	0	1.7	143	CAAGCTGAGGAGCAGGGTGAAGACCTATCAACAGGGCTGGGCTCACTAGTCTTTCTCGCACCTGCACACATTAAAATTTAAACTGGATGAGATACTGTATATGACTACGTAAGCATGCTTTTGTGTTTTTTTATCGCCTGTGC	......((((((((((((((.((.........((((((((.....)))))))))))))).))))).............(((((..(((((((((((......(((.(((.(((....))).))))))........((((.(((	209	AGAGGCTGGGTATATGCTCATTATGTTTGTATTCTCTCGATG	).))))..)))))...))))))..)))))..)))))......	29	173	184	GTGCGTTAATGT	.(......)..)	second	185	208	18956984_x29	TGGCTGTGTGCATCTTAGTTATGC	+	..))...)..))))..))))))))	ATAGCTTTATCGGTGTGCTTTTTGTGTGTGTGCGTTAATGTTGGCTGTGTGCATCTTAGTTATGC	((((((.....((((..(.....((..(..(......)..)..))...)..))))..))))))))	1	250	IWGSC_CSS_6AL_scaff_5793712_4	-68.9	CAAGCTGAGGAGCAGGGTGAAGACCTATCAACAGGGCTGGGCTCACTAGTCTTTCTCGCACCTGCACACATTAAAATTTAAACTGGATGAGATACTGTATATGACTACGTAAGCATGCTTTTGTGTTTTTTTATCGCCTGTGCATAGCTTTATCGGTGTGCTTTTTGTGTGTGTGCGTTAATGTTGGCTGTGTGCATCTTAGTTATGCAGAGGCTGGGTATATGCTCATTATGTTTGTATTCTCTCGATG	......((((((((((((((.((.........((((((((.....)))))))))))))).))))).............(((((..(((((((((((......(((.(((.(((....))).))))))........((((.(((((((((.....((((..(.....((..(..(......)..)..))...)..))))..))))))))).))))..)))))...))))))..)))))..)))))......	first	144	172		ATAGCTTTATCGGTGTGCTTTTTGTGTGT	((((((.....((((..(.....((..(.	18956984_x29
miRcandidate49	S1a	5BL	2682942	-1.3	2.9	0	1.9	22	CTCGAAAAACACATGGATGCAC	...(((...((((((.(((((.	69	GATAAGCGTGAGAGTCACAATCATTTCCATGGTGGGGGTTGTGTGCATGTGGCGATGCTAGGTATAACAACAGTGGAATCTTGGAACCTTCTTATGCTGCTAGGAGTTTTTCTACGACGGAAAACTAAAAGTAGCAGCGTGGTTTTTTACTTTTTTCGTGCCCTTGCCTTTCGTCTACTTCA	.......(((.....)))....((..((.....))..))))))).))))))..((((..(((((.....((.(..(((....((((((.....(((((((((..((((((((......)))))))).....))))))))))))))).....)))..))).....)))))..))))...))).	27	43	52	CTGGTGGGAA	((....))))	first	23	42	7324720_x17	ATCGGAAACCAGTCGGGCTT	+	.((((...((.((.((((((	ATCGGAAACCAGTCGGGCTTCTGGTGGGAAGCCCACGGACCGAGCG	.((((...((.((.((((((((....)))))))))))).))))...	1	250	IWGSC_CSS_5BL_scaff_2682942_0	-76.9	CTCGAAAAACACATGGATGCACATCGGAAACCAGTCGGGCTTCTGGTGGGAAGCCCACGGACCGAGCGGATAAGCGTGAGAGTCACAATCATTTCCATGGTGGGGGTTGTGTGCATGTGGCGATGCTAGGTATAACAACAGTGGAATCTTGGAACCTTCTTATGCTGCTAGGAGTTTTTCTACGACGGAAAACTAAAAGTAGCAGCGTGGTTTTTTACTTTTTTCGTGCCCTTGCCTTTCGTCTACTTCA	...(((...((((((.(((((..((((...((.((.((((((((....)))))))))))).))))..........(((.....)))....((..((.....))..))))))).))))))..((((..(((((.....((.(..(((....((((((.....(((((((((..((((((((......)))))))).....))))))))))))))).....)))..))).....)))))..))))...))).	second	53	68		GCCCACGGACCGAGCG	)))))))).))))...	10776415_x1	7324720_x17	7324726_x8	13000783_x1
miRcandidate51	S1a	3B	10685063	-1.3	2.6	0	1.6	22	GTGTGTAATTTTGAGGCAATAT	.((((((...(..((((.((((	114	TATTTTGGGGTGTCAAGCTAGTCCTAAAACTATACAGGTTGTTCATCGAGAGCCCTAAGTTGCCCAGACTAGTGTTGACATGCTCATGTGGCGCTTGACGGTTGCCATGTCGACATGGCATATGCAAAATAACCCTT	......((.((((((((((((((....((((....(((..((((.....))))))).)))).....))))))).))))))).)).)))).)).))..)....(((((((....)))))))))))))...........	86	47	88	TGAGATCTGATAGCACAATTAAAAAATGCAGAAGAGTAAATG	(....(((..(.(((...........))))..)))....)))	first	23	46	15701494_x79	ATCTTGGACTGATTGTGGGTGATG	+	...(((((((((((((((...(((	ATCTTGGACTGATTGTGGGTGATGTGAGATCTGATAGCACAATTAAAAAATGCAGAAGAGTAAATGTATCATAGTCATAGGTCCAATAACT	...(((((((((((((((...((((....(((..(.(((...........))))..)))....)))).))))))))...))))))).....	1	250	IWGSC_CSS_3B_scaff_10685063_2	-65.3	GTGTGTAATTTTGAGGCAATATATCTTGGACTGATTGTGGGTGATGTGAGATCTGATAGCACAATTAAAAAATGCAGAAGAGTAAATGTATCATAGTCATAGGTCCAATAACTTATTTTGGGGTGTCAAGCTAGTCCTAAAACTATACAGGTTGTTCATCGAGAGCCCTAAGTTGCCCAGACTAGTGTTGACATGCTCATGTGGCGCTTGACGGTTGCCATGTCGACATGGCATATGCAAAATAACCCTT	.((((((...(..((((.((((...(((((((((((((((...((((....(((..(.(((...........))))..)))....)))).))))))))...)))))))...........((.((((((((((((((....((((....(((..((((.....))))))).)))).....))))))).))))))).)).)))).)).))..)....(((((((....)))))))))))))...........	second	89	113		TATCATAGTCATAGGTCCAATAACT	).))))))))...))))))).....	15701334_x6	15701494_x79	10782777_x1
miRcandidate52	S1a	2AS	5200447	-1.3	2.8	0	1.8	88	CAAAGACATGCAACCCTCAGGCGTGTTTTTGAAAACAAGAACACGCAGGAAGAGACAATAGTACAATGCCAATGGAGATGACACTATT	........(((..(((((..(((((((((((....))))))))))).((....((...((((((...((..(((((((.(((......	194	TCTTCTTCATCACCGCCGTAGCTATCGCCAGAGGGCAGCAGCCAAAGAGCGAGGATT	)).)))))))....)).)).)))))).)).)))))..))).................	124	113	170	TACCATCTACTATGAAGCAACGAAACAAGTGATGTGTCATGGTTGGGATGTGGTCCAT	(((((((((((((((.(((((.......))..))).)))))).)))...)))))..))	first	89	112	15721671_x121	ATGAGAACTAGCCGATCCTGAGCA	+	..(((((...(((..((((...((	ATGAGAACTAGCCGATCCTGAGCATACCATCTACTATGAAGCAACGAAACAAGTGATGTGTCATGGTTGGGATGTGGTCCATGAAGGGGGAGGTGTTTCTTTTCG	..(((((...(((..((((...(((((((((((((((((.(((((.......))..))).)))))).)))...)))))..)))..))))..)))..)))))...)	1	250	IWGSC_CSS_2AS_scaff_5200447_3	-70.5	CAAAGACATGCAACCCTCAGGCGTGTTTTTGAAAACAAGAACACGCAGGAAGAGACAATAGTACAATGCCAATGGAGATGACACTATTATGAGAACTAGCCGATCCTGAGCATACCATCTACTATGAAGCAACGAAACAAGTGATGTGTCATGGTTGGGATGTGGTCCATGAAGGGGGAGGTGTTTCTTTTCGTCTTCTTCATCACCGCCGTAGCTATCGCCAGAGGGCAGCAGCCAAAGAGCGAGGATT	........(((..(((((..(((((((((((....))))))))))).((....((...((((((...((..(((((((.(((........(((((...(((..((((...(((((((((((((((((.(((((.......))..))).)))))).)))...)))))..)))..))))..)))..)))))...))).)))))))....)).)).)))))).)).)))))..))).................	second	171	193		GAAGGGGGAGGTGTTTCTTTTCG	)..))))..)))..)))))...)	15368863_x1	12574724_x1	12023987_x1	15721671_x121
miRcandidate52	S1a	2AS	5200447	-1.3	2.7	0	1.7	22	TGCCAATGGAGATGACACTATT	.....(((((((.(((......	128	TCTTCTTCATCACCGCCGTAGCTATCGCCAGAGGGCAGCAGCCAAAGAGCGAGGATTCATGTGAACCCTCCAGTTTTGCCAGCAAAATTAAATTATTCTGTGTGAAAGGTACTCCAAGCTATG	)).)))))))......(((((((.((((((((.(((....))).......((((.(((....))).)))).(((((((....))))))).......)))).))))..((....)).)))))))	128	47	104	TACCATCTACTATGAAGCAACGAAACAAGTGATGTGTCATGGTTGGGATGTGGTCCAT	(((((((((((((((.(((((.......))..))).)))))).)))...)))))..))	first	23	46	15721671_x121	ATGAGAACTAGCCGATCCTGAGCA	+	..(((((...(((..((((...((	ATGAGAACTAGCCGATCCTGAGCATACCATCTACTATGAAGCAACGAAACAAGTGATGTGTCATGGTTGGGATGTGGTCCATGAAGGGGGAGGTGTTTCTTTTCG	..(((((...(((..((((...(((((((((((((((((.(((((.......))..))).)))))).)))...)))))..)))..))))..)))..)))))...)	1	250	IWGSC_CSS_2AS_scaff_5200447_0	-69.8	TGCCAATGGAGATGACACTATTATGAGAACTAGCCGATCCTGAGCATACCATCTACTATGAAGCAACGAAACAAGTGATGTGTCATGGTTGGGATGTGGTCCATGAAGGGGGAGGTGTTTCTTTTCGTCTTCTTCATCACCGCCGTAGCTATCGCCAGAGGGCAGCAGCCAAAGAGCGAGGATTCATGTGAACCCTCCAGTTTTGCCAGCAAAATTAAATTATTCTGTGTGAAAGGTACTCCAAGCTATG	.....(((((((.(((........(((((...(((..((((...(((((((((((((((((.(((((.......))..))).)))))).)))...)))))..)))..))))..)))..)))))...))).)))))))......(((((((.((((((((.(((....))).......((((.(((....))).)))).(((((((....))))))).......)))).))))..((....)).)))))))	second	105	127		GAAGGGGGAGGTGTTTCTTTTCG	)..))))..)))..)))))...)	12023987_x1	12574724_x1	15368863_x1	15721671_x121	17219889_x4
miRcandidate52	S1a	2AS	5200447	-1.3	2.7	0	1.7	22	TGCCAATGGAGATGACACTATT	.....(((((((.(((......	128	TCTTCTTCATCACCGCCGTAGCTATCGCCAGAGGGCAGCAGCCAAAGAGCGAGGATTCATGTGAACCCTCCAGTTTTGCCAGCAAAATTAAATTATTCTGTGTGAAAGGTACTCCAAGCTATG	)).)))))))......(((((((.((((((((.(((....))).......((((.(((....))).)))).(((((((....))))))).......)))).))))..((....)).)))))))	128	47	104	TACCATCTACTATGAAGCAACGAAACAAGTGATGTGTCATGGTTGGGATGTGGTCCAT	(((((((((((((((.(((((.......))..))).)))))).)))...)))))..))	first	23	46	15721671_x121	ATGAGAACTAGCCGATCCTGAGCA	+	..(((((...(((..((((...((	ATGAGAACTAGCCGATCCTGAGCATACCATCTACTATGAAGCAACGAAACAAGTGATGTGTCATGGTTGGGATGTGGTCCATGAAGGGGGAGGTGTTTCTTTTCG	..(((((...(((..((((...(((((((((((((((((.(((((.......))..))).)))))).)))...)))))..)))..))))..)))..)))))...)	1	250	IWGSC_CSS_2AS_scaff_5200447_0	-69.8	TGCCAATGGAGATGACACTATTATGAGAACTAGCCGATCCTGAGCATACCATCTACTATGAAGCAACGAAACAAGTGATGTGTCATGGTTGGGATGTGGTCCATGAAGGGGGAGGTGTTTCTTTTCGTCTTCTTCATCACCGCCGTAGCTATCGCCAGAGGGCAGCAGCCAAAGAGCGAGGATTCATGTGAACCCTCCAGTTTTGCCAGCAAAATTAAATTATTCTGTGTGAAAGGTACTCCAAGCTATG	.....(((((((.(((........(((((...(((..((((...(((((((((((((((((.(((((.......))..))).)))))).)))...)))))..)))..))))..)))..)))))...))).)))))))......(((((((.((((((((.(((....))).......((((.(((....))).)))).(((((((....))))))).......)))).))))..((....)).)))))))	second	105	127		GAAGGGGGAGGTGTTTCTTTTCG	)..))))..)))..)))))...)	12023987_x1	12574724_x1	15368863_x1	15721671_x121	17219889_x4
miRcandidate53	S1a	7BL	6556752	-1.3	2.8	0	1.8	22	CGCTATCTCAAAGGACATGTAC	.((.((((((..((((.(((.(	105	CATAGGCCCGACCTTGACGACACACCTGCTGAGTACTTTCCAGCGATGCACACATCCAAGTTAACTGCAATCGGTGCCTTCTAGCCAGTCCAGCGGTGACGCAGACATATACGATGAGATGCACTAGTACGGCTAGCAACCTGATG	)).((((((((..(((((.........((((.(......)))))((((....))))...)))))......)))).))))........)))).(((....)))............)))))))).((((.....))))..........	130	43	79	ATGCTGCTGCTTCGAGGCCACGACGCTGCAGGCCCAG	..(((((.((.(((......))).)).))).))...)	first	23	42	7385512_x75	ATGAGGACTTGGAATCGGCG	+	(.(((((..((((.(((((.	ATGAGGACTTGGAATCGGCGATGCTGCTGCTTCGAGGCCACGACGCTGCAGGCCCAGCTCCAGATCTACTTCCTCCATTTGA	(.(((((..((((.(((((...(((((.((.(((......))).)).))).))...)))...))))))..)))))....)))	1	250	IWGSC_CSS_7BL_scaff_6556752_0	-70.3	CGCTATCTCAAAGGACATGTACATGAGGACTTGGAATCGGCGATGCTGCTGCTTCGAGGCCACGACGCTGCAGGCCCAGCTCCAGATCTACTTCCTCCATTTGACATAGGCCCGACCTTGACGACACACCTGCTGAGTACTTTCCAGCGATGCACACATCCAAGTTAACTGCAATCGGTGCCTTCTAGCCAGTCCAGCGGTGACGCAGACATATACGATGAGATGCACTAGTACGGCTAGCAACCTGATG	.((.((((((..((((.(((.((.(((((..((((.(((((...(((((.((.(((......))).)).))).))...)))...))))))..)))))....))))).((((((((..(((((.........((((.(......)))))((((....))))...)))))......)))).))))........)))).(((....)))............)))))))).((((.....))))..........	second	80	104		CTCCAGATCTACTTCCTCCATTTGA	))...))))))..)))))....)))	7385503_x52	7385512_x75	7385517_x3
miRcandidate54	S1a	3AL	4321138	-1.3	2	0	1	169	CCTTTGTCCCTAAATAATACGAGTCTCTTTGGTTTCCTCCAATCTCTCAACACTTACTCTTGCATTCTGTTTTTTCGTATGACAGCTCCATGCCAGTAGTGGTCATAATTCTCCGCTGTTCATTGCTACCACTGCCTTATTTTGTCATATGGTTAAAAACGTAATAAAA	.........((((.......(((.....((((......))))...))).............((((...((((((((((((((((((.....))..((((((((..((((.(......)...))))..)))))))).......))))))))))..)))))).........	229	ATGCTATGCCTTAGTCCCTAAA	))))......))))........	17	195	204	GTAAAAACAA	((....))).	second	205	228	1583560_x16	ATGATGATCCGTCTGCCGTCACTC	+	))..)))).))))))..))))...	ATGATATGGATGTAGTCAGCAATCTGTAAAAACAAATGATGATCCGTCTGCCGTCACTC	.((((.((((((..((((...((.(((....))).))..)))).))))))..))))...	1	250	IWGSC_CSS_3AL_scaff_4321138_7	-46.1	CCTTTGTCCCTAAATAATACGAGTCTCTTTGGTTTCCTCCAATCTCTCAACACTTACTCTTGCATTCTGTTTTTTCGTATGACAGCTCCATGCCAGTAGTGGTCATAATTCTCCGCTGTTCATTGCTACCACTGCCTTATTTTGTCATATGGTTAAAAACGTAATAAAAATGATATGGATGTAGTCAGCAATCTGTAAAAACAAATGATGATCCGTCTGCCGTCACTCATGCTATGCCTTAGTCCCTAAA	.........((((.......(((.....((((......))))...))).............((((...((((((((((((((((((.....))..((((((((..((((.(......)...))))..)))))))).......))))))))))..))))))..........((((.((((((..((((...((.(((....))).))..)))).))))))..))))...))))......))))........	first	170	194		ATGATATGGATGTAGTCAGCAATCT	.((((.((((((..((((...((.(	1583560_x16	13000584_x1
miRcandidate54	S1a	3AL	4321138	-1.3	2.1	0	1.1	175	GCTATGCCTTTGTCCCTAAATAATACGAGTCTCTTTGGTTTCCTCCAATCTCTCAACACTTACTCTTGCATTCTGTTTTTTCGTATGACAGCTCCATGCCAGTAGTGGTCATAATTCTCCGCTGTTCATTGCTACCACTGCCTTATTTTGTCATATGGTTAAAAACGTAATAAAA	((((.((...................(((.....((((......))))...))).............((((...((((((((((((((((((.....))..((((((((..((((.(......)...))))..)))))))).......))))))))))..)))))).........	235	ATGCTATGCCTTAGTC	))))...))..)))).	17	201	210	GTAAAAACAA	((....))).	second	211	234	1583560_x16	ATGATGATCCGTCTGCCGTCACTC	+	))..)))).))))))..))))...	ATGATATGGATGTAGTCAGCAATCTGTAAAAACAAATGATGATCCGTCTGCCGTCACTC	.((((.((((((..((((...((.(((....))).))..)))).))))))..))))...	1	250	IWGSC_CSS_3AL_scaff_4321138_4	-48.1	GCTATGCCTTTGTCCCTAAATAATACGAGTCTCTTTGGTTTCCTCCAATCTCTCAACACTTACTCTTGCATTCTGTTTTTTCGTATGACAGCTCCATGCCAGTAGTGGTCATAATTCTCCGCTGTTCATTGCTACCACTGCCTTATTTTGTCATATGGTTAAAAACGTAATAAAAATGATATGGATGTAGTCAGCAATCTGTAAAAACAAATGATGATCCGTCTGCCGTCACTCATGCTATGCCTTAGTC	((((.((...................(((.....((((......))))...))).............((((...((((((((((((((((((.....))..((((((((..((((.(......)...))))..)))))))).......))))))))))..))))))..........((((.((((((..((((...((.(((....))).))..)))).))))))..))))...))))...))..)))).	first	176	200		ATGATATGGATGTAGTCAGCAATCT	.((((.((((((..((((...((.(	13000584_x1	1583560_x16
miRcandidate55	S1a	2DS	5353061	3.9	1.7	-4.4	1.5	145	AAATCATCATCACACATCATAAGAAGCATCGCAAAGCATAAACATATAAGTATCATCACCACCAAACATATAAGAATCTCAGAAACAACAATAAGATAAGAAACATCACAAACATATAAGTATCCTCACCACCAAGACCGCCACA	..............................((..(((....((.((((.((........................((((..............))))..((....))....)).)))).))..............(.((((..((	231	CTAGCGGCAGCGCTACCGCC	...)))))...)))...)).	3	171	206	GGACGTCGAGCACCGCGGAGGTCGTCACTGCCAAGA	(((((((..((...))...)).)))).)))......	second	207	230	2303892_x2	CCGCTGAAGCCCAGGTCGTCACTG	+	.)))).)))))..))))).)).))	ATGTGACCCAAAGGCTTAAGCGCCAGGACGTCGAGCACCGCGGAGGTCGTCACTGCCAAGACCGCTGAAGCCCAGGTCGTCACTG	.(((((((....(((((.((((.(((((((((..((...))...)).)))).))).......)))).)))))..))))).)).))	1	250	IWGSC_CSS_2DS_scaff_5353061_1	-40.04	AAATCATCATCACACATCATAAGAAGCATCGCAAAGCATAAACATATAAGTATCATCACCACCAAACATATAAGAATCTCAGAAACAACAATAAGATAAGAAACATCACAAACATATAAGTATCCTCACCACCAAGACCGCCACAATGTGACCCAAAGGCTTAAGCGCCAGGACGTCGAGCACCGCGGAGGTCGTCACTGCCAAGACCGCTGAAGCCCAGGTCGTCACTGCTAGCGGCAGCGCTACCGCC	..............................((..(((....((.((((.((........................((((..............))))..((....))....)).)))).))..............(.((((..((.(((((((....(((((.((((.(((((((((..((...))...)).)))).))).......)))).)))))..))))).)).))...)))))...)))...)).	first	146	170	1	ATGTGACCCAAAGGCTTAAGCGCCA	.(((((((....(((((.((((.((	5731082_x1	2303892_x2
miRcandidate56	S1a	5BL	10844655	-1.3	2.5	0	1.5	76	ATACTTTTAACCAACATGGGTGGCAACATGATCTTAGGACTGTCCTCCTCCGGTATAGGTGTTATACATACTCTAC	(((((((((........(((.(((...........((((......))))..(((.((((((((((((...((((((	157	AGAGGCTGGGTGTAATACTTAAACCTTTTAATAAGTAATAACGCGTCCCCTATCAAAATAAAAGTGTGCTCTCGCTCTCTCTTAGACATTGTAG	)))).....)))))))))))).)))...................))))))........)))))))))...........................	29	100	132	TTTTATTTTTGGTTTTTTCGAGAGGACCTTGTT	..........(((((((....))))))).....	second	133	156	18956984_x29	TGGCTGTGTGCATCTTAGTTATGT	+	.)))...)))))....)).)))))	ATGTTTCTTTGTATTCTGCCTCTTTTTATTTTTGGTTTTTTCGAGAGGACCTTGTTTGGCTGTGTGCATCTTAGTTATGT	(((...((.(((((...(((.............(((((((....)))))))......)))...)))))....)).)))))	1	250	IWGSC_CSS_5BL_scaff_10844655_0	-60.3	ATACTTTTAACCAACATGGGTGGCAACATGATCTTAGGACTGTCCTCCTCCGGTATAGGTGTTATACATACTCTACATGTTTCTTTGTATTCTGCCTCTTTTTATTTTTGGTTTTTTCGAGAGGACCTTGTTTGGCTGTGTGCATCTTAGTTATGTAGAGGCTGGGTGTAATACTTAAACCTTTTAATAAGTAATAACGCGTCCCCTATCAAAATAAAAGTGTGCTCTCGCTCTCTCTTAGACATTGTAG	(((((((((........(((.(((...........((((......))))..(((.((((((((((((...(((((((((...((.(((((...(((.............(((((((....)))))))......)))...)))))....)).))))))))).....)))))))))))).)))...................))))))........)))))))))...........................	first	77	99		ATGTTTCTTTGTATTCTGCCTCT	(((...((.(((((...(((...	18956984_x29
miRcandidate57	S1a	5AS	1500687	-1.3	2.3	0	1.3	20	GCATTGTTGGATCTGTGCTG	((......(((((.(((.((	136	ACTTGGTTCTTTTCCTTGGGTGATGGCAGTGACGATTTGCAAATATTCAAGCTCAACAGACCAAATCACAGGTTTTCTCTCAGGAGTTGATTTGTATGCCGATTATCCCGCTGAA	))..)))))........(((((((((((.........(((((((.....(((((...(((..((((.....))))..)))...))))).))))))))))).))))))).))....	26	49	111	AGATGATGATTCAATATTTTGCGGCACCCTTATCCCTCCCAAATTTGTTTCAGTCATGTCTTC	((((.((((((.((((.((((.((.............))))))..))))..)))))))))).)	first	21	48	12160000_x8	ATTGACATACTTCTGAATCTGACTCGGT	+	...((((.((....(((.(..(((.((.	ATTGACATACTTCTGAATCTGACTCGGTAGATGATGATTCAATATTTTGCGGCACCCTTATCCCTCCCAAATTTGTTTCAGTCATGTCTTCCAGTTGGTTCTGTTTTGTTTACAT	...((((.((....(((.(..(((.((.((((.((((((.((((.((((.((.............))))))..))))..)))))))))).)))))..)))).))..))))..)))	1	250	IWGSC_CSS_5AS_scaff_1500687_8	-53.82	GCATTGTTGGATCTGTGCTGATTGACATACTTCTGAATCTGACTCGGTAGATGATGATTCAATATTTTGCGGCACCCTTATCCCTCCCAAATTTGTTTCAGTCATGTCTTCCAGTTGGTTCTGTTTTGTTTACATACTTGGTTCTTTTCCTTGGGTGATGGCAGTGACGATTTGCAAATATTCAAGCTCAACAGACCAAATCACAGGTTTTCTCTCAGGAGTTGATTTGTATGCCGATTATCCCGCTGAA	((......(((((.(((.((...((((.((....(((.(..(((.((.((((.((((((.((((.((((.((.............))))))..))))..)))))))))).)))))..)))).))..))))..)))))..)))))........(((((((((((.........(((((((.....(((((...(((..((((.....))))..)))...))))).))))))))))).))))))).))....	second	112	135		CAGTTGGTTCTGTTTTGTTTACAT	))))..)))).))..))))..)))	17725991_x1	12160000_x8	13208279_x1	18716457_x8	11284424_x2	2031534_x5	15266095_x1
miRcandidate60	S1a	5DS	2770199	-1.3	3.1	0	2.1	164	AAGGCAGCAGGTGCGCAAATTACCAAATCCTGACACGGGGAGGTTGTGATTATAAATAACAATACCGGGCGCATTCGTGTCTAGTAATTGGAATGAGTATAATCTAAACCCCTTAACGAGGATCCATTGGAGGGCAAGTCTGGTGCCAGCAGCCGTGGTAATTC	..((((.(((((..((...((.(((((((((.....((((.((((..(((((((.((..((((((..(((((....)))))..)).))))..))...)))))))..))))))))....)))))...)))))).))..))))).))))....((((((.....((	225	CCGGGTGGGCCTGTCCGCCTCACGGC	..(((((((....)))))))))))))	789	191	196	GTTGCA	.....)	second	197	224	4525981_x514	GTTAAAAAGCTCGTAGTTGGACCTTGGG	+	.))))).)...))).))))))..)))))	CAACTCCAATAGCGTATATTTAAGTTGTTGCAGTTAAAAAGCTCGTAGTTGGACCTTGGG	(((.((((((.(((..(.(((((.(......).))))).)...))).))))))..)))))	1	250	IWGSC_CSS_5DS_scaff_2770199_11	-82.7	AAGGCAGCAGGTGCGCAAATTACCAAATCCTGACACGGGGAGGTTGTGATTATAAATAACAATACCGGGCGCATTCGTGTCTAGTAATTGGAATGAGTATAATCTAAACCCCTTAACGAGGATCCATTGGAGGGCAAGTCTGGTGCCAGCAGCCGTGGTAATTCCAACTCCAATAGCGTATATTTAAGTTGTTGCAGTTAAAAAGCTCGTAGTTGGACCTTGGGCCGGGTGGGCCTGTCCGCCTCACGGC	..((((.(((((..((...((.(((((((((.....((((.((((..(((((((.((..((((((..(((((....)))))..)).))))..))...)))))))..))))))))....)))))...)))))).))..))))).))))....((((((.....(((((.((((((.(((..(.(((((.(......).))))).)...))).))))))..)))))..(((((((....)))))))))))))	first	165	190		CAACTCCAATAGCGTATATTTAAGTT	(((.((((((.(((..(.(((((.(.	16263585_x5	7796995_x3	4799581_x2	4931463_x3	19129877_x1	18817417_x45	4525981_x514	341555_x98	4569151_x116	7813818_x1
miRcandidate61	S1a	5BL	10908020	-1.3	2.3	0	1.3	146	GTTGTTAAATATTTCATCGTATTTTGATACATTGCTCGTTTGTTAAGAAAAATCAGAATTTCGAAGAAATTTTGAAAATTTTCAAAAAACTGTCCAGATTCTTCATTGGTATTAGTTCTTATACCTGCACCCTTCATATTTAGCAC	(.((((((..........((((....))))..........((((((((((((...(((....((((((.(((((((....)))))))..((....)).))))))...(((((........))))).......)))...........	226	TTTTTTTTTCTTGATATTAACATCG	....)))))))))))))))))).).	13	175	200	CCTCTCGTACGCAACATAGAGGTCCC	(((((.((.....))..))))).)).	second	201	225	8810376_x5	GAGATCGAATCCTTGCAGGCTTGTT	+	..)))))...))).)))))))))..	CAAGCCTTGTTAGGTCTACTGGTTAGGTCCTCTCGTACGCAACATAGAGGTCCCGAGATCGAATCCTTGCAGGCTTGTT	(((((((.((.(((.....(((((.((.(((((.((.....))..))))).))...)))))...))).)))))))))..	1	250	IWGSC_CSS_5BL_scaff_10908020_1	-54.5	GTTGTTAAATATTTCATCGTATTTTGATACATTGCTCGTTTGTTAAGAAAAATCAGAATTTCGAAGAAATTTTGAAAATTTTCAAAAAACTGTCCAGATTCTTCATTGGTATTAGTTCTTATACCTGCACCCTTCATATTTAGCACCAAGCCTTGTTAGGTCTACTGGTTAGGTCCTCTCGTACGCAACATAGAGGTCCCGAGATCGAATCCTTGCAGGCTTGTTTTTTTTTTTCTTGATATTAACATCG	(.((((((..........((((....))))..........((((((((((((...(((....((((((.(((((((....)))))))..((....)).))))))...(((((........))))).......)))...........(((((((.((.(((.....(((((.((.(((((.((.....))..))))).))...)))))...))).)))))))))......)))))))))))))))))).).	first	147	174		CAAGCCTTGTTAGGTCTACTGGTTAGGT	(((((((.((.(((.....(((((.((.	8810376_x5	8810378_x1	8810380_x3	8810381_x2	11984234_x1	16482908_x1
miRcandidate62	S1a	3DL	6931475	-1.3	2.5	0	1.5	22	TCCTTTCCGGCATTGTACGGTT	..((((.((((.......((((	84	CCTTGTTTTTAACTGAAGTGTATGCAAAGTTTTATGTCACACCCTCCTCGCCGCACAAAGACCAAGATGGTTTCAGCAATTTCATGTGTAGTATTAGGTCTTAGAAGTTATGGGCTTAACCCATGTGCAATTTTTGAAATCTCAAATTGGGCCATGAATCTCTAATA	))...............((((..(((........))).)))).......))))...)))).((((...((((((((.((((.((((((.....((((((((..........))))))))..)))))).)))).)))))))).....)))).................	15	46	57	TCGTACGGGATT	((......))).	first	23	45	16055892_x13	CAGACATGTCGGCTATGGCTCCG	+	(((..(((...((.(((((((.(	CAGACATGTCGGCTATGGCTCCGTCGTACGGGATTGAGTCGTTTTGCATTTCATTCCTGAA	(((..(((...((.(((((((.(((......))).)))))))...))....)))..)))))	1	250	IWGSC_CSS_3DL_scaff_6931475_10	-61	TCCTTTCCGGCATTGTACGGTTCAGACATGTCGGCTATGGCTCCGTCGTACGGGATTGAGTCGTTTTGCATTTCATTCCTGAACCTTGTTTTTAACTGAAGTGTATGCAAAGTTTTATGTCACACCCTCCTCGCCGCACAAAGACCAAGATGGTTTCAGCAATTTCATGTGTAGTATTAGGTCTTAGAAGTTATGGGCTTAACCCATGTGCAATTTTTGAAATCTCAAATTGGGCCATGAATCTCTAATA	..((((.((((.......(((((((..(((...((.(((((((.(((......))).)))))))...))....)))..)))))))...............((((..(((........))).)))).......))))...)))).((((...((((((((.((((.((((((.....((((((((..........))))))))..)))))).)))).)))))))).....)))).................	second	58	83		GAGTCGTTTTGCATTTCATTCCTGAA	)))))))...))....)))..)))))	16055890_x2	16055892_x13
miRcandidate63	S1a	2BS	5197420	-1.3	2.6	0	1.6	4	GAGA	..((	56	GACGATTAACTTTTTTCTTCTTGCTCTGTCTTTTTGCTGGGCTGGGCCTCCGGTCCTATTTTTTGAGACCTCATGGCCCTTATATCCTCTTCTTGTTTTTCAAATTTTGCGCCCAAATGATATACTTACTGTTAAAAGTCAGAGACCAAAACATCACCCGCGTCCCTTTGATATGCTGGGGACAAAAAAAATACG	.......................(((((.(((((.(((((((.(((((...(((((........).))))....))))).............(((.....))).......)))))...............)).))))).))))).................((((((..........))))))............	22	27	29	ACG	..)	first	5	26	1961993_x7	CAGACTTGAAATCTGTTGGGCT	+	(((..(((((.((((((((((.	CAGACTTGAAATCTGTTGGGCTACGCCCGCGCAGGTTCGATCCCTGCTGTC	(((..(((((.((((((((((...))))).))))))))))......)))))	1	250	IWGSC_CSS_2BS_scaff_5197420_0	-65.66	GAGACAGACTTGAAATCTGTTGGGCTACGCCCGCGCAGGTTCGATCCCTGCTGTCGACGATTAACTTTTTTCTTCTTGCTCTGTCTTTTTGCTGGGCTGGGCCTCCGGTCCTATTTTTTGAGACCTCATGGCCCTTATATCCTCTTCTTGTTTTTCAAATTTTGCGCCCAAATGATATACTTACTGTTAAAAGTCAGAGACCAAAACATCACCCGCGTCCCTTTGATATGCTGGGGACAAAAAAAATACG	..(((((..(((((.((((((((((...))))).))))))))))......))))).......................(((((.(((((.(((((((.(((((...(((((........).))))....))))).............(((.....))).......)))))...............)).))))).))))).................((((((..........))))))............	second	30	55		CCCGCGCAGGTTCGATCCCTGCTGTC	)))).))))))))))......)))))	10731889_x1	1537712_x2	5287736_x1	13586671_x1	12678074_x1	18522174_x2	18522182_x2	11973998_x2	5078754_x3	1961993_x7
miRcandidate65	S1a	4AL	7173954	-1.3	3.6	0	2.6	171	CATTGATGATGACATCGGCGTAGATGCCGGCGCCGTCGATGCGGTGGAAGGCTAAGTGGTGCGGAATCATGTTGTGATTACAAAGTACATATTTGGCTGTTTGGATCACAGCCAAATATGTACTTTGTACTCACAACATGAATAATACAAAATACAACAAGCACATATCCA	((((((((.((...((((((....)))))))).))))))))((((((...(((.(((.((((....(((((((((((.((((((((((((((((((((((.......)))))))))))))))))))))).)))))))))))...((.....)).......)))).......	229	CTAGGCAGCCATCGGCAACTAG	)).)))..))))))........	28	195	204	GGCTAGGTAG	.........)	second	205	228	11200257_x19	AATCGGCAAGACTTGGAAGGTTTG	+	)).)))))..)).))))))....)	CAGCTTTCGCGTGTGCCGTTTCGGGCTAGGTAGAATCGGCAAGACTTGGAAGGTTTG	...((((((.((.(((((.(((..........))).)))))..)).))))))....)	1	250	IWGSC_CSS_4AL_scaff_7173954_1	-100.9	CATTGATGATGACATCGGCGTAGATGCCGGCGCCGTCGATGCGGTGGAAGGCTAAGTGGTGCGGAATCATGTTGTGATTACAAAGTACATATTTGGCTGTTTGGATCACAGCCAAATATGTACTTTGTACTCACAACATGAATAATACAAAATACAACAAGCACATATCCACAGCTTTCGCGTGTGCCGTTTCGGGCTAGGTAGAATCGGCAAGACTTGGAAGGTTTGCTAGGCAGCCATCGGCAACTAG	((((((((.((...((((((....)))))))).))))))))((((((...(((.(((.((((....(((((((((((.((((((((((((((((((((((.......)))))))))))))))))))))).)))))))))))...((.....)).......))))..........((((((.((.(((((.(((..........))).)))))..)).))))))....))).)))..))))))........	first	172	194		CAGCTTTCGCGTGTGCCGTTTCG	...((((((.((.(((((.(((.	11200256_x8	11200257_x19	2416607_x1
miRcandidate66	S1a	3B	10756600	-1.3	3.2	-0.8	1.3	24	TAGCCTCACCATCGTTGGCGACAC	..((..(.(((((.(..((.((..	86	GCTGAAGAGATGGCGTTGCAGAGCGCCGAAGTGCACCCTACCACGTTGTACGTGGAGGACACACTGGGGTGGAAGAATTGACTTGAGCATCCGTTGATTCAAGGATCACATCCAACCCAAGACAAGGGCAATGCGGTACCAACAACCACATTGTGAGCTTTTGCC	))..)...))))).)..)).((((.((..((((...(((.(((((.....))))))))...)))).(((((((........((((((((.....)).)))))).......))).)))).......))((((((.(((.......))).))))))..)))).....	10	49	58	CTGAGATGGT	((.....)))	first	25	48	7732559_x9	CAGTGTCTGGTTGTATGATCACCG	+	..(((((((((.((...(((((.(	CAGTGTCTGGTTGTATGATCACCGCTGAGATGGTGTGATGTAGCTTTTGCCAGACACAGTG	..(((((((((.((...(((((.(((.....))))))))...))....))))))))).)).	1	250	IWGSC_CSS_3B_scaff_10756600_8	-85.26	TAGCCTCACCATCGTTGGCGACACCAGTGTCTGGTTGTATGATCACCGCTGAGATGGTGTGATGTAGCTTTTGCCAGACACAGTGGCTGAAGAGATGGCGTTGCAGAGCGCCGAAGTGCACCCTACCACGTTGTACGTGGAGGACACACTGGGGTGGAAGAATTGACTTGAGCATCCGTTGATTCAAGGATCACATCCAACCCAAGACAAGGGCAATGCGGTACCAACAACCACATTGTGAGCTTTTGCC	..((..(.(((((.(..((.((....(((((((((.((...(((((.(((.....))))))))...))....))))))))).)).))..)...))))).)..)).((((.((..((((...(((.(((((.....))))))))...)))).(((((((........((((((((.....)).)))))).......))).)))).......))((((((.(((.......))).))))))..)))).....	second	59	85		GTGATGTAGCTTTTGCCAGACACAGTG	)))))...))....))))))))).)).	6878154_x1	7732559_x9
miRcandidate71	S1a	5AL	2756164	3.9	0.2	-1.8	2.5	23	TTTCGTTCAATTGCGTCGGTTGG	..........(((((((((((((	92	AAACCGACTGCAGATCTCTA	.))))))).)))).......	8	44	67	GCGTCTGATCCATTTGATGATAAA	.((((..........))))....)	second	68	91	1497169_x4	ATCCTCCTACTCATTCTGAATGTC	+	))..))...))))))....)))))	CATGATGAGGATGACTATTGGCGTCTGATCCATTTGATGATAAAATCCTCCTACTCATTCTGAATGTC	(((((((((...((..(((..((((..........))))....)))..))...))))))....)))))	1	111	IWGSC_CSS_5AL_scaff_2756164_0	-29.1	TTTCGTTCAATTGCGTCGGTTGGCATGATGAGGATGACTATTGGCGTCTGATCCATTTGATGATAAAATCCTCCTACTCATTCTGAATGTCAAACCGACTGCAGATCTCTA	..........((((((((((((((((((((((...((..(((..((((..........))))....)))..))...))))))....))))).))))))).)))).......	first	24	43	1	CATGATGAGGATGACTATTG	(((((((((...((..(((.	7393446_x1	436236_x1	436240_x2	1497169_x4
miRcandidate72	S1a	1BL	3861684	-1.3	2.8	0	1.8	50	AGAGTTGAGTCAGGTCTGATTCATCGGGAATGAATTGGAATGGTGATGAA	...(.(((((((....))))))).).........((((((..(((((..(	120	TCGCGACCGGTTTTCCGGGTATTAATTTCCAGAAAATGGCTGTCGTACTCATCAGCCCCAGGATTACTGTTAGCTGAGTACAAAATATGCAGTACAAGATCATTTTGGCCTGTGAGTACAACAAATGGTTT	))))..((((....))))........))))))........(((.((((((.(((((..(((.....)))...)))))...........((((..(((((...)))))..)))))))))).)))........	14	74	92	AGTGTGTGAACACGATTTG	((((((....))).)))))	first	51	73	2088586_x10	CATGTCCTACTGTGTGTGAGCTA	+	((((.((((((((......((((	CATGTCCTACTGTGTGTGAGCTAAGTGTGTGAACACGATTTGGTAAAGGTAGCGGTCAGAGGCCATGTG	((((.((((((((......((((((((((....))).))))))).......)))))...))).))))))	1	250	IWGSC_CSS_1BL_scaff_3861684_1	-73.02	AGAGTTGAGTCAGGTCTGATTCATCGGGAATGAATTGGAATGGTGATGAACATGTCCTACTGTGTGTGAGCTAAGTGTGTGAACACGATTTGGTAAAGGTAGCGGTCAGAGGCCATGTGTCGCGACCGGTTTTCCGGGTATTAATTTCCAGAAAATGGCTGTCGTACTCATCAGCCCCAGGATTACTGTTAGCTGAGTACAAAATATGCAGTACAAGATCATTTTGGCCTGTGAGTACAACAAATGGTTT	...(.(((((((....))))))).).........((((((..(((((..(((((.((((((((......((((((((((....))).))))))).......)))))...))).))))))))))..((((....))))........))))))........(((.((((((.(((((..(((.....)))...)))))...........((((..(((((...)))))..)))))))))).)))........	second	93	119		GTAAAGGTAGCGGTCAGAGGCCATGTG	)).......)))))...))).))))))	5881507_x1	599415_x2	2088586_x10	9922580_x1
miRcandidate73	S1a	5BS	2274802	-1.3	2.7	0	1.7	118	ACAACAAACTTGATAATCACCGTTGTGGTTTTGCGTAGTTAAGAACGGTTCTTGCTAGTTGCCTGTAGCAGCCACTGAAAACATGCAACAACAAAGTAGAGGAACTTTTTTTGCAGGG	(((((.((((((..((((((....))))))...)).))))......(((((((((..(((((.(((.((((..(((((..((((((((((((...((((((((...))))))))...(	175	ATATACGTTGTTGTATGTGAAAATCAAGTTTTGCAATATTGACAACCGGCAGGAGCCTTAGGGTTGTCTCTTAATT	......)))))))))))).....)).))).)))).)))..).))))..))))))))).....))))).........	19	142	153	AGACGTGATGTG	..........))	first	119	141	12415156_x16	CATGTTGTGATGTGATATGGTCA	+	(((.((((....((((...((((	CATGTTGTGATGTGATATGGTCAAGACGTGATGTGATATGGTCAAGACGGGATGTG	(((.((((....((((...((((..........))))...))))..)))).)))).	1	250	IWGSC_CSS_5BS_scaff_2274802_1	-69.1	ACAACAAACTTGATAATCACCGTTGTGGTTTTGCGTAGTTAAGAACGGTTCTTGCTAGTTGCCTGTAGCAGCCACTGAAAACATGCAACAACAAAGTAGAGGAACTTTTTTTGCAGGGCATGTTGTGATGTGATATGGTCAAGACGTGATGTGATATGGTCAAGACGGGATGTGATATACGTTGTTGTATGTGAAAATCAAGTTTTGCAATATTGACAACCGGCAGGAGCCTTAGGGTTGTCTCTTAATT	(((((.((((((..((((((....))))))...)).))))......(((((((((..(((((.(((.((((..(((((..((((((((((((...((((((((...))))))))...((((.((((....((((...((((..........))))...))))..)))).)))).......)))))))))))).....)).))).)))).)))..).))))..))))))))).....))))).........	second	154	174		ATATGGTCAAGACGGGATGTG	))...))))..)))).)))).	12415156_x16	7468557_x1	5772128_x1	17234612_x1
miRcandidate74	S1a	4AL	7158906	-1.3	3.1	-0.3	1.7	177	ACTTCAGAGTTTCGATTTTTGGTTTGTGATTATTTTTCGTCCCAGGGCGAGAAGGCCGAATTTCAGCCATTTTTTAAAAAAATTGGCTGAAAATTGACCAAAATTTGCCAAATTTGACCAACATCTATTTTCTCGGTCGAAAGGTACTTTCCACCCCAGGCCGAGATGTCCGAAATC	.(((((.....((((..((((((..((......((((((((....))))))))((.(((.(((((((((.((((....)))).))))))))).))).))...))..)))))).))))(((((.((((((.((((((((....(((.......)))...)))))))).....(((..(	225	TCTAATGGGGTTGGATGAAGAACTGC	)).))))))))))).)))))......	11	196	205	AGCAAAACAC	..........	second	206	224	7077037_x8	AGGACTGAAGAGATGTGGT	+	..))))))))))).)))))	CATTTTCTTCAGTCGAAAAGCAAAACACAGGACTGAAGAGATGTGGT	((((((((((((((................))))))))))).)))))	1	250	IWGSC_CSS_4AL_scaff_7158906_1	-83.19	ACTTCAGAGTTTCGATTTTTGGTTTGTGATTATTTTTCGTCCCAGGGCGAGAAGGCCGAATTTCAGCCATTTTTTAAAAAAATTGGCTGAAAATTGACCAAAATTTGCCAAATTTGACCAACATCTATTTTCTCGGTCGAAAGGTACTTTCCACCCCAGGCCGAGATGTCCGAAATCCATTTTCTTCAGTCGAAAAGCAAAACACAGGACTGAAGAGATGTGGTTCTAATGGGGTTGGATGAAGAACTGC	.(((((.....((((..((((((..((......((((((((....))))))))((.(((.(((((((((.((((....)))).))))))))).))).))...))..)))))).))))(((((.((((((.((((((((....(((.......)))...)))))))).....(((..(((((((((((((((................))))))))))).))))))).))))))))))).)))))......	first	178	195		CATTTTCTTCAGTCGAAA	((((((((((((((....	7077037_x8	7077043_x3
miRcandidate79	S1a	3DL	6814477	-1.3	3.1	-0.8	1.2	24	GATGGATCATAAAAAAACACATTG	((((..(((((((.((((((((((	140	ATTTTTTTGGTGTTTATACATATTTCCTTTGCTTTCTTGATTTATACCATTTTAGACCAACTGATTTAGGTGGATGCGAGAACTAGAGTTATGTATTTGTAGAAACATTAT	)).......)))))).((((((....(((((..((((((.....(((((..((((.....))))..).))))....)))))).))))).))))))))))).))..))))..	10	43	117	TAGAGCCGAGGCTCGTAGGACATGATTGGTTTGCTTCCTGGGCAAACCTTACATGGCCTTAACCTTGTGGTCTTG	.(((.((((((.....(((.((((...((((((((.....))))))))...)))).)))...))))).).)))).	first	25	42	12507726_x9	CCCGTCTAGCTCAGCTGG	+	(((((((.((((((((.(	CCCGTCTAGCTCAGCTGGTAGAGCCGAGGCTCGTAGGACATGATTGGTTTGCTTCCTGGGCAAACCTTACATGGCCTTAACCTTGTGGTCTTGGGTTCGAGCCCCAAGGCGGGCA	(((((((.((((((((.(.(((.((((((.....(((.((((...((((((((.....))))))))...)))).)))...))))).).)))).)))).))))....)))))))))	1	250	IWGSC_CSS_3DL_scaff_6814477_0	-81.51	GATGGATCATAAAAAAACACATTGCCCGTCTAGCTCAGCTGGTAGAGCCGAGGCTCGTAGGACATGATTGGTTTGCTTCCTGGGCAAACCTTACATGGCCTTAACCTTGTGGTCTTGGGTTCGAGCCCCAAGGCGGGCAATTTTTTTGGTGTTTATACATATTTCCTTTGCTTTCTTGATTTATACCATTTTAGACCAACTGATTTAGGTGGATGCGAGAACTAGAGTTATGTATTTGTAGAAACATTAT	((((..(((((((.(((((((((((((((((.((((((((.(.(((.((((((.....(((.((((...((((((((.....))))))))...)))).)))...))))).).)))).)))).))))....))))))))))).......)))))).((((((....(((((..((((((.....(((((..((((.....))))..).))))....)))))).))))).))))))))))).))..))))..	second	118	139		GGTTCGAGCCCCAAGGCGGGCA	)))).))))....)))))))))	10830908_x1	12507726_x9
miRcandidate86	S1a	1BS	3452369	-1.3	3.3	0	2.3	155	ATGTTTGTTTTCAGTGGTACGAGTCCATCAGCCCCACCAATCGTTTGGCACGGCCCTCCTGTCACACTCCATCGCCCCTGAAGCTTTGGTGGCGTCCATTCTCTAGTGCGAGCTTGAGGCAAACCTTGTGCCGTGACTCTCTGTTGTAGGGGCTG	..((((((((((..((((((((((....(((((((..((((.(...((((((((((((..(((.((((....((((((.........)).))))..........)))).)).)..))))..........)))))).))..).))))..)))))))	227	CTACGTTGCGCCAGAAAGCAAGCC	)).)))...)))))))))))))).	42	175	204	GGCTATGCTCACAACAGTGCGCCTCTCCGG	((....((.(((....))).))....))))	second	205	226	14260654_x28	TGAATCGGATGCTCGCTGCCTG	+	))....)))))).)))))...)	CCTAGCGCGCGTCCCTGCTGGCTATGCTCACAACAGTGCGCCTCTCCGGTGAATCGGATGCTCGCTGCCTG	..(((((.((((((.((((((....((.(((....))).))....))))))....)))))).)))))...)	1	250	IWGSC_CSS_1BS_scaff_3452369_5	-89.84	ATGTTTGTTTTCAGTGGTACGAGTCCATCAGCCCCACCAATCGTTTGGCACGGCCCTCCTGTCACACTCCATCGCCCCTGAAGCTTTGGTGGCGTCCATTCTCTAGTGCGAGCTTGAGGCAAACCTTGTGCCGTGACTCTCTGTTGTAGGGGCTGCCTAGCGCGCGTCCCTGCTGGCTATGCTCACAACAGTGCGCCTCTCCGGTGAATCGGATGCTCGCTGCCTGCTACGTTGCGCCAGAAAGCAAGCC	..((((((((((..((((((((((....(((((((..((((.(...((((((((((((..(((.((((....((((((.........)).))))..........)))).)).)..))))..........)))))).))..).))))..)))))))..(((((.((((((.((((((....((.(((....))).))....))))))....)))))).)))))...))).)))...)))))))))))))).	first	156	174		CCTAGCGCGCGTCCCTGCT	..(((((.((((((.((((	695846_x3	695849_x1	14260651_x2	14260654_x28	14260655_x1	14260656_x7
miRcandidate87	S1a	7BS	3068284	-1.3	3.2	0	2.2	22	AAAGCAAAGATTGCGAAGAGCG	...((((((((....(((((((	82	TTCTTAACGTCTTTGCAGTTTATTGCGTATCTTCAATGATTGACATCGGTTTGGTACTTCGTATGTGAAGCTTTTTTGACATCTGTTTTATGAATTTTTGTGTTTTTGTGGTCTAGGTTTGGTCCATGGAGAATGAGTCAAGATAAGGCCGAAAGATTTTTCCTCGCAA	)))))...))))))))......(((((.(((......))).....(((((((....(((((....)))))...(((((((.((........)).........((((..(((.(((....))).)))..))))....)))))))..)))))))............)))))	37	43	61	CGTAAAATCACTTTATGGA	((((((.....))))))))	first	23	42	12632536_x15	CGAAGGATTTGCAGATACTC	+	(((((((((.(((((.((((	CGAAGGATTTGCAGATACTCCGTAAAATCACTTTATGGAGTCTCTGCCAATTCTTCGTG	(((((((((.(((((.((((((((((.....)))))))))).))))).)))))))))))	1	250	IWGSC_CSS_7BS_scaff_3068284_0	-86	AAAGCAAAGATTGCGAAGAGCGCGAAGGATTTGCAGATACTCCGTAAAATCACTTTATGGAGTCTCTGCCAATTCTTCGTGTTCTTAACGTCTTTGCAGTTTATTGCGTATCTTCAATGATTGACATCGGTTTGGTACTTCGTATGTGAAGCTTTTTTGACATCTGTTTTATGAATTTTTGTGTTTTTGTGGTCTAGGTTTGGTCCATGGAGAATGAGTCAAGATAAGGCCGAAAGATTTTTCCTCGCAA	...((((((((....((((((((((((((((.(((((.((((((((((.....)))))))))).))))).))))))))))))))))...))))))))......(((((.(((......))).....(((((((....(((((....)))))...(((((((.((........)).........((((..(((.(((....))).)))..))))....)))))))..)))))))............)))))	second	62	81		GTCTCTGCCAATTCTTCGTG	)).))))).)))))))))))	12632536_x15	12632537_x10	8638587_x3	8638588_x9
miRcandidate88.3	S1a	6DS	2096856	3.9	2.6	30985.8	30992.6	8	TTTGCAGA	(((((.((	101	CCTCCCCCACAACTCTCCTTCACCAACTAAGGTTCCAAAATGGTAGCCAAATTCTGCACCTCTAAGTCATGGTCAAAAGGAATGGCAAAGTCCCTTGTAAGACATACGCAAGCACCCGATAAGGCCAGCGGAAACAACACTCAAAACTAT	...............(((((.((((.....((((((.....)).)))).......((........))..))))...)))))...)))))...((((((........(....)......)))))).....(....)...............	60789	30	80	CATTGTAAGTGGCAGAGTGGCCTTGCTGCCACGATCCACTGAGATCCAGCC	((((...(((((.(..(((((......)))))..))))))..)))...)))	second	81	100	7850352_x52399	CCATGTCGCACGGATTCGTC	+	))..)))))...)).)))))	CGACTTAAATACGCGACGGGGCATTGTAAGTGGCAGAGTGGCCTTGCTGCCACGATCCACTGAGATCCAGCCCCATGTCGCACGGATTCGTC	(((.((......(((((((((((((...(((((.(..(((((......)))))..))))))..)))...)))))..)))))...)).)))))	1	250	IWGSC_CSS_6DS_scaff_2096856_70	-64.54	TTTGCAGACGACTTAAATACGCGACGGGGCATTGTAAGTGGCAGAGTGGCCTTGCTGCCACGATCCACTGAGATCCAGCCCCATGTCGCACGGATTCGTCCCTCCCCCACAACTCTCCTTCACCAACTAAGGTTCCAAAATGGTAGCCAAATTCTGCACCTCTAAGTCATGGTCAAAAGGAATGGCAAAGTCCCTTGTAAGACATACGCAAGCACCCGATAAGGCCAGCGGAAACAACACTCAAAACTAT	(((((.(((((.((......(((((((((((((...(((((.(..(((((......)))))..))))))..)))...)))))..)))))...)).)))))...............(((((.((((.....((((((.....)).)))).......((........))..))))...)))))...)))))...((((((........(....)......)))))).....(....)...............	first	9	29	1	CGACTTAAATACGCGACGGGG	(((.((......(((((((((	10611129_x13	9753093_x1	2083507_x1	7436115_x1	5240389_x2	7658531_x1	10617596_x1	6524638_x1	1595554_x1	5497198_x1
miRcandidate9	S1a	7BL	6749585	-1.3	2.5	0	1.5	24	CAAGACTTGTGAGTGTTGGGCTTC	.(((((..((..((((..(((...	109	TATCTATCTATCTATCTATCTATCTATCTATCTATCCATATCAGGGGAGATGATGGTCAAACATGTCTGATATGAACTTGTCTTAGATTATTCGAGGAGCTGTGGGTATCAAAAACCCGATCTCCTCTCTTTTGGGACCTTT	.......................(((((.((((..((......))..)))))))))........)))..))))..))..))))).........((((((...(((((.......)))))..))))))...............	17	50	87	TTTGCTACGCTACAAATACTCTTATATTTGTGAATGGA	(.........((((((((......))))))))...)))	first	25	49	6409002_x8	AAGATGACACGCATACTGAGCCCTC	+	.(((((....(.(((((...(((((	AAGATGACACGCATACTGAGCCCTCTTTGCTACGCTACAAATACTCTTATATTTGTGAATGGAGGGAGTATCTATCTATCTATC	.(((((....(.(((((...((((((.........((((((((......))))))))...))))))))))))....)))))...	1	250	IWGSC_CSS_7BL_scaff_6749585_0	-61.8	CAAGACTTGTGAGTGTTGGGCTTCAAGATGACACGCATACTGAGCCCTCTTTGCTACGCTACAAATACTCTTATATTTGTGAATGGAGGGAGTATCTATCTATCTATCTATCTATCTATCTATCTATCTATCTATCTATCTATCCATATCAGGGGAGATGATGGTCAAACATGTCTGATATGAACTTGTCTTAGATTATTCGAGGAGCTGTGGGTATCAAAAACCCGATCTCCTCTCTTTTGGGACCTTT	.(((((..((..((((..(((....(((((....(.(((((...((((((.........((((((((......))))))))...))))))))))))....)))))..........................(((((.((((..((......))..)))))))))........)))..))))..))..))))).........((((((...(((((.......)))))..))))))...............	second	88	108		GGGAGTATCTATCTATCTATC	)))))))))....)))))...	6409002_x8	1045827_x1	3559277_x7	17241599_x1
miRcandidate91	S1a	4DL	14462886	-1.3	2.1	0	1.1	24	CGGCTTGTATCCGAGAAGGGAAGT	..((((.(((((..........((	98	GGATAGGAGTTCGTGTCGTACTGATTCTAATGAACGAAGAGAG	))))).))))((((.((((..........))))))))......	71	49	72	GGCGGACTACATGGAGATCGCCAG	(((((.((......)).)))))).	first	25	48	16573016_x61	CGCCGGCTGCATGGAATGCAAGGT	+	((((((((((((...((((..(.(	CGCCGGCTGCATGGAATGCAAGGTGGCGGACTACATGGAGATCGCCAGCAGCATGGGATGCCAGCTGGCCGAT	((((((((((((...((((..(.((((((.((......)).)))))).).))))...))).))))))).))))	1	140	IWGSC_CSS_4DL_scaff_14462886_4	-47.3	CGGCTTGTATCCGAGAAGGGAAGTCGCCGGCTGCATGGAATGCAAGGTGGCGGACTACATGGAGATCGCCAGCAGCATGGGATGCCAGCTGGCCGATGGATAGGAGTTCGTGTCGTACTGATTCTAATGAACGAAGAGAG	..((((.(((((..........((((((((((((((...((((..(.((((((.((......)).)))))).).))))...))).))))))).))))))))).))))((((.((((..........))))))))......	second	73	97		CAGCATGGGATGCCAGCTGGCCGAT	).))))...))).))))))).))))	16573015_x2	16573016_x61	16573018_x1	17750521_x1	5582773_x6
miRcandidate92	S1a	6AL	5772638	3.9	2.2	-4.9	1.4	23	CCAGCCCCGGCCGACGCAGATCC	...((..((((((((((.(..(.	88	CCCGCGCTCGGCCGCCGCCTCC	..)))).)))))))..))....	2	48	62	CCCGCAGCGGCAGCT	(..((....)).).)	second	63	87	17040775_x1	CTTCATCGACGGCGACTGGCGCGCG	+	))))..))..)))))))..)))).)	CGCGATGGTCGCCACGGCGAAGATCCCGCAGCGGCAGCTCTTCATCGACGGCGACTGGCGCGCG	((((..(((((((.((..(((((.(..((....)).).)))))..))..)))))))..)))).)	1	109	IWGSC_CSS_6AL_scaff_5772638_0	-49.6	CCAGCCCCGGCCGACGCAGATCCCGCGATGGTCGCCACGGCGAAGATCCCGCAGCGGCAGCTCTTCATCGACGGCGACTGGCGCGCGCCCGCGCTCGGCCGCCGCCTCC	...((..((((((((((.(..(.((((..(((((((.((..(((((.(..((....)).).)))))..))..)))))))..)))).)..)))).)))))))..))....	first	24	47	1	CGCGATGGTCGCCACGGCGAAGAT	((((..(((((((.((..(((((.	7930603_x1	17040775_x1
miRcandidate93	S1a	6DS	2075519	-1.3	2.7	0	1.7	24	TCCCCGTCGCCGCCGCCTCGGGCT	.....((((((((((.(((.(..(	91	TCGGAGCCGGCGCAGCGACCAC	.).))).)))))..)))))...	242	46	69	CTCAGCCCGCCCCGACGGGCCGGA	(...(((((......))))).)).	first	25	45	16595292_x140	CGCTTGGTGCAGATCGGGACC	+	((((((((((((..(((((.(	CGCTTGGTGCAGATCGGGACCCTCAGCCCGCCCCGACGGGCCGGATCCCGCCTTGCACCAAGTGAA	((((((((((((..(((((.((...(((((......))))).)).)))))..))))))))))))).	1	112	IWGSC_CSS_6DS_scaff_2075519_0	-68.8	TCCCCGTCGCCGCCGCCTCGGGCTCGCTTGGTGCAGATCGGGACCCTCAGCCCGCCCCGACGGGCCGGATCCCGCCTTGCACCAAGTGAATCGGAGCCGGCGCAGCGACCAC	.....((((((((((.(((.(..(((((((((((((..(((((.((...(((((......))))).)).)))))..)))))))))))))..).))).)))))..)))))...	second	70	90		TCCCGCCTTGCACCAAGTGAA	)))))..))))))))))))).	16595289_x22	16595292_x140	16595296_x4	16595297_x1	16595301_x1	9200725_x3	7929543_x2	7929546_x67	8143987_x1	9101502_x1
miRcandidate95	S1a	6AS	4415604	3.9	3.2	-4.9	2.4	24	TCCAAACGGCGTGAGCATCATCTT	((((..((..((.(((.((((((.	79	GGATGAGGTTGGCATCGATGGACGTCCACTCCTCGTCGTCCTCCATGAAGCAAGAGTCCACGGAGCCATCAATGTGACCCCGAAGGTTGTACTCATGGAACACAAGGGAGAAGTACATCCTCCAGGCATACTAGGTGGAGGTGACATGATCGAGGATGGCGGGAACCCAAGC	)))))).))).))..)).)))).......(((.((((((((((((((..((.....(((((.(..((((.(.((..(((.....)))..)).).))))..).....((((.........))))...........))))).))..))))...)))))))))))))........	2	49	53	GATCC	....)	first	25	48	16648609_x1	CGGCGGAGACCACCGTGTGGAAGA	+	.((...(.((((((((.(.((((.	CGGCGGAGACCACCGTGTGGAAGAGATCCTTCGAGATGGTGGTGTAGAACCAAC	.((...(.((((((((.(.((((.....)))).).)))))))).)....))...	1	250	IWGSC_CSS_6AS_scaff_4415604_0	-85.3	TCCAAACGGCGTGAGCATCATCTTCGGCGGAGACCACCGTGTGGAAGAGATCCTTCGAGATGGTGGTGTAGAACCAACGGATGAGGTTGGCATCGATGGACGTCCACTCCTCGTCGTCCTCCATGAAGCAAGAGTCCACGGAGCCATCAATGTGACCCCGAAGGTTGTACTCATGGAACACAAGGGAGAAGTACATCCTCCAGGCATACTAGGTGGAGGTGACATGATCGAGGATGGCGGGAACCCAAGC	((((..((..((.(((.((((((..((...(.((((((((.(.((((.....)))).).)))))))).)....))...)))))).))).))..)).)))).......(((.((((((((((((((..((.....(((((.(..((((.(.((..(((.....)))..)).).))))..).....((((.........))))...........))))).))..))))...)))))))))))))........	second	54	78	1	TTCGAGATGGTGGTGTAGAACCAAC	))).).)))))))).)....))...	16648609_x1	8531136_x1
miRcandidate96	S1a	5DS	2779849	-1.3	3	0	2	103	GTCTTTGGGTTCCGGGGGGAGTATGATCGCAAGGCTGAAACTTAAAGGAATTGACGGAAGGGCACCACCAGGCGTGGAGCCTGCGGCTTAATTCGACTCAACA	.((((((((((.(((.(.((......)).)....))).))))))))))....((((((...(((((((((..(((((((((...)))..........((((((	160	TTGATTCTATGGGTGGTGGTGCATGTCCGTTCTTAGTTGGTGGAGTGATTTGTCTGGTTAATTGCGTTAACAAACGAGACCTCAGCCTGCT	)))).))))))..)))))))))...))))))...(((.(((.(((.(.(((((...((((((...))))))..))))).)))).))).)))	346	127	137	CATAGCAAGGA	(.......)..	second	138	159	5965083_x293	TTGACAGACTGAGAGCTCTTTG	+	).)))....))))..)))).))	CGGGGAAACTTACCAGGTCCAGACATAGCAAGGATTGACAGACTGAGAGCTCTTTG	.((((...((((....(((.(..(.......)..).)))....))))..)))).))	1	250	IWGSC_CSS_5DS_scaff_2779849_16	-78.8	GTCTTTGGGTTCCGGGGGGAGTATGATCGCAAGGCTGAAACTTAAAGGAATTGACGGAAGGGCACCACCAGGCGTGGAGCCTGCGGCTTAATTCGACTCAACACGGGGAAACTTACCAGGTCCAGACATAGCAAGGATTGACAGACTGAGAGCTCTTTGTTGATTCTATGGGTGGTGGTGCATGTCCGTTCTTAGTTGGTGGAGTGATTTGTCTGGTTAATTGCGTTAACAAACGAGACCTCAGCCTGCT	.((((((((((.(((.(.((......)).)....))).))))))))))....((((((...(((((((((..(((((((((...)))..........((((((.((((...((((....(((.(..(.......)..).)))....))))..)))).)))))).))))))..)))))))))...))))))...(((.(((.(((.(.(((((...((((((...))))))..))))).)))).))).)))	first	104	126		CGGGGAAACTTACCAGGTCCAGA	.((((...((((....(((.(..	17004148_x1	15096957_x3	5965083_x293	3326826_x16	6221134_x1	15733334_x1	16555529_x5	14788975_x2	5968052_x22	2166961_x1
miRcandidate97	S1a	3B	10738865	3.9	3.2	-4.9	2.4	163	TGGTCTCTTGGTCTTCCAAGCGACAGCCCACCGTCTCCCGCTCGAGTGCCGAGGCTGAGTATCTCTTGGCTCCGTCAGCTGCTTCAGGAGTTGCTTTGTGATGTTCACAAGGCTACACTCGTCTACTGCGATAACGTCTCCGCCGTTTACCTCTCCGCCAACC	..(((.(((((....))))).)))...............((((((((((...(((.(((.......((((..(((.(..(((...(.((((.((((((((.....))))))))...)))).).....))).).))).....)))).......))).)))..((	235	CGCATTCGGGTCCTCC	.)))))))))).....	2	188	207	ATATTGAGCTCGATATACAC	((((((....))))))...)	first	164	187	8276460_x1	CGGTCCATCATCGTCGAACGAAGC	+	(((.(((((.(((.(((((((((.	CGGTCCATCATCGTCGAACGAAGCATATTGAGCTCGATATACACTTCGTTCGTGAGCAGGTGGCTCTTGGG	(((.(((((.(((.(((((((((.((((((....))))))...))))))))))))...)))))...)))))	1	250	IWGSC_CSS_3B_scaff_10738865_1	-86.74	TGGTCTCTTGGTCTTCCAAGCGACAGCCCACCGTCTCCCGCTCGAGTGCCGAGGCTGAGTATCTCTTGGCTCCGTCAGCTGCTTCAGGAGTTGCTTTGTGATGTTCACAAGGCTACACTCGTCTACTGCGATAACGTCTCCGCCGTTTACCTCTCCGCCAACCCGGTCCATCATCGTCGAACGAAGCATATTGAGCTCGATATACACTTCGTTCGTGAGCAGGTGGCTCTTGGGCGCATTCGGGTCCTCC	..(((.(((((....))))).)))...............((((((((((...(((.(((.......((((..(((.(..(((...(.((((.((((((((.....))))))))...)))).).....))).).))).....)))).......))).)))..(((((.(((((.(((.(((((((((.((((((....))))))...))))))))))))...)))))...))))).)))))))))).....	second	208	234	1	TTCGTTCGTGAGCAGGTGGCTCTTGGG	)))))))))))...)))))...)))))	8276460_x1	10707732_x1
miRcandidate98	S1a	1BL	3867426	-1.3	2.3	0	1.3	37	TCATCACAAGGTGCTTCGAAACGACAAACTTTAACAA	..(((((....(((((.(((.((..............	108	GTTCTAAGCAAAATAAGATGCATAAAGGATAAACATCACATGCAGTCAAAATATGTGACATGATATGGCCATCATCATCTTGTCCTTTTGATTTCCATATCCAAAGCATCATCGTGATCTCCATCGTCACCGGCTCGACATGT	)))).)))))......(((((..............(((((((.........)))))))...(((((((..((((..............))))..)))))))....)))))...)))))...(((.(((........)))))).	25	63	83	TTATCTAGAAATTTAGTGAAG	(((.((((....)))))))))	first	38	62	2691572_x22	CGGTGCATACTCAGGGAGAACACTT	+	((((((((.....((((..((.(((	CGGTGCATACTCAGGGAGAACACTTTTATCTAGAAATTTAGTGAAGGGGTCATCTTATAATGCCACCGCC	((((((((.....((((..((.((((((.((((....)))))))))).))..))))...))).))))).)	1	250	IWGSC_CSS_1BL_scaff_3867426_0	-54	TCATCACAAGGTGCTTCGAAACGACAAACTTTAACAACGGTGCATACTCAGGGAGAACACTTTTATCTAGAAATTTAGTGAAGGGGTCATCTTATAATGCCACCGCCGTTCTAAGCAAAATAAGATGCATAAAGGATAAACATCACATGCAGTCAAAATATGTGACATGATATGGCCATCATCATCTTGTCCTTTTGATTTCCATATCCAAAGCATCATCGTGATCTCCATCGTCACCGGCTCGACATGT	..(((((....(((((.(((.((..............((((((((.....((((..((.((((((.((((....)))))))))).))..))))...))).))))).))))).)))))......(((((..............(((((((.........)))))))...(((((((..((((..............))))..)))))))....)))))...)))))...(((.(((........)))))).	second	84	107		GGGTCATCTTATAATGCCACCGCC	).))..))))...))).))))).)	2691572_x22	9605834_x2	12378879_x1
miRcandidate1	S1b	3B	10576298	-1.3	2.9	0	1.9	23	GACCGCTAACCGAACAAATTGAC	....((((.(((.((((...(((	73	TTGTTGGGGCTCCGGCTTCTGTGGGCTAGAAGCCATAGAAGCTGCTCCTAGGAGCCCAAACAAACACATCCTTATTGCATACTCCATGTGTGCTAGTTCAATCTAAATTTGCGACAGAACAACTTGTTTGTTTGTTTCACCCCAACATCCCATAGCAATTGTACTGGTAGCTTATAAC	)((((((((....(((((((((((........)))))))))))((((....)))).((((((((((..........((((((.....))))))..((((..((.........))..))))....)))))))))).....))))))))...........))))..))))))).......	74	48	48	C	.	first	24	47	6207616_x52	AAAATCTGTAGTGGCTGCGTGAAC	+	(((..((((..((((.((((....	AAAATCTGTAGTGGCTGCGTGAACCAGATGTCTCGCTAAAACAGTTTGT	(((..((((..((((.((((.......))))...))))..)))))))))	1	250	IWGSC_CSS_3B_scaff_10576298_12	-77.6	GACCGCTAACCGAACAAATTGACAAAATCTGTAGTGGCTGCGTGAACCAGATGTCTCGCTAAAACAGTTTGTTTGTTGGGGCTCCGGCTTCTGTGGGCTAGAAGCCATAGAAGCTGCTCCTAGGAGCCCAAACAAACACATCCTTATTGCATACTCCATGTGTGCTAGTTCAATCTAAATTTGCGACAGAACAACTTGTTTGTTTGTTTCACCCCAACATCCCATAGCAATTGTACTGGTAGCTTATAAC	....((((.(((.((((...((((((..((((..((((.((((.......))))...))))..))))))))))((((((((....(((((((((((........)))))))))))((((....)))).((((((((((..........((((((.....))))))..((((..((.........))..))))....)))))))))).....))))))))...........))))..))))))).......	second	49	72		AGATGTCTCGCTAAAACAGTTTGT	..))))...))))..)))))))))	1749032_x1	6207606_x4	6207610_x11	6207614_x2	6207615_x4	6207616_x52
miRcandidate100	S1b	2AL	6434909	-1.3	2.5	0	1.5	33	CACATGGTGTCTCGAAACAACAAACTGTAGCAA	..((.((((((.................(((((	104	GTTCTAAGCAAAATCAGATGCATAAAAGATAATCATCACATGCAATCAAAATATGTGACATGATATGGCCATCATCATCTTGTGCTTTTGATCTCCATCTCCAAAGCATCTTCATGATCTCCATCGTCACCGGCTCGACACCTTGAT	)))...(((.......(((((((....(((....)))..)))).))).......(((((.....((((..(((((......(((((((.((........)).)))))))....)))))..)))).)))))..))).)))))).))..	27	59	79	TTATCTTGAAATTAGGTGAAG	((((((.......))))))))	first	34	58	2691572_x22	CGGTGCATACTCAGGGAGAACACTT	+	((((((((....(((..((.(.(((	CGGTGCATACTCAGGGAGAACACTTTTATCTTGAAATTAGGTGAAGGGATCATCTTATAATGCTATCGTT	((((((((....(((..((.(.(((((((((.......)))))))))).))..)))...)))).))))))	1	250	IWGSC_CSS_2AL_scaff_6434909_0	-61.1	CACATGGTGTCTCGAAACAACAAACTGTAGCAACGGTGCATACTCAGGGAGAACACTTTTATCTTGAAATTAGGTGAAGGGATCATCTTATAATGCTATCGTTGTTCTAAGCAAAATCAGATGCATAAAAGATAATCATCACATGCAATCAAAATATGTGACATGATATGGCCATCATCATCTTGTGCTTTTGATCTCCATCTCCAAAGCATCTTCATGATCTCCATCGTCACCGGCTCGACACCTTGAT	..((.((((((.................(((((((((((((....(((..((.(.(((((((((.......)))))))))).))..)))...)))).)))))))))...(((.......(((((((....(((....)))..)))).))).......(((((.....((((..(((((......(((((((.((........)).)))))))....)))))..)))).)))))..))).)))))).))..	second	80	103		GGATCATCTTATAATGCTATCGTT	)).))..)))...)))).))))))	3740708_x1	2691572_x22	9605834_x2	12378879_x1	1070007_x1
miRcandidate107	S1b	5BL	10925862	-1.3	2.7	0	1.7	53	AATAATTTCATGTTAGTTTTCTCTACTCCCACAACTGGAGTATTATTTAGCCG	.......................((((((.......))))))....(((((((	159	GTTAAGGAGACAGACTCGAAATCTGTTGGGCTTTGCCTGCGCAGGTTCGAATCTTGCTGTCGACGCGACGAATTTTTTCCTTCTCTCCGTTG	)))))(((((.(((.(((((.((((((((((...))))).)))))))))).)))...(((((...))))).............)))))....	59	74	142	TGGGCATTTCGCAGTGTAGATAAAGGAAATGAGACATATACAAGGTAGTTTCAGCTGCGAACAGTTGAG	(.(((..((((((((..............((((((.(((.....)))))))))))))))))..))).))	second	143	158	14161668_x56	TCGATATGTCCGAGTG	+	)))).)))))))))))	CTCGACTAGAGCGTTTGGCATGGGCATTTCGCAGTGTAGATAAAGGAAATGAGACATATACAAGGTAGTTTCAGCTGCGAACAGTTGAGTCGATATGTCCGAGTG	((((....((.((((((((.(.(((..((((((((..............((((((.(((.....)))))))))))))))))..))).)))))).)))))))))))	1	250	IWGSC_CSS_5BL_scaff_10925862_1	-69.13	AATAATTTCATGTTAGTTTTCTCTACTCCCACAACTGGAGTATTATTTAGCCGCTCGACTAGAGCGTTTGGCATGGGCATTTCGCAGTGTAGATAAAGGAAATGAGACATATACAAGGTAGTTTCAGCTGCGAACAGTTGAGTCGATATGTCCGAGTGGTTAAGGAGACAGACTCGAAATCTGTTGGGCTTTGCCTGCGCAGGTTCGAATCTTGCTGTCGACGCGACGAATTTTTTCCTTCTCTCCGTTG	.......................((((((.......))))))....(((((((((((....((.((((((((.(.(((..((((((((..............((((((.(((.....)))))))))))))))))..))).)))))).))))))))))))))))(((((.(((.(((((.((((((((((...))))).)))))))))).)))...(((((...))))).............)))))....	first	54	73		CTCGACTAGAGCGTTTGGCA	((((....((.((((((((.	14161668_x56	15787641_x1	1960621_x1	10871727_x1
miRcandidate108	S1b	7DL	3346129	-1.3	2.1	0	1.1	173	TGATTCCAATCAACTTGCTAAAAAAACTTTGTTCACATTATTAATGTAGATGGATGTTTTTGATCTAGACAGTGTCTTGCTCACCGGTATTATTTCTAATTTAATTTGCAATCTTGTTCTAAACACTATCTTGAGCTAACGATCAATCAATTTGACTTCCTTTTTTTAGATGT	.........((((.(((....((((((((..(..((((.....))))..)..)).))))))((((.((((...)))).(((((...(((..(((........))).))).....(((.....)))......)))))....))))...))).)))).....(((((((..((((	231	CATGAGAGAAATAACAATAG	))).))))))).........	17	196	206	AGGCCTCCTTA	(((...))).)	second	207	230	3522479_x16	GATAGATTTCTATGTCGTAGATGG	+	)))).))..)))))))...)).))	CTCGGGCGTGGTCATGTATCTCAGGCCTCCTTAGATAGATTTCTATGTCGTAGATGG	(((.(((((((..((.(((((.(((...))).))))).))..)))))))...)).))	1	250	IWGSC_CSS_7DL_scaff_3346129_15	-46.5	TGATTCCAATCAACTTGCTAAAAAAACTTTGTTCACATTATTAATGTAGATGGATGTTTTTGATCTAGACAGTGTCTTGCTCACCGGTATTATTTCTAATTTAATTTGCAATCTTGTTCTAAACACTATCTTGAGCTAACGATCAATCAATTTGACTTCCTTTTTTTAGATGTCTCGGGCGTGGTCATGTATCTCAGGCCTCCTTAGATAGATTTCTATGTCGTAGATGGCATGAGAGAAATAACAATAG	.........((((.(((....((((((((..(..((((.....))))..)..)).))))))((((.((((...)))).(((((...(((..(((........))).))).....(((.....)))......)))))....))))...))).)))).....(((((((..(((((((.(((((((..((.(((((.(((...))).))))).))..)))))))...)).))))).))))))).........	first	174	195		CTCGGGCGTGGTCATGTATCTC	(((.(((((((..((.(((((.	3522479_x16	15373960_x1
miRcandidate116	S1b	5DL	4596629	-1.3	2.1	0	1.1	24	AGATATTTAAATTGGTGCTTTGAA	.((((((..((.(((((((.....	140	ACTAGTACTACTTATTAATATTACGCCCTGTATATAGTTGAGCATTGAAGTGTAAAGCATAGTGGTGCACAAACCAGAAGAATTAGCAATCTAACATGCATGGGAATGAAA	...))))))).))...))))))...((((((((....(((.((((((..(((.....)))..)))))).)))......(((........)))...))))).))).......	230	48	115	ATGCTAATGATAGTTGTTATTTATGTTGATAAATAATATCCTATTTTTTGTTGTCATATGTGGTATAA	(((((((((((((.((((((((((....))))))))))............)))))))...))))))))	first	25	47	3032725_x229	CTTGTAGACCTTGTGGTGAACTT	+	...((((((.....((((((.((	CTTGTAGACCTTGTGGTGAACTTATGCTAATGATAGTTGTTATTTATGTTGATAAATAATATCCTATTTTTTGTTGTCATATGTGGTATAATTTCATTTTTCTGTCATATCATAT	...((((((.....((((((.(((((((((((((((.((((((((((....))))))))))............)))))))...)))))))).)))))).....))).))).....	1	250	IWGSC_CSS_5DL_scaff_4596629_0	-48.41	AGATATTTAAATTGGTGCTTTGAACTTGTAGACCTTGTGGTGAACTTATGCTAATGATAGTTGTTATTTATGTTGATAAATAATATCCTATTTTTTGTTGTCATATGTGGTATAATTTCATTTTTCTGTCATATCATATACTAGTACTACTTATTAATATTACGCCCTGTATATAGTTGAGCATTGAAGTGTAAAGCATAGTGGTGCACAAACCAGAAGAATTAGCAATCTAACATGCATGGGAATGAAA	.((((((..((.(((((((........((((((.....((((((.(((((((((((((((.((((((((((....))))))))))............)))))))...)))))))).)))))).....))).)))........))))))).))...))))))...((((((((....(((.((((((..(((.....)))..)))))).)))......(((........)))...))))).))).......	second	116	139		TTTCATTTTTCTGTCATATCATAT	.)))))).....))).))).....	12987944_x1	3032725_x229
miRcandidate120	S1b	1DS	1894259	-1.3	2.8	0	1.8	118	GGTAAAGGCTGGATGACAGAGAAATTTAGTTCCCTGTAGTTCTTTCCACGCTTGTTGTTTGAATTAGAAATCTAATCAAATTCTGATGAGTGTGGCATGGAATGTGGTCACGATTAAC	.....((((......((((.(((......))).)))).(((((..(((((((..((((((((.((((....))))))))))...))..)))))))...)))))((((.((((((((..	201	AATAAAAAGGGATAATTAGATTTATGCCTCTAGTTGTGTCCCACTCGTCT	.......(((.((((......)))).))).))))))))..))))..))))	131	143	174	CTGAACCTTGCTTTCCAGAGTAAGACTTGACT	..((..(((((((....)))))))..))..))	first	119	142	8619490_x111	GAAGAAACTGGACCTAGACTACAG	+	((.((.((((((((((((...(((	GAAGAAACTGGACCTAGACTACAGCTGAACCTTGCTTTCCAGAGTAAGACTTGACTGAATTTGGTGGACTCCAGTGTCTCAA	((.((.((((((((((((...(((..((..(((((((....)))))))..))..)))..))))).)...)))))).))))..	1	250	IWGSC_CSS_1DS_scaff_1894259_0	-70.4	GGTAAAGGCTGGATGACAGAGAAATTTAGTTCCCTGTAGTTCTTTCCACGCTTGTTGTTTGAATTAGAAATCTAATCAAATTCTGATGAGTGTGGCATGGAATGTGGTCACGATTAACGAAGAAACTGGACCTAGACTACAGCTGAACCTTGCTTTCCAGAGTAAGACTTGACTGAATTTGGTGGACTCCAGTGTCTCAAAATAAAAAGGGATAATTAGATTTATGCCTCTAGTTGTGTCCCACTCGTCT	.....((((......((((.(((......))).)))).(((((..(((((((..((((((((.((((....))))))))))...))..)))))))...)))))((((.((((((((..((.((.((((((((((((...(((..((..(((((((....)))))))..))..)))..))))).)...)))))).)))).........(((.((((......)))).))).))))))))..))))..))))	second	175	200		GAATTTGGTGGACTCCAGTGTCTCAA	)..))))).)...)))))).))))..	8619487_x4	8619489_x13	8619490_x111	11061033_x1	11061034_x1	14107899_x1
miRcandidate130	S1b	4BS	4887316	-1.3	2.8	-0.3	1.4	173	TAGCAGGCTTGGCATGGTAGGAACACAACATGGCTCAATCAACTGCTACACATGCTAGTGGGTTTCAACTATTTACTGTGGCAATGACAGGTCATGCAAAGGAATGGGTTCAACTATCGCAGCACAAAGTAGGAGTTGAAACGTTGTTGTCCTAATGCAATAACTGAGAGCAG	.(((((((((..(...((.((..(((......((((..((((((.((((...((((.(((((((....((((((.((...(((.(((....))))))..))))))))....))))..)))))))....)))).))))))...((((((((......))))))))...)))).(	225	GTGGATCAACAGGGGGCACTGCTCCA	)))..)).))..))))).)))))...	11	198	202	GTATG	....)	first	174	197	13163336_x9	GAGCGAGAGAGTAGGATTGTATCG	+	(.((((((((.(...(((((.((.	GAGCGAGAGAGTAGGATTGTATCGGTATGAACAATGGGGTTTGCTTGCCTG	(.((((((((.(...(((((.((.....)))))))..).))).))))))).	1	250	IWGSC_CSS_4BS_scaff_4887316_0	-71	TAGCAGGCTTGGCATGGTAGGAACACAACATGGCTCAATCAACTGCTACACATGCTAGTGGGTTTCAACTATTTACTGTGGCAATGACAGGTCATGCAAAGGAATGGGTTCAACTATCGCAGCACAAAGTAGGAGTTGAAACGTTGTTGTCCTAATGCAATAACTGAGAGCAGGAGCGAGAGAGTAGGATTGTATCGGTATGAACAATGGGGTTTGCTTGCCTGGTGGATCAACAGGGGGCACTGCTCCA	.(((((((((..(...((.((..(((......((((..((((((.((((...((((.(((((((....((((((.((...(((.(((....))))))..))))))))....))))..)))))))....)))).))))))...((((((((......))))))))...)))).((.((((((((.(...(((((.((.....)))))))..).))).))))))).)))..)).))..))))).)))))...	second	203	224		AACAATGGGGTTTGCTTGCCTG	))))))..).))).))))))).	1378588_x1	13163336_x9	3764713_x1
miRcandidate14	S1b	5BL	10793737	-1.3	3.2	0	2.2	95	ACCCACGGCGCCGAAGGCGTCAAGGAACACTGTGCCTAACCCGAGGGCATGGCTAGCTTGCTAGCCGTCCCTTGTGTTGCAAAGCTATTTAATCC	......((((((...))))))..(((.......((.((((.((((((.((((((((....)))))))))))))).))))....)).......)))	204	CACAAGTTGCGCCCGAGGCCACTCGGCCGAGGGCATAATTGTAACGG	.....(((((((((..((((....))))..))))......)))))..	47679	121	176	CGGCTCTCGCATCGATGAAGAACGTAGCGAAATGCGATACCTGGTGTGAATTGCAG	..((..((((((((........((((......)))).....))))))))...))))	first	96	120	6584449_x46817	ACACGACTCTCGGCAACGGATATCT	+	....(((((((((....((((.(((	ACACGACTCTCGGCAACGGATATCTCGGCTCTCGCATCGATGAAGAACGTAGCGAAATGCGATACCTGGTGTGAATTGCAGAATCCCCCGAACCATCGAGTCTTTGAA	....(((((((((....((((.(((..((..((((((((........((((......)))).....))))))))...))))))))).))))......)))))......	1	250	IWGSC_CSS_5BL_scaff_10793737_1	-85.66	ACCCACGGCGCCGAAGGCGTCAAGGAACACTGTGCCTAACCCGAGGGCATGGCTAGCTTGCTAGCCGTCCCTTGTGTTGCAAAGCTATTTAATCCACACGACTCTCGGCAACGGATATCTCGGCTCTCGCATCGATGAAGAACGTAGCGAAATGCGATACCTGGTGTGAATTGCAGAATCCCCCGAACCATCGAGTCTTTGAACACAAGTTGCGCCCGAGGCCACTCGGCCGAGGGCATAATTGTAACGG	......((((((...))))))..(((.......((.((((.((((((.((((((((....)))))))))))))).))))....)).......)))....(((((((((....((((.(((..((..((((((((........((((......)))).....))))))))...))))))))).))))......)))))...........(((((((((..((((....))))..))))......)))))..	second	177	203		AATCCCCCGAACCATCGAGTCTTTGAA	))))).))))......)))))......	9367591_x40	12217301_x117	751511_x175	751556_x482	8047122_x26	12023862_x1	11035697_x1	8593136_x1	17930205_x2	1711609_x1
miRcandidate144	S1b	2AS	5302487	-1.3	2.7	0	1.7	30	ATGTTTCTACCCCTGTACGCTCTTGTAATG	.(((.((.(((((((.((((.......(((	99	TGTCTTGCGTGGGATACCCGTGGTGACAATGTGGTATTCTATTGATCCACTTTATGTATGTTTTGGTGATCAACTTGCGGGTTCCACCCATGAACCTATGCATAGGGGTTGGCACACGTTTTAGTCTTAACTCTCTGGTAGAAAGTTTGGGG	).....))))((((((((((((....).))).)))))))).((((((.(((..((....))...)))))))))..(((((((((.......))))))..)))))))))).)).)))........(((.((((.((.....)).)))).))).	22	50	74	AGTTACCTTATCGGATTGAGTCTTT	((....((((......)))).))))	second	75	98	14927020_x22	AAGGATTTGAGAACACTTGATGTA	+	))))....).)))))))..)).))	GATTGAGTGTTCCCTTTGAAGTTACCTTATCGGATTGAGTCTTTAAGGATTTGAGAACACTTGATGTA	.((..((((((((((((((((....((((......)))).))))))))....).)))))))..)).))	1	250	IWGSC_CSS_2AS_scaff_5302487_1	-70	ATGTTTCTACCCCTGTACGCTCTTGTAATGGATTGAGTGTTCCCTTTGAAGTTACCTTATCGGATTGAGTCTTTAAGGATTTGAGAACACTTGATGTATGTCTTGCGTGGGATACCCGTGGTGACAATGTGGTATTCTATTGATCCACTTTATGTATGTTTTGGTGATCAACTTGCGGGTTCCACCCATGAACCTATGCATAGGGGTTGGCACACGTTTTAGTCTTAACTCTCTGGTAGAAAGTTTGGGG	.(((.((.(((((((.((((.......(((.((..((((((((((((((((....((((......)))).))))))))....).)))))))..)).))).....))))((((((((((((....).))).)))))))).((((((.(((..((....))...)))))))))..(((((((((.......))))))..)))))))))).)).)))........(((.((((.((.....)).)))).))).	first	31	49		GATTGAGTGTTCCCTTTGA	.((..((((((((((((((	14927020_x22
miRcandidate148	S1b	2DL	9870607	-1.3	2.5	0	1.5	180	GCCACCGGTAGCAAATGAAACCCCTGAGAAAAACTCTAGCTTGTATTGAGATGTTGGAGCAAACCAAAGCGAATAGTACATCATTGCACACATATGTTGCAATACCCACATAATTTCTTTTATTTTGGCCTGCATTTCAACCATCTCTTTTGCTATCGTCTCAATTTTTCACATGATCCA	......(((((((((..........(((.....)))...........((((((((((((((..(((((..............((((((.((....))))))))......((((......)))))))))..)))..))))).)))))).)))))))))(((((((((((...........(	227	CTAAAGTTTTGGGGTTGAAGACAA	..........))))))).))))..	104	202	203	AA	..	second	204	226	3444121_x92	GAGGAAGCAGATAGTTTGGGCTA	+	).))))).)..)))).)))))).	GCCCATGCTAGATTTTCCCACAAGAGGAAGCAGATAGTTTGGGCTA	(((((.((((..(((((((....).))))).)..)))).)))))).	1	250	IWGSC_CSS_2DL_scaff_9870607_1	-60.95	GCCACCGGTAGCAAATGAAACCCCTGAGAAAAACTCTAGCTTGTATTGAGATGTTGGAGCAAACCAAAGCGAATAGTACATCATTGCACACATATGTTGCAATACCCACATAATTTCTTTTATTTTGGCCTGCATTTCAACCATCTCTTTTGCTATCGTCTCAATTTTTCACATGATCCAGCCCATGCTAGATTTTCCCACAAGAGGAAGCAGATAGTTTGGGCTACTAAAGTTTTGGGGTTGAAGACAA	......(((((((((..........(((.....)))...........((((((((((((((..(((((..............((((((.((....))))))))......((((......)))))))))..)))..))))).)))))).)))))))))(((((((((((...........((((((.((((..(((((((....).))))).)..)))).))))))...........))))))).))))..	first	181	201		GCCCATGCTAGATTTTCCCAC	(((((.((((..(((((((..	3444121_x92	3444122_x4	11702699_x6	3899786_x2
miRcandidate157	S1b	3AL	4448449	-1.3	2.8	0	1.8	84	CATTTGTTTCCATCAGGGCCTTGATGATCCAACTATTGTGGCACGACTCATGGAACCACCCAAGTTGAACTTCGGAGCAACCAA	...(((..((.(((((....)))))))..)))....((..((.(((((..(((......))))))))((((((((.((....((	159	ATGGCATCCTCGATGCTAGCGCCGCAGAAAGATTTAGAGAGGCGCTAAAGTAAGACCAAGGATGCTGCCCGGAGTTATGTTGCACTTTCTTG	..((((((((.(.((((((((((.................))))))..))))....).))))))))))))))))))..))..))........	530	105	134	AACGTTTTATGAATTCAATCATGGAACCAT	...(((((((((......)))))))))..)	second	135	158	15197374_x505	ACGGTCCTAATCTTTGCTGCACTT	+	))..)))).)))..))..)).)))	GGCCACCGATGAGGAAGTAGAACGTTTTATGAATTCAATCATGGAACCATACGGTCCTAATCTTTGCTGCACTT	(((((..(((.((((.(((....(((((((((......)))))))))..)))..)))).)))..))..)).)))	1	250	IWGSC_CSS_3AL_scaff_4448449_7	-72.43	CATTTGTTTCCATCAGGGCCTTGATGATCCAACTATTGTGGCACGACTCATGGAACCACCCAAGTTGAACTTCGGAGCAACCAAGGCCACCGATGAGGAAGTAGAACGTTTTATGAATTCAATCATGGAACCATACGGTCCTAATCTTTGCTGCACTTATGGCATCCTCGATGCTAGCGCCGCAGAAAGATTTAGAGAGGCGCTAAAGTAAGACCAAGGATGCTGCCCGGAGTTATGTTGCACTTTCTTG	...(((..((.(((((....)))))))..)))....((..((.(((((..(((......))))))))((((((((.((....(((((((..(((.((((.(((....(((((((((......)))))))))..)))..)))).)))..))..)).)))..((((((((.(.((((((((((.................))))))..))))....).))))))))))))))))))..))..))........	first	85	104		GGCCACCGATGAGGAAGTAG	(((((..(((.((((.(((.	15197360_x1	15197362_x4	15197363_x2	15197364_x2	15197368_x2	15197374_x505	9589508_x1	13735722_x1	14978941_x3	15555755_x1
miRcandidate159	S1b	7BS	3089776	-1.3	2.8	0	1.8	159	AGCATATTCATGCTTGCCAGCCAAGTATCATCCTTGCGTCAAATTGATACCATGGGACTTCAGAATGCTATCGGTGTCCATAGCACCGACACTCATCTTGAGCACCAAAGGTTCGGCACGATGTTGCTATCCCCATGAATGCTGAGGTAAGTTGCTTGT	((((....(((.(.((((((((..((((((...(((...)))..))))))..(((..(((.(((.((...(((((((.....)))))))....))))).)))..)))..)))).)))).)))).))))..((((......(((..((((.(((......	229	ATATACCAGAGCTAAGGAGGTT	)).))))..)))...)).))..	192	178	207	CAGTTGCGGCAACAAACGCACGTGTATTAC	((..((((........))))..))))....	second	208	228	6217057_x186	AAACCATATAGACTCAGCCTG	+	..)))))...))))).))).)	GGCGGGGTCATGGTATTGCAGTTGCGGCAACAAACGCACGTGTATTACAAACCATATAGACTCAGCCTG	(((.((((((((((..((((..((((........))))..))))......)))))...))))).))).)	1	250	IWGSC_CSS_7BS_scaff_3089776_1	-72.8	AGCATATTCATGCTTGCCAGCCAAGTATCATCCTTGCGTCAAATTGATACCATGGGACTTCAGAATGCTATCGGTGTCCATAGCACCGACACTCATCTTGAGCACCAAAGGTTCGGCACGATGTTGCTATCCCCATGAATGCTGAGGTAAGTTGCTTGTGGCGGGGTCATGGTATTGCAGTTGCGGCAACAAACGCACGTGTATTACAAACCATATAGACTCAGCCTGATATACCAGAGCTAAGGAGGTT	((((....(((.(.((((((((..((((((...(((...)))..))))))..(((..(((.(((.((...(((((((.....)))))))....))))).)))..)))..)))).)))).)))).))))..((((......(((..((((.(((......(((.((((((((((..((((..((((........))))..))))......)))))...))))).))).))).))))..)))...)).))..	first	160	177		GGCGGGGTCATGGTATTG	(((.((((((((((..((	6217057_x186	6445638_x1	6445639_x4	6358322_x1
miRcandidate169	S1b	7DS	3966154	-1.3	2.6	0	1.6	83	GAATTTGGACGATCGTCTCGATGGTTGGTGGGTCCACCAAGAAGGCACGAAATTCAAAAGAAAAATGTCCCGCTGTAAATCTA	..(((.((((....)))).)))..((((((....)))))).....(((((((..(((..((((((((....((((((..((((	133	CAGAGAAGTGCAGTTTATCTGTTCGAATGTGTCCCATCAAGAAGCATTCAGTCTGTGCATCGAGATACAATGTGTGTAGAGTGTAGGTATCTGATTCATTTTTCCCTTGTTTTCAGTG	.)))....)))))).((((((...((((((.((.......)).))))))..((((..(((...........)))..))))...)))))).......))))))))..))).)))).)))	1190	108	108	T	.	second	109	132	16190507_x1091	CATTTGTCCGACTTGAAGTGCCTG	+	))))))))))......)).)))).	GGTTCTGTTCCATGGACAAGTGCTTCATTTGTCCGACTTGAAGTGCCTG	(((.((......((((((((((...))))))))))......)).)))).	1	250	IWGSC_CSS_7DS_scaff_3966154_1	-66.1	GAATTTGGACGATCGTCTCGATGGTTGGTGGGTCCACCAAGAAGGCACGAAATTCAAAAGAAAAATGTCCCGCTGTAAATCTAGGTTCTGTTCCATGGACAAGTGCTTCATTTGTCCGACTTGAAGTGCCTGCAGAGAAGTGCAGTTTATCTGTTCGAATGTGTCCCATCAAGAAGCATTCAGTCTGTGCATCGAGATACAATGTGTGTAGAGTGTAGGTATCTGATTCATTTTTCCCTTGTTTTCAGTG	..(((.((((....)))).)))..((((((....)))))).....(((((((..(((..((((((((....((((((..(((((((.((......((((((((((...))))))))))......)).))))..)))....)))))).((((((...((((((.((.......)).))))))..((((..(((...........)))..))))...)))))).......))))))))..))).)))).)))	first	84	107		GGTTCTGTTCCATGGACAAGTGCT	(((.((......((((((((((..	16190507_x1091	19452855_x14	8756544_x5	12317391_x1	12317395_x72	3034238_x1	10822984_x1	19042701_x1	14461821_x1	17868946_x1
miRcandidate171	S1b	4AL	7140728	-1.3	2.1	0	1.1	92	AGGTATGGAGTTTAACACCCTCACTTGATCAATAAAATCTCATCTAAAAACGATTCACACAATGGCAAGCTTTTCCCCCCTCTTTACACAAA	.(((..(((((............((((.(((....((((............)))).......)))))))......................(	227	TCTAACACTTTGCACCACAACATA	......)))))..)))........	421	116	203	TATTGCCAGGACTATGTAACATGGCCAATCTAAGGCTTAATCTAAGTTCCTGTACAATTCTGCCATGAATAGAACTAATGCAAGTTGA	..((((.((..((((....((((((.......(((((((...))))..)))..........)))))).))))..))...))))...))	second	204	226	1845562_x304	CAATCTGCAGAAACTCCGACCTG	+	))).....))))..)))))))).	GGTTGGATATTCTTTTTTTTGTCTATTGCCAGGACTATGTAACATGGCCAATCTAAGGCTTAATCTAAGTTCCTGTACAATTCTGCCATGAATAGAACTAATGCAAGTTGACAATCTGCAGAAACTCCGACCTG	(((((((..((((.....(((((..((((.((..((((....((((((.......(((((((...))))..)))..........)))))).))))..))...))))...))))).....))))..)))))))).	1	250	IWGSC_CSS_4AL_scaff_7140728_1	-47.23	AGGTATGGAGTTTAACACCCTCACTTGATCAATAAAATCTCATCTAAAAACGATTCACACAATGGCAAGCTTTTCCCCCCTCTTTACACAAAGGTTGGATATTCTTTTTTTTGTCTATTGCCAGGACTATGTAACATGGCCAATCTAAGGCTTAATCTAAGTTCCTGTACAATTCTGCCATGAATAGAACTAATGCAAGTTGACAATCTGCAGAAACTCCGACCTGTCTAACACTTTGCACCACAACATA	.(((..(((((............((((.(((....((((............)))).......)))))))......................((((((((..((((.....(((((..((((.((..((((....((((((.......(((((((...))))..)))..........)))))).))))..))...))))...))))).....))))..)))))))).......)))))..)))........	first	93	115		GGTTGGATATTCTTTTTTTTGTC	(((((((..((((.....(((((	1845550_x8	1845554_x4	1845557_x8	1845562_x304	1845566_x78	6513953_x9	6513954_x1	1533394_x1	5270123_x1	6892188_x2
miRcandidate19	S1b	3DL	6930170	-1.3	2.4	0	1.4	176	GGGATACTGGAGTAAACTAAGCCCCCCTGGTTAATTATTGTTGAGTCCTCGCCCACTACTAAGCACTGTTTACTTTAGTGCAATCATGTTGTACAAAACTAGACTCCAATCCGAGCAGCACTGATTCCATGGATCTTCTCAATTATGACCTGATGCATCTCCATACTCCAAGTTGA	.((((..(((((((......((......(((((...((((..((((((..............((((((.......)))))).((((((((((.(..................).)))))).)))).....))).)))..))))..)))))....)).......))))))).((..(	229	GACAAATTAGAAGCTAATCTAC	.)).............))))..	154	204	204	T	.	second	205	228	18102573_x142	TAATCAAATCGTTCGAGCTAGTTT	+	......)))))))).)))))))).	ACGAGTTAGCTGAACGATTACTCCATTTTAATCAAATCGTTCGAGCTAGTTT	((....(((((((((((((...............)))))))).)))))))).	1	250	IWGSC_CSS_3DL_scaff_6930170_2	-57.05	GGGATACTGGAGTAAACTAAGCCCCCCTGGTTAATTATTGTTGAGTCCTCGCCCACTACTAAGCACTGTTTACTTTAGTGCAATCATGTTGTACAAAACTAGACTCCAATCCGAGCAGCACTGATTCCATGGATCTTCTCAATTATGACCTGATGCATCTCCATACTCCAAGTTGAACGAGTTAGCTGAACGATTACTCCATTTTAATCAAATCGTTCGAGCTAGTTTGACAAATTAGAAGCTAATCTAC	.((((..(((((((......((......(((((...((((..((((((..............((((((.......)))))).((((((((((.(..................).)))))).)))).....))).)))..))))..)))))....)).......))))))).((..(((....(((((((((((((...............)))))))).))))))))..)).............))))..	first	177	203		ACGAGTTAGCTGAACGATTACTCCATT	((....(((((((((((((........	18102557_x2	18102563_x5	18102573_x142	14966564_x1	14966565_x1	441487_x1	18335834_x2
miRcandidate2	S1b	2BS	5188907	3.9	2.6	-4.9	1.8	23	TGTATGAATTGCGTGTCAATGAA	...........((((((.(((((	96	CTTCATGAAGACACGATGATGGAGATCAAGATGATGGAGATCATGGTGTCATACCGGTGACGAAGGTGATCATGCCGCACTTCAAAGATGGAGATCAATGGCGCAAGATGATAACGGCCATATCATGTCACTTTATAATTTGCATCTGATGTTTG	.)))))...)))))).....(((.((((.((((((((((..((((((((......(((.((....)).)))..((((..(((((....)))))((((....(....).))))..)))).))))))))...))))))......)))))))).))).	2	48	71	TATTGCTAATCATTAGCCATATTA	(((.((((.....)))).)))..)	first	24	47	82363_x1	AAACGTCATGTAATTACTTTACTT	+	...(((((....(((((((((((.	AAACGTCATGTAATTACTTTACTTTATTGCTAATCATTAGCCATATTAGTAGAAGTAATAGTTGGCGGACAA	...(((((....(((((((((((.(((.((((.....)))).)))..))).))))))))...))))).....	1	250	IWGSC_CSS_2BS_scaff_5188907_0	-63.9	TGTATGAATTGCGTGTCAATGAAAAACGTCATGTAATTACTTTACTTTATTGCTAATCATTAGCCATATTAGTAGAAGTAATAGTTGGCGGACAACTTCATGAAGACACGATGATGGAGATCAAGATGATGGAGATCATGGTGTCATACCGGTGACGAAGGTGATCATGCCGCACTTCAAAGATGGAGATCAATGGCGCAAGATGATAACGGCCATATCATGTCACTTTATAATTTGCATCTGATGTTTG	...........((((((.(((((...(((((....(((((((((((.(((.((((.....)))).)))..))).))))))))...)))))......)))))...)))))).....(((.((((.((((((((((..((((((((......(((.((....)).)))..((((..(((((....)))))((((....(....).))))..)))).))))))))...))))))......)))))))).))).	second	72	95	1	GTAGAAGTAATAGTTGGCGGACAA	)).))))))))...))))).....	82363_x1	13933500_x1
miRcandidate200	S1b	4BS	4957983	-1.3	2.6	0	1.6	158	ACCAATAGCATGAGGTTGAACTTATACGACAATAACTTTGATCCTAACGGGGCATGTGTAAATCCCTAGCCACTGGATGTACTGGTGATTGATGAATAGAACAATTGTTGCTACTGTTAACAAAAGAAAGCTATATATGCCTGTCCCAAACCAGTAAA	...(((((.(((((......)))))..............(((((((...(((((((((((..((..((..(((..(.....)..)))..))..)).........(((((((....).))))))........)))))))))))...(((((((......	217	AAAAGGGTGTTGGATAGGGTCGTTTCTATTTAAG	.....))).)))).)))))))....)))))....	261	181	192	CAGTAAATAGGT	(........)))	second	193	216	19522792_x224	TTTCGGATAGAGTGGAACCTTGGA	+	))).))))).))..)))).)))..	TAAAGTTTTGCTTGTCCAAAACCAGTAAATAGGTTTTCGGATAGAGTGGAACCTTGGA	(((.((((..(((((((((((((........)))))).))))).))..)))).)))..	1	250	IWGSC_CSS_4BS_scaff_4957983_8	-63.62	ACCAATAGCATGAGGTTGAACTTATACGACAATAACTTTGATCCTAACGGGGCATGTGTAAATCCCTAGCCACTGGATGTACTGGTGATTGATGAATAGAACAATTGTTGCTACTGTTAACAAAAGAAAGCTATATATGCCTGTCCCAAACCAGTAAATAAAGTTTTGCTTGTCCAAAACCAGTAAATAGGTTTTCGGATAGAGTGGAACCTTGGAAAAAGGGTGTTGGATAGGGTCGTTTCTATTTAAG	...(((((.(((((......)))))..............(((((((...(((((((((((..((..((..(((..(.....)..)))..))..)).........(((((((....).))))))........)))))))))))...(((((((......(((.((((..(((((((((((((........)))))).))))).))..)))).))).......))).)))).)))))))....)))))....	first	159	180		TAAAGTTTTGCTTGTCCAAAAC	(((.((((..((((((((((((	19522767_x2	19522775_x8	19522779_x1	19522786_x11	19522792_x224	19270108_x3	19270112_x8	18546503_x2	15867677_x2
miRcandidate200	S1b	4BS	4957983	-1.3	2.6	0	1.6	124	ACTTTGATCCTAACGGGGCATGTGTAAATCCCTAGCCACTGGATGTACTGGTGATTGATGAATAGAACAATTGTTGCTACTGTTAACAAAAGAAAGCTATATATGCCTGTCCCAAACCAGTAAA	.....(((((((...(((((((((((..((..((..(((..(.....)..)))..))..)).........(((((((....).))))))........)))))))))))...(((((((......	183	AAAAGGGTGTTGGATAGGGTCGTTTCTATTTAAGATAGCGCTGACGTACTGCCACTAATTCAGTTCTC	.....))).)))).)))))))...............((.(((((..((.......))..))))).)).	261	147	158	CAGTAAATAGGT	(........)))	second	159	182	19522792_x224	TTTCGGATAGAGTGGAACCTTGGA	+	))).))))).))..)))).)))..	TAAAGTTTTGCTTGTCCAAAACCAGTAAATAGGTTTTCGGATAGAGTGGAACCTTGGA	(((.((((..(((((((((((((........)))))).))))).))..)))).)))..	1	250	IWGSC_CSS_4BS_scaff_4957983_11	-63.02	ACTTTGATCCTAACGGGGCATGTGTAAATCCCTAGCCACTGGATGTACTGGTGATTGATGAATAGAACAATTGTTGCTACTGTTAACAAAAGAAAGCTATATATGCCTGTCCCAAACCAGTAAATAAAGTTTTGCTTGTCCAAAACCAGTAAATAGGTTTTCGGATAGAGTGGAACCTTGGAAAAAGGGTGTTGGATAGGGTCGTTTCTATTTAAGATAGCGCTGACGTACTGCCACTAATTCAGTTCTC	.....(((((((...(((((((((((..((..((..(((..(.....)..)))..))..)).........(((((((....).))))))........)))))))))))...(((((((......(((.((((..(((((((((((((........)))))).))))).))..)))).))).......))).)))).)))))))...............((.(((((..((.......))..))))).)).	first	125	146		TAAAGTTTTGCTTGTCCAAAAC	(((.((((..((((((((((((	19522767_x2	19522775_x8	19522779_x1	19522786_x11	19522792_x224	19270108_x3	19270112_x8	18546503_x2	15867677_x2
miRcandidate201	S1b	1AL	3529173	-1.3	2.3	0	1.3	48	ACAATTGGAAGGAATTCATCGAAAAACCGAACGAGGGATTTGTCGGAT	......(((((((((((.........((((.((((...))))))))..	115	ATTCTTTCTTACACTTTACTCAGATGGGAACGGTAAAAATAGCCAGATCGGTTTGGTGATTACCGAGAGTAAAACATGTGGTAAATGGCCTAAGCAAAGCACCTAGTTAACCAAAATTACAGTAAACAGTATAATT	)))))))))(((..((((((..(((.((..((((((.....((((((....))))))..)))))).......(((....(((.....((....)).....)))..)))..))...)))..))))))..))).....	15	73	88	CACTTTTACTTGTAAT	.((........)).))	first	49	72	18122944_x6	TACAGAGATGGTTGTGAAGATGAT	+	.((((((((((((.(..(((((((	TACAGAGATGGTTGTGAAGATGATCACTTTTACTTGTAATTAATCTAAGGAACTATGTTTTGTCGA	.((((((((((((.(..(((((((.((........)).))).))))..).)))))).)))))).))	1	250	IWGSC_CSS_1AL_scaff_3529173_2	-53	ACAATTGGAAGGAATTCATCGAAAAACCGAACGAGGGATTTGTCGGATTACAGAGATGGTTGTGAAGATGATCACTTTTACTTGTAATTAATCTAAGGAACTATGTTTTGTCGAATTCTTTCTTACACTTTACTCAGATGGGAACGGTAAAAATAGCCAGATCGGTTTGGTGATTACCGAGAGTAAAACATGTGGTAAATGGCCTAAGCAAAGCACCTAGTTAACCAAAATTACAGTAAACAGTATAATT	......(((((((((((.........((((.((((...))))))))...((((((((((((.(..(((((((.((........)).))).))))..).)))))).)))))).)))))))))))(((..((((((..(((.((..((((((.....((((((....))))))..)))))).......(((....(((.....((....)).....)))..)))..))...)))..))))))..))).....	second	89	114		TAATCTAAGGAACTATGTTTTGTCGA	).))))..).)))))).)))))).))	18122938_x4	18122943_x5	18122944_x6
miRcandidate204	S1b	2AS	5196356	3.9	3.3	-3.9	3.5	149	TCTCCTGTCATGGACAATGAAACAATTCTGAGACATCAGCAGTAAGAACCATGAAATATTGCTCTATTGAACTCCTCTTTACTTTTCCCCTTGTACTTATTTGCTTATGTTTGTTCCAAGAGTTAGCATGTACTCCCTCCGTTCCGAAT	..........((((....(((....)))..((((((.(((((((((.((...((((...........................)))).....)).)))).))))).))))))..)))).((((........))))..(((((((.((((	241	TCAGAATGGA	)).)))))))	4	171	219	GATATGGAGGTATCTAGCACTAAAATAAGTCTAGATACATCCGTATCTA	((((((((.((((((((.(((......))))))))))).))))))))))	first	150	170	18171783_x3	TACTTGTCTTAGATTTGTCTA	+	((((((((((.((((((((((	TACTTGTCTTAGATTTGTCTAGATATGGAGGTATCTAGCACTAAAATAAGTCTAGATACATCCGTATCTAGACAAATCCAAGACAAGTAAT	((((((((((.((((((((((((((((((.((((((((.(((......))))))))))).)))))))))))))))))).))))))))))))	1	250	IWGSC_CSS_2AS_scaff_5196356_0	-89.33	TCTCCTGTCATGGACAATGAAACAATTCTGAGACATCAGCAGTAAGAACCATGAAATATTGCTCTATTGAACTCCTCTTTACTTTTCCCCTTGTACTTATTTGCTTATGTTTGTTCCAAGAGTTAGCATGTACTCCCTCCGTTCCGAATTACTTGTCTTAGATTTGTCTAGATATGGAGGTATCTAGCACTAAAATAAGTCTAGATACATCCGTATCTAGACAAATCCAAGACAAGTAATTCAGAATGGA	..........((((....(((....)))..((((((.(((((((((.((...((((...........................)))).....)).)))).))))).))))))..)))).((((........))))..(((((((.((((((((((((((.((((((((((((((((((.((((((((.(((......))))))))))).)))))))))))))))))).)))))))))))))).)))))))	second	220	240	1	GACAAATCCAAGACAAGTAAT	)))))))).))))))))))))	18171783_x3	3245736_x1
miRcandidate205	S1b	7DS	3890252	-1.3	2.2	0	1.2	22	TAGTCTAGTCTGTGTAACATAT	..((..((((.(((((......	139	TACTAATTCGAACCATACCATACTAATTAAAAGAATGTTTGAATTCATATATCGACTCAACATACTCACATGTTTGAGAGCCATTCTTAGAAAGATTAAACAAAGTGAAATC	....(((((((((.......................)))))))))..))))).))))..))....((((.(((((((..................)))))))..))))....	675	47	109	ATGTAAGGCTTAATCTGAGTTACTGTACAAGTGCAATTCTCTCATTAAGTAAGCTAATGCATG	.((((.((((((...((((....((((....)))).....)))).....))))))..))))))	first	23	46	18177782_x636	TAGAACTGATATATCTCTTGGGCA	+	...(((.(((.(((((((((((((	TAGAACTGATATATCTCTTGGGCAATGTAAGGCTTAATCTGAGTTACTGTACAAGTGCAATTCTCTCATTAAGTAAGCTAATGCATGCTCACAGCTAGGAGGTAGTCCGTTATATC	...(((.(((.(((((((((((((.((((.((((((...((((....((((....)))).....)))).....))))))..))))))))))......)))))))))).))).....	1	250	IWGSC_CSS_7DS_scaff_3890252_5	-50.27	TAGTCTAGTCTGTGTAACATATTAGAACTGATATATCTCTTGGGCAATGTAAGGCTTAATCTGAGTTACTGTACAAGTGCAATTCTCTCATTAAGTAAGCTAATGCATGCTCACAGCTAGGAGGTAGTCCGTTATATCTACTAATTCGAACCATACCATACTAATTAAAAGAATGTTTGAATTCATATATCGACTCAACATACTCACATGTTTGAGAGCCATTCTTAGAAAGATTAAACAAAGTGAAATC	..((..((((.(((((.........(((.(((.(((((((((((((.((((.((((((...((((....((((....)))).....)))).....))))))..))))))))))......)))))))))).))).........(((((((((.......................)))))))))..))))).))))..))....((((.(((((((..................)))))))..))))....	second	110	138		CTCACAGCTAGGAGGTAGTCCGTTATATC	))))......)))))))))).))).....	3525447_x5	3525448_x1	3525449_x1	3525451_x8	15445056_x3	16500240_x2	18177751_x1	18177752_x1	18177782_x636	15293302_x1
miRcandidate21	S1b	3B	10484978	-1.3	2.9	0	1.9	23	CGACCCTTTCAGTCGAGTGAGCC	.(((.......((((((.((((.	120	TGCTCCTCGGCCTCCATTCGAAGCCGCTCCCTAGAGGCTTCCACTTCAGCGTGTCGACTCTCCAGTTTTGGGCGGTCGCTTTTGACAGGCACGAGTTGTTCGGACACATAGGAATGGGCAGTCCCTAACCT	.)))))))))).(((((((((((((.((....)).)))))).........((((((((((.((.(((..((((....))))..))).))...))))).....)))))....)))))))..)))........	74	48	96	GCGTGGATGACGGCTTCTCCTGCACAACGAGTAGTAGCCTTGCATGTCC	(((((.(....((((....((((.......)))).)))).).))))).)	first	24	47	6857664_x70	ACTGCATGGTCATAAGCTTCAAGC	+	((.((.(((((((......((((.	ACTGCATGGTCATAAGCTTCAAGCGCGTGGATGACGGCTTCTCCTGCACAACGAGTAGTAGCCTTGCATGTCCTTGCCATGGCCACCAGCTTGTCA	((.((.(((((((......((((.(((((.(....((((....((((.......)))).)))).).))))).))))..)))))))...))..))..	1	250	IWGSC_CSS_3B_scaff_10484978_4	-77.3	CGACCCTTTCAGTCGAGTGAGCCACTGCATGGTCATAAGCTTCAAGCGCGTGGATGACGGCTTCTCCTGCACAACGAGTAGTAGCCTTGCATGTCCTTGCCATGGCCACCAGCTTGTCATGCTCCTCGGCCTCCATTCGAAGCCGCTCCCTAGAGGCTTCCACTTCAGCGTGTCGACTCTCCAGTTTTGGGCGGTCGCTTTTGACAGGCACGAGTTGTTCGGACACATAGGAATGGGCAGTCCCTAACCT	.(((.......((((((.((((.((.((.(((((((......((((.(((((.(....((((....((((.......)))).)))).).))))).))))..)))))))...))..))...)))))))))).(((((((((((((.((....)).)))))).........((((((((((.((.(((..((((....))))..))).))...))))).....)))))....)))))))..)))........	second	97	119		TTGCCATGGCCACCAGCTTGTCA	)))..)))))))...))..))..	9198974_x2	6857658_x1	6857664_x70	12410727_x1
miRcandidate210	S1b	2AL	6408198	-1.3	2.8	0	1.8	129	ATGAGTTGGCTCGAGTATGAATTCAATATGGTATCCGACCCAAGAGGTCTTGAGTTCAAGACCCTGTCAACACAGTATTAAATAAAATAATTCTGCGGTCTACATCGATCCCACGTCTAAGAACTAAAA	.((((....))))....((((((((...(((.(((.(((...((.(((((((....))))))))))))..(.(((.((((.......)))).))).).........))).)))..(((((.((((..((	198	GAATGAGTTGGTTGGAGCATGAATTCAATAGAGATTTCAAAATTTTGAGAAAA	.....))))..)))))...)))))))).......((((((....))))))...	35	151	173	GGGTGTTGAAATATATTGCCCGC	(((((...........))))).)	second	174	197	8397093_x22	CTCCCTCCATCAGTTCGGACTTTT	+	))))))).....))..))))).))	TAGTCCAGACGTGAGGGGGGGGGGTGTTGAAATATATTGCCCGCCTCCCTCCATCAGTTCGGACTTTT	.(((((..((..((((((((.(((((...........))))).)))))))).....))..))))).))	1	250	IWGSC_CSS_2AL_scaff_6408198_3	-73.4	ATGAGTTGGCTCGAGTATGAATTCAATATGGTATCCGACCCAAGAGGTCTTGAGTTCAAGACCCTGTCAACACAGTATTAAATAAAATAATTCTGCGGTCTACATCGATCCCACGTCTAAGAACTAAAATAGTCCAGACGTGAGGGGGGGGGGTGTTGAAATATATTGCCCGCCTCCCTCCATCAGTTCGGACTTTTGAATGAGTTGGTTGGAGCATGAATTCAATAGAGATTTCAAAATTTTGAGAAAA	.((((....))))....((((((((...(((.(((.(((...((.(((((((....))))))))))))..(.(((.((((.......)))).))).).........))).)))..(((((.((((..((.(((((..((..((((((((.(((((...........))))).)))))))).....))..))))).)).....))))..)))))...)))))))).......((((((....))))))...	first	130	150		TAGTCCAGACGTGAGGGGGGG	.(((((..((..((((((((.	8141489_x1	8397093_x22	16249082_x12
miRcandidate220	S1b	3B	10398480	-1.3	4.4	0	3.4	46	ACACATGTTGTGGATCCGGCAATAAACTTGATCTACCTTGAAGACC	...(((((..((((((..((((((((.(((((((((((((((((((	177	TCTTCGGGGTAGATTAATTTTATTGTGTGATACCAACTTGCGTGCCCAGTTCCCTATTCATCTGGTCTATTACT	))))))))))))))))).))))))))..))).)))....))))).((((............)))).........	65	71	152	CTGGCCCGACAAGCTCGCTTGTTGGGGTCGTCTTGTCCATAGGTGGCGGAGACGACCCCAACGTAAGCTTGTCGAGGCCGAC	(.(((((((((((((..(..((((((((((((((..(((....)))..)))))))))))))))..))))))))).)))))))	second	153	176	8947844_x52	GATGAGCTCTTGACATTATCAAGG	+	))))))...))).))))))).)))	TCGATAATGCCAAAACCTCATTGTCTGGCCCGACAAGCTCGCTTGTTGGGGTCGTCTTGTCCATAGGTGGCGGAGACGACCCCAACGTAAGCTTGTCGAGGCCGACGATGAGCTCTTGACATTATCAAGG	(.(((((((.(((...(((((((((.(((((((((((((..(..((((((((((((((..(((....)))..)))))))))))))))..))))))))).)))))))))))))...))).))))))).)))	1	250	IWGSC_CSS_3B_scaff_10398480_2	-132.8	ACACATGTTGTGGATCCGGCAATAAACTTGATCTACCTTGAAGACCTCGATAATGCCAAAACCTCATTGTCTGGCCCGACAAGCTCGCTTGTTGGGGTCGTCTTGTCCATAGGTGGCGGAGACGACCCCAACGTAAGCTTGTCGAGGCCGACGATGAGCTCTTGACATTATCAAGGTCTTCGGGGTAGATTAATTTTATTGTGTGATACCAACTTGCGTGCCCAGTTCCCTATTCATCTGGTCTATTACT	...(((((..((((((..((((((((.((((((((((((((((((((.(((((((.(((...(((((((((.(((((((((((((..(..((((((((((((((..(((....)))..)))))))))))))))..))))))))).)))))))))))))...))).))))))).)))))))))))))))))))).))))))))..))).)))....))))).((((............)))).........	first	47	70		TCGATAATGCCAAAACCTCATTGT	(.(((((((.(((...((((((((	8714487_x1	8947843_x5	8947844_x52	8947846_x1	12046408_x1	268553_x3	6623428_x1	14660955_x1
miRcandidate226	S1b	3AS	3403318	-1.3	2.9	0	1.9	114	CTTATGTAGTGTTGCACTTGGTGGATTTACTTAGCTACCTGCAATTTCTATAAGATGTTGGAGTGAAACAAAAAAGGCCATGTGTGTTCCTATGTGAGCAGTGCGATCGAGTAC	....((((((((.(((((((..((((((((.......(((.((((.((.....)).)))).)).)...........((((((((......)))))).))....((((((((..(	182	CCTCTGGATCGGAATCCTAGTGCACACGGCGCTAGGATCGTAAATCCTACATAGTGTCATACATGCAGG	.)))..)))))..((((((((((.....)))))))))).))))))))..)).))))).)))).))))..	315	141	159	ATGATGAAGTGTAATTCCT	..............)))))	second	160	181	15852252_x131	ATTGGACCAGCTGATAGAGAGC	+	....))))))))).)).)))).	TCTGTAGCCAGGAATTGGTCAGGAAAATGATGAAGTGTAATTCCTATTGGACCAGCTGATAGAGAGC	(((.((..(((...(((((((((((...............)))))....))))))))).)).)))).	1	250	IWGSC_CSS_3AS_scaff_3403318_7	-76.36	CTTATGTAGTGTTGCACTTGGTGGATTTACTTAGCTACCTGCAATTTCTATAAGATGTTGGAGTGAAACAAAAAAGGCCATGTGTGTTCCTATGTGAGCAGTGCGATCGAGTACTCTGTAGCCAGGAATTGGTCAGGAAAATGATGAAGTGTAATTCCTATTGGACCAGCTGATAGAGAGCCCTCTGGATCGGAATCCTAGTGCACACGGCGCTAGGATCGTAAATCCTACATAGTGTCATACATGCAGG	....((((((((.(((((((..((((((((.......(((.((((.((.....)).)))).)).)...........((((((((......)))))).))....((((((((..((((.((..(((...(((((((((((...............)))))....))))))))).)).))))..)))..)))))..((((((((((.....)))))))))).))))))))..)).))))).)))).))))..	first	115	140		TCTGTAGCCAGGAATTGGTCAGGAAA	(((.((..(((...(((((((((((.	15238583_x1	15852210_x1	15852221_x4	15852232_x23	15852252_x131	15852263_x47	15852266_x99	6011982_x1	18886569_x5	2655439_x3
miRcandidate226	S1b	3AS	3403318	-1.3	2.7	0	1.7	17	GCAGTGCGATCGAGTAC	.(.((((....(((..(	85	CCTCTGGATCGGAATCCTAGTGCACACGGCGCTAGGATCGTAAATCCTACATAGTGTCATACATGCAGGCGACGAATGTCCGGCCCCCTAGCGTGCTATAAAAGTGCAGCACCGGTATATCAATCTGGCAGCTCGTTGACAAACTCCTCCAGCTTCCCCACATCCA	.))).((..((((.(((((((((.....)))))))))((((....(((.(((.(((...)))))).)))..))))...))))..))......(..((.....))..).)))).)............((.((((.(..((.....))..).)))).)).........	335	44	62	ATGATGAAGTGTAATTCCT	..............)))))	second	63	84	15852252_x131	ATTGGACCAGCTGATAGAGAGC	+	....))))))))).)).)))).	TCTGTAGCCAGGAATTGGTCAGGAAAATGATGAAGTGTAATTCCTATTGGACCAGCTGATAGAGAGC	(((.((..(((...(((((((((((...............)))))....))))))))).)).)))).	1	250	IWGSC_CSS_3AS_scaff_3403318_9	-68.66	GCAGTGCGATCGAGTACTCTGTAGCCAGGAATTGGTCAGGAAAATGATGAAGTGTAATTCCTATTGGACCAGCTGATAGAGAGCCCTCTGGATCGGAATCCTAGTGCACACGGCGCTAGGATCGTAAATCCTACATAGTGTCATACATGCAGGCGACGAATGTCCGGCCCCCTAGCGTGCTATAAAAGTGCAGCACCGGTATATCAATCTGGCAGCTCGTTGACAAACTCCTCCAGCTTCCCCACATCCA	.(.((((....(((..((((.((..(((...(((((((((((...............)))))....))))))))).)).))))..))).((..((((.(((((((((.....)))))))))((((....(((.(((.(((...)))))).)))..))))...))))..))......(..((.....))..).)))).)............((.((((.(..((.....))..).)))).)).........	first	18	43		TCTGTAGCCAGGAATTGGTCAGGAAA	(((.((..(((...(((((((((((.	2655439_x3	15238583_x1	1535110_x6	15583905_x10	15852210_x1	15852221_x4	15852232_x23	15852252_x131	15852263_x47	15852266_x99
miRcandidate227	S1b	5AL	2737271	-1.3	2.8	-0.3	1.4	111	ATGTAATTGTCTTTGCCGCTAATGACGATACAATCCGCCTGTTTTCTCTCAATGAGAAGGGTGAACTGCATGCCATCTCGCAAATTCCAGTCGTTTGCGAATATCAAGACG	.((((.(((((.(((....))).)))))))))...(((((...(((((.....)))))))))).........((...((((((((.......)))))))).........((	231	AAGGAGCTGAAGAAGCAACT	..)).(((.....)))....	11	134	206	AATGCCTCCGCACCGGCCAGTTGAATTCGTCATCGATCTTGAGCCTGGCACGGAACCGGTTTGCAAGCGTCCT	(.(((..(((..(((((((((..(..(((....)))..)..)..))))).)))...)))...)))....))))	second	207	230	18117612_x5	TACAAGCTCGGACCTGAAGAGTTG	+	...))))))....))).)))).))	TCTTTCCAGAAGAGCTTCCAGGAATGCCTCCGCACCGGCCAGTTGAATTCGTCATCGATCTTGAGCCTGGCACGGAACCGGTTTGCAAGCGTCCTTACAAGCTCGGACCTGAAGAGTTG	.((((.(((..((((((..((((.(((..(((..(((((((((..(..(((....)))..)..)..))))).)))...)))...)))....))))...))))))....))).)))).))	1	250	IWGSC_CSS_5AL_scaff_2737271_1	-70.6	ATGTAATTGTCTTTGCCGCTAATGACGATACAATCCGCCTGTTTTCTCTCAATGAGAAGGGTGAACTGCATGCCATCTCGCAAATTCCAGTCGTTTGCGAATATCAAGACGTCTTTCCAGAAGAGCTTCCAGGAATGCCTCCGCACCGGCCAGTTGAATTCGTCATCGATCTTGAGCCTGGCACGGAACCGGTTTGCAAGCGTCCTTACAAGCTCGGACCTGAAGAGTTGAAGGAGCTGAAGAAGCAACT	.((((.(((((.(((....))).)))))))))...(((((...(((((.....)))))))))).........((...((((((((.......)))))))).........((.((((.(((..((((((..((((.(((..(((..(((((((((..(..(((....)))..)..)..))))).)))...)))...)))....))))...))))))....))).)))).))..)).(((.....)))....	first	112	133		TCTTTCCAGAAGAGCTTCCAGG	.((((.(((..((((((..(((	10617434_x1	18117612_x5	15029113_x4	7716440_x1
miRcandidate230	S1b	7BS	3138591	-1.3	2.2	0	1.2	152	GTGTAACGATGGGATTGGTTGAAGGATCTCACAACAAAATATCCAGATATAACCTATAAAAGAAAACACATTAAGACACTCGTAACTCCAATACCAAGAGGATATGCATGGATAAAATCAGGTTGATGCTTGAGTCTGAAGGAAAAATTATA	...........((((..((((...(....).)))).....)))).(((((..(((((....(......).......(((((((...(((....((....))........((((....((((((....))))))))))...))).......((	228	AATGAGTGGAATAGGCAATGTCA	.)))))))..)))))..))))).	13	177	206	CACATCCAGGAATAGATGGGCTAGTGGCAC	(((.((((........))))...)))....	second	207	227	8288785_x11	CGGTTTTCTTTGAGCGTCATG	+	..).))))).))))..)))))	TGATACTCATAACTAGAAACAACACACATCCAGGAATAGATGGGCTAGTGGCACCGGTTTTCTTTGAGCGTCATG	(((..((((.....((((((....(((.((((........))))...)))......).))))).))))..)))))	1	250	IWGSC_CSS_7BS_scaff_3138591_5	-49.8	GTGTAACGATGGGATTGGTTGAAGGATCTCACAACAAAATATCCAGATATAACCTATAAAAGAAAACACATTAAGACACTCGTAACTCCAATACCAAGAGGATATGCATGGATAAAATCAGGTTGATGCTTGAGTCTGAAGGAAAAATTATATGATACTCATAACTAGAAACAACACACATCCAGGAATAGATGGGCTAGTGGCACCGGTTTTCTTTGAGCGTCATGAATGAGTGGAATAGGCAATGTCA	...........((((..((((...(....).)))).....)))).(((((..(((((....(......).......(((((((...(((....((....))........((((....((((((....))))))))))...))).......(((((..((((.....((((((....(((.((((........))))...)))......).))))).))))..))))).)))))))..)))))..))))).	first	153	176		TGATACTCATAACTAGAAACAACA	(((..((((.....((((((....	6710438_x1	8288785_x11	9630613_x1
miRcandidate233	S1b	5AL	1630314	-1.3	2.9	0	1.9	133	AGCAGACGAGAGGTGACCTGAATTTATAGGAGAGCTGCAATCTCCGGCTAGGGGAACTACATAGCCGCTTTACGACATCTATTGCTCTAAATTCATGCTCGGGAAAAGAAGGGAAAGAAAGAACATGTTGTGG	(((((.....(((((.............(((((.......)))))(((((((....))...))))).........))))).((((((((..(((...(((..........)))...)))....((((..((((	183	ATGGTATGCTGGCACTAGAGCAGAACTGCTGGCCTTGTATCGTTAACTTCACGATATGTGGACACAAT	))..)))).......))))))))..)))))..((.((((((((.......)))))))).)).......	583	156	159	TCAC	...)	second	160	182	9771710_x464	GTGGCCTGATCAACGTCGGAGCC	+	)).)))))......))))).)))	TGCCGATTCCCGTAGGCAACGGTCACGTGGCCTGATCAACGTCGGAGCC	(.(((((.....(((((.(((....))).)))))......))))).)))	1	250	IWGSC_CSS_5AL_scaff_1630314_5	-76.5	AGCAGACGAGAGGTGACCTGAATTTATAGGAGAGCTGCAATCTCCGGCTAGGGGAACTACATAGCCGCTTTACGACATCTATTGCTCTAAATTCATGCTCGGGAAAAGAAGGGAAAGAAAGAACATGTTGTGGTGCCGATTCCCGTAGGCAACGGTCACGTGGCCTGATCAACGTCGGAGCCATGGTATGCTGGCACTAGAGCAGAACTGCTGGCCTTGTATCGTTAACTTCACGATATGTGGACACAAT	(((((.....(((((.............(((((.......)))))(((((((....))...))))).........))))).((((((((..(((...(((..........)))...)))....((((..(((((.(((((.....(((((.(((....))).)))))......))))).)))))..)))).......))))))))..)))))..((.((((((((.......)))))))).)).......	first	134	155		TGCCGATTCCCGTAGGCAACGG	(.(((((.....(((((.(((.	12534819_x1	10889183_x2	9771700_x18	9771705_x61	9771710_x464	9771715_x8	14391045_x1	13370086_x2	11344925_x17	12603661_x1
miRcandidate233	S1b	5AL	1630314	-1.3	3	0	2	188	TCTCTCTCGGAGATGCAGCCAACAACTTGTGTCACCCTCCCTGCCTCTGTGGTTCAGCAGACGAGAGGTGACCTGAATTTATAGGAGAGCTGCAATCTCCGGCTAGGGGAACTACATAGCCGCTTTACGACATCTATTGCTCTAAATTCATGCTCGGGAAAAGAAGGGAAAGAAAGAACATGTTGTGG	(((.((((((((((((((((...........((((((((.((((............))))..))).)))))((((......)))).).))))).))))))(((((((....))...))))).((((.((((((..(((......)))..))).)))...))))..)))).))).....((((..((((	238	ATGGTATGCTGGC	))..)))).....	578	211	214	TCAC	...)	second	215	237	9771710_x464	GTGGCCTGATCAACGTCGGAGCC	+	)).)))))......))))).)))	TGCCGATTCCCGTAGGCAACGGTCACGTGGCCTGATCAACGTCGGAGCC	(.(((((.....(((((.(((....))).)))))......))))).)))	1	250	IWGSC_CSS_5AL_scaff_1630314_2	-80.7	TCTCTCTCGGAGATGCAGCCAACAACTTGTGTCACCCTCCCTGCCTCTGTGGTTCAGCAGACGAGAGGTGACCTGAATTTATAGGAGAGCTGCAATCTCCGGCTAGGGGAACTACATAGCCGCTTTACGACATCTATTGCTCTAAATTCATGCTCGGGAAAAGAAGGGAAAGAAAGAACATGTTGTGGTGCCGATTCCCGTAGGCAACGGTCACGTGGCCTGATCAACGTCGGAGCCATGGTATGCTGGC	(((.((((((((((((((((...........((((((((.((((............))))..))).)))))((((......)))).).))))).))))))(((((((....))...))))).((((.((((((..(((......)))..))).)))...))))..)))).))).....((((..(((((.(((((.....(((((.(((....))).)))))......))))).)))))..)))).....	first	189	210		TGCCGATTCCCGTAGGCAACGG	(.(((((.....(((((.(((.	14023449_x1	9951253_x1	10262501_x1	12534819_x1	9771700_x18	9771705_x61	9771710_x464	9771715_x8	14391045_x1	13370086_x2
miRcandidate234	S1b	5BL	8125879	-1.3	3.1	0	2.1	190	CTTCTCTCTCGGAGATGCAGCCAACAACTTGTGTCACCTTCCCTGCCTCTGTGGTTCAGCAGACGAGAGGTGACCTGAATTTACAGGAGAGCTGCAATCTCCGGCTAGGGGAACTACATAGCCGCTTCACGACATCTATTGCTCTAAATTCATGCTCGGAAAAAGAAGGGAAAGAAAGAACATGTTGTGG	.((((.((((((((((((((((...........(((((((.....(.(((((......))))).).)))))))((((......)))).).))))).))))))(((((((....))...)))))..(((.((((((..(((......)))..))).))))))......)))).))))....((..(..(((	240	ATGGTTTGCTG	)..)..))...	572	213	216	TCAC	...)	second	217	239	9771782_x449	GTGGCCTGATCGATGTCGGAGCC	+	)).)))))...)).))))).)))	TGCCGATTCCCGTAGGCAACGGTCACGTGGCCTGATCGATGTCGGAGCC	(.(((((((...(((((.(((....))).)))))...)).))))).)))	1	250	IWGSC_CSS_5BL_scaff_8125879_7	-81.8	CTTCTCTCTCGGAGATGCAGCCAACAACTTGTGTCACCTTCCCTGCCTCTGTGGTTCAGCAGACGAGAGGTGACCTGAATTTACAGGAGAGCTGCAATCTCCGGCTAGGGGAACTACATAGCCGCTTCACGACATCTATTGCTCTAAATTCATGCTCGGAAAAAGAAGGGAAAGAAAGAACATGTTGTGGTGCCGATTCCCGTAGGCAACGGTCACGTGGCCTGATCGATGTCGGAGCCATGGTTTGCTG	.((((.((((((((((((((((...........(((((((.....(.(((((......))))).).)))))))((((......)))).).))))).))))))(((((((....))...)))))..(((.((((((..(((......)))..))).))))))......)))).))))....((..(..((((.(((((((...(((((.(((....))).)))))...)).))))).))))..)..))...	first	191	212		TGCCGATTCCCGTAGGCAACGG	(.(((((((...(((((.(((.	6494572_x2	14023449_x1	10116720_x5	10116721_x1	10116722_x4	9951253_x1	10262501_x1	12534819_x1	9771762_x2	9771771_x3
miRcandidate236	S1b	1DL	2269956	3.9	3.2	13.9	21.3	101	AAAGGTGAGCTAACCACGTTAGCGAGCTCAACATCTTAGCTACAAGTGTGGGAGGACGTGCGCACTGGACGCGGTGTTAGCGGGTCGGGCGTGTGTCCCGT	...(((..((((((...))))))..)))..........(.((((.((.((((((((((..(((.((((.(((.......)))..)))))))..)))))...	229	TCAACATGTACATTCAACTTCA	))))).)))))...........	39	122	207	TTAGGATGGATCCCGATGACTTGGTCAGGTTTGTTGTGGACGACGCAACGGTGCTTTCCAACATCAAGGTCACATTCCAGATCCCA	((.(((((((((..((((..((((..((((((((((((.....)))))))).)))).))))))))..)))).)).))).))))...	second	208	228	4723571_x27	TACGATCTTGTCGCCAGGGTC	+	))))).))))))).)))..))	TGCTGTGGCGAGCTCGTAGATTAGGATGGATCCCGATGACTTGGTCAGGTTTGTTGTGGACGACGCAACGGTGCTTTCCAACATCAAGGTCACATTCCAGATCCCATACGATCTTGTCGCCAGGGTC	..((((((((((.(((((((((.(((((((((..((((..((((..((((((((((((.....)))))))).)))).))))))))..)))).)).))).))))...))))).))))))).)))..))	1	250	IWGSC_CSS_1DL_scaff_2269956_1	-86.8	AAAGGTGAGCTAACCACGTTAGCGAGCTCAACATCTTAGCTACAAGTGTGGGAGGACGTGCGCACTGGACGCGGTGTTAGCGGGTCGGGCGTGTGTCCCGTTGCTGTGGCGAGCTCGTAGATTAGGATGGATCCCGATGACTTGGTCAGGTTTGTTGTGGACGACGCAACGGTGCTTTCCAACATCAAGGTCACATTCCAGATCCCATACGATCTTGTCGCCAGGGTCTCAACATGTACATTCAACTTCA	...(((..((((((...))))))..)))..........(.((((.((.((((((((((..(((.((((.(((.......)))..)))))))..))))).....((((((((((.(((((((((.(((((((((..((((..((((..((((((((((((.....)))))))).)))).))))))))..)))).)).))).))))...))))).))))))).)))..))))))).)))))...........	first	102	121	1	TGCTGTGGCGAGCTCGTAGA	..((((((((((.(((((((	17672918_x1	17672919_x1	17672921_x2	9903364_x1	4723568_x5	4723571_x27	12009551_x1	9559359_x1
miRcandidate237	S1b	1DL	2240726	-1.3	2.7	0	1.7	18	AACTCTTTTTTTGTGAGA	.(((((..((((((((((	84	TTATAAAATAGACCCAACGAGCGATGATTCAGGCAGCCTCTTTGTCCCAATCAATGGCAATGGTGGTGTTGCGTTGCTCGGAGAGTAAATCTTCTGCTCTTCAGATTAGCTGAGGGGGTGGCTCTGCTTCCCTCCTTGAAGCTTGTCTAGTAGTCTTAAGAACATCA	)))))))).........(((((((((.....((((.((.(((((((.........))))).)).)))))).))))))))).)))))...(((((((((....((((.(((((((((((.(((...))).))).))))..)))).)))))))))....))))......	13	41	59	ATTTATGTATAATCCAACG	..................)	first	19	40	5540461_x12	TGGAAACGTTTGCTGACATTCA	+	((((((..(..((.((.((((.	TGGAAACGTTTGCTGACATTCAATTTATGTATAATCCAACGAATTTTTGCTCCTAAATTTCTGTC	((((((..(..((.((.((((...................)))).)).))....)..))))))))	1	250	IWGSC_CSS_1DL_scaff_2240726_0	-67.91	AACTCTTTTTTTGTGAGATGGAAACGTTTGCTGACATTCAATTTATGTATAATCCAACGAATTTTTGCTCCTAAATTTCTGTCTTATAAAATAGACCCAACGAGCGATGATTCAGGCAGCCTCTTTGTCCCAATCAATGGCAATGGTGGTGTTGCGTTGCTCGGAGAGTAAATCTTCTGCTCTTCAGATTAGCTGAGGGGGTGGCTCTGCTTCCCTCCTTGAAGCTTGTCTAGTAGTCTTAAGAACATCA	.(((((..((((((((((((((((..(..((.((.((((...................)))).)).))....)..)))))))))))))))).........(((((((((.....((((.((.(((((((.........))))).)).)))))).))))))))).)))))...(((((((((....((((.(((((((((((.(((...))).))).))))..)))).)))))))))....))))......	second	60	83		AATTTTTGCTCCTAAATTTCTGTC	))).)).))....)..))))))))	18851247_x1	5540461_x12
miRcandidate245	S1b	7AL	4554552	-1.3	2.5	0	1.5	62	GATCATTGTCAACCTAGCTACGTTTGCTTGTCAAATCATATGTGTACTGGTGGATGTGTAAT	.....(((.((....(((.......))))).))).(((((....(((.((..(((.(((.((	108	CACCGAAAGGAAGGATTATTCAGTTTAGTCCTTACAGTGGCTTATACATCTTTGTGGAAAACTATAACTTTCAAAAAAATATTTAGATTTAAGAACTGAGATGTAGCTTCTGTAATAGATTTGCCTTGTGAATTGTGACCTGC	..((....)).(((((((.......)))))))(((((.((((...(((((((.((..(((.(((...................))).)))....)).))))))))))).)))))))).)))..))..)))...))))).....	25	86	88	AAA	...	first	63	85	18979718_x10	TGGGTTAAGGACACCGGCGAGAG	+	((((((...(((((.(...((..	TGGGTTAAGGACACCGGCGAGAGAAACTACTGTGTCAAACCCAAT	((((((...(((((.(...((.....)).).))))).))))))))	1	250	IWGSC_CSS_7AL_scaff_4554552_3	-61.11	GATCATTGTCAACCTAGCTACGTTTGCTTGTCAAATCATATGTGTACTGGTGGATGTGTAATTGGGTTAAGGACACCGGCGAGAGAAACTACTGTGTCAAACCCAATCACCGAAAGGAAGGATTATTCAGTTTAGTCCTTACAGTGGCTTATACATCTTTGTGGAAAACTATAACTTTCAAAAAAATATTTAGATTTAAGAACTGAGATGTAGCTTCTGTAATAGATTTGCCTTGTGAATTGTGACCTGC	.....(((.((....(((.......))))).))).(((((....(((.((..(((.(((.((((((((...(((((.(...((.....)).).))))).))))))))..((....)).(((((((.......)))))))(((((.((((...(((((((.((..(((.(((...................))).)))....)).))))))))))).)))))))).)))..))..)))...))))).....	second	89	107		CTACTGTGTCAAACCCAAT	)).).))))).))))))))	18839019_x1	18979718_x10	18979722_x5	18979723_x7	17789412_x1	17789414_x1
miRcandidate262	S1b	1BL	3877656	-1.3	2.8	0	1.8	33	GGGGAAACCTACCAGGTCCAGACATAACAAGGA	(((....)))...(((((..(...(((((.(((	119	CTGTTAACGAACGAGACCTCAGCCTGCTAACTAGCTATGTGGAGCCATCCCTCCGCAGCTAGCTTCTTAGAGGGACTATCGCTGTTTAGGGTACGGAAGTTTGAGGCAATAACAGGTTTGTGATGCCCTTAG	)))))).....)..))))).(((((.((((..((((((((((((......)))))))..)))))..)))).))).))..........((((((((.(((..((.........))..))).)).))))))...	480	56	94	TTGATTCTATGGGTGGTGGTGCATGGCCGTTCTAAGTTG	(..(((....(..((((.(....).))))..)..)))..	first	34	55	5965083_x293	TTGACAGACTGAGAGCTCTTTC	+	(((((((((.((..((((....	TTGACAGACTGAGAGCTCTTTCTTGATTCTATGGGTGGTGGTGCATGGCCGTTCTAAGTTGGTGTAGCGATTTGTCTGGTTAATT	(((((((((.((..((((....(..(((....(..((((.(....).))))..)..)))..).).)))..)).)))).)))))))	1	250	IWGSC_CSS_1BL_scaff_3877656_2	-73.6	GGGGAAACCTACCAGGTCCAGACATAACAAGGATTGACAGACTGAGAGCTCTTTCTTGATTCTATGGGTGGTGGTGCATGGCCGTTCTAAGTTGGTGTAGCGATTTGTCTGGTTAATTCTGTTAACGAACGAGACCTCAGCCTGCTAACTAGCTATGTGGAGCCATCCCTCCGCAGCTAGCTTCTTAGAGGGACTATCGCTGTTTAGGGTACGGAAGTTTGAGGCAATAACAGGTTTGTGATGCCCTTAG	(((....)))...(((((..(...(((((.((((((((((((.((..((((....(..(((....(..((((.(....).))))..)..)))..).).)))..)).)))).))))))))))))).....)..))))).(((((.((((..((((((((((((......)))))))..)))))..)))).))).))..........((((((((.(((..((.........))..))).)).))))))...	second	95	118		GTGTAGCGATTTGTCTGGTTAATT	).).)))..)).)))).)))))))	19058011_x3	15096957_x3	7751885_x4	10121796_x4	9012744_x1	15303247_x3	15348956_x1	15937829_x1	1362926_x1	4590126_x6
miRcandidate264	S1b	2BS	5181650	-1.3	3	0	2	25	TTAGCAGGTCCAGACATAGCAAGAA	.((((((((..((.........(((	111	CCGTTGACGAACAAGACCTTAGCCTGCTAACTAGCTATGCGGAGCCATCCCTCCGCAGCTAGCTTCTTAGAGGGACTATCACCGTTTAGGCGACGGAAGTTTGAGGCACTAACAGGTCTGTGATGCCCTTAGATGTTATA	).(((....))).....))..)))))))).((((((..((((((......))))))))))))..(((..(((((.(.(((((.(.(((((((((....)))....)).)))).....).)))))))))))))).......	492	48	87	TTGATTCTGTGGGTGGTGGTGCATGGCCGTTCTTAGTTGG	(.....(((.(..((((.(....).))))..).)))..))	first	26	47	5965083_x293	TTGACAGACTGAGAGCTCTTTC	+	(((((((((.((..(((((..(	TTGACAGACTGAGAGCTCTTTCTTGATTCTGTGGGTGGTGGTGCATGGCCGTTCTTAGTTGGTGGAGCGATTTGTCTAGTTAATT	(((((((((.((..(((((..((.....(((.(..((((.(....).))))..).)))..)).)))))..)).)))).)))))))	1	250	IWGSC_CSS_2BS_scaff_5181650_2	-80	TTAGCAGGTCCAGACATAGCAAGAATTGACAGACTGAGAGCTCTTTCTTGATTCTGTGGGTGGTGGTGCATGGCCGTTCTTAGTTGGTGGAGCGATTTGTCTAGTTAATTCCGTTGACGAACAAGACCTTAGCCTGCTAACTAGCTATGCGGAGCCATCCCTCCGCAGCTAGCTTCTTAGAGGGACTATCACCGTTTAGGCGACGGAAGTTTGAGGCACTAACAGGTCTGTGATGCCCTTAGATGTTATA	.((((((((..((.........((((((((((((.((..(((((..((.....(((.(..((((.(....).))))..).)))..)).)))))..)).)))).)))))))).(((....))).....))..)))))))).((((((..((((((......))))))))))))..(((..(((((.(.(((((.(.(((((((((....)))....)).)))).....).)))))))))))))).......	second	88	110		TGGAGCGATTTGTCTAGTTAATT	.)))))..)).)))).)))))))	14863097_x14	9954334_x4	15411223_x12	3822251_x2	10008781_x1	7751885_x4	10121796_x4	9012744_x1	15376850_x1	15937829_x1
miRcandidate39	S1b	2DS	5366117	-1.3	2.3	0	1.3	20	GTAACCAGCCTCATAATTGT	......((((((..(((((.	66	AATTTTCTTCCAGACACCAACATCTTAGAATTAGTTTACAACCAAGGTAATGGGCATCATAAGGTTTACAACCAAGGTAACGGACATCCTAAGGTTAGGTTTACTGGTGAACCAAAGCACATTGGGAAGAGGAGGCTTTCATGTGACCGCAGGAGACAACTCCAACCCCAAACCTTTTATCTTTT	)))).((((((..........(((((((.((..((((...(((..(((..(((((........)))))..)))..)))...)))))).)))))))..((((((....))))))...........)))))).))))))..............((((....))))......................	51	42	48	AGTATTG	.....))	first	21	41	15500898_x26	AGTACATTGTAGTCTTCACCA	+	.(((....(((((.(((.(((	AGTACATTGTAGTCTTCACCAAGTATTGGGAATGCTATTTGCCTT	.(((....(((((.(((.(((.....)))))).))))).)))..)	1	250	IWGSC_CSS_2DS_scaff_5366117_4	-55.5	GTAACCAGCCTCATAATTGTAGTACATTGTAGTCTTCACCAAGTATTGGGAATGCTATTTGCCTTAATTTTCTTCCAGACACCAACATCTTAGAATTAGTTTACAACCAAGGTAATGGGCATCATAAGGTTTACAACCAAGGTAACGGACATCCTAAGGTTAGGTTTACTGGTGAACCAAAGCACATTGGGAAGAGGAGGCTTTCATGTGACCGCAGGAGACAACTCCAACCCCAAACCTTTTATCTTTT	......((((((..(((((..(((....(((((.(((.(((.....)))))).))))).)))..))))).((((((..........(((((((.((..((((...(((..(((..(((((........)))))..)))..)))...)))))).)))))))..((((((....))))))...........)))))).))))))..............((((....))))......................	second	49	65		GGAATGCTATTTGCCTT	)))).))))).)))..)	15500898_x26	15500899_x2	15500900_x7	15500903_x16
miRcandidate41	S1b	1AS	3316149	-1.3	2.2	0	1.2	22	TATCCAATGCTTTGTCATCCAA	.....(((((((((((......	80	CAAACCATGAAACTATAAGTACGCAATTGAAAAGGATAGTCGTTAACCTTTGGAAGTATGCCTCGAGATTGACCAGCTGCTAGCATCGACTATGGGATCTGGAATTCAGATAAAGCATTTAGATGTGAGTATCAAAGAGGACTGACCACTCTAGTTTCAATATCACAAGCT	....(((.((..(((((.((.((....((....((.((((.(((((.(((.((........)).))).)))))..))))))..)).)))))))))..)))))......)))))))))))....(((((.......((((.........))))..........)))))....	69	47	54	TGCAAAAT	........	first	23	46	1386816_x65	ATAATATCTCAGAGTTGCCGGTCC	+	...((((((.((((((((((((..	ATAATATCTCAGAGTTGCCGGTCCTGCAAAATATCGTGCAAGCTTTAGATATAATCG	...((((((.((((((((((((..........)))).)).)))))))))))).....	1	250	IWGSC_CSS_1AS_scaff_3316149_0	-51.83	TATCCAATGCTTTGTCATCCAAATAATATCTCAGAGTTGCCGGTCCTGCAAAATATCGTGCAAGCTTTAGATATAATCGCAAACCATGAAACTATAAGTACGCAATTGAAAAGGATAGTCGTTAACCTTTGGAAGTATGCCTCGAGATTGACCAGCTGCTAGCATCGACTATGGGATCTGGAATTCAGATAAAGCATTTAGATGTGAGTATCAAAGAGGACTGACCACTCTAGTTTCAATATCACAAGCT	.....(((((((((((.........((((((.((((((((((((..........)))).)).)))))))))))).........(((.((..(((((.((.((....((....((.((((.(((((.(((.((........)).))).)))))..))))))..)).)))))))))..)))))......)))))))))))....(((((.......((((.........))))..........)))))....	second	55	79		ATCGTGCAAGCTTTAGATATAATCG	)))).)).)))))))))))).....	17636806_x1	9368200_x1	1386816_x65	4665624_x1	1441251_x1
miRcandidate54	S1b	3AL	4321138	-1.3	2	0	1	168	CTTTGTCCCTAAATAATACGAGTCTCTTTGGTTTCCTCCAATCTCTCAACACTTACTCTTGCATTCTGTTTTTTCGTATGACAGCTCCATGCCAGTAGTGGTCATAATTCTCCGCTGTTCATTGCTACCACTGCCTTATTTTGTCATATGGTTAAAAACGTAATAAAA	........((((.......(((.....((((......))))...))).............((((...((((((((((((((((((.....))..((((((((..((((.(......)...))))..)))))))).......))))))))))..)))))).........	228	ATGCTATGCCTTAGTCCCTAAAT	))))......)))).........	17	194	203	GTAAAAACAA	((....))).	second	204	227	1583560_x16	ATGATGATCCGTCTGCCGTCACTC	+	))..)))).))))))..))))...	ATGATATGGATGTAGTCAGCAATCTGTAAAAACAAATGATGATCCGTCTGCCGTCACTC	.((((.((((((..((((...((.(((....))).))..)))).))))))..))))...	1	250	IWGSC_CSS_3AL_scaff_4321138_3	-46.1	CTTTGTCCCTAAATAATACGAGTCTCTTTGGTTTCCTCCAATCTCTCAACACTTACTCTTGCATTCTGTTTTTTCGTATGACAGCTCCATGCCAGTAGTGGTCATAATTCTCCGCTGTTCATTGCTACCACTGCCTTATTTTGTCATATGGTTAAAAACGTAATAAAAATGATATGGATGTAGTCAGCAATCTGTAAAAACAAATGATGATCCGTCTGCCGTCACTCATGCTATGCCTTAGTCCCTAAAT	........((((.......(((.....((((......))))...))).............((((...((((((((((((((((((.....))..((((((((..((((.(......)...))))..)))))))).......))))))))))..))))))..........((((.((((((..((((...((.(((....))).))..)))).))))))..))))...))))......)))).........	first	169	193		ATGATATGGATGTAGTCAGCAATCT	.((((.((((((..((((...((.(	1583560_x16	13000584_x1
miRcandidate60	S1b	5DS	2770199	-1.3	3.1	0	2.1	80	TAATTGGAATGAGTATAATCTAAACCCCTTAACGAGGATCCATTGGAGGGCAAGTCTGGTGCCAGCAGCCGTGGTAATTC	...(((((..........)))))......((((((.........(((((((.(((.((((((.....((((((.....((	141	CCGGGTGGGCCTGTCCGCCTCACGGCGAGCACCGACCTACTCGACCCTTCGGCCGGCATTCGCGCTCCTAGCCTTAATTGGTCGGGTCGTGTTTCCGGCATCGTTACTTT	..(((((((....)))))))))))))..))))))....))).).)))))).(((((.(..((((..((..(((......)))..)).))))..)))))).))))))....	810	107	112	GTTGCA	.....)	second	113	140	4525981_x514	GTTAAAAAGCTCGTAGTTGGACCTTGGG	+	.))))).)...))).))))))..)))))	CAACTCCAATAGCGTATATTTAAGTTGTTGCAGTTAAAAAGCTCGTAGTTGGACCTTGGG	(((.((((((.(((..(.(((((.(......).))))).)...))).))))))..)))))	1	250	IWGSC_CSS_5DS_scaff_2770199_10	-84.9	TAATTGGAATGAGTATAATCTAAACCCCTTAACGAGGATCCATTGGAGGGCAAGTCTGGTGCCAGCAGCCGTGGTAATTCCAACTCCAATAGCGTATATTTAAGTTGTTGCAGTTAAAAAGCTCGTAGTTGGACCTTGGGCCGGGTGGGCCTGTCCGCCTCACGGCGAGCACCGACCTACTCGACCCTTCGGCCGGCATTCGCGCTCCTAGCCTTAATTGGTCGGGTCGTGTTTCCGGCATCGTTACTTT	...(((((..........)))))......((((((.........(((((((.(((.((((((.....((((((.....(((((.((((((.(((..(.(((((.(......).))))).)...))).))))))..)))))..(((((((....)))))))))))))..))))))....))).).)))))).(((((.(..((((..((..(((......)))..)).))))..)))))).))))))....	first	81	106		CAACTCCAATAGCGTATATTTAAGTT	(((.((((((.(((..(.(((((.(.	19129877_x1	18817417_x45	7813818_x1	6460521_x1	4525981_x514	341555_x98	4569151_x116	9424676_x1	13385293_x4	2365669_x8
miRcandidate74	S1b	4AL	7158906	-1.3	2.9	-0.3	1.5	78	AAAATTTGCCAAATTTGACCAACATCTATTTTCTCGGTCGAAAGGTACTTTCCACCCCAGGCCGAGATGTCCGAAATC	................(((............((((((((....(((.......)))...)))))))).(((((((..(	126	TCTAATGGGGTTGGATGAAGAACTGCGTGTTGCTCACGCGGATGGGCAGGAAGTAATTCTTGTTGAAGTTGCTCTAGAACTTCATCTTGTTCGTGCAAACAGAAACATATGATTTGGACACGTCC	.......(..(.((((((((..(((((((.....))))))).(.((((((((....)))))))).).............)))))))).)..)....................)))))))..))).	11	97	106	AGCAAAACAC	..........	second	107	125	7077037_x8	AGGACTGAAGAGATGTGGT	+	..))))))))))).)))).	CATTTTCTTCAGTCGAAAAGCAAAACACAGGACTGAAGAGATGTGGT	((((((((((((((................))))))))))).)))).	1	250	IWGSC_CSS_4AL_scaff_7158906_0	-76.79	AAAATTTGCCAAATTTGACCAACATCTATTTTCTCGGTCGAAAGGTACTTTCCACCCCAGGCCGAGATGTCCGAAATCCATTTTCTTCAGTCGAAAAGCAAAACACAGGACTGAAGAGATGTGGTTCTAATGGGGTTGGATGAAGAACTGCGTGTTGCTCACGCGGATGGGCAGGAAGTAATTCTTGTTGAAGTTGCTCTAGAACTTCATCTTGTTCGTGCAAACAGAAACATATGATTTGGACACGTCC	................(((............((((((((....(((.......)))...)))))))).(((((((..(((((((((((((((................))))))))))).))))........(..(.((((((((..(((((((.....))))))).(.((((((((....)))))))).).............)))))))).)..)....................)))))))..))).	first	79	96		CATTTTCTTCAGTCGAAA	((((((((((((((....	7077037_x8	7077043_x3
miRcandidate76	S1b	7DS	3965048	-1.3	2.8	0	1.8	124	ATGAGCCCAAAACAACAAATGCCCAAGCTGCCTAAGCCCACGCTAAAAACATCTCTTTGTCACAGCAGAAAGCACAGCCCTCCTCCTTCTTTAGTCCCACCTCGCCAACCGAAGAGGCATTTGA	....(((((...((.....(((.....((((...(((....)))....(((......)))....))))...)))..((((.....((((((..((............))..)))))).......	234	GCCTGGTCTGGGTGTGC	)).))...)))))....	44	149	205	TACTCCATTCGCCGAGCTTAGTTGCGAGAGCTTGTAACCCGAGTGGGGGCATTAAGG	(.(((((((((.(((((((........))))))).....)))))))))......)))	second	206	233	14297004_x4	TGATATGGACGCTGTTGTAGAGCTGCGG	+	))....))..))))))...)))))).))	CCAGCTTAAATAGCCGCCTCCACCTACTCCATTCGCCGAGCTTAGTTGCGAGAGCTTGTAACCCGAGTGGGGGCATTAAGGTGATATGGACGCTGTTGTAGAGCTGCGG	.((((((.((((((..((..(((((.(((((((((.(((((((........))))))).....)))))))))......)))))....))..))))))...)))))).))	1	250	IWGSC_CSS_7DS_scaff_3965048_1	-71.2	ATGAGCCCAAAACAACAAATGCCCAAGCTGCCTAAGCCCACGCTAAAAACATCTCTTTGTCACAGCAGAAAGCACAGCCCTCCTCCTTCTTTAGTCCCACCTCGCCAACCGAAGAGGCATTTGACCAGCTTAAATAGCCGCCTCCACCTACTCCATTCGCCGAGCTTAGTTGCGAGAGCTTGTAACCCGAGTGGGGGCATTAAGGTGATATGGACGCTGTTGTAGAGCTGCGGGCCTGGTCTGGGTGTGC	....(((((...((.....(((.....((((...(((....)))....(((......)))....))))...)))..((((.....((((((..((............))..))))))........((((((.((((((..((..(((((.(((((((((.(((((((........))))))).....)))))))))......)))))....))..))))))...)))))).)))).))...)))))....	first	125	148		CCAGCTTAAATAGCCGCCTCCACC	.((((((.((((((..((..((((	11690447_x1	4292431_x1	4292432_x1	13763502_x1	14297003_x1	14297004_x4	17404989_x1	17404990_x1	17404991_x1	11943826_x1
miRcandidate81	S1b	7AL	4473845	-1.3	5	-2.8	1.1	48	AACGTCTTCAACTCCTCCATCGTCGCCTTCTTCACCATAGTGTCTGCC	................................(((....)))..((((	247	CAAA	))..	6	75	220	GAAGTTCAAGCACTTCCATGATGTTCCCGAACTTGGTGCGGTCATCGAGCGAGCATTCAGTGCCCCAGGCATTGGATGGAGGCCGGATGCTCGCTCGATGACCGCACCAAGTTCGGGAACACCATGAAAGCGTGCTTGAACTTCAG	(((((((((((((...((((.(((((((((((((((((((((((((((((((((((((.(.((((((.........))).))))))))))))))))))))))))))))))))))))))))).)))).....)))))))))))))))	second	221	246	14013771_x3	TAGTATCGAAGGCATGCATAAGGAGG	+	)))))).).)))))))))))))).))	CCCTTGTGCATGTCTACAATGCTGCTGAAGTTCAAGCACTTCCATGATGTTCCCGAACTTGGTGCGGTCATCGAGCGAGCATTCAGTGCCCCAGGCATTGGATGGAGGCCGGATGCTCGCTCGATGACCGCACCAAGTTCGGGAACACCATGAAAGCGTGCTTGAACTTCAGTAGTATCGAAGGCATGCATAAGGAGG	.((((((((((((((.(.(((((((((((((((((((((...((((.(((((((((((((((((((((((((((((((((((((.(.((((((.........))).))))))))))))))))))))))))))))))))))))))))).)))).....))))))))))))))))))))).).)))))))))))))).))	1	250	IWGSC_CSS_7AL_scaff_4473845_11	-156.8	AACGTCTTCAACTCCTCCATCGTCGCCTTCTTCACCATAGTGTCTGCCCCCTTGTGCATGTCTACAATGCTGCTGAAGTTCAAGCACTTCCATGATGTTCCCGAACTTGGTGCGGTCATCGAGCGAGCATTCAGTGCCCCAGGCATTGGATGGAGGCCGGATGCTCGCTCGATGACCGCACCAAGTTCGGGAACACCATGAAAGCGTGCTTGAACTTCAGTAGTATCGAAGGCATGCATAAGGAGGCAAA	................................(((....)))..((((.((((((((((((((.(.(((((((((((((((((((((...((((.(((((((((((((((((((((((((((((((((((((.(.((((((.........))).))))))))))))))))))))))))))))))))))))))))).)))).....))))))))))))))))))))).).)))))))))))))).))))..	first	49	74		CCCTTGTGCATGTCTACAATGCTGCT	.((((((((((((((.(.((((((((	12088860_x1	17706453_x1	8218996_x1	14013771_x3
miRcandidate83	S1b	4AL	7160312	-1.3	3.1	-0.3	1.7	51	CACAGAGATACGCTTAATTCTAGTGGCGCGCGAGCACAAGTAGTACTTTCT	.....((((((((....(((((.(((.((....))........((((..((	179	GGAGTAATTAATAATTCCAAAACCAGAAATAGAAACACACATGTGACCTGTGTATTTGACCCCGCATCCGTT	..))))................)))....))))).(((....)))....))))))))...............	11	73	157	AACTTTATATTAAAGTTAGTATAAAGTTGAGTCATATATTTTGGATAGATGACCCAACTTTCAATTAAAGTTAGTATAAAATTGA	((.((((((((((..(((((..(((((((.(((((.((((...)))).))))).)))))))..)))))..)))))))))).))).	first	52	72	16399969_x9	CCGTTCCAAAATAGATGACCC	+	(((((((((((((.(((((.(	CCGTTCCAAAATAGATGACCCAACTTTATATTAAAGTTAGTATAAAGTTGAGTCATATATTTTGGATAGATGACCCAACTTTCAATTAAAGTTAGTATAAAATTGAGTCATATATTTTGGAATGGAG	(((((((((((((.(((((.(((.((((((((((..(((((..(((((((.(((((.((((...)))).))))).)))))))..)))))..)))))))))).))).))))).)))))))))))))))	1	250	IWGSC_CSS_4AL_scaff_7160312_1	-82.8	CACAGAGATACGCTTAATTCTAGTGGCGCGCGAGCACAAGTAGTACTTTCTCCGTTCCAAAATAGATGACCCAACTTTATATTAAAGTTAGTATAAAGTTGAGTCATATATTTTGGATAGATGACCCAACTTTCAATTAAAGTTAGTATAAAATTGAGTCATATATTTTGGAATGGAGGGAGTAATTAATAATTCCAAAACCAGAAATAGAAACACACATGTGACCTGTGTATTTGACCCCGCATCCGTT	.....((((((((....(((((.(((.((....))........((((..(((((((((((((((.(((((.(((.((((((((((..(((((..(((((((.(((((.((((...)))).))))).)))))))..)))))..)))))))))).))).))))).)))))))))))))))..))))................)))....))))).(((....)))....))))))))...............	second	158	178		GTCATATATTTTGGAATGGAG	))))).)))))))))))))))	4572896_x1	16399968_x1	16399969_x9
miRcandidate86	S1b	1BS	3452369	-1.3	3.3	0	2.3	154	TGTTTGTTTTCAGTGGTACGAGTCCATCAGCCCCACCAATCGTTTGGCACGGCCCTCCTGTCACACTCCATCGCCCCTGAAGCTTTGGTGGCGTCCATTCTCTAGTGCGAGCTTGAGGCAAACCTTGTGCCGTGACTCTCTGTTGTAGGGGCTG	.((((((((((..((((((((((....(((((((..((((.(...((((((((((((..(((.((((....((((((.........)).))))..........)))).)).)..))))..........)))))).))..).))))..)))))))	226	CTACGTTGCGCCAGAAAGCAAGCCC	)).)))...))))))))))))))..	42	174	203	GGCTATGCTCACAACAGTGCGCCTCTCCGG	((....((.(((....))).))....))))	second	204	225	14260654_x28	TGAATCGGATGCTCGCTGCCTG	+	))....)))))).)))))...)	CCTAGCGCGCGTCCCTGCTGGCTATGCTCACAACAGTGCGCCTCTCCGGTGAATCGGATGCTCGCTGCCTG	..(((((.((((((.((((((....((.(((....))).))....))))))....)))))).)))))...)	1	250	IWGSC_CSS_1BS_scaff_3452369_3	-89.84	TGTTTGTTTTCAGTGGTACGAGTCCATCAGCCCCACCAATCGTTTGGCACGGCCCTCCTGTCACACTCCATCGCCCCTGAAGCTTTGGTGGCGTCCATTCTCTAGTGCGAGCTTGAGGCAAACCTTGTGCCGTGACTCTCTGTTGTAGGGGCTGCCTAGCGCGCGTCCCTGCTGGCTATGCTCACAACAGTGCGCCTCTCCGGTGAATCGGATGCTCGCTGCCTGCTACGTTGCGCCAGAAAGCAAGCCC	.((((((((((..((((((((((....(((((((..((((.(...((((((((((((..(((.((((....((((((.........)).))))..........)))).)).)..))))..........)))))).))..).))))..)))))))..(((((.((((((.((((((....((.(((....))).))....))))))....)))))).)))))...))).)))...))))))))))))))..	first	155	173		CCTAGCGCGCGTCCCTGCT	..(((((.((((((.((((	695846_x3	695849_x1	14260651_x2	14260654_x28	14260655_x1	14260656_x7
miRcandidate9	S1b	7BL	6734984	-1.3	2.5	0	1.5	22	AGACTTGTGAGTGTTGGGCTTC	((((..((..((((..(((...	107	TATCTATCTATCTATCTATCTATCTATCTATCTATCCATATCAGGGGAGATGATGGTCAAACATGTCTGATATGAACTTGTCTTAGATTATTCGAGGAGCTGTGGGTATCAAAAACCCGATCTCCTCTCTTTTGGGACCTTTTC	.......................(((((.((((..((......))..)))))))))........)))..))))..))..))))..........((((((...(((((.......)))))..)))))).................	17	48	85	TTTGCTACGCTACAAATACTCTTATATTTGTGAATGGA	(.........((((((((......))))))))...)))	first	23	47	6409002_x8	AAGATGACACGCATACTGAGCCCTC	+	.(((((....(.(((((...(((((	AAGATGACACGCATACTGAGCCCTCTTTGCTACGCTACAAATACTCTTATATTTGTGAATGGAGGGAGTATCTATCTATCTATC	.(((((....(.(((((...((((((.........((((((((......))))))))...))))))))))))....)))))...	1	250	IWGSC_CSS_7BL_scaff_6734984_0	-60	AGACTTGTGAGTGTTGGGCTTCAAGATGACACGCATACTGAGCCCTCTTTGCTACGCTACAAATACTCTTATATTTGTGAATGGAGGGAGTATCTATCTATCTATCTATCTATCTATCTATCTATCTATCTATCTATCTATCCATATCAGGGGAGATGATGGTCAAACATGTCTGATATGAACTTGTCTTAGATTATTCGAGGAGCTGTGGGTATCAAAAACCCGATCTCCTCTCTTTTGGGACCTTTTC	((((..((..((((..(((....(((((....(.(((((...((((((.........((((((((......))))))))...))))))))))))....)))))..........................(((((.((((..((......))..)))))))))........)))..))))..))..))))..........((((((...(((((.......)))))..)))))).................	second	86	106		GGGAGTATCTATCTATCTATC	)))))))))....)))))...	6409002_x8	1045827_x1	3559277_x7	17241599_x1
miRcandidate96	S1b	5DS	2779849	-1.3	2.9	0	1.9	93	TCCGGGGGGAGTATGATCGCAAGGCTGAAACTTAAAGGAATTGACGGAAGGGCACCACCAGGCGTGGAGCCTGCGGCTTAATTCGACTCAACA	(((.....((((.(.(((....)).).).))))...)))...((((((...(((((((((..(((((((((...)))..........((((((	150	TTGATTCTATGGGTGGTGGTGCATGTCCGTTCTTAGTTGGTGGAGTGATTTGTCTGGTTAATTGCGTTAACAAACGAGACCTCAGCCTGCTAACTAGCTAT	)))).))))))..)))))))))...)))))).((((((((..(..(((...((((.(((.............))).)))).)))..)..))))))))....	346	117	127	CATAGCAAGGA	(.......)..	second	128	149	5965083_x293	TTGACAGACTGAGAGCTCTTTG	+	).)))....))))..)))).))	CGGGGAAACTTACCAGGTCCAGACATAGCAAGGATTGACAGACTGAGAGCTCTTTG	.((((...((((....(((.(..(.......)..).)))....))))..)))).))	1	250	IWGSC_CSS_5DS_scaff_2779849_4	-77.62	TCCGGGGGGAGTATGATCGCAAGGCTGAAACTTAAAGGAATTGACGGAAGGGCACCACCAGGCGTGGAGCCTGCGGCTTAATTCGACTCAACACGGGGAAACTTACCAGGTCCAGACATAGCAAGGATTGACAGACTGAGAGCTCTTTGTTGATTCTATGGGTGGTGGTGCATGTCCGTTCTTAGTTGGTGGAGTGATTTGTCTGGTTAATTGCGTTAACAAACGAGACCTCAGCCTGCTAACTAGCTAT	(((.....((((.(.(((....)).).).))))...)))...((((((...(((((((((..(((((((((...)))..........((((((.((((...((((....(((.(..(.......)..).)))....))))..)))).)))))).))))))..)))))))))...)))))).((((((((..(..(((...((((.(((.............))).)))).)))..)..))))))))....	first	94	116		CGGGGAAACTTACCAGGTCCAGA	.((((...((((....(((.(..	15096957_x3	17004148_x1	5965083_x293	15733334_x1	3326826_x16	16555529_x5	6221134_x1	14788975_x2	5968052_x22	2166961_x1
miRcandidate10	S1c	4AL	7117957	-1.3	2.8	-0.3	1.4	84	TGGCCGATTAACGGGAGCTTTATTGAATAAACCAACCCGACCGAGTGTACATGCTAGCCGACTTAGCTTAGGTCGTGTCCCTGG	..((((.....((((........((((((...((((..((..((((((((..(((((.....)))))(((((..(((.(...((	144	CTTAGTCACCCTGAGAACCATCTCGTACGCTCCCTCGTTGTCTATTCATGCAGGTTGTTTATAACCTCCGGGCAGTCACTTGCATGTTGCAGCCTGCATCTGGCGGC	)...).))))))))..........))))))))..))))))..)))))).(((((((((....(((...((((......))))...)))))))))))).)))).))))	11	106	123	TGCTCGAAACCGAACAAC	((.(((....))).))..	second	124	143	8035435_x7	CGAAATGGGTAGATTCTCTC	+	.)))))))).))..))).))	AAGATGCGCTCCCATTTTTCATGCTCGAAACCGAACAACCGAAATGGGTAGATTCTCTC	((((....((((((((((...((.(((....))).))...)))))))).))..))).))	1	250	IWGSC_CSS_4AL_scaff_7117957_1	-72.2	TGGCCGATTAACGGGAGCTTTATTGAATAAACCAACCCGACCGAGTGTACATGCTAGCCGACTTAGCTTAGGTCGTGTCCCTGGAAGATGCGCTCCCATTTTTCATGCTCGAAACCGAACAACCGAAATGGGTAGATTCTCTCCTTAGTCACCCTGAGAACCATCTCGTACGCTCCCTCGTTGTCTATTCATGCAGGTTGTTTATAACCTCCGGGCAGTCACTTGCATGTTGCAGCCTGCATCTGGCGGC	..((((.....((((........((((((...((((..((..((((((((..(((((.....)))))(((((..(((.(...((((((....((((((((((...((.(((....))).))...)))))))).))..))).)))...).))))))))..........))))))))..))))))..)))))).(((((((((....(((...((((......))))...)))))))))))).)))).))))	first	85	105		AAGATGCGCTCCCATTTTTCA	((((....((((((((((...	8035435_x7	8035436_x4
miRcandidate108	S1c	7DL	3346129	-1.3	2.1	0	1.1	162	AACTTGCTAAAAAAACTTTGTTCACATTATTAATGTAGATGGATGTTTTTGATCTAGACAGTGTCTTGCTCACCGGTATTATTTCTAATTTAATTTGCAATCTTGTTCTAAACACTATCTTGAGCTAACGATCAATCAATTTGACTTCCTTTTTTTAGATGT	...((((...((((((((..(..((((.....))))..)..)).))))))....((((.((((...((((....)))).)))))))).........))))......................(((.(((..((((.....)))).....(((((((..((((	220	CATGAGAGAAATAACAATAGTTGCTACCAAT	))).)))))))........))))))......	17	185	195	AGGCCTCCTTA	(((...))).)	second	196	219	3522479_x16	GATAGATTTCTATGTCGTAGATGG	+	)))).))..)))))))...)).))	CTCGGGCGTGGTCATGTATCTCAGGCCTCCTTAGATAGATTTCTATGTCGTAGATGG	(((.(((((((..((.(((((.(((...))).))))).))..)))))))...)).))	1	250	IWGSC_CSS_7DL_scaff_3346129_12	-46.4	AACTTGCTAAAAAAACTTTGTTCACATTATTAATGTAGATGGATGTTTTTGATCTAGACAGTGTCTTGCTCACCGGTATTATTTCTAATTTAATTTGCAATCTTGTTCTAAACACTATCTTGAGCTAACGATCAATCAATTTGACTTCCTTTTTTTAGATGTCTCGGGCGTGGTCATGTATCTCAGGCCTCCTTAGATAGATTTCTATGTCGTAGATGGCATGAGAGAAATAACAATAGTTGCTACCAAT	...((((...((((((((..(..((((.....))))..)..)).))))))....((((.((((...((((....)))).)))))))).........))))......................(((.(((..((((.....)))).....(((((((..(((((((.(((((((..((.(((((.(((...))).))))).))..)))))))...)).))))).)))))))........))))))......	first	163	184		CTCGGGCGTGGTCATGTATCTC	(((.(((((((..((.(((((.	3522479_x16	15373960_x1
miRcandidate108	S1c	7DL	3346129	-1.3	2.1	0	1.1	173	TGATTCCAATCAACTTGCTAAAAAAACTTTGTTCACATTATTAATGTAGATGGATGTTTTTGATCTAGACAGTGTCTTGCTCACCGGTATTATTTCTAATTTAATTTGCAATCTTGTTCTAAACACTATCTTGAGCTAACGATCAATCAATTTGACTTCCTTTTTTTAGATGT	.........((((.(((....((((((((..(..((((.....))))..)..)).))))))((((.((((...)))).(((((...(((..(((........))).))).....(((.....)))......)))))....))))...))).)))).....(((((((..((((	231	CATGAGAGAAATAACAATAG	))).))))))).........	17	196	206	AGGCCTCCTTA	(((...))).)	second	207	230	3522479_x16	GATAGATTTCTATGTCGTAGATGG	+	)))).))..)))))))...)).))	CTCGGGCGTGGTCATGTATCTCAGGCCTCCTTAGATAGATTTCTATGTCGTAGATGG	(((.(((((((..((.(((((.(((...))).))))).))..)))))))...)).))	1	250	IWGSC_CSS_7DL_scaff_3346129_15	-46.5	TGATTCCAATCAACTTGCTAAAAAAACTTTGTTCACATTATTAATGTAGATGGATGTTTTTGATCTAGACAGTGTCTTGCTCACCGGTATTATTTCTAATTTAATTTGCAATCTTGTTCTAAACACTATCTTGAGCTAACGATCAATCAATTTGACTTCCTTTTTTTAGATGTCTCGGGCGTGGTCATGTATCTCAGGCCTCCTTAGATAGATTTCTATGTCGTAGATGGCATGAGAGAAATAACAATAG	.........((((.(((....((((((((..(..((((.....))))..)..)).))))))((((.((((...)))).(((((...(((..(((........))).))).....(((.....)))......)))))....))))...))).)))).....(((((((..(((((((.(((((((..((.(((((.(((...))).))))).))..)))))))...)).))))).))))))).........	first	174	195		CTCGGGCGTGGTCATGTATCTC	(((.(((((((..((.(((((.	3522479_x16	15373960_x1
miRcandidate109	S1c	5BS	1774322	-1.3	2.7	0	1.7	22	TTACTGCAATTATAACATGCAC	...((((.........((((((	93	CTGCATCATATTACTTCCTTCGATGAATGCACACTCATGATGATGATGTGAAGCTGGATGTCCTGTATAATTGGCTTGGCTTTTTTCATCGAGGTCGTTTTCATTTTTACAAGCCGCAGAGAAAAACAGGAATGATTGCCTTGCAGTCAACTTGTCAG	..)))).......(((.....((((((.((((.(((..(((((....((.((((..(.(((.....))).)..)))).)).....)))))))))).)).)))))).....)))..))))......(((((..(((((((...))))))).)))))...	27	43	74	CGTTCATCTCACTCCTACTCTGCCTCTTCGAC	((..........................))))	first	23	42	8423415_x21	CTCGGTACACTCTCTGTCGT	+	(..(((.((((..(((.(((	CTCGGTACACTCTCTGTCGTCGTTCATCTCACTCCTACTCTGCCTCTTCGACGCAGGAGGTGACCATGGT	(..(((.((((..(((.(((((..........................))))))))..)))))))..)))	1	250	IWGSC_CSS_5BS_scaff_1774322_0	-67.27	TTACTGCAATTATAACATGCACCTCGGTACACTCTCTGTCGTCGTTCATCTCACTCCTACTCTGCCTCTTCGACGCAGGAGGTGACCATGGTCTGCATCATATTACTTCCTTCGATGAATGCACACTCATGATGATGATGTGAAGCTGGATGTCCTGTATAATTGGCTTGGCTTTTTTCATCGAGGTCGTTTTCATTTTTACAAGCCGCAGAGAAAAACAGGAATGATTGCCTTGCAGTCAACTTGTCAG	...((((.........(((((((..(((.((((..(((.(((((..........................))))))))..)))))))..)))..)))).......(((.....((((((.((((.(((..(((((....((.((((..(.(((.....))).)..)))).)).....)))))))))).)).)))))).....)))..))))......(((((..(((((((...))))))).)))))...	second	75	92		GCAGGAGGTGACCATGGT	))))..)))))))..)))	8423415_x21	8423416_x6
miRcandidate113	S1c	2BL	8006724	-1.3	3.3	0	2.3	7	TTGCCGG	..(((.(	60	GGCTGCGGTGCGGCGGTGCGTTGCCGAGGCTAGTGTGAAGCGAGAGCCATCGGTTCCGCTGGGAGGGCCGGTTTTATTAGTCTCTGATGAATCGGGGAACCGTGTGATCACGCCAATGGAATGTTTAGCTTCCGCGGGTTCAAGAAGAGAATGCAGACGGCACGGCACAGTAGCTGCTCCGTGTGGAACAG	))).((((.(((((.((((..(((((.((((.......((((.(((((...))))))))).....))))...........((((((((.(..(((....)))..).)))..(((..(((((.(.....))))))..)))......))))).......)))))..))))....))))).)))).........	38	29	36	GAAGAGAC	........	second	37	59	6653715_x36	ACCATCGTTTTGAGTTGGCGGTA	+	..)))))))....))).))))).	CTGCGACAATGATGATGAGAAGAAGAGACACCATCGTTTTGAGTTGGCGGTA	(((((((...(((((((..............)))))))....))).))))).	1	250	IWGSC_CSS_2BL_scaff_8006724_4	-89.14	TTGCCGGCTGCGACAATGATGATGAGAAGAAGAGACACCATCGTTTTGAGTTGGCGGTAGGCTGCGGTGCGGCGGTGCGTTGCCGAGGCTAGTGTGAAGCGAGAGCCATCGGTTCCGCTGGGAGGGCCGGTTTTATTAGTCTCTGATGAATCGGGGAACCGTGTGATCACGCCAATGGAATGTTTAGCTTCCGCGGGTTCAAGAAGAGAATGCAGACGGCACGGCACAGTAGCTGCTCCGTGTGGAACAG	..(((.((((((((...(((((((..............)))))))....))).))))).))).((((.(((((.((((..(((((.((((.......((((.(((((...))))))))).....))))...........((((((((.(..(((....)))..).)))..(((..(((((.(.....))))))..)))......))))).......)))))..))))....))))).)))).........	first	8	28		CTGCGACAATGATGATGAGAA	(((((((...(((((((....	6653706_x1	6653715_x36	6653716_x1
miRcandidate116	S1c	5DL	4596629	-1.3	2.1	0	1.1	24	AGATATTTAAATTGGTGCTTTGAA	.((((((..((.(((((((.....	140	ACTAGTACTACTTATTAATATTACGCCCTGTATATAGTTGAGCATTGAAGTGTAAAGCATAGTGGTGCACAAACCAGAAGAATTAGCAATCTAACATGCATGGGAATGAAA	...))))))).))...))))))...((((((((....(((.((((((..(((.....)))..)))))).)))......(((........)))...))))).))).......	230	48	115	ATGCTAATGATAGTTGTTATTTATGTTGATAAATAATATCCTATTTTTTGTTGTCATATGTGGTATAA	(((((((((((((.((((((((((....))))))))))............)))))))...))))))))	first	25	47	3032725_x229	CTTGTAGACCTTGTGGTGAACTT	+	...((((((.....((((((.((	CTTGTAGACCTTGTGGTGAACTTATGCTAATGATAGTTGTTATTTATGTTGATAAATAATATCCTATTTTTTGTTGTCATATGTGGTATAATTTCATTTTTCTGTCATATCATAT	...((((((.....((((((.(((((((((((((((.((((((((((....))))))))))............)))))))...)))))))).)))))).....))).))).....	1	250	IWGSC_CSS_5DL_scaff_4596629_8	-48.41	AGATATTTAAATTGGTGCTTTGAACTTGTAGACCTTGTGGTGAACTTATGCTAATGATAGTTGTTATTTATGTTGATAAATAATATCCTATTTTTTGTTGTCATATGTGGTATAATTTCATTTTTCTGTCATATCATATACTAGTACTACTTATTAATATTACGCCCTGTATATAGTTGAGCATTGAAGTGTAAAGCATAGTGGTGCACAAACCAGAAGAATTAGCAATCTAACATGCATGGGAATGAAA	.((((((..((.(((((((........((((((.....((((((.(((((((((((((((.((((((((((....))))))))))............)))))))...)))))))).)))))).....))).)))........))))))).))...))))))...((((((((....(((.((((((..(((.....)))..)))))).)))......(((........)))...))))).))).......	second	116	139		TTTCATTTTTCTGTCATATCATAT	.)))))).....))).))).....	12987944_x1	3032725_x229
miRcandidate118	S1c	7AS	4256679	-1.3	4.1	0	3.1	28	CGAGGAGCTAGCCAGTCCAGCACAGAAA	(((((((((((..((((((((((((.((	146	CCTGTGCTGGACTTACTGGCTCCTCGATAATTGGGTTAGAGTTGTTAGTGTGAAAATCCTTTTCCTGTGTACTTTCCTCAAGCCACAAATCAGATAGTAGAATTT	.))))))))))))..)))))))))))....(((((((.(((..(..((((.((((.....)))).....))))..)))).)))).))).................	17	53	121	GCTGTTGAAGATTATGATCCATATACTGAGCATTTAACCCAGTATCTGGATCATAATCTTCAATATCAT	(.(((((((((((((((((((.((((((...........)))))).))))))))))))))))))).)))	second	122	145	19511317_x8	TTTCCAAAGTGTTTGAATGTTCTT	+	))))))).)).)))))))))))))	GAACATTCAGAAACATTGGAAAATGCTGTTGAAGATTATGATCCATATACTGAGCATTTAACCCAGTATCTGGATCATAATCTTCAATATCATTTTCCAAAGTGTTTGAATGTTCTT	(((((((((((.((.((((((((((.(((((((((((((((((((.((((((...........)))))).))))))))))))))))))).)))))))))).)).)))))))))))))	1	250	IWGSC_CSS_7AS_scaff_4256679_0	-121.7	CGAGGAGCTAGCCAGTCCAGCACAGAAAGAACATTCAGAAACATTGGAAAATGCTGTTGAAGATTATGATCCATATACTGAGCATTTAACCCAGTATCTGGATCATAATCTTCAATATCATTTTCCAAAGTGTTTGAATGTTCTTCCTGTGCTGGACTTACTGGCTCCTCGATAATTGGGTTAGAGTTGTTAGTGTGAAAATCCTTTTCCTGTGTACTTTCCTCAAGCCACAAATCAGATAGTAGAATTT	(((((((((((..((((((((((((.(((((((((((((.((.((((((((((.(((((((((((((((((((.((((((...........)))))).))))))))))))))))))).)))))))))).)).))))))))))))).))))))))))))..)))))))))))....(((((((.(((..(..((((.((((.....)))).....))))..)))).)))).))).................	first	29	52		GAACATTCAGAAACATTGGAAAAT	(((((((((((.((.(((((((((	19511314_x1	19511317_x8	19222069_x1	16195692_x3	8510779_x1	5535055_x2	10599107_x1
miRcandidate120	S1c	1DS	1894259	-1.3	2.8	0	1.8	118	GGTAAAGGCTGGATGACAGAGAAATTTAGTTCCCTGTAGTTCTTTCCACGCTTGTTGTTTGAATTAGAAATCTAATCAAATTCTGATGAGTGTGGCATGGAATGTGGTCACGATTAAC	.....((((......((((.(((......))).)))).(((((..(((((((..((((((((.((((....))))))))))...))..)))))))...)))))((((.((((((((..	201	AATAAAAAGGGATAATTAGATTTATGCCTCTAGTTGTGTCCCACTCGTCT	.......(((.((((......)))).))).))))))))..))))..))))	131	143	174	CTGAACCTTGCTTTCCAGAGTAAGACTTGACT	..((..(((((((....)))))))..))..))	first	119	142	8619490_x111	GAAGAAACTGGACCTAGACTACAG	+	((.((.((((((((((((...(((	GAAGAAACTGGACCTAGACTACAGCTGAACCTTGCTTTCCAGAGTAAGACTTGACTGAATTTGGTGGACTCCAGTGTCTCAA	((.((.((((((((((((...(((..((..(((((((....)))))))..))..)))..))))).)...)))))).))))..	1	250	IWGSC_CSS_1DS_scaff_1894259_0	-70.4	GGTAAAGGCTGGATGACAGAGAAATTTAGTTCCCTGTAGTTCTTTCCACGCTTGTTGTTTGAATTAGAAATCTAATCAAATTCTGATGAGTGTGGCATGGAATGTGGTCACGATTAACGAAGAAACTGGACCTAGACTACAGCTGAACCTTGCTTTCCAGAGTAAGACTTGACTGAATTTGGTGGACTCCAGTGTCTCAAAATAAAAAGGGATAATTAGATTTATGCCTCTAGTTGTGTCCCACTCGTCT	.....((((......((((.(((......))).)))).(((((..(((((((..((((((((.((((....))))))))))...))..)))))))...)))))((((.((((((((..((.((.((((((((((((...(((..((..(((((((....)))))))..))..)))..))))).)...)))))).)))).........(((.((((......)))).))).))))))))..))))..))))	second	175	200		GAATTTGGTGGACTCCAGTGTCTCAA	)..))))).)...)))))).))))..	8619487_x4	8619489_x13	8619490_x111	11061033_x1	11061034_x1	14107899_x1
miRcandidate123	S1c	2BL	8054908	-1.3	2.8	0	1.8	152	GAATTTAATAAAACTTACCAACCACAGTCTTTAGGTGATCATAGACATCCTCCACATCGATGTGGTTCACCTGGGCACGAGGAAAAGGATTGGCTACTTGGTTGCTGAATTTCCGTTGCCGTTGTCGTTTCCATTTTCCTGGTTGGCCTTCG	.................((((((...((((..((((((.............(((((....))))).))))))))))...((((((((((.((((....((((.((.(.....).)).))))..))))..))).))))))))))))).....(	248	TTT	...	17	182	223	TTGCACTCGAAACATGTAATATGATTTAGATCTTTCTAAGAC	(((.....((((.((.(((......))).)).))))))))).	second	224	247	9307263_x16	GGAGCGGGACGATCCTGATTGCCA	+	))).))))))).))))))))))).	GACAATCGGTGGCATAATGTCCTGTCCTCTTGCACTCGAAACATGTAATATGATTTAGATCTTTCTAAGACGGAGCGGGACGATCCTGATTGCCA	(.(((((((.((.....(((((((((((((((.....((((.((.(((......))).)).))))))))).))).))))))).))))))))))).	1	250	IWGSC_CSS_2BL_scaff_8054908_6	-73.74	GAATTTAATAAAACTTACCAACCACAGTCTTTAGGTGATCATAGACATCCTCCACATCGATGTGGTTCACCTGGGCACGAGGAAAAGGATTGGCTACTTGGTTGCTGAATTTCCGTTGCCGTTGTCGTTTCCATTTTCCTGGTTGGCCTTCGGACAATCGGTGGCATAATGTCCTGTCCTCTTGCACTCGAAACATGTAATATGATTTAGATCTTTCTAAGACGGAGCGGGACGATCCTGATTGCCATTT	.................((((((...((((..((((((.............(((((....))))).))))))))))...((((((((((.((((....((((.((.(.....).)).))))..))))..))).))))))))))))).....((.(((((((.((.....(((((((((((((((.....((((.((.(((......))).)).))))))))).))).))))))).)))))))))))....	first	153	181		GACAATCGGTGGCATAATGTCCTGTCCTC	(.(((((((.((.....((((((((((((	9307263_x16	12288833_x1
miRcandidate126	S1c	7AL	4519878	-1.3	2.6	0	1.6	22	CAACACTTTTGATGAATAACTA	...((((.(((((...(..(((	126	GGGGGTCGATAGTGAACGAGTGGGGAGCTTTCCAGCAGGGAAAATGGCACCTAGAGGGGTTCAGGTCTGCATGATGAACGACCACAACTTTAATCTGAATGAGCTACCGACTGGGCATGAGCAGC	)..)))))).))))..(.(((.((.(((((.....((((.....(((.((((....)))))))((((..(.....)...))))..........))))...))))).)).))).)...........	13	47	102	ATTTGTTTCTGTGAGATTCTGTTAGTGTTTTTGTTTGCACAGAGACATATCAATTG	(..((((((((((((((...............)))).)))))))))).......))	first	23	46	3295092_x7	GACGAGAACTCTAGAATAGTGTAC	+	((.((((((((((...(((.((.(	GACGAGAACTCTAGAATAGTGTACATTTGTTTCTGTGAGATTCTGTTAGTGTTTTTGTTTGCACAGAGACATATCAATTGACCCTAATAGGTGTTCTCTTTTG	((.((((((((((...(((.((.((..((((((((((((((...............)))).)))))))))).......)))).))).)))).)))))).))))	1	250	IWGSC_CSS_7AL_scaff_4519878_2	-64.36	CAACACTTTTGATGAATAACTAGACGAGAACTCTAGAATAGTGTACATTTGTTTCTGTGAGATTCTGTTAGTGTTTTTGTTTGCACAGAGACATATCAATTGACCCTAATAGGTGTTCTCTTTTGGGGGGTCGATAGTGAACGAGTGGGGAGCTTTCCAGCAGGGAAAATGGCACCTAGAGGGGTTCAGGTCTGCATGATGAACGACCACAACTTTAATCTGAATGAGCTACCGACTGGGCATGAGCAGC	...((((.(((((...(..(((((.((((((((((...(((.((.((..((((((((((((((...............)))).)))))))))).......)))).))).)))).)))))).)))))..)))))).))))..(.(((.((.(((((.....((((.....(((.((((....)))))))((((..(.....)...))))..........))))...))))).)).))).)...........	second	103	125		ACCCTAATAGGTGTTCTCTTTTG	)).))).)))).)))))).))))	15317435_x2	3295091_x3	3295092_x7	2484620_x1
miRcandidate126	S1c	7AL	4519878	-1.3	2.7	0	1.7	128	GTCACTACCACCTTTTTCAACAAAATAGATTTTTAGTTATGGTCAGATTCATGACAATCCCGGCGTTCATTAGTGCTAAGTAGCACTGCTGATGGGTTTTGTGACCCAACACTTTTGATGAATAACTA	.(((((((.((((..((((.(((((..........(((((((......)))))))...........(((.(((((((....))))))).)))((((((....))))))....))))).))))...(((	232	GGGGGTCGATAGTGAACGA	).)))).).))))))....	14	153	208	ATTTGTTTCTGTGAGATTCTGTTAGTGTTTTTGTTTGCACAGAGACATATCAATTG	(..((((((((((((((...............)))).)))))))))).......))	first	129	152	3295092_x7	GACGAGAACTCTAGAATAGTGTAC	+	((.((((((((((...(((.((.(	GACGAGAACTCTAGAATAGTGTACATTTGTTTCTGTGAGATTCTGTTAGTGTTTTTGTTTGCACAGAGACATATCAATTGACCCTAATAGGTGTTCTCTTTTG	((.((((((((((...(((.((.((..((((((((((((((...............)))).)))))))))).......)))).))).)))).)))))).))))	1	250	IWGSC_CSS_7AL_scaff_4519878_0	-69.56	GTCACTACCACCTTTTTCAACAAAATAGATTTTTAGTTATGGTCAGATTCATGACAATCCCGGCGTTCATTAGTGCTAAGTAGCACTGCTGATGGGTTTTGTGACCCAACACTTTTGATGAATAACTAGACGAGAACTCTAGAATAGTGTACATTTGTTTCTGTGAGATTCTGTTAGTGTTTTTGTTTGCACAGAGACATATCAATTGACCCTAATAGGTGTTCTCTTTTGGGGGGTCGATAGTGAACGA	.(((((((.((((..((((.(((((..........(((((((......)))))))...........(((.(((((((....))))))).)))((((((....))))))....))))).))))...(((((.((((((((((...(((.((.((..((((((((((((((...............)))).)))))))))).......)))).))).)))).)))))).))))).)))).).))))))....	second	209	231		ACCCTAATAGGTGTTCTCTTTTG	)).))).)))).)))))).))))	17931100_x1	15317435_x2	3295091_x3	3295092_x7	2484620_x1
miRcandidate127	S1c	5BL	10921188	-1.3	2.8	0	1.8	22	CTATTTTGCAATGCATGCATGC	...(((((((..((((((..(.	156	GATACAAATCCGTGTGAAGCTCCGCAAAGATGTGAGCATGTGAGGATAGCACTAAGTGCACGATGTAGGAATTGTAGAAGGAACATTCCCAATAC	....((.(((..((((......))))..))).)).)))))).......((((...))))....)))))))...(((...(((....)))...)))	56	44	135	ATGCGGTGTGTCGGGATTGACTATGGGGTCTTTGTTTGCCACAAATGGGAGGTGGCTTACTTGGCAGGCCATATGTACTTGTACACCTATCT	(((.((((((.((((....(((((((.(((...((..(((((.........)))))..))..)))...))))).)).)))))))))))))).	first	23	43	8756433_x34	GACTTGAAACCTTCCGACCTG	+	(((((.((((....(((((.(	GACTTGAAACCTTCCGACCTGATGCGGTGTGTCGGGATTGACTATGGGGTCTTTGTTTGCCACAAATGGGAGGTGGCTTACTTGGCAGGCCATATGTACTTGTACACCTATCTGGATTCGAGTTTAAGGTCAC	(((((.((((....(((((.((((.((((((.((((....(((((((.(((...((..(((((.........)))))..))..)))...))))).)).)))))))))))))).))..))).)))).))))).)	1	250	IWGSC_CSS_5BL_scaff_10921188_0	-70.3	CTATTTTGCAATGCATGCATGCGACTTGAAACCTTCCGACCTGATGCGGTGTGTCGGGATTGACTATGGGGTCTTTGTTTGCCACAAATGGGAGGTGGCTTACTTGGCAGGCCATATGTACTTGTACACCTATCTGGATTCGAGTTTAAGGTCACGATACAAATCCGTGTGAAGCTCCGCAAAGATGTGAGCATGTGAGGATAGCACTAAGTGCACGATGTAGGAATTGTAGAAGGAACATTCCCAATAC	...(((((((..((((((..(.(((((.((((....(((((.((((.((((((.((((....(((((((.(((...((..(((((.........)))))..))..)))...))))).)).)))))))))))))).))..))).)))).))))).)....((.(((..((((......))))..))).)).)))))).......((((...))))....)))))))...(((...(((....)))...)))	second	136	155		GGATTCGAGTTTAAGGTCAC	))..))).)))).))))).)	2846143_x1	6465149_x1	8756429_x18	8756433_x34	11468113_x1	10731397_x1
miRcandidate148	S1c	2DL	9870607	-1.3	2.5	0	1.5	179	CCACCGGTAGCAAATGAAACCCCTGAGAAAAACTCTAGCTTGTATTGAGATGTTGGAGCAAACCAAAGCGAATAGTACATCATTGCACACATATGTTGCAATACCCACATAATTTCTTTTATTTTGGCCTGCATTTCAACCATCTCTTTTGCTATCGTCTCAATTTTTCACATGATCCA	.....(((((((((..........(((.....)))...........((((((((((((((..(((((..............((((((.((....))))))))......((((......)))))))))..)))..))))).)))))).)))))))))(((((((((((...........(	226	CTAAAGTTTTGGGGTTGAAGACAAT	..........))))))).))))...	104	201	202	AA	..	second	203	225	3444121_x92	GAGGAAGCAGATAGTTTGGGCTA	+	).))))).)..)))).)))))).	GCCCATGCTAGATTTTCCCACAAGAGGAAGCAGATAGTTTGGGCTA	(((((.((((..(((((((....).))))).)..)))).)))))).	1	250	IWGSC_CSS_2DL_scaff_9870607_1	-60.95	CCACCGGTAGCAAATGAAACCCCTGAGAAAAACTCTAGCTTGTATTGAGATGTTGGAGCAAACCAAAGCGAATAGTACATCATTGCACACATATGTTGCAATACCCACATAATTTCTTTTATTTTGGCCTGCATTTCAACCATCTCTTTTGCTATCGTCTCAATTTTTCACATGATCCAGCCCATGCTAGATTTTCCCACAAGAGGAAGCAGATAGTTTGGGCTACTAAAGTTTTGGGGTTGAAGACAAT	.....(((((((((..........(((.....)))...........((((((((((((((..(((((..............((((((.((....))))))))......((((......)))))))))..)))..))))).)))))).)))))))))(((((((((((...........((((((.((((..(((((((....).))))).)..)))).))))))...........))))))).))))...	first	180	200		GCCCATGCTAGATTTTCCCAC	(((((.((((..(((((((..	3444121_x92	3444122_x4	11702699_x6	3899786_x2
miRcandidate156	S1c	5DL	4487150	3.9	2.1	-4.9	1.4	61	CAACTTAATATTGTCAGGAAAACAACAAGTGCGGACTTGGAAACGAGGGAGAACAGAACCC	(..((((.(((((((((...........((.(...((((....))))...).)).....((	114	AAAGTTAGATGATTTGGAATGATGAGGGGTGATTAGAGATTAGAGGATAAATTGAGCAGTGATGAGGGGTGGTGATTAGAGATTAGAGGTTAAAATAATTCAGAAATTTGAAAAAAAATTCAAAAAAAATCAGAAAA	...(((...((((((..(((.((.....)).)))..))))))...)))...)))).))))).))))..)...(((((........(((..........))).....((((((......))))))...))))).....	2	86	88	AGT	..)	first	62	85	9225578_x1	GGAAGTTAAGCGTGCTCAGGCTGG	+	((((((((..(((.(((..((((.	GGAAGTTAAGCGTGCTCAGGCTGGAGTAGTGAGAGGATGGGTGACTGTCCGG	((((((((..(((.(((..((((...))))..))).)))..))))).)))))	1	250	IWGSC_CSS_5DL_scaff_4487150_0	-48.8	CAACTTAATATTGTCAGGAAAACAACAAGTGCGGACTTGGAAACGAGGGAGAACAGAACCCGGAAGTTAAGCGTGCTCAGGCTGGAGTAGTGAGAGGATGGGTGACTGTCCGGAAAGTTAGATGATTTGGAATGATGAGGGGTGATTAGAGATTAGAGGATAAATTGAGCAGTGATGAGGGGTGGTGATTAGAGATTAGAGGTTAAAATAATTCAGAAATTTGAAAAAAAATTCAAAAAAAATCAGAAAA	(..((((.(((((((((...........((.(...((((....))))...).)).....((((((((((..(((.(((..((((...))))..))).)))..))))).)))))...(((...((((((..(((.((.....)).)))..))))))...)))...)))).))))).))))..)...(((((........(((..........))).....((((((......))))))...))))).....	second	89	113	1	AGTGAGAGGATGGGTGACTGTCCGG	)))..))).)))..))))).)))))	9225578_x1	15533340_x1
miRcandidate157	S1c	3AL	4448449	-1.3	2.8	0	1.8	84	CATTTGTTTCCATCAGGGCCTTGATGATCCAACTATTGTGGCACGACTCATGGAACCACCCAAGTTGAACTTCGGAGCAACCAA	...(((..((.(((((....)))))))..)))....((..((.(((((..(((......))))))))((((((((.((....((	159	ATGGCATCCTCGATGCTAGCGCCGCAGAAAGATTTAGAGAGGCGCTAAAGTAAGACCAAGGATGCTGCCCGGAGTTATGTTGCACTTTCTTG	..((((((((.(.((((((((((.................))))))..))))....).))))))))))))))))))..))..))........	530	105	134	AACGTTTTATGAATTCAATCATGGAACCAT	...(((((((((......)))))))))..)	second	135	158	15197374_x505	ACGGTCCTAATCTTTGCTGCACTT	+	))..)))).)))..))..)).)))	GGCCACCGATGAGGAAGTAGAACGTTTTATGAATTCAATCATGGAACCATACGGTCCTAATCTTTGCTGCACTT	(((((..(((.((((.(((....(((((((((......)))))))))..)))..)))).)))..))..)).)))	1	250	IWGSC_CSS_3AL_scaff_4448449_7	-72.43	CATTTGTTTCCATCAGGGCCTTGATGATCCAACTATTGTGGCACGACTCATGGAACCACCCAAGTTGAACTTCGGAGCAACCAAGGCCACCGATGAGGAAGTAGAACGTTTTATGAATTCAATCATGGAACCATACGGTCCTAATCTTTGCTGCACTTATGGCATCCTCGATGCTAGCGCCGCAGAAAGATTTAGAGAGGCGCTAAAGTAAGACCAAGGATGCTGCCCGGAGTTATGTTGCACTTTCTTG	...(((..((.(((((....)))))))..)))....((..((.(((((..(((......))))))))((((((((.((....(((((((..(((.((((.(((....(((((((((......)))))))))..)))..)))).)))..))..)).)))..((((((((.(.((((((((((.................))))))..))))....).))))))))))))))))))..))..))........	first	85	104		GGCCACCGATGAGGAAGTAG	(((((..(((.((((.(((.	15197360_x1	15197362_x4	15197363_x2	15197364_x2	15197368_x2	15197374_x505	9589508_x1	13735722_x1	14978941_x3	15555755_x1
miRcandidate160	S1c	7BL	6662668	-1.3	2.8	0	1.8	22	TTGTTCATGTGTTGTTTGATTC	.(((((..((((..((((((((	89	AGGTATTCAGGTGGCGCTTAGAGCACAAATCCGTCTGATGGATCTTGGGTTACGCTCGCCCCCAAATTCCAGTTTAATCTTTTTTCATGCTTTCTTTTGTCTTGTATAATTCAAGTTCTTGTTGCATCACTTTAGCGTTTTGAACCTTTTGTGGTGCAGTGA	))....)))))..))))...))))).......((.(((((((..(((((...........)))))..)))).............))).))..........((((.......))))...(..(((((((((...((.((.....))))...)))))))))..)	29	50	63	CCATTCTCTTGGTG	(((......)))))	first	23	49	9539786_x14	GGGGAGCTCTGTCCCATTGTCTGGCCG	+	.(((((((.(((....(((.....(((	GGGGAGCTCTGTCCCATTGTCTGGCCGCCATTCTCTTGGTGGATCCGAGTTTACAAAGCTCCCGAG	.(((((((.(((....(((.....((((((......))))))...)))....))).)))))))..)	1	250	IWGSC_CSS_7BL_scaff_6662668_4	-70.71	TTGTTCATGTGTTGTTTGATTCGGGGAGCTCTGTCCCATTGTCTGGCCGCCATTCTCTTGGTGGATCCGAGTTTACAAAGCTCCCGAGAGGTATTCAGGTGGCGCTTAGAGCACAAATCCGTCTGATGGATCTTGGGTTACGCTCGCCCCCAAATTCCAGTTTAATCTTTTTTCATGCTTTCTTTTGTCTTGTATAATTCAAGTTCTTGTTGCATCACTTTAGCGTTTTGAACCTTTTGTGGTGCAGTGA	.(((((..((((..((((((((.(((((((.(((....(((.....((((((......))))))...)))....))).)))))))..)))....)))))..))))...))))).......((.(((((((..(((((...........)))))..)))).............))).))..........((((.......))))...(..(((((((((...((.((.....))))...)))))))))..)	second	64	88		GATCCGAGTTTACAAAGCTCCCGAG	)...)))....))).)))))))..)	9539784_x1	9539785_x2	9539786_x14	9539787_x2	9539789_x8	9539790_x1	13608606_x1
miRcandidate162	S1c	7AL	4439724	-1.3	3.2	0	2.2	182	ATGATCGGAGGATCCATTGGGCCTAAAGGTGACGACATAGAGGAACTCTCAATGAAAGCACCAATGTCGGTGTCAAAACCGGCGGATCTCGGGTAGGGGGTCCCGAACTATGCGTCTAGGCGGATGGTAACAGGAGACAAGGGACACAATGTTTTTACCCAGGTCCGGGCCCTCTCGATGGA	..((((....))))....(((((....((((....(((.(((.....))).)))....))))...((((((......))))))((((((.((((((((((((((..(((((.(((....))).)))))....(....)..)))))......))))))))))))))).))))).((((.((((	244	CCACGAG	)))))))	59	208	219	AATATTGATGAT	(.......))))	second	220	243	15773006_x52	ATGGGTAGTACAAGAGTAGATCTA	+	.))))))).....)))))))))).	GGTAAAACCCTACTCCTGCTTGATTAATATTGATGATATGGGTAGTACAAGAGTAGATCTA	(((......(((((((((((((((((.......)))).))))))).....)))))))))).	1	250	IWGSC_CSS_7AL_scaff_4439724_0	-87.6	ATGATCGGAGGATCCATTGGGCCTAAAGGTGACGACATAGAGGAACTCTCAATGAAAGCACCAATGTCGGTGTCAAAACCGGCGGATCTCGGGTAGGGGGTCCCGAACTATGCGTCTAGGCGGATGGTAACAGGAGACAAGGGACACAATGTTTTTACCCAGGTCCGGGCCCTCTCGATGGAGGTAAAACCCTACTCCTGCTTGATTAATATTGATGATATGGGTAGTACAAGAGTAGATCTACCACGAG	..((((....))))....(((((....((((....(((.(((.....))).)))....))))...((((((......))))))((((((.((((((((((((((..(((((.(((....))).)))))....(....)..)))))......))))))))))))))).))))).((((.(((((((......(((((((((((((((((.......)))).))))))).....)))))))))).)))))))	first	183	207		GGTAAAACCCTACTCCTGCTTGATT	(((......((((((((((((((((	8027889_x1	4904930_x1	15773006_x52	14009564_x2	13021466_x1	10253283_x2
miRcandidate165	S1c	4AL	7119175	-1.3	3.1	0	2.1	133	ATAGTGTTCGTCAAGCTGGGAGAAATTGGCATTCCAGCCGACATGATTGATTGGTTTCTACCAGACCGCCATGTCAGCTGCGGCCTCACCTGGCTCCCTACTATGGCGCCATTGACCACCAGCTCAAAGCTCA	...(((..((...((((((..(.....(((....((((.((((((...(.(((((....))))).)...)))))).))))..))).....((((.((.......)).))))....)..))))))....(((((	226	AAGCACGTCGCCCTCCTCCTGAATC	.))).)).)))..............	29	154	204	AGCCCTTGAAACTTCTCTTGCAGATTACCATTGGCATGATGCAGAGGTTGC	((((.(((.....((...(((.(((....))).))).))..))).))))).	second	205	225	6732676_x26	ACCTGGGGAACTGAAGGCCTG	+	))..)))).)))).)))))))	GGTCTCCGGTGACCCCGTCCAGCCCTTGAAACTTCTCTTGCAGATTACCATTGGCATGATGCAGAGGTTGCACCTGGGGAACTGAAGGCCTG	(((((.((((..((((((.(((((.(((.....((...(((.(((....))).))).))..))).))))).))..)))).)))).)))))))	1	250	IWGSC_CSS_4AL_scaff_7119175_1	-83.1	ATAGTGTTCGTCAAGCTGGGAGAAATTGGCATTCCAGCCGACATGATTGATTGGTTTCTACCAGACCGCCATGTCAGCTGCGGCCTCACCTGGCTCCCTACTATGGCGCCATTGACCACCAGCTCAAAGCTCAGGTCTCCGGTGACCCCGTCCAGCCCTTGAAACTTCTCTTGCAGATTACCATTGGCATGATGCAGAGGTTGCACCTGGGGAACTGAAGGCCTGAAGCACGTCGCCCTCCTCCTGAATC	...(((..((...((((((..(.....(((....((((.((((((...(.(((((....))))).)...)))))).))))..))).....((((.((.......)).))))....)..))))))....((((((((((.((((..((((((.(((((.(((.....((...(((.(((....))).))).))..))).))))).))..)))).)))).))))))).))).)).)))..............	first	134	153		GGTCTCCGGTGACCCCGTCC	(((((.((((..((((((.(	6429349_x1	6732676_x26	6732678_x1	6732679_x1
miRcandidate169	S1c	7DS	3966154	-1.3	2.5	0	1.5	43	GAAGGCACGAAATTCAAAAGAAAAATGTCCCGCTGTAAATCTA	((((((((((((..(((..((((((((....((((((..((((	93	CAGAGAAGTGCAGTTTATCTGTTCGAATGTGTCCCATCAAGAAGCATTCAGTCTGTGCATCGAGATACAATGTGTGTAGAGTGTAGGTATCTGATTCATTTTTCCCTTGTTTTCAGTGATTAAAGAGCGTGAGTAATACTTCCCTTCTCCAAAATTGT	.)))....)))))).((((((...((((((.((.......)).))))))..((((..(((...........)))..))))...)))))).......))))))))..))).)))).)))........((....))........)))))...........	1190	68	68	T	.	second	69	92	16190507_x1091	CATTTGTCCGACTTGAAGTGCCTG	+	))))))))))......)).)))).	GGTTCTGTTCCATGGACAAGTGCTTCATTTGTCCGACTTGAAGTGCCTG	(((.((......((((((((((...))))))))))......)).)))).	1	250	IWGSC_CSS_7DS_scaff_3966154_0	-62.5	GAAGGCACGAAATTCAAAAGAAAAATGTCCCGCTGTAAATCTAGGTTCTGTTCCATGGACAAGTGCTTCATTTGTCCGACTTGAAGTGCCTGCAGAGAAGTGCAGTTTATCTGTTCGAATGTGTCCCATCAAGAAGCATTCAGTCTGTGCATCGAGATACAATGTGTGTAGAGTGTAGGTATCTGATTCATTTTTCCCTTGTTTTCAGTGATTAAAGAGCGTGAGTAATACTTCCCTTCTCCAAAATTGT	((((((((((((..(((..((((((((....((((((..(((((((.((......((((((((((...))))))))))......)).))))..)))....)))))).((((((...((((((.((.......)).))))))..((((..(((...........)))..))))...)))))).......))))))))..))).)))).)))........((....))........)))))...........	first	44	67		GGTTCTGTTCCATGGACAAGTGCT	(((.((......((((((((((..	14461821_x1	12317391_x1	12317395_x72	3034238_x1	10822984_x1	19042701_x1	10908861_x1	14533159_x1	16190507_x1091	19452855_x14
miRcandidate171	S1c	4AL	7140728	-1.3	2.1	0	1.1	92	AGGTATGGAGTTTAACACCCTCACTTGATCAATAAAATCTCATCTAAAAACGATTCACACAATGGCAAGCTTTTCCCCCCTCTTTACACAAA	.(((..(((((............((((.(((....((((............)))).......)))))))......................(	227	TCTAACACTTTGCACCACAACATA	......)))))..)))........	421	116	203	TATTGCCAGGACTATGTAACATGGCCAATCTAAGGCTTAATCTAAGTTCCTGTACAATTCTGCCATGAATAGAACTAATGCAAGTTGA	..((((.((..((((....((((((.......(((((((...))))..)))..........)))))).))))..))...))))...))	second	204	226	1845562_x304	CAATCTGCAGAAACTCCGACCTG	+	))).....))))..)))))))).	GGTTGGATATTCTTTTTTTTGTCTATTGCCAGGACTATGTAACATGGCCAATCTAAGGCTTAATCTAAGTTCCTGTACAATTCTGCCATGAATAGAACTAATGCAAGTTGACAATCTGCAGAAACTCCGACCTG	(((((((..((((.....(((((..((((.((..((((....((((((.......(((((((...))))..)))..........)))))).))))..))...))))...))))).....))))..)))))))).	1	250	IWGSC_CSS_4AL_scaff_7140728_1	-47.23	AGGTATGGAGTTTAACACCCTCACTTGATCAATAAAATCTCATCTAAAAACGATTCACACAATGGCAAGCTTTTCCCCCCTCTTTACACAAAGGTTGGATATTCTTTTTTTTGTCTATTGCCAGGACTATGTAACATGGCCAATCTAAGGCTTAATCTAAGTTCCTGTACAATTCTGCCATGAATAGAACTAATGCAAGTTGACAATCTGCAGAAACTCCGACCTGTCTAACACTTTGCACCACAACATA	.(((..(((((............((((.(((....((((............)))).......)))))))......................((((((((..((((.....(((((..((((.((..((((....((((((.......(((((((...))))..)))..........)))))).))))..))...))))...))))).....))))..)))))))).......)))))..)))........	first	93	115		GGTTGGATATTCTTTTTTTTGTC	(((((((..((((.....(((((	1845550_x8	1845554_x4	1845557_x8	1845562_x304	1845566_x78	6513953_x9	6513954_x1	1533394_x1	5270123_x1	6892188_x2
miRcandidate172	S1c	1BS	3460771	-1.3	2.8	0	1.8	46	TGTGACTTGGTTATTTTTATCAACAGGTGACTAGATTTGTTCTACA	....(((((((((......((((((((.(.(((((.(((((..(((	95	TCTAGCAATTCTCAGCCCTGTTGAAGGGGTCTTGATCCGGATGTCATTGTTGTTGCGTGGATGAGTGCGGGAGGAGGTCTGGTTTCTCGAGTGGCGAATCGATATAGTCGTCATTCATGTTGTCAGTGTTTGAGAGCTTGGCTAAGTGTCCCTAAA	)..))))).))).)))))))))))..((.(((..(.((((((.((.((.((((.((........)))))).)))).))))))......(((((((((..........))))))))).............)..))).))))))))))).........	1004	68	70	TGT	...	second	71	94	15696374_x979	ATCTGTAATCTCCTTTGTAGCCTG	+	.....)))))....))))))))))	GGTTGTAGTGATTGTCCTGCGTGTATCTGTAATCTCCTTTGTAGCCTG	((((((((.(((((...............)))))....))))))))))	1	250	IWGSC_CSS_1BS_scaff_3460771_0	-70.26	TGTGACTTGGTTATTTTTATCAACAGGTGACTAGATTTGTTCTACAGGTTGTAGTGATTGTCCTGCGTGTATCTGTAATCTCCTTTGTAGCCTGTCTAGCAATTCTCAGCCCTGTTGAAGGGGTCTTGATCCGGATGTCATTGTTGTTGCGTGGATGAGTGCGGGAGGAGGTCTGGTTTCTCGAGTGGCGAATCGATATAGTCGTCATTCATGTTGTCAGTGTTTGAGAGCTTGGCTAAGTGTCCCTAAA	....(((((((((......((((((((.(.(((((.(((((..(((((((((((.(((((...............)))))....)))))))))))..))))).))).)))))))))))..((.(((..(.((((((.((.((.((((.((........)))))).)))).))))))......(((((((((..........))))))))).............)..))).))))))))))).........	first	47	67		GGTTGTAGTGATTGTCCTGCG	((((((((.(((((.......	15696344_x2	15696356_x3	15696360_x4	15696374_x979	5281290_x7	10548638_x2	10548644_x4	1527231_x3
miRcandidate182.3	S1c	7AL	4510362	3.9	2.5	-4.9	1.7	15	GGAACCCTAGATGCT	((..((((.(((((.	78	GTATCATTTGATGATGCCATGTGAATCGCTAGAAACATGTGAAGTGTATGGCTAACCCAATAACGAAAGTTTCGTAAGGGGACTGGAGCAGGCTACCATGAGACAAAAGATCCTCTTTCTAAAGAGATTCGATTCGGAACTCTTATATGTCCAAGGTCAATATGGAAATTCTT	))))).....((((.(((((..(..((((.........))))..)..))))).........(((....))))))).))))..))...........(((((.(((....((..(((((....)))))..)).....(((.(........))))...)))..)))))........	2	39	54	AGGGCGTTCTAGTGCG	.(.((......)).))	first	16	38	17908448_x1	GTCGCAGTAAAGAATCGTCAACA	+	(((......(((((((..((((.	GTCGCAGTAAAGAATCGTCAACAAGGGCGTTCTAGTGCGTTGTAGATTCTTATCCAAGACTT	(((......(((((((..((((..(.((......)).)))))..)))))))......)))..	1	250	IWGSC_CSS_7AL_scaff_4510362_0	-59.9	GGAACCCTAGATGCTGTCGCAGTAAAGAATCGTCAACAAGGGCGTTCTAGTGCGTTGTAGATTCTTATCCAAGACTTGTATCATTTGATGATGCCATGTGAATCGCTAGAAACATGTGAAGTGTATGGCTAACCCAATAACGAAAGTTTCGTAAGGGGACTGGAGCAGGCTACCATGAGACAAAAGATCCTCTTTCTAAAGAGATTCGATTCGGAACTCTTATATGTCCAAGGTCAATATGGAAATTCTT	((..((((.(((((.(((......(((((((..((((..(.((......)).)))))..)))))))......)))..))))).....((((.(((((..(..((((.........))))..)..))))).........(((....))))))).))))..))...........(((((.(((....((..(((((....)))))..)).....(((.(........))))...)))..)))))........	second	55	77	1	TTGTAGATTCTTATCCAAGACTT	)))..)))))))......)))..	17908448_x1	9822214_x1
miRcandidate19	S1c	3DL	6930170	-1.3	2.4	0	1.4	176	GGGATACTGGAGTAAACTAAGCCCCCCTGGTTAATTATTGTTGAGTCCTCGCCCACTACTAAGCACTGTTTACTTTAGTGCAATCATGTTGTACAAAACTAGACTCCAATCCGAGCAGCACTGATTCCATGGATCTTCTCAATTATGACCTGATGCATCTCCATACTCCAAGTTGA	.((((..(((((((......((......(((((...((((..((((((..............((((((.......)))))).((((((((((.(..................).)))))).)))).....))).)))..))))..)))))....)).......))))))).((..(	229	GACAAATTAGAAGCTAATCTAC	.)).............))))..	154	204	204	T	.	second	205	228	18102573_x142	TAATCAAATCGTTCGAGCTAGTTT	+	......)))))))).)))))))).	ACGAGTTAGCTGAACGATTACTCCATTTTAATCAAATCGTTCGAGCTAGTTT	((....(((((((((((((...............)))))))).)))))))).	1	250	IWGSC_CSS_3DL_scaff_6930170_1	-57.05	GGGATACTGGAGTAAACTAAGCCCCCCTGGTTAATTATTGTTGAGTCCTCGCCCACTACTAAGCACTGTTTACTTTAGTGCAATCATGTTGTACAAAACTAGACTCCAATCCGAGCAGCACTGATTCCATGGATCTTCTCAATTATGACCTGATGCATCTCCATACTCCAAGTTGAACGAGTTAGCTGAACGATTACTCCATTTTAATCAAATCGTTCGAGCTAGTTTGACAAATTAGAAGCTAATCTAC	.((((..(((((((......((......(((((...((((..((((((..............((((((.......)))))).((((((((((.(..................).)))))).)))).....))).)))..))))..)))))....)).......))))))).((..(((....(((((((((((((...............)))))))).))))))))..)).............))))..	first	177	203		ACGAGTTAGCTGAACGATTACTCCATT	((....(((((((((((((........	18102557_x2	18102563_x5	18102573_x142	14966564_x1	14966565_x1	441487_x1	18335834_x2
miRcandidate191	S1c	4AS	5948370	-1.3	2.5	-0.3	1.1	107	GCAGTATTTCAAAAAAATTACCTACGATCACGCAAGATCTATCTAGGAGATGCATAGCAACGAGAGAGGAGAGTGTGTCTACGTAACCTCATAGACCGAAAGTGGAA	((.((((((...........((((.((((......))))....))))))))))...)).....((((.(((.(((((((((.(......).)))...((..(((((.	182	CCGCGATCAGCACACGTTCATCTCAATGACGTCCCTCAAACTCTTGATCTAGTTGAGGCCGAGGGAGAG	))))..)).)))))).))).)))).......((((((...(((...........)))...))))))...	11	130	157	TTGTCGAACGTCTTTGCGATCCAACCAA	(((..((.(((....))).))))))..)	second	158	181	4959011_x10	TCAAGTACCGAACGCACGGCACCT	+	)))...))))...))..))))).)	GTGTTTAGTAACGCGGTTGATGTTGTCGAACGTCTTTGCGATCCAACCAATCAAGTACCGAACGCACGGCACCT	(((((..((....((((((((((((..((.(((....))).))))))..))))...))))...))..))))).)	1	250	IWGSC_CSS_4AS_scaff_5948370_1	-62	GCAGTATTTCAAAAAAATTACCTACGATCACGCAAGATCTATCTAGGAGATGCATAGCAACGAGAGAGGAGAGTGTGTCTACGTAACCTCATAGACCGAAAGTGGAAGTGTTTAGTAACGCGGTTGATGTTGTCGAACGTCTTTGCGATCCAACCAATCAAGTACCGAACGCACGGCACCTCCGCGATCAGCACACGTTCATCTCAATGACGTCCCTCAAACTCTTGATCTAGTTGAGGCCGAGGGAGAG	((.((((((...........((((.((((......))))....))))))))))...)).....((((.(((.(((((((((.(......).)))...((..(((((.(((((..((....((((((((((((..((.(((....))).))))))..))))...))))...))..))))).)))))..)).)))))).))).)))).......((((((...(((...........)))...))))))...	first	108	129		GTGTTTAGTAACGCGGTTGATG	(((((..((....(((((((((	4959011_x10	15743955_x1
miRcandidate201	S1c	1AL	3529173	-1.3	2.6	0	1.6	110	AATTTGTGCTCCAATAGAGGGATCGCCTGTTGATCCAGCATGGGAGGAGTGCCAGGACCAAAACAATTGGAAGGAATTCATCGAAAAACCGAACGAGGGATTTGTCGGAT	......(((((((((((.(......))))))).((((...((((..(((((...(........)....(((((((((((.........((((.((((...))))))))..	177	ATTCTTTCTTACACTTTACTCAGATGGGAACGGTAAAAATAGCCAGATCGGTTTGGTGATTACCGAGAGTAAAA	)))))))))..)))))..))))..))))..((((((.....((((((....))))))..)))))).)))))...	15	135	150	CACTTTTACTTGTAAT	.((........)).))	first	111	134	18122944_x6	TACAGAGATGGTTGTGAAGATGAT	+	.((((((((((((.(..(((((((	TACAGAGATGGTTGTGAAGATGATCACTTTTACTTGTAATTAATCTAAGGAACTATGTTTTGTCGA	.((((((((((((.(..(((((((.((........)).))).))))..).)))))).)))))).))	1	250	IWGSC_CSS_1AL_scaff_3529173_5	-64.2	AATTTGTGCTCCAATAGAGGGATCGCCTGTTGATCCAGCATGGGAGGAGTGCCAGGACCAAAACAATTGGAAGGAATTCATCGAAAAACCGAACGAGGGATTTGTCGGATTACAGAGATGGTTGTGAAGATGATCACTTTTACTTGTAATTAATCTAAGGAACTATGTTTTGTCGAATTCTTTCTTACACTTTACTCAGATGGGAACGGTAAAAATAGCCAGATCGGTTTGGTGATTACCGAGAGTAAAA	......(((((((((((.(......))))))).((((...((((..(((((...(........)....(((((((((((.........((((.((((...))))))))...((((((((((((.(..(((((((.((........)).))).))))..).)))))).)))))).)))))))))))..)))))..))))..))))..((((((.....((((((....))))))..)))))).)))))...	second	151	176		TAATCTAAGGAACTATGTTTTGTCGA	).))))..).)))))).)))))).))	18122938_x4	18122943_x5	18122944_x6
miRcandidate203	S1c	5AS	1541734	-1.3	2.5	0	1.5	22	GTTCTGGTTTTCTTGTGTTGTT	.(((.(((......((((((..	97	ACACCAATATAAATAAATAATGAGTTCATTATAGTACCTTGAAGTGGTGTTTTGTTTTCTTTCGCTAACGGAGCTCACGAGATCTTCTATTTTGAGTTTTGTGTTGTGAAGTTTTCAAGTTTTGGGTAAAGATTTGATGGATTATGGAACAAAG	))))............((((((....))))))...)))..)))....(((((..(..((((((((..((((((((((..((.....))....))))))))))...)))))....(((((((((.....))))))))).)))..)..)))))...	17	43	72	ATGGCTAGTAAAAGAGTTTTTAAACCATAG	((((....(((((....)))))..))))))	second	73	96	11523721_x16	AGAAGTTGGAATACAGTAGGTTTA	+	)...))..)))....)))))).))	TACTTATTTTTGATGAATCTATGGCTAGTAAAAGAGTTTTTAAACCATAGAGAAGTTGGAATACAGTAGGTTTA	.(((((((((..((...(((((((....(((((....)))))..)))))))...))..)))....)))))).))	1	250	IWGSC_CSS_5AS_scaff_1541734_0	-60.6	GTTCTGGTTTTCTTGTGTTGTTTACTTATTTTTGATGAATCTATGGCTAGTAAAAGAGTTTTTAAACCATAGAGAAGTTGGAATACAGTAGGTTTAACACCAATATAAATAAATAATGAGTTCATTATAGTACCTTGAAGTGGTGTTTTGTTTTCTTTCGCTAACGGAGCTCACGAGATCTTCTATTTTGAGTTTTGTGTTGTGAAGTTTTCAAGTTTTGGGTAAAGATTTGATGGATTATGGAACAAAG	.(((.(((......((((((...(((((((((..((...(((((((....(((((....)))))..)))))))...))..)))....)))))).))))))............((((((....))))))...)))..)))....(((((..(..((((((((..((((((((((..((.....))....))))))))))...)))))....(((((((((.....))))))))).)))..)..)))))...	first	23	42		TACTTATTTTTGATGAATCT	.(((((((((..((...(((	2962419_x1	11523721_x16
miRcandidate205	S1c	7DS	3890252	-1.3	2.2	0	1.2	22	TAGTCTAGTCTGTGTAACATAT	..((..((((.(((((......	139	TACTAATTCGAACCATACCATACTAATTAAAAGAATGTTTGAATTCATATATCGACTCAACATACTCACATGTTTGAGAGCCATTCTTAGAAAGATTAAACAAAGTGAAATC	....(((((((((.......................)))))))))..))))).))))..))....((((.(((((((..................)))))))..))))....	675	47	109	ATGTAAGGCTTAATCTGAGTTACTGTACAAGTGCAATTCTCTCATTAAGTAAGCTAATGCATG	.((((.((((((...((((....((((....)))).....)))).....))))))..))))))	first	23	46	18177782_x636	TAGAACTGATATATCTCTTGGGCA	+	...(((.(((.(((((((((((((	TAGAACTGATATATCTCTTGGGCAATGTAAGGCTTAATCTGAGTTACTGTACAAGTGCAATTCTCTCATTAAGTAAGCTAATGCATGCTCACAGCTAGGAGGTAGTCCGTTATATC	...(((.(((.(((((((((((((.((((.((((((...((((....((((....)))).....)))).....))))))..))))))))))......)))))))))).))).....	1	250	IWGSC_CSS_7DS_scaff_3890252_8	-50.27	TAGTCTAGTCTGTGTAACATATTAGAACTGATATATCTCTTGGGCAATGTAAGGCTTAATCTGAGTTACTGTACAAGTGCAATTCTCTCATTAAGTAAGCTAATGCATGCTCACAGCTAGGAGGTAGTCCGTTATATCTACTAATTCGAACCATACCATACTAATTAAAAGAATGTTTGAATTCATATATCGACTCAACATACTCACATGTTTGAGAGCCATTCTTAGAAAGATTAAACAAAGTGAAATC	..((..((((.(((((.........(((.(((.(((((((((((((.((((.((((((...((((....((((....)))).....)))).....))))))..))))))))))......)))))))))).))).........(((((((((.......................)))))))))..))))).))))..))....((((.(((((((..................)))))))..))))....	second	110	138		CTCACAGCTAGGAGGTAGTCCGTTATATC	))))......)))))))))).))).....	3525447_x5	3525448_x1	3525449_x1	3525451_x8	15445056_x3	16500240_x2	18177751_x1	18177752_x1	18177782_x636	15293302_x1
miRcandidate21	S1c	3B	10484978	-1.3	2.9	0	1.9	23	CGACCCTTTCAGTCGAGTGAGCC	.(((.......((((((.((((.	120	TGCTCCTCGGCCTCCATTCGAAGCCGCTCCCTAGAGGCTTCCACTTCAGCGTGTCGACTCTCCAGTTTTGGGCGGTCGCTTTTGACAGGCACGAGTTGTTCGGACACATAGGAATGGGCAGTCCCTAACCT	.)))))))))).(((((((((((((.((....)).)))))).........((((((((((.((.(((..((((....))))..))).))...))))).....)))))....)))))))..)))........	74	48	96	GCGTGGATGACGGCTTCTCCTGCACAACGAGTAGTAGCCTTGCATGTCC	(((((.(....((((....((((.......)))).)))).).))))).)	first	24	47	6857664_x70	ACTGCATGGTCATAAGCTTCAAGC	+	((.((.(((((((......((((.	ACTGCATGGTCATAAGCTTCAAGCGCGTGGATGACGGCTTCTCCTGCACAACGAGTAGTAGCCTTGCATGTCCTTGCCATGGCCACCAGCTTGTCA	((.((.(((((((......((((.(((((.(....((((....((((.......)))).)))).).))))).))))..)))))))...))..))..	1	250	IWGSC_CSS_3B_scaff_10484978_4	-77.3	CGACCCTTTCAGTCGAGTGAGCCACTGCATGGTCATAAGCTTCAAGCGCGTGGATGACGGCTTCTCCTGCACAACGAGTAGTAGCCTTGCATGTCCTTGCCATGGCCACCAGCTTGTCATGCTCCTCGGCCTCCATTCGAAGCCGCTCCCTAGAGGCTTCCACTTCAGCGTGTCGACTCTCCAGTTTTGGGCGGTCGCTTTTGACAGGCACGAGTTGTTCGGACACATAGGAATGGGCAGTCCCTAACCT	.(((.......((((((.((((.((.((.(((((((......((((.(((((.(....((((....((((.......)))).)))).).))))).))))..)))))))...))..))...)))))))))).(((((((((((((.((....)).)))))).........((((((((((.((.(((..((((....))))..))).))...))))).....)))))....)))))))..)))........	second	97	119		TTGCCATGGCCACCAGCTTGTCA	)))..)))))))...))..))..	9198974_x2	6857658_x1	6857664_x70	12410727_x1
miRcandidate217	S1c	6DS	2115125	3.9	3.3	-4.4	3	145	CTGGTTGTTGGTCATTCAGAACTAAGCATCAATCTTTTGCATCGCGGCCAACCGGAGAGACCGCATGCGTCGTAGCGCACGCTGCCGCGACACACCACAGCTCTGTTCTCCACAACTGCGCCATGCTCGGTGATGCACGAGCACA	.........((.(((..(((((..(((..(((....)))..(((((((.....((.....))((.(((((....))))).)).))))))).........)))..)))))......(((((((.((((((........))))))..	222	GCACGTTGTGCCGGCGCAGCGCATGTCCG	((((...)))).)))))))...))).)).	3	167	200	TCGCACTCGTGCCGAGCTTGCCGTCGCCCGGGCG	((((...((.((.......))))..))...))))	first	146	166	5063723_x2	TCCCACCATCGCCTCGACGCG	+	..((((.((((..((((((((	TCCCACCATCGCCTCGACGCGTCGCACTCGTGCCGAGCTTGCCGTCGCCCGGGCGCGTCGACAACGGTGTGGCCTT	..((((.((((..((((((((((((...((.((.......))))..))...))))))))))...))))))))....	1	250	IWGSC_CSS_6DS_scaff_2115125_1	-89.8	CTGGTTGTTGGTCATTCAGAACTAAGCATCAATCTTTTGCATCGCGGCCAACCGGAGAGACCGCATGCGTCGTAGCGCACGCTGCCGCGACACACCACAGCTCTGTTCTCCACAACTGCGCCATGCTCGGTGATGCACGAGCACATCCCACCATCGCCTCGACGCGTCGCACTCGTGCCGAGCTTGCCGTCGCCCGGGCGCGTCGACAACGGTGTGGCCTTGCACGTTGTGCCGGCGCAGCGCATGTCCG	.........((.(((..(((((..(((..(((....)))..(((((((.....((.....))((.(((((....))))).)).))))))).........)))..)))))......(((((((.((((((........))))))....((((.((((..((((((((((((...((.((.......))))..))...))))))))))...))))))))....((((...)))).)))))))...))).)).	second	201	221	1	CGTCGACAACGGTGTGGCCTT	))))))...))))))))....	5063723_x2	9701153_x1
miRcandidate220	S1c	3B	10398480	-1.3	4.4	0	3.4	46	ACACATGTTGTGGATCCGGCAATAAACTTGATCTACCTTGAAGACC	...(((((..((((((..((((((((.(((((((((((((((((((	177	TCTTCGGGGTAGATTAATTTTATTGTGTGATACCAACTTGCGTGCCCAGTTCCCTATTCATCTGGTCTATTACT	))))))))))))))))).))))))))..))).)))....))))).((((............)))).........	65	71	152	CTGGCCCGACAAGCTCGCTTGTTGGGGTCGTCTTGTCCATAGGTGGCGGAGACGACCCCAACGTAAGCTTGTCGAGGCCGAC	(.(((((((((((((..(..((((((((((((((..(((....)))..)))))))))))))))..))))))))).)))))))	second	153	176	8947844_x52	GATGAGCTCTTGACATTATCAAGG	+	))))))...))).))))))).)))	TCGATAATGCCAAAACCTCATTGTCTGGCCCGACAAGCTCGCTTGTTGGGGTCGTCTTGTCCATAGGTGGCGGAGACGACCCCAACGTAAGCTTGTCGAGGCCGACGATGAGCTCTTGACATTATCAAGG	(.(((((((.(((...(((((((((.(((((((((((((..(..((((((((((((((..(((....)))..)))))))))))))))..))))))))).)))))))))))))...))).))))))).)))	1	250	IWGSC_CSS_3B_scaff_10398480_2	-132.8	ACACATGTTGTGGATCCGGCAATAAACTTGATCTACCTTGAAGACCTCGATAATGCCAAAACCTCATTGTCTGGCCCGACAAGCTCGCTTGTTGGGGTCGTCTTGTCCATAGGTGGCGGAGACGACCCCAACGTAAGCTTGTCGAGGCCGACGATGAGCTCTTGACATTATCAAGGTCTTCGGGGTAGATTAATTTTATTGTGTGATACCAACTTGCGTGCCCAGTTCCCTATTCATCTGGTCTATTACT	...(((((..((((((..((((((((.((((((((((((((((((((.(((((((.(((...(((((((((.(((((((((((((..(..((((((((((((((..(((....)))..)))))))))))))))..))))))))).)))))))))))))...))).))))))).)))))))))))))))))))).))))))))..))).)))....))))).((((............)))).........	first	47	70		TCGATAATGCCAAAACCTCATTGT	(.(((((((.(((...((((((((	8714487_x1	8947843_x5	8947844_x52	8947846_x1	12046408_x1	268553_x3	6623428_x1	14660955_x1
miRcandidate224	S1c	3AL	4333921	-1.3	2	0	1	1	T	.	76	TACTTCACACACAGGTGGCTGGTGGGTGTCTATTTCTCCAACTTTAGTTGAATCTAGTTTGACTACGGCCGGTCCTTGTTGAAGATTAAAACAGCACA	..(((((...(((((.(((((((.(..(((.(((....((((....)))).....)))..)))..).)))))))))))))))))..............	13	26	49	GCCCGGACTGACATTACATGACCG	(....................)))	first	2	25	18554789_x11	TCGGCGGTATTGTTGGATGAAGCG	+	((((..(.((((((..((((((((	TCGGCGGTATTGTTGGATGAAGCGGCCCGGACTGACATTACATGACCGCGTTCATGAGACTAGTTCTACTGACG	((((..(.((((((..(((((((((....................)))).)))))..))).))).)..))))..	1	173	IWGSC_CSS_3AL_scaff_4333921_0	-45.25	TTCGGCGGTATTGTTGGATGAAGCGGCCCGGACTGACATTACATGACCGCGTTCATGAGACTAGTTCTACTGACGTACTTCACACACAGGTGGCTGGTGGGTGTCTATTTCTCCAACTTTAGTTGAATCTAGTTTGACTACGGCCGGTCCTTGTTGAAGATTAAAACAGCACA	.((((..(.((((((..(((((((((....................)))).)))))..))).))).)..))))....(((((...(((((.(((((((.(..(((.(((....((((....)))).....)))..)))..).)))))))))))))))))..............	second	50	75		CGTTCATGAGACTAGTTCTACTGACG	).)))))..))).))).)..))))..	7165842_x1	18554789_x11	12769959_x1
miRcandidate226	S1c	3AS	3403318	-1.3	2.9	0	1.9	114	CTTATGTAGTGTTGCACTTGGTGGATTTACTTAGCTACCTGCAATTTCTATAAGATGTTGGAGTGAAACAAAAAAGGCCATGTGTGTTCCTATGTGAGCAGTGCGATCGAGTAC	....((((((((.(((((((..((((((((.......(((.((((.((.....)).)))).)).)...........((((((((......)))))).))....((((((((..(	182	CCTCTGGATCGGAATCCTAGTGCACACGGCGCTAGGATCGTAAATCCTACATAGTGTCATACATGCAGG	.)))..)))))..((((((((((.....)))))))))).))))))))..)).))))).)))).))))..	315	141	159	ATGATGAAGTGTAATTCCT	..............)))))	second	160	181	15852252_x131	ATTGGACCAGCTGATAGAGAGC	+	....))))))))).)).)))).	TCTGTAGCCAGGAATTGGTCAGGAAAATGATGAAGTGTAATTCCTATTGGACCAGCTGATAGAGAGC	(((.((..(((...(((((((((((...............)))))....))))))))).)).)))).	1	250	IWGSC_CSS_3AS_scaff_3403318_3	-76.36	CTTATGTAGTGTTGCACTTGGTGGATTTACTTAGCTACCTGCAATTTCTATAAGATGTTGGAGTGAAACAAAAAAGGCCATGTGTGTTCCTATGTGAGCAGTGCGATCGAGTACTCTGTAGCCAGGAATTGGTCAGGAAAATGATGAAGTGTAATTCCTATTGGACCAGCTGATAGAGAGCCCTCTGGATCGGAATCCTAGTGCACACGGCGCTAGGATCGTAAATCCTACATAGTGTCATACATGCAGG	....((((((((.(((((((..((((((((.......(((.((((.((.....)).)))).)).)...........((((((((......)))))).))....((((((((..((((.((..(((...(((((((((((...............)))))....))))))))).)).))))..)))..)))))..((((((((((.....)))))))))).))))))))..)).))))).)))).))))..	first	115	140		TCTGTAGCCAGGAATTGGTCAGGAAA	(((.((..(((...(((((((((((.	15238583_x1	15852210_x1	15852221_x4	15852232_x23	15852252_x131	15852263_x47	15852266_x99	6011982_x1	18886569_x5	2655439_x3
miRcandidate226	S1c	3AS	3403318	-1.3	2.7	0	1.7	17	GCAGTGCGATCGAGTAC	.(.((((....(((..(	85	CCTCTGGATCGGAATCCTAGTGCACACGGCGCTAGGATCGTAAATCCTACATAGTGTCATACATGCAGGCGACGAATGTCCGGCCCCCTAGCGTGCTATAAAAGTGCAGCACCGGTATATCAATCTGGCAGCTCGTTGACAAACTCCTCCAGCTTCCCCACATCCA	.))).((..((((.(((((((((.....)))))))))((((....(((.(((.(((...)))))).)))..))))...))))..))......(..((.....))..).)))).)............((.((((.(..((.....))..).)))).)).........	335	44	62	ATGATGAAGTGTAATTCCT	..............)))))	second	63	84	15852252_x131	ATTGGACCAGCTGATAGAGAGC	+	....))))))))).)).)))).	TCTGTAGCCAGGAATTGGTCAGGAAAATGATGAAGTGTAATTCCTATTGGACCAGCTGATAGAGAGC	(((.((..(((...(((((((((((...............)))))....))))))))).)).)))).	1	250	IWGSC_CSS_3AS_scaff_3403318_5	-68.66	GCAGTGCGATCGAGTACTCTGTAGCCAGGAATTGGTCAGGAAAATGATGAAGTGTAATTCCTATTGGACCAGCTGATAGAGAGCCCTCTGGATCGGAATCCTAGTGCACACGGCGCTAGGATCGTAAATCCTACATAGTGTCATACATGCAGGCGACGAATGTCCGGCCCCCTAGCGTGCTATAAAAGTGCAGCACCGGTATATCAATCTGGCAGCTCGTTGACAAACTCCTCCAGCTTCCCCACATCCA	.(.((((....(((..((((.((..(((...(((((((((((...............)))))....))))))))).)).))))..))).((..((((.(((((((((.....)))))))))((((....(((.(((.(((...)))))).)))..))))...))))..))......(..((.....))..).)))).)............((.((((.(..((.....))..).)))).)).........	first	18	43		TCTGTAGCCAGGAATTGGTCAGGAAA	(((.((..(((...(((((((((((.	2655439_x3	15238583_x1	1535110_x6	15583905_x10	15852210_x1	15852221_x4	15852232_x23	15852252_x131	15852263_x47	15852266_x99
miRcandidate229	S1c	5AS	1464235	-1.3	2.1	0	1.1	180	AATAAGAATTTTGGGACGGAGGGAGTAGTTCAGTTGGAGTAGAGATCGAAGTTGAAGTTTGATTGGCTTTATTAATTTAAAGTCGGGTTAAGACCTTTCCTTTTAAAAAAAGAAGCCGGAGTTTGATACATTCATGGAGATACATAATCTGAATAAACACAATGGGTCCAAATCAAATCT	..........((((..((((..(.(((.(((...(((((((..(((((((.......)))))))((((((........((((..((((....))))...))))........)))))).........))).))))..))).))).)..))))...........(((..(((.......((.	227	AAAACAAAATGGGTCCACCAGTAC	)........)))..)))))))...	95	203	205	AAA	...	first	181	202	18772809_x38	TGAGTTGAACTGATATTGGCGA	+	(((((.(((.((..(((..(..	TGAGTTGAACTGATATTGGCGAAAAGAGATTCCATTTTTACTCACG	(((((.(((.((..(((..(.....).)))..)).))).))))).)	1	250	IWGSC_CSS_5AS_scaff_1464235_3	-47.75	AATAAGAATTTTGGGACGGAGGGAGTAGTTCAGTTGGAGTAGAGATCGAAGTTGAAGTTTGATTGGCTTTATTAATTTAAAGTCGGGTTAAGACCTTTCCTTTTAAAAAAAGAAGCCGGAGTTTGATACATTCATGGAGATACATAATCTGAATAAACACAATGGGTCCAAATCAAATCTTGAGTTGAACTGATATTGGCGAAAAGAGATTCCATTTTTACTCACGAAAACAAAATGGGTCCACCAGTAC	..........((((..((((..(.(((.(((...(((((((..(((((((.......)))))))((((((........((((..((((....))))...))))........)))))).........))).))))..))).))).)..))))...........(((..(((.......((.(((((.(((.((..(((..(.....).)))..)).))).))))).))........)))..)))))))...	second	206	226		GAGATTCCATTTTTACTCACG	).)))..)).))).))))).)	285590_x1	4607479_x1	18772796_x37	18772809_x38	18772810_x14	18772811_x4
miRcandidate230	S1c	7BS	3138591	-1.3	2.2	0	1.2	148	AACGATGGGATTGGTTGAAGGATCTCACAACAAAATATCCAGATATAACCTATAAAAGAAAACACATTAAGACACTCGTAACTCCAATACCAAGAGGATATGCATGGATAAAATCAGGTTGATGCTTGAGTCTGAAGGAAAAATTATA	...(((((.((((.(((..((((.............))))................................(((((((...(((....((....))........((((....((((((....))))))))))...))).......((	224	AATGAGTGGAATAGGCAATGTCATCAA	.)))))))...))).)))).)))))..	13	173	202	CACATCCAGGAATAGATGGGCTAGTGGCAC	(((.((((........))))...)))....	second	203	223	8288785_x11	CGGTTTTCTTTGAGCGTCATG	+	..).))))).))))..)))))	TGATACTCATAACTAGAAACAACACACATCCAGGAATAGATGGGCTAGTGGCACCGGTTTTCTTTGAGCGTCATG	(((..((((.....((((((....(((.((((........))))...)))......).))))).))))..)))))	1	250	IWGSC_CSS_7BS_scaff_3138591_5	-50.92	AACGATGGGATTGGTTGAAGGATCTCACAACAAAATATCCAGATATAACCTATAAAAGAAAACACATTAAGACACTCGTAACTCCAATACCAAGAGGATATGCATGGATAAAATCAGGTTGATGCTTGAGTCTGAAGGAAAAATTATATGATACTCATAACTAGAAACAACACACATCCAGGAATAGATGGGCTAGTGGCACCGGTTTTCTTTGAGCGTCATGAATGAGTGGAATAGGCAATGTCATCAA	...(((((.((((.(((..((((.............))))................................(((((((...(((....((....))........((((....((((((....))))))))))...))).......(((((..((((.....((((((....(((.((((........))))...)))......).))))).))))..))))).)))))))...))).)))).)))))..	first	149	172		TGATACTCATAACTAGAAACAACA	(((..((((.....((((((....	6710438_x1	8288785_x11	9630613_x1
miRcandidate230	S1c	7BS	3138591	-1.3	2.1	0	1.1	101	ACCTATAAAAGAAAACACATTAAGACACTCGTAACTCCAATACCAAGAGGATATGCATGGATAAAATCAGGTTGATGCTTGAGTCTGAAGGAAAAATTATA	......................((((.........(((((((((....)).)))...)))).....((((((....))))))))))((((((.......((	177	AATGAGTGGAATAGGCAATGTCATCAAAATTAATTTAGCTCAATTTATCAACGCAACGTTGATGTCCTTCGTTA	..(((((.((((......((....))......)))).)))))...((((((((...))))))))))))))....	13	126	155	CACATCCAGGAATAGATGGGCTAGTGGCAC	(((.((((........))))...)))....	second	156	176	8288785_x11	CGGTTTTCTTTGAGCGTCATG	+	..).))))).))))..)))))	TGATACTCATAACTAGAAACAACACACATCCAGGAATAGATGGGCTAGTGGCACCGGTTTTCTTTGAGCGTCATG	(((..((((.....((((((....(((.((((........))))...)))......).))))).))))..)))))	1	250	IWGSC_CSS_7BS_scaff_3138591_2	-48.5	ACCTATAAAAGAAAACACATTAAGACACTCGTAACTCCAATACCAAGAGGATATGCATGGATAAAATCAGGTTGATGCTTGAGTCTGAAGGAAAAATTATATGATACTCATAACTAGAAACAACACACATCCAGGAATAGATGGGCTAGTGGCACCGGTTTTCTTTGAGCGTCATGAATGAGTGGAATAGGCAATGTCATCAAAATTAATTTAGCTCAATTTATCAACGCAACGTTGATGTCCTTCGTTA	......................((((.........(((((((((....)).)))...)))).....((((((....))))))))))((((((.......(((((..((((.....((((((....(((.((((........))))...)))......).))))).))))..)))))..(((((.((((......((....))......)))).)))))...((((((((...))))))))))))))....	first	102	125		TGATACTCATAACTAGAAACAACA	(((..((((.....((((((....	6710438_x1	8288785_x11	9630613_x1
miRcandidate244	S1c	6BS	2998052	-1.3	2.7	0	1.7	60	TGATCATATATGCACTCATCGTGCGTGTGCAGCTTGCAAAGAAATGCTAAATTGACAGGT	......(((((((((.....)))))))))(((.(((((((...((((((..(..(((...	131	TGATAGCATTTTGCAGAATCTGAAATATTATCACCATGTGGAGCAGAAAGTTGTGGGATCCAAATCATTAATTCAGATAATTTGATCCGGCTCATGCTGGGTCACGGGGAAGACGAAGTC	..))))))))))))))...)))........((.((.(((((..(((......((.(((((.((((.(((......))).))))))))).)).....)))..)))))))))..........	183	84	108	GATTTTATCAATGCATGGGCGATAT	.(((...(((.....)))..))).)	first	61	83	18972554_x45	TGGGCTGTGGCGACTGGGAGACA	+	.(.((.((((.(((((((((.((	TGGGCTGTGGCGACTGGGAGACAGATTTTATCAATGCATGGGCGATATGTTCCTAGTTTCCATGTGTTGT	.(.((.((((.(((((((((.((.(((...(((.....)))..))).))))))))))).)))))).))))	1	250	IWGSC_CSS_6BS_scaff_2998052_3	-67.8	TGATCATATATGCACTCATCGTGCGTGTGCAGCTTGCAAAGAAATGCTAAATTGACAGGTTGGGCTGTGGCGACTGGGAGACAGATTTTATCAATGCATGGGCGATATGTTCCTAGTTTCCATGTGTTGTTGATAGCATTTTGCAGAATCTGAAATATTATCACCATGTGGAGCAGAAAGTTGTGGGATCCAAATCATTAATTCAGATAATTTGATCCGGCTCATGCTGGGTCACGGGGAAGACGAAGTC	......(((((((((.....)))))))))(((.(((((((...((((((..(..(((....(.((.((((.(((((((((.((.(((...(((.....)))..))).))))))))))).)))))).))))..))))))))))))))...)))........((.((.(((((..(((......((.(((((.((((.(((......))).))))))))).)).....)))..)))))))))..........	second	109	130		GTTCCTAGTTTCCATGTGTTGT	)))))))))).)))))).))))	12324158_x1	17537694_x1	6970167_x2	5413124_x3	5413125_x3	5413127_x1	18972526_x1	18972544_x6	18972545_x32	18972550_x29
miRcandidate244	S1c	6BS	2998052	-1.3	2.7	0	1.7	27	TTGCAAAGAAATGCTAAATTGACAGGT	(((((((...((((((..(..(((...	98	TGATAGCATTTTGCAGAATCTGAAATATTATCACCATGTGGAGCAGAAAGTTGTGGGATCCAAATCATTAATTCAGATAATTTGATCCGGCTCATGCTGGGTCACGGGGAAGACGAAGTCAGTTCACCATGCTCTTGGTTTCCTCTAATATCC	..)))))))))))))).((((((...((((........((((((((....))))....))))......))))))))))....(((((((((....))))))))).(((((.(((.(((.((........))..))).))))))))........	183	51	75	GATTTTATCAATGCATGGGCGATAT	.(((...(((.....)))..))).)	first	28	50	18972554_x45	TGGGCTGTGGCGACTGGGAGACA	+	.(.((.((((.(((((((((.((	TGGGCTGTGGCGACTGGGAGACAGATTTTATCAATGCATGGGCGATATGTTCCTAGTTTCCATGTGTTGT	.(.((.((((.(((((((((.((.(((...(((.....)))..))).))))))))))).)))))).))))	1	250	IWGSC_CSS_6BS_scaff_2998052_0	-67.64	TTGCAAAGAAATGCTAAATTGACAGGTTGGGCTGTGGCGACTGGGAGACAGATTTTATCAATGCATGGGCGATATGTTCCTAGTTTCCATGTGTTGTTGATAGCATTTTGCAGAATCTGAAATATTATCACCATGTGGAGCAGAAAGTTGTGGGATCCAAATCATTAATTCAGATAATTTGATCCGGCTCATGCTGGGTCACGGGGAAGACGAAGTCAGTTCACCATGCTCTTGGTTTCCTCTAATATCC	(((((((...((((((..(..(((....(.((.((((.(((((((((.((.(((...(((.....)))..))).))))))))))).)))))).))))..)))))))))))))).((((((...((((........((((((((....))))....))))......))))))))))....(((((((((....))))))))).(((((.(((.(((.((........))..))).))))))))........	second	76	97		GTTCCTAGTTTCCATGTGTTGT	)))))))))).)))))).))))	12324158_x1	6970167_x2	17537694_x1	18972526_x1	18972544_x6	18972545_x32	18972550_x29	18972551_x43	18972554_x45	18972555_x12
miRcandidate250	S1c	2AS	5303694	-1.3	2.5	0	1.5	70	GCCCGAGGGGTGAGGTGCTCGAACTCGGCAAGATGGACGCAGTCGTTGCTCAGTCATTACAAGAGTTGGT	....((((((((((((((((..(((.((((((((.......))).))))).)))......(((..(((((	159	GATCCTTCCCATAGAGTACCACGGTACCTTAAAAATCCTCTATTCAGTATTCTTCTAATATCTCATCTCTCACATGTATAGCCACACTATAT	))..)))......)))))))..((............))........................)))))))))....((((((.....))))))	20	94	131	TGAGAGGGACCAAAATTACAAAGTAGCCTGTTGAAGAT	(((.(((.((............))..))).))...)))	first	71	93	19070684_x15	TGTGCGGTTCAGTTTAGAGACAT	+	.(..(((((...(((((((.(((	TGTGCGGTTCAGTTTAGAGACATTGAGAGGGACCAAAATTACAAAGTAGCCTGTTGAAGATGCACCTTTAGAATTTGACCAGTGCACC	.(..(((((...(((((((.((((((.(((.((............))..))).))...))))...)))))))....)))).)..))))	1	250	IWGSC_CSS_2AS_scaff_5303694_4	-59.1	GCCCGAGGGGTGAGGTGCTCGAACTCGGCAAGATGGACGCAGTCGTTGCTCAGTCATTACAAGAGTTGGTTGTGCGGTTCAGTTTAGAGACATTGAGAGGGACCAAAATTACAAAGTAGCCTGTTGAAGATGCACCTTTAGAATTTGACCAGTGCACCGATCCTTCCCATAGAGTACCACGGTACCTTAAAAATCCTCTATTCAGTATTCTTCTAATATCTCATCTCTCACATGTATAGCCACACTATAT	....((((((((((((((((..(((.((((((((.......))).))))).)))......(((..(((((.(..(((((...(((((((.((((((.(((.((............))..))).))...))))...)))))))....)))).)..))))))..)))......)))))))..((............))........................)))))))))....((((((.....))))))	second	132	158		GCACCTTTAGAATTTGACCAGTGCACC	)...)))))))....)))).)..))))	6125496_x1	814253_x1	19070681_x1	19070684_x15	19070685_x1	9620363_x1
miRcandidate263	S1c	6BL	4250040	-1.3	3.1	0	2.1	49	TAATTTGACTCAACACGGGGAAACTTACCAGGTCCAGACATAGCAAGGA	((((.((((((.....(((....)))...(((((............(((	135	CCGTTAACGAACGAGACCTCAGCTGCCAATAGAGTCGTGTGTTGAAATTGGCGCGGTGCGGTGCGATGTAGTGAATGGACACCCCTAGTCATTACCATCGTTCCACCGTTGCCAAT	)((((....)))).)))))............))))))...))))..((((((((((((.((.((((((((((((..((.....))...)))))).))))))))))))).)))))))	481	72	111	TTGATTCTATGGGTGGTGGTGCATGGCCGTTCTTAGTTGG	(.....(((.(..((((.(....).))))..).)))..))	first	50	71	5965083_x293	TTGACAGACTGAGAGCTCTTTC	+	(((((((((.((..(((((..(	TTGACAGACTGAGAGCTCTTTCTTGATTCTATGGGTGGTGGTGCATGGCCGTTCTTAGTTGGTGGAGCGATTTGTCTGGTTAATT	(((((((((.((..(((((..((.....(((.(..((((.(....).))))..).)))..)).)))))..)).)))).)))))))	1	250	IWGSC_CSS_6BL_scaff_4250040_4	-82.1	TAATTTGACTCAACACGGGGAAACTTACCAGGTCCAGACATAGCAAGGATTGACAGACTGAGAGCTCTTTCTTGATTCTATGGGTGGTGGTGCATGGCCGTTCTTAGTTGGTGGAGCGATTTGTCTGGTTAATTCCGTTAACGAACGAGACCTCAGCTGCCAATAGAGTCGTGTGTTGAAATTGGCGCGGTGCGGTGCGATGTAGTGAATGGACACCCCTAGTCATTACCATCGTTCCACCGTTGCCAAT	((((.((((((.....(((....)))...(((((............((((((((((((.((..(((((..((.....(((.(..((((.(....).))))..).)))..)).)))))..)).)))).))))))))((((....)))).)))))............))))))...))))..((((((((((((.((.((((((((((((..((.....))...)))))).))))))))))))).)))))))	second	112	134		TGGAGCGATTTGTCTGGTTAATT	.)))))..)).)))).)))))))	10633353_x3	13163656_x8	12672120_x1	19058011_x3	700018_x5	15303247_x3	15937829_x1	17004148_x1	15096957_x3	1208801_x3
miRcandidate27	S1c	2BS	5206770	-1.3	2.4	0	1.4	190	ATAACACCCACCGAGCCAGCAAATAGCATCAATCCGTGAGGCTCATGTAATAGTTATGAATACTTATTAATTGTGACATGCTCTATTTTCATTGTAGTTTAACTACCTGGAGATTTTGCTGGAAAACTAACGATAACCTATTGCCATTGGAACCTGCACGTGCGAGCTTGGAGCCTGTAGTGCAACTGAT	..........((((.((((((((.(((((((((..(((((..(((((.......)))))...)))))..))))....)))))..(((((((..((((.....)))).)))))))))))))))........(((((...)))))...))))....(((((.((((.((.....)).)))))))))..((((	246	TATGT	))...	49	215	225	AAGATAAAGTT	.........))	first	191	214	15306264_x38	AGAATGGATGCCTCTACCAAGGAA	+	((((((((.....(((..((((((	AGAATGGATGCCTCTACCAAGGAAAAGATAAAGTTCCTTTATAGTCCAATTTTGT	((((((((.....(((..((((((.........))))))..)))))).)))))))	1	250	IWGSC_CSS_2BS_scaff_5206770_9	-57.5	ATAACACCCACCGAGCCAGCAAATAGCATCAATCCGTGAGGCTCATGTAATAGTTATGAATACTTATTAATTGTGACATGCTCTATTTTCATTGTAGTTTAACTACCTGGAGATTTTGCTGGAAAACTAACGATAACCTATTGCCATTGGAACCTGCACGTGCGAGCTTGGAGCCTGTAGTGCAACTGATAGAATGGATGCCTCTACCAAGGAAAAGATAAAGTTCCTTTATAGTCCAATTTTGTTATGT	..........((((.((((((((.(((((((((..(((((..(((((.......)))))...)))))..))))....)))))..(((((((..((((.....)))).)))))))))))))))........(((((...)))))...))))....(((((.((((.((.....)).)))))))))..((((((((((((.....(((..((((((.........))))))..)))))).)))))))))...	second	226	245		CCTTTATAGTCCAATTTTGT	))))..)))))).)))))))	17553207_x1	17553208_x1	11665622_x1	15306258_x3	15306263_x5	15306264_x38
miRcandidate270	S1c	4BS	4916093	-1.3	2.5	0	1.5	173	CATGAAGTAATGGATACCAGTTTGCCTCACGGCGGCAACCAGAGCCGATTGTCACAAGGTATTCCCATCAAACTACTAATACCATGGCCCATCGCAGTCAATATTAGCACCATTTTCCCTCAAGTGAAGTGGCACGAATCCCAATGGTTCCTCGTTACGTTGCTCGCCTCAGC	(((......))).......((((..(((..(((((((((....((((....((((..((((((..............)))))).((((........)))).......................))))..))))..(((((.....)))))........))))).))))..(((	235	TTGGAGAAAAGCATCG	)..)))..))))....	46	194	213	ACGTTCATCCACCTCTCTGC	(................)))	second	214	234	8776982_x34	GAGAATCTCGATTGACTGAGC	+	)))....))))))))).))))	TTTCATGTCAATTGACTCGTACGTTCATCCACCTCTCTGCGAGAATCTCGATTGACTGAGC	((....(((((((((((((((................))))))....))))))))).))))	1	250	IWGSC_CSS_4BS_scaff_4916093_3	-61.83	CATGAAGTAATGGATACCAGTTTGCCTCACGGCGGCAACCAGAGCCGATTGTCACAAGGTATTCCCATCAAACTACTAATACCATGGCCCATCGCAGTCAATATTAGCACCATTTTCCCTCAAGTGAAGTGGCACGAATCCCAATGGTTCCTCGTTACGTTGCTCGCCTCAGCTTTCATGTCAATTGACTCGTACGTTCATCCACCTCTCTGCGAGAATCTCGATTGACTGAGCTTGGAGAAAAGCATCG	(((......))).......((((..(((..(((((((((....((((....((((..((((((..............)))))).((((........)))).......................))))..))))..(((((.....)))))........))))).))))..(((((....(((((((((((((((................))))))....))))))))).)))))..)))..))))....	first	174	193		TTTCATGTCAATTGACTCGT	((....((((((((((((((	7797482_x1	1450944_x1	8776978_x10	8776982_x34
miRcandidate35	S1c	3B	10512577	3.9	2.8	14.4	21.4	164	TATATCCAAACTAGTAGTACCAATCTGGTATTGGATAAGTGTGCATTGGGAATGGGAGGTGTTCGGAAAGATATCCTTTGACGAGGCTTGCCTACCGATTTCCTCACTTGTTGTGGTATCAGTGTGGAGGGTGACCAAAGTTTTTGGAAAGGCATCCTCTGTGC	..((((((((((((..........))))).))))))).((((.((((((.....(((((...((.....))...)))))...((((..(((((.((((..(((.((((.((......)).)))).)))((....)).......))))..))))).))))..(((	226	AGTGAACTAGTGATACAGATTTGTA	).....)))))))))).........	40	186	206	CACGTCTTGTATTCTTTTAAG	....................)	first	165	185	7112085_x38	AGGCTGAACTTCTGATTCGCC	+	(((((((......(((((((.	AGGCTGAACTTCTGATTCGCCCACGTCTTGTATTCTTTTAAGCGGATTGCCTCGGACCTGT	(((((((......(((((((.....................)))))))...)))).)))))	1	250	IWGSC_CSS_3B_scaff_10512577_1	-70.6	TATATCCAAACTAGTAGTACCAATCTGGTATTGGATAAGTGTGCATTGGGAATGGGAGGTGTTCGGAAAGATATCCTTTGACGAGGCTTGCCTACCGATTTCCTCACTTGTTGTGGTATCAGTGTGGAGGGTGACCAAAGTTTTTGGAAAGGCATCCTCTGTGCAGGCTGAACTTCTGATTCGCCCACGTCTTGTATTCTTTTAAGCGGATTGCCTCGGACCTGTAGTGAACTAGTGATACAGATTTGTA	..((((((((((((..........))))).))))))).((((.((((((.....(((((...((.....))...)))))...((((..(((((.((((..(((.((((.((......)).)))).)))((....)).......))))..))))).))))..((((((((((......(((((((.....................)))))))...)))).)))))).....)))))))))).........	second	207	225	1	CGGATTGCCTCGGACCTGT	))))))...)))).)))))	7112085_x38	4145588_x1	9360111_x1
miRcandidate37	S1c	5DS	2744980	3.9	3.1	520.7	528	197	TCGGGATCGGAGTAAGGATTAATAGGGACGGTCGGGGGCATTCATATTTCATTGTCAGAGGTGAAATTCTTGGATTTATGAAAGACGAACAACTGCGAAAGCATTTTCCAAGGATGTTTTCATTAATCAAGAATGAAAGTTGGGGGCCCGAAGACGGTCAGATACCGTCCTAGTCTCAACGATAAACGATGCCGACC	((((.((((.....(((((.......(((.(((..((((.((((..(((((((.(..((.((((((((((((((....(....).........(((....)))...)))))))))...)))))...)).).)))))))..)))).))))...))).))).......))))).(((.....)))...)))).))))..	241	TGAGAAATCA	(((....)))	1033	219	220	AT	..	second	221	240	15436705_x775	AGGACTCCGCCGGCACCTTA	+	.))))))))))))..)))..	AGGGATCGGCGGATGTTTCTTATAGGACTCCGCCGGCACCTTA	(((..((((((((.((((......))))))))))))..)))..	1	250	IWGSC_CSS_5DS_scaff_2744980_5	-83.74	TCGGGATCGGAGTAAGGATTAATAGGGACGGTCGGGGGCATTCATATTTCATTGTCAGAGGTGAAATTCTTGGATTTATGAAAGACGAACAACTGCGAAAGCATTTTCCAAGGATGTTTTCATTAATCAAGAATGAAAGTTGGGGGCCCGAAGACGGTCAGATACCGTCCTAGTCTCAACGATAAACGATGCCGACCAGGGATCGGCGGATGTTTCTTATAGGACTCCGCCGGCACCTTATGAGAAATCA	((((.((((.....(((((.......(((.(((..((((.((((..(((((((.(..((.((((((((((((((....(....).........(((....)))...)))))))))...)))))...)).).)))))))..)))).))))...))).))).......))))).(((.....)))...)))).))))..(((..((((((((.((((......))))))))))))..)))..(((....)))	first	198	218	1	AGGGATCGGCGGATGTTTCTT	(((..((((((((.((((...	19223288_x1	13254346_x2	12129787_x1	5778670_x2	15131439_x3	12523674_x1	8683451_x4	11307394_x3	7119504_x97	4189753_x35
miRcandidate41	S1c	1AS	3316149	-1.3	2.2	0	1.2	22	TATCCAATGCTTTGTCATCCAA	.....(((((((((((......	80	CAAACCATGAAACTATAAGTACGCAATTGAAAAGGATAGTCGTTAACCTTTGGAAGTATGCCTCGAGATTGACCAGCTGCTAGCATCGACTATGGGATCTGGAATTCAGATAAAGCATTTAGATGTGAGTATCAAAGAGGACTGACCACTCTAGTTTCAATATCACAAGCT	....(((.((..(((((.((.((....((....((.((((.(((((.(((.((........)).))).)))))..))))))..)).)))))))))..)))))......)))))))))))....(((((.......((((.........))))..........)))))....	69	47	54	TGCAAAAT	........	first	23	46	1386816_x65	ATAATATCTCAGAGTTGCCGGTCC	+	...((((((.((((((((((((..	ATAATATCTCAGAGTTGCCGGTCCTGCAAAATATCGTGCAAGCTTTAGATATAATCG	...((((((.((((((((((((..........)))).)).)))))))))))).....	1	250	IWGSC_CSS_1AS_scaff_3316149_0	-51.83	TATCCAATGCTTTGTCATCCAAATAATATCTCAGAGTTGCCGGTCCTGCAAAATATCGTGCAAGCTTTAGATATAATCGCAAACCATGAAACTATAAGTACGCAATTGAAAAGGATAGTCGTTAACCTTTGGAAGTATGCCTCGAGATTGACCAGCTGCTAGCATCGACTATGGGATCTGGAATTCAGATAAAGCATTTAGATGTGAGTATCAAAGAGGACTGACCACTCTAGTTTCAATATCACAAGCT	.....(((((((((((.........((((((.((((((((((((..........)))).)).)))))))))))).........(((.((..(((((.((.((....((....((.((((.(((((.(((.((........)).))).)))))..))))))..)).)))))))))..)))))......)))))))))))....(((((.......((((.........))))..........)))))....	second	55	79		ATCGTGCAAGCTTTAGATATAATCG	)))).)).)))))))))))).....	17636806_x1	9368200_x1	1386816_x65	4665624_x1	1441251_x1
miRcandidate46	S1c	7AS	4252760	-1.3	2.6	0	1.6	78	AGATTACAATTTTTGAGACAGACCAATGGTGCAGATTAGAGCTTTTGCTCTTCATTGTAATAATCAAGATCTTGCCAT	......((((....((.(((.(((.....(((((...(((((....)))))...)))))...(((((((((((.((((	130	GAAACTGAAGGATCTCTTGTCCGCGAGCTGGTCATACACATCAAACGAAAACATTTAGAAGAGATCCTTGATGGTGTGTGTTTATTGATGGTTCCTCGACAAGAGAAAAGACCATATATAG	)...(((((.((((.((((....))))..)))).......((....)).....)))))..))))).))))))))).))).)).))))((((((.(((.....)))....))))))......	53	103	109	TGGAGCA	....)).	first	79	102	15609373_x51	ATAGTTGCTGAAGACGGGTCGAGC	+	..(((((((.......((((.(((	ATAGTTGCTGAAGACGGGTCGAGCTGGAGCATGGGCCAAAGGCAGCTCATG	..(((((((.......((((.(((....)).).))))...))))))).)))	1	250	IWGSC_CSS_7AS_scaff_4252760_2	-66.3	AGATTACAATTTTTGAGACAGACCAATGGTGCAGATTAGAGCTTTTGCTCTTCATTGTAATAATCAAGATCTTGCCATATAGTTGCTGAAGACGGGTCGAGCTGGAGCATGGGCCAAAGGCAGCTCATGGAAACTGAAGGATCTCTTGTCCGCGAGCTGGTCATACACATCAAACGAAAACATTTAGAAGAGATCCTTGATGGTGTGTGTTTATTGATGGTTCCTCGACAAGAGAAAAGACCATATATAG	......((((....((.(((.(((.....(((((...(((((....)))))...)))))...(((((((((((.((((..(((((((.......((((.(((....)).).))))...))))))).))))...(((((.((((.((((....))))..)))).......((....)).....)))))..))))).))))))))).))).)).))))((((((.(((.....)))....))))))......	second	110	129		TGGGCCAAAGGCAGCTCATG	).))))...))))))).)))	6247672_x1	8688188_x1	15609373_x51
miRcandidate50	S1c	1DS	1907281	-1.3	2.5	0	1.5	22	ACTCAGATGGAATAACGGCAAA	.....(((((......((((..	117	CCCATGTATGATATTTGTTTCACTCCAACATCCCATACTTGGTTAAGAATAAAAGAAATGGTTTGACGGCATGTTACTAACTATCGATCTTTAGCTAGCTAGGTTCACCATTTATACTGGGAGTTTGCAGCTAG	))..............((..((..((..((..((((.(((............)))..))))..))..))..))..))...)))))......(((((.((.(..(((.(((.......))))))..)))))))).	41	47	91	AGATGTGCGGGGCGTCCAAACTCCGCCCACTCGATTCCCACACTC	((.((((..(((((.........)))))..........)))))))	first	23	46	1518366_x23	ATCGGTTGGGCGACCTAGGCAGTG	+	...((..((((((...((.(((.(	ATCGGTTGGGCGACCTAGGCAGTGAGATGTGCGGGGCGTCCAAACTCCGCCCACTCGATTCCCACACTCTTGAAACTTTTTGCCCTTCCCAGTG	...((..((((((...((.(((.(((.((((..(((((.........)))))..........))))))))))...))..))))))..))...))	1	250	IWGSC_CSS_1DS_scaff_1907281_5	-61.5	ACTCAGATGGAATAACGGCAAAATCGGTTGGGCGACCTAGGCAGTGAGATGTGCGGGGCGTCCAAACTCCGCCCACTCGATTCCCACACTCTTGAAACTTTTTGCCCTTCCCAGTGCCCATGTATGATATTTGTTTCACTCCAACATCCCATACTTGGTTAAGAATAAAAGAAATGGTTTGACGGCATGTTACTAACTATCGATCTTTAGCTAGCTAGGTTCACCATTTATACTGGGAGTTTGCAGCTAG	.....(((((......((((.....((..((((((...((.(((.(((.((((..(((((.........)))))..........))))))))))...))..))))))..))...))))..............((..((..((..((..((((.(((............)))..))))..))..))..))..))...)))))......(((((.((.(..(((.(((.......))))))..)))))))).	second	92	116		TTGAAACTTTTTGCCCTTCCCAGTG	)))...))..))))))..))...))	14704655_x1	14704660_x1	18893830_x1	1518366_x23	11628950_x15
miRcandidate54	S1c	3AL	4321138	-1.3	2	0	1	169	CCTTTGTCCCTAAATAATACGAGTCTCTTTGGTTTCCTCCAATCTCTCAACACTTACTCTTGCATTCTGTTTTTTCGTATGACAGCTCCATGCCAGTAGTGGTCATAATTCTCCGCTGTTCATTGCTACCACTGCCTTATTTTGTCATATGGTTAAAAACGTAATAAAA	.........((((.......(((.....((((......))))...))).............((((...((((((((((((((((((.....))..((((((((..((((.(......)...))))..)))))))).......))))))))))..)))))).........	229	ATGCTATGCCTTAGTCCCTAAA	))))......))))........	17	195	204	GTAAAAACAA	((....))).	second	205	228	1583560_x16	ATGATGATCCGTCTGCCGTCACTC	+	))..)))).))))))..))))...	ATGATATGGATGTAGTCAGCAATCTGTAAAAACAAATGATGATCCGTCTGCCGTCACTC	.((((.((((((..((((...((.(((....))).))..)))).))))))..))))...	1	250	IWGSC_CSS_3AL_scaff_4321138_1	-46.1	CCTTTGTCCCTAAATAATACGAGTCTCTTTGGTTTCCTCCAATCTCTCAACACTTACTCTTGCATTCTGTTTTTTCGTATGACAGCTCCATGCCAGTAGTGGTCATAATTCTCCGCTGTTCATTGCTACCACTGCCTTATTTTGTCATATGGTTAAAAACGTAATAAAAATGATATGGATGTAGTCAGCAATCTGTAAAAACAAATGATGATCCGTCTGCCGTCACTCATGCTATGCCTTAGTCCCTAAA	.........((((.......(((.....((((......))))...))).............((((...((((((((((((((((((.....))..((((((((..((((.(......)...))))..)))))))).......))))))))))..))))))..........((((.((((((..((((...((.(((....))).))..)))).))))))..))))...))))......))))........	first	170	194		ATGATATGGATGTAGTCAGCAATCT	.((((.((((((..((((...((.(	1583560_x16	13000584_x1
miRcandidate59	S1c	5AS	1182676	-1.3	2.7	0	1.7	101	GATGTTGCGATATCTCTTACTGGAAATTGAAACACACGTTTCTAAATGAATTTTCATCCATTGGAAATTTCGATATTTTATTTTCTTATATAATCTGGTGT	(((((((.((((((..............(((((....))))).....(((((((((.....))))))))).))))))....................((((	178	ACATAAGCAGAGCTCGGTGGAAAAGGATGGAGAACTCCCAACATCCCAATCCAGCGCAACTCTGCCGACGTCG	))....((((((..((.((((...(((((..(......)..)))))...)))).))...))))))))))))).	54	125	156	ACGTGCATATTCAGCCTGCATACAAACAGTTG	(((((((.........))))).......))))	first	102	124	15855384_x32	ATTGGCTGCTAGGAACACATGCA	+	((((((.....(((((....(((	ATTGGCTGCTAGGAACACATGCAACGTGCATATTCAGCCTGCATACAAACAGTTGCGGTTCCCTCTGCACAGCTGC	((((((.....(((((....((((((((((.........))))).......))))).)))))....)).))).)))	1	250	IWGSC_CSS_5AS_scaff_1182676_9	-66.91	GATGTTGCGATATCTCTTACTGGAAATTGAAACACACGTTTCTAAATGAATTTTCATCCATTGGAAATTTCGATATTTTATTTTCTTATATAATCTGGTGTATTGGCTGCTAGGAACACATGCAACGTGCATATTCAGCCTGCATACAAACAGTTGCGGTTCCCTCTGCACAGCTGCACATAAGCAGAGCTCGGTGGAAAAGGATGGAGAACTCCCAACATCCCAATCCAGCGCAACTCTGCCGACGTCG	(((((((.((((((..............(((((....))))).....(((((((((.....))))))))).))))))....................((((((((((.....(((((....((((((((((.........))))).......))))).)))))....)).))).)))))....((((((..((.((((...(((((..(......)..)))))...)))).))...))))))))))))).	second	157	177		CGGTTCCCTCTGCACAGCTGC	).)))))....)).))).)))	15855361_x3	15855364_x1	15855378_x1	15855384_x32	15855385_x16	16271824_x1
miRcandidate65	S1c	4AL	7173954	-1.3	3.6	0	2.6	171	CATTGATGATGACATCGGCGTAGATGCCGGCGCCGTCGATGCGGTGGAAGGCTAAGTGGTGCGGAATCATGTTGTGATTACAAAGTACATATTTGGCTGTTTGGATCACAGCCAAATATGTACTTTGTACTCACAACATGAATAATACAAAATACAACAAGCACATATCCA	((((((((.((...((((((....)))))))).))))))))((((((...(((.(((.((((....(((((((((((.((((((((((((((((((((((.......)))))))))))))))))))))).)))))))))))...((.....)).......)))).......	229	CTAGGCAGCCATCGGCAACTAG	)).)))..))))))........	28	195	204	GGCTAGGTAG	.........)	second	205	228	11200257_x19	AATCGGCAAGACTTGGAAGGTTTG	+	)).)))))..)).))))))....)	CAGCTTTCGCGTGTGCCGTTTCGGGCTAGGTAGAATCGGCAAGACTTGGAAGGTTTG	...((((((.((.(((((.(((..........))).)))))..)).))))))....)	1	250	IWGSC_CSS_4AL_scaff_7173954_1	-100.9	CATTGATGATGACATCGGCGTAGATGCCGGCGCCGTCGATGCGGTGGAAGGCTAAGTGGTGCGGAATCATGTTGTGATTACAAAGTACATATTTGGCTGTTTGGATCACAGCCAAATATGTACTTTGTACTCACAACATGAATAATACAAAATACAACAAGCACATATCCACAGCTTTCGCGTGTGCCGTTTCGGGCTAGGTAGAATCGGCAAGACTTGGAAGGTTTGCTAGGCAGCCATCGGCAACTAG	((((((((.((...((((((....)))))))).))))))))((((((...(((.(((.((((....(((((((((((.((((((((((((((((((((((.......)))))))))))))))))))))).)))))))))))...((.....)).......))))..........((((((.((.(((((.(((..........))).)))))..)).))))))....))).)))..))))))........	first	172	194		CAGCTTTCGCGTGTGCCGTTTCG	...((((((.((.(((((.(((.	11200256_x8	11200257_x19	2416607_x1
miRcandidate78	S1c	7DL	3351116	-1.3	3.3	0	2.3	18	TGAGATGCCCTGTTGCAT	...(((((......(((.	89	TTTGTATCACGCCCCAGTCAGCCATGCCAAAAATTTGGCGAAGGATTTGGCCGCCAGGAGACTCCGGCCAACGCCGCATGAGGCCCCGCGGTATGCGCCAACTGTCGTGGTGTTCTCACGGCAGATGTCATAGGAAGACTCATCGAGAGTGGTTGGGGCCTA	)..)))))..((((((..(.(((..(((((....)))))...((..(((((((..((....)).)))))))..))......))).((..(((....)))..(((((((((.....)))))))))........))...((((.....)))))..))))))...	195	42	64	TGTTGCGACATGTCGTAGTTCAT	((((((((....))))))..)))	second	65	88	15293766_x106	AGAACTGTCAGTGAAGTAGGGCTG	+	)))...)))).)))..))))).))	CCCCTAATCTCGTGACCATCTCATGTTGCGACATGTCGTAGTTCATAGAACTGTCAGTGAAGTAGGGCTG	.(((((...(((((((..(((.(((((((((....))))))..))))))...)))).)))..))))).))	1	250	IWGSC_CSS_7DL_scaff_3351116_18	-89.1	TGAGATGCCCTGTTGCATCCCCTAATCTCGTGACCATCTCATGTTGCGACATGTCGTAGTTCATAGAACTGTCAGTGAAGTAGGGCTGTTTGTATCACGCCCCAGTCAGCCATGCCAAAAATTTGGCGAAGGATTTGGCCGCCAGGAGACTCCGGCCAACGCCGCATGAGGCCCCGCGGTATGCGCCAACTGTCGTGGTGTTCTCACGGCAGATGTCATAGGAAGACTCATCGAGAGTGGTTGGGGCCTA	...(((((......(((..(((((...(((((((..(((.(((((((((....))))))..))))))...)))).)))..))))).)))..)))))..((((((..(.(((..(((((....)))))...((..(((((((..((....)).)))))))..))......))).((..(((....)))..(((((((((.....)))))))))........))...((((.....)))))..))))))...	first	19	41		CCCCTAATCTCGTGACCATCTCA	.(((((...(((((((..(((.(	10352174_x1	13307609_x1	15293750_x18	15293757_x67	15293766_x106	3138707_x1	3138708_x1
miRcandidate80	S1c	1DL	2269956	-1.3	2.8	0	1.8	37	GCGCACTGGACGCGGTGTTAGCGGGTCGGGCGTGTGT	((((.((((.(((.......)))..))))))))(.(.	170	TCAACATGTACATTCAACTTCAACATGTGTTTCTGATTCCTCTCATTCCTATCGACAAGACTTTTGAACTTGAATACTCTT	.).........((((((.(((((...((.((..((((.............))))..)).))..))))).))))))......	40	63	148	TTAGGATGGATCCCGATGACTTGGTCAGGTTTGTTGTGGACGACGCAACGGTGCTTTCCAACATCAAGGTCACATTCCAGATCCCA	((.(((((((((..((((..((((..((((((((((((.....)))))))).)))).))))))))..)))).)).))).))))...	second	149	169	4723571_x27	TACGATCTTGTCGCCAGGGTC	+	))))).))))))))..))).)	CCCGTTGCTGTGGCGAGCTCGTAGATTAGGATGGATCCCGATGACTTGGTCAGGTTTGTTGTGGACGACGCAACGGTGCTTTCCAACATCAAGGTCACATTCCAGATCCCATACGATCTTGTCGCCAGGGTC	(((......((((((((.(((((((((.(((((((((..((((..((((..((((((((((((.....)))))))).)))).))))))))..)))).)).))).))))...))))).))))))))..))).)	1	250	IWGSC_CSS_1DL_scaff_2269956_2	-73.42	GCGCACTGGACGCGGTGTTAGCGGGTCGGGCGTGTGTCCCGTTGCTGTGGCGAGCTCGTAGATTAGGATGGATCCCGATGACTTGGTCAGGTTTGTTGTGGACGACGCAACGGTGCTTTCCAACATCAAGGTCACATTCCAGATCCCATACGATCTTGTCGCCAGGGTCTCAACATGTACATTCAACTTCAACATGTGTTTCTGATTCCTCTCATTCCTATCGACAAGACTTTTGAACTTGAATACTCTT	((((.((((.(((.......)))..))))))))(.(.(((......((((((((.(((((((((.(((((((((..((((..((((..((((((((((((.....)))))))).)))).))))))))..)))).)).))).))))...))))).))))))))..))).).).........((((((.(((((...((.((..((((.............))))..)).))..))))).))))))......	first	38	62		CCCGTTGCTGTGGCGAGCTCGTAGA	(((......((((((((.(((((((	12009551_x1	4723568_x5	4723571_x27	9903364_x1	6302050_x1	9559359_x1	17672918_x1	17672919_x1	17672921_x2
miRcandidate89	S1c	1DS	1898520	-1.3	2.3	0	1.3	72	CACATAACAAAGTACTCGCGCTAAATACGCCATGATCCACACATTGTGCGTGCCTTCCCACACACTGTACAT	........(((((.....((((...........((..((((((((((..(((......)))...((((((((	139	GATTAAGATACAGATTGAACAATGCTGTGCTCTCACAGGTTAATTTAATGAAGCCAATTAAATGAACACTGAAACGAAGCGAAATAGACTTTTTTCACACGATCTTGAAAGT	).......))))).....)))))).)))).))...((((((.(((((((.......))))))).))).)))......))))......)))))(((((........)))))..	45	96	114	ATTCCCTATCTGAACTTGA	((((.......)))..)))	first	73	95	16512264_x39	CGAGACGTTTGACTCCCAAACTC	+	(((((((((((.......(((((	CGAGACGTTTGACTCCCAAACTCATTCCCTATCTGAACTTGAGTTGACACTACCAAGTGTCTCGGT	(((((((((((.......(((((((((.......)))..))))))........)))))))))))))	1	250	IWGSC_CSS_1DS_scaff_1898520_10	-54.77	CACATAACAAAGTACTCGCGCTAAATACGCCATGATCCACACATTGTGCGTGCCTTCCCACACACTGTACATCGAGACGTTTGACTCCCAAACTCATTCCCTATCTGAACTTGAGTTGACACTACCAAGTGTCTCGGTGATTAAGATACAGATTGAACAATGCTGTGCTCTCACAGGTTAATTTAATGAAGCCAATTAAATGAACACTGAAACGAAGCGAAATAGACTTTTTTCACACGATCTTGAAAGT	........(((((.....((((...........((..((((((((((..(((......)))...(((((((((((((((((((.......(((((((((.......)))..))))))........)))))))))))))).......))))).....)))))).)))).))...((((((.(((((((.......))))))).))).)))......))))......)))))(((((........)))))..	second	115	138		GTTGACACTACCAAGTGTCTCGGT	)))........)))))))))))))	1402723_x1	15946155_x1	18400451_x1	16512260_x1	16512264_x39	3314257_x1	5883320_x1
miRcandidate9	S1c	7BL	6734984	-1.3	2.5	0	1.5	23	AAGACTTGTGAGTGTTGGGCTTC	(((((..((..((((..(((...	108	TATCTATCTATCTATCTATCTATCTATCTATCTATCCATATCAGGGGAGATGATGGTCAAACATGTCTGATATGAACTTGTCTTAGATTATTCGAGGAGCTGTGGGTATCAAAAACCCGATCTCCTCTCTTTTGGGACCTTTT	.......................(((((.((((..((......))..)))))))))........)))..))))..))..))))).........((((((...(((((.......)))))..))))))................	17	49	86	TTTGCTACGCTACAAATACTCTTATATTTGTGAATGGA	(.........((((((((......))))))))...)))	first	24	48	6409002_x8	AAGATGACACGCATACTGAGCCCTC	+	.(((((....(.(((((...(((((	AAGATGACACGCATACTGAGCCCTCTTTGCTACGCTACAAATACTCTTATATTTGTGAATGGAGGGAGTATCTATCTATCTATC	.(((((....(.(((((...((((((.........((((((((......))))))))...))))))))))))....)))))...	1	250	IWGSC_CSS_7BL_scaff_6734984_0	-61.5	AAGACTTGTGAGTGTTGGGCTTCAAGATGACACGCATACTGAGCCCTCTTTGCTACGCTACAAATACTCTTATATTTGTGAATGGAGGGAGTATCTATCTATCTATCTATCTATCTATCTATCTATCTATCTATCTATCTATCCATATCAGGGGAGATGATGGTCAAACATGTCTGATATGAACTTGTCTTAGATTATTCGAGGAGCTGTGGGTATCAAAAACCCGATCTCCTCTCTTTTGGGACCTTTT	(((((..((..((((..(((....(((((....(.(((((...((((((.........((((((((......))))))))...))))))))))))....)))))..........................(((((.((((..((......))..)))))))))........)))..))))..))..))))).........((((((...(((((.......)))))..))))))................	second	87	107		GGGAGTATCTATCTATCTATC	)))))))))....)))))...	6409002_x8	1045827_x1	3559277_x7	17241599_x1
miRcandidate91	S1c	4DL	14462886	-1.3	3.1	0	2.1	72	GGAAGTCGGAGGGTTTTATCTTCTCCCCGTCCATGGGAACGAGTCCCCCGGCTTGTATCCGAGAAGGGAAGT	(((....((((((.......))))))...)))..(((((..((((((((..((((....))))..)))..((	146	GGATAGGAGTTCGTGTCGTACTGATTCTAATGAACGAAGAGAGGTGGCCAGATCGGTTCACACGAGCAAATGAATAAAAGGACTGAACAAGATTGTTTTCCCCTA	........((((((((.(.(((((((....((..((........))..))))))))).)))))))))............))))).((((....)))))))))...	71	97	120	GGCGGACTACATGGAGATCGCCAG	(((((.((......)).)))))).	first	73	96	16573016_x61	CGCCGGCTGCATGGAATGCAAGGT	+	((((((((((((...((((..(.(	CGCCGGCTGCATGGAATGCAAGGTGGCGGACTACATGGAGATCGCCAGCAGCATGGGATGCCAGCTGGCCGAT	((((((((((((...((((..(.((((((.((......)).)))))).).))))...))).))))))).))))	1	250	IWGSC_CSS_4DL_scaff_14462886_11	-82.7	GGAAGTCGGAGGGTTTTATCTTCTCCCCGTCCATGGGAACGAGTCCCCCGGCTTGTATCCGAGAAGGGAAGTCGCCGGCTGCATGGAATGCAAGGTGGCGGACTACATGGAGATCGCCAGCAGCATGGGATGCCAGCTGGCCGATGGATAGGAGTTCGTGTCGTACTGATTCTAATGAACGAAGAGAGGTGGCCAGATCGGTTCACACGAGCAAATGAATAAAAGGACTGAACAAGATTGTTTTCCCCTA	(((....((((((.......))))))...)))..(((((..((((((((..((((....))))..)))..((((((((((((((...((((..(.((((((.((......)).)))))).).))))...))).))))))).))))........((((((((.(.(((((((....((..((........))..))))))))).)))))))))............))))).((((....)))))))))...	second	121	145		CAGCATGGGATGCCAGCTGGCCGAT	).))))...))).))))))).))))	5582773_x6	16573015_x2	16573016_x61	16573018_x1	17750521_x1
miRcandidate94	S1c	6DL	3328922	-1.3	4	0	3	25	TCACGGGGGGCCATAGGCCGGCCCC	((((.((.(((....((..((((((	228	GGAGCCACCGCCACCGGTGAGCG	)).))).))))).)).))))...	19	54	203	GCCTCCTCGCGCGGTGTTGACCTGGGCACTGCCTCATGCTGGGTCCGTATCCACTCGATCTGGGCACCGCCTCACGCTGAGTCGGACTATAGGGAACCCTACATTTTGTGACGAAGACCGTGTCCACCATGGCACTGCGCGAGGAGGCCA	(((((((((((((((((((...(((((((.((.(((((..((((((.((((((((((.(.(((((...))).)).).))))).)))...)).)).))))..)))........)).).).)))))))...)))))))))))))))))))))	second	204	227	5385883_x19	TGACTGGATGAGACCGCCGCTGGA	+	))..))....)).)))))))))).	CGGCGCGATGGGGCTAAAAACGAACATGGCCTCCTCGCGCGGTGTTGACCTGGGCACTGCCTCATGCTGGGTCCGTATCCACTCGATCTGGGCACCGCCTCACGCTGAGTCGGACTATAGGGAACCCTACATTTTGTGACGAAGACCGTGTCCACCATGGCACTGCGCGAGGAGGCCATGACTGGATGAGACCGCCGCTGGA	(((((.(.(((..((.....((..(((((((((((((((((((((((...(((((((.((.(((((..((((((.((((((((((.(.(((((...))).)).).))))).)))...)).)).))))..)))........)).).).)))))))...)))))))))))))))))))))))..))....)).)))))))))).	1	250	IWGSC_CSS_6DL_scaff_3328922_2	-118.5	TCACGGGGGGCCATAGGCCGGCCCCCGGCGCGATGGGGCTAAAAACGAACATGGCCTCCTCGCGCGGTGTTGACCTGGGCACTGCCTCATGCTGGGTCCGTATCCACTCGATCTGGGCACCGCCTCACGCTGAGTCGGACTATAGGGAACCCTACATTTTGTGACGAAGACCGTGTCCACCATGGCACTGCGCGAGGAGGCCATGACTGGATGAGACCGCCGCTGGAGGAGCCACCGCCACCGGTGAGCG	((((.((.(((....((..(((((((((((.(.(((..((.....((..(((((((((((((((((((((((...(((((((.((.(((((..((((((.((((((((((.(.(((((...))).)).).))))).)))...)).)).))))..)))........)).).).)))))))...)))))))))))))))))))))))..))....)).)))))))))).)).))).))))).)).))))...	first	26	53		CGGCGCGATGGGGCTAAAAACGAACATG	(((((.(.(((..((.....((..((((	5385883_x19
miRcandidate11	S2a	2AL	6403658	3.9	2.3	-4.4	2.1	137	CCGTCCTAACCTATGCATCAAAACCACAACAATTTTTCGTCAAGTGTGTTGTTTTAACCTTCAACAAGGACTGGGCGTAGTCAAACTCGATTCAACTAAAGCTGGAGAAATAGACACCCACTAGCCACCTGTGTGTG	..........((((((.(((.....((((((((((......)))).)))))).....((((....))))..)))))))))........(((((.......(((((.(...........).)))))....((((..((	200	TCCAACAATACTACCGAATCAAAGTAAGACATGCTGGTAAGCAGTATGACT	..).)))........))))).........(((((((.....)))))))...	3	160	179	TCATGAACGTGGTCATGTAA	.(((((......)))))..)	first	138	159	11118883_x2	AAGCACGTCGGTAGAACCAGTC	+	((((..(((..((((.((.((.	AAGCACGTCGGTAGAACCAGTCTCATGAACGTGGTCATGTAATGTCGGTCTGGGCCGCTTCA	((((..(((..((((.((.((..(((((......)))))..))...))))))))).))))))	1	250	IWGSC_CSS_2AL_scaff_6403658_0	-54.4	CCGTCCTAACCTATGCATCAAAACCACAACAATTTTTCGTCAAGTGTGTTGTTTTAACCTTCAACAAGGACTGGGCGTAGTCAAACTCGATTCAACTAAAGCTGGAGAAATAGACACCCACTAGCCACCTGTGTGTGAAGCACGTCGGTAGAACCAGTCTCATGAACGTGGTCATGTAATGTCGGTCTGGGCCGCTTCATCCAACAATACTACCGAATCAAAGTAAGACATGCTGGTAAGCAGTATGACT	..........((((((.(((.....((((((((((......)))).)))))).....((((....))))..)))))))))........(((((.......(((((.(...........).)))))....((((..((((((..(((..((((.((.((..(((((......)))))..))...))))))))).))))))..).)))........))))).........(((((((.....)))))))...	second	180	199	1	TGTCGGTCTGGGCCGCTTCA	)...))))))))).))))))	11118883_x2	5720144_x1
miRcandidate116	S2a	5DL	4596629	-1.3	2.1	0	1.1	24	AGATATTTAAATTGGTGCTTTGAA	.((((((..((.(((((((.....	140	ACTAGTACTACTTATTAATATTACGCCCTGTATATAGTTGAGCATTGAAGTGTAAAGCATAGTGGTGCACAAACCAGAAGAATTAGCAATCTAACATGCATGGGAATGAAA	...))))))).))...))))))...((((((((....(((.((((((..(((.....)))..)))))).)))......(((........)))...))))).))).......	230	48	115	ATGCTAATGATAGTTGTTATTTATGTTGATAAATAATATCCTATTTTTTGTTGTCATATGTGGTATAA	(((((((((((((.((((((((((....))))))))))............)))))))...))))))))	first	25	47	3032725_x229	CTTGTAGACCTTGTGGTGAACTT	+	...((((((.....((((((.((	CTTGTAGACCTTGTGGTGAACTTATGCTAATGATAGTTGTTATTTATGTTGATAAATAATATCCTATTTTTTGTTGTCATATGTGGTATAATTTCATTTTTCTGTCATATCATAT	...((((((.....((((((.(((((((((((((((.((((((((((....))))))))))............)))))))...)))))))).)))))).....))).))).....	1	250	IWGSC_CSS_5DL_scaff_4596629_4	-48.41	AGATATTTAAATTGGTGCTTTGAACTTGTAGACCTTGTGGTGAACTTATGCTAATGATAGTTGTTATTTATGTTGATAAATAATATCCTATTTTTTGTTGTCATATGTGGTATAATTTCATTTTTCTGTCATATCATATACTAGTACTACTTATTAATATTACGCCCTGTATATAGTTGAGCATTGAAGTGTAAAGCATAGTGGTGCACAAACCAGAAGAATTAGCAATCTAACATGCATGGGAATGAAA	.((((((..((.(((((((........((((((.....((((((.(((((((((((((((.((((((((((....))))))))))............)))))))...)))))))).)))))).....))).)))........))))))).))...))))))...((((((((....(((.((((((..(((.....)))..)))))).)))......(((........)))...))))).))).......	second	116	139		TTTCATTTTTCTGTCATATCATAT	.)))))).....))).))).....	12987944_x1	3032725_x229
miRcandidate119	S2a	6BS	3046028	-1.3	2.9	0	1.9	128	TGAGTTTCCATGAAAGTGGAAGCGCAGGAAGATGACTGTGTCGGGCGTCACCAAGGACGTGCTACCTGTATGATCCTGCTAGTAGTCATATGCTTATCTCAAAGATTAAGCCATGCATGTGCAAGTAT	...((((((((....))))))))((((((..(((...(.((.(.(((((......))))).).)))..)))..))))))....((((....(((((((.....)).)))))..((((((((..(((((	196	GCTACTAGGATAACTGTAGTAATTCTAGAGCTAATACATGTAACAAACCCCGACT	))).(((((((.((....)).)))))))......)))))))).........))))	179	152	172	GTGAATGGCCCATTAAATCAG	(..((((...))))....)))	second	173	195	14506702_x162	TTATAGTTTGTTTGATGGTACGT	+	)))))))))).....)))).)))	GAACCAATTTGAACTATGAAACTGTGAATGGCCCATTAAATCAGTTATAGTTTGTTTGATGGTACGT	(.((((...(((((((((..((((..((((...))))....))))))))))))).....)))).)))	1	250	IWGSC_CSS_6BS_scaff_3046028_1	-74.6	TGAGTTTCCATGAAAGTGGAAGCGCAGGAAGATGACTGTGTCGGGCGTCACCAAGGACGTGCTACCTGTATGATCCTGCTAGTAGTCATATGCTTATCTCAAAGATTAAGCCATGCATGTGCAAGTATGAACCAATTTGAACTATGAAACTGTGAATGGCCCATTAAATCAGTTATAGTTTGTTTGATGGTACGTGCTACTAGGATAACTGTAGTAATTCTAGAGCTAATACATGTAACAAACCCCGACT	...((((((((....))))))))((((((..(((...(.((.(.(((((......))))).).)))..)))..))))))....((((....(((((((.....)).)))))..((((((((..((((((.((((...(((((((((..((((..((((...))))....))))))))))))).....)))).)))))).(((((((.((....)).)))))))......)))))))).........))))	first	129	151		GAACCAATTTGAACTATGAAACT	(.((((...(((((((((..(((	12131464_x2	12413793_x4	14506691_x8	14506702_x162	19477863_x2	13211248_x1
miRcandidate157	S2a	3AL	4448449	-1.3	2.8	0	1.8	84	CATTTGTTTCCATCAGGGCCTTGATGATCCAACTATTGTGGCACGACTCATGGAACCACCCAAGTTGAACTTCGGAGCAACCAA	...(((..((.(((((....)))))))..)))....((..((.(((((..(((......))))))))((((((((.((....((	159	ATGGCATCCTCGATGCTAGCGCCGCAGAAAGATTTAGAGAGGCGCTAAAGTAAGACCAAGGATGCTGCCCGGAGTTATGTTGCACTTTCTTG	..((((((((.(.((((((((((.................))))))..))))....).))))))))))))))))))..))..))........	530	105	134	AACGTTTTATGAATTCAATCATGGAACCAT	...(((((((((......)))))))))..)	second	135	158	15197374_x505	ACGGTCCTAATCTTTGCTGCACTT	+	))..)))).)))..))..)).)))	GGCCACCGATGAGGAAGTAGAACGTTTTATGAATTCAATCATGGAACCATACGGTCCTAATCTTTGCTGCACTT	(((((..(((.((((.(((....(((((((((......)))))))))..)))..)))).)))..))..)).)))	1	250	IWGSC_CSS_3AL_scaff_4448449_5	-72.43	CATTTGTTTCCATCAGGGCCTTGATGATCCAACTATTGTGGCACGACTCATGGAACCACCCAAGTTGAACTTCGGAGCAACCAAGGCCACCGATGAGGAAGTAGAACGTTTTATGAATTCAATCATGGAACCATACGGTCCTAATCTTTGCTGCACTTATGGCATCCTCGATGCTAGCGCCGCAGAAAGATTTAGAGAGGCGCTAAAGTAAGACCAAGGATGCTGCCCGGAGTTATGTTGCACTTTCTTG	...(((..((.(((((....)))))))..)))....((..((.(((((..(((......))))))))((((((((.((....(((((((..(((.((((.(((....(((((((((......)))))))))..)))..)))).)))..))..)).)))..((((((((.(.((((((((((.................))))))..))))....).))))))))))))))))))..))..))........	first	85	104		GGCCACCGATGAGGAAGTAG	(((((..(((.((((.(((.	15197360_x1	15197362_x4	15197363_x2	15197364_x2	15197368_x2	15197374_x505	9589508_x1	13735722_x1	14978941_x3	15555755_x1
miRcandidate159	S2a	7BS	3089776	-1.3	2.8	0	1.8	159	AGCATATTCATGCTTGCCAGCCAAGTATCATCCTTGCGTCAAATTGATACCATGGGACTTCAGAATGCTATCGGTGTCCATAGCACCGACACTCATCTTGAGCACCAAAGGTTCGGCACGATGTTGCTATCCCCATGAATGCTGAGGTAAGTTGCTTGT	((((....(((.(.((((((((..((((((...(((...)))..))))))..(((..(((.(((.((...(((((((.....)))))))....))))).)))..)))..)))).)))).)))).))))..((((......(((..((((.(((......	229	ATATACCAGAGCTAAGGAGGTT	)).))))..)))...)).))..	192	178	207	CAGTTGCGGCAACAAACGCACGTGTATTAC	((..((((........))))..))))....	second	208	228	6217057_x186	AAACCATATAGACTCAGCCTG	+	..)))))...))))).))).)	GGCGGGGTCATGGTATTGCAGTTGCGGCAACAAACGCACGTGTATTACAAACCATATAGACTCAGCCTG	(((.((((((((((..((((..((((........))))..))))......)))))...))))).))).)	1	250	IWGSC_CSS_7BS_scaff_3089776_1	-72.8	AGCATATTCATGCTTGCCAGCCAAGTATCATCCTTGCGTCAAATTGATACCATGGGACTTCAGAATGCTATCGGTGTCCATAGCACCGACACTCATCTTGAGCACCAAAGGTTCGGCACGATGTTGCTATCCCCATGAATGCTGAGGTAAGTTGCTTGTGGCGGGGTCATGGTATTGCAGTTGCGGCAACAAACGCACGTGTATTACAAACCATATAGACTCAGCCTGATATACCAGAGCTAAGGAGGTT	((((....(((.(.((((((((..((((((...(((...)))..))))))..(((..(((.(((.((...(((((((.....)))))))....))))).)))..)))..)))).)))).)))).))))..((((......(((..((((.(((......(((.((((((((((..((((..((((........))))..))))......)))))...))))).))).))).))))..)))...)).))..	first	160	177		GGCGGGGTCATGGTATTG	(((.((((((((((..((	6217057_x186	6445638_x1	6445639_x4	6358322_x1
miRcandidate161	S2a	7AL	4513639	-1.3	2.9	-0.8	1.1	160	TCTTCTGATTCATGGGAGGCCAAAACTGATGTCTGGGAGTTTCGCTGATAGCGCCTCGTTACTACTGGAGGTGCTTCATTAGTAACTTGCCACACAGACAAATTGATCAATTTTCTGTACTTCTGTTTGTTCATGTGTTCATGTTCTGTTTATTTGATTC	........(((.((((..((((...(((((((((((..((...((((((((((((((..........))))))))..)))))).....))..).))))))................((((((((....(..((((....))))..)..............	227	AGGTATTCAGGTGGCGCTTAGAGC	)))))))))).)))).))))))).	10	191	198	TTCTCTTG	......))	first	161	190	9540099_x6	GGGGAGCTTTGTCCCATTGTCCGACTGCCG	+	.(((((((((((......(((.(((.((((	GGGGAGCTTTGTCCCATTGTCCGACTGCCGTTCTCTTGGTTGATCTGACTTTACAAAGCTCCCGAG	.(((((((((((......(((.(((.((((......)))).).)).)))...))))))))))).))	1	250	IWGSC_CSS_7AL_scaff_4513639_2	-77.5	TCTTCTGATTCATGGGAGGCCAAAACTGATGTCTGGGAGTTTCGCTGATAGCGCCTCGTTACTACTGGAGGTGCTTCATTAGTAACTTGCCACACAGACAAATTGATCAATTTTCTGTACTTCTGTTTGTTCATGTGTTCATGTTCTGTTTATTTGATTCGGGGAGCTTTGTCCCATTGTCCGACTGCCGTTCTCTTGGTTGATCTGACTTTACAAAGCTCCCGAGAGGTATTCAGGTGGCGCTTAGAGC	........(((.((((..((((...(((((((((((..((...((((((((((((((..........))))))))..)))))).....))..).))))))................((((((((....(..((((....))))..)...............(((((((((((......(((.(((.((((......)))).).)).)))...))))))))))).)))))))))))).)))).))))))).	second	199	226		GTTGATCTGACTTTACAAAGCTCCCGAG	)).).)).)))...))))))))))).))	9540099_x6	9540100_x1	8069235_x1	16907557_x1	16907558_x1
miRcandidate169	S2a	7DS	3966154	-1.3	2.6	0	1.6	69	GTCTCGATGGTTGGTGGGTCCACCAAGAAGGCACGAAATTCAAAAGAAAAATGTCCCGCTGTAAATCTA	(.(((.....((((((....)))))).....(((((((..(((..((((((((....((((((..((((	119	CAGAGAAGTGCAGTTTATCTGTTCGAATGTGTCCCATCAAGAAGCATTCAGTCTGTGCATCGAGATACAATGTGTGTAGAGTGTAGGTATCTGATTCATTTTTCCCTTGTTTTCAGTGATTAAAGAGCGTGA	.)))....)))))).((((((...((((((.((.......)).))))))..((((..(((...........)))..))))...)))))).......))))))))..))).)))).)))......))))....	1190	94	94	T	.	second	95	118	16190507_x1091	CATTTGTCCGACTTGAAGTGCCTG	+	))))))))))......)).)))).	GGTTCTGTTCCATGGACAAGTGCTTCATTTGTCCGACTTGAAGTGCCTG	(((.((......((((((((((...))))))))))......)).)))).	1	250	IWGSC_CSS_7DS_scaff_3966154_0	-66	GTCTCGATGGTTGGTGGGTCCACCAAGAAGGCACGAAATTCAAAAGAAAAATGTCCCGCTGTAAATCTAGGTTCTGTTCCATGGACAAGTGCTTCATTTGTCCGACTTGAAGTGCCTGCAGAGAAGTGCAGTTTATCTGTTCGAATGTGTCCCATCAAGAAGCATTCAGTCTGTGCATCGAGATACAATGTGTGTAGAGTGTAGGTATCTGATTCATTTTTCCCTTGTTTTCAGTGATTAAAGAGCGTGA	(.(((.....((((((....)))))).....(((((((..(((..((((((((....((((((..(((((((.((......((((((((((...))))))))))......)).))))..)))....)))))).((((((...((((((.((.......)).))))))..((((..(((...........)))..))))...)))))).......))))))))..))).)))).)))......))))....	first	70	93		GGTTCTGTTCCATGGACAAGTGCT	(((.((......((((((((((..	8756544_x5	12317391_x1	12317395_x72	3034238_x1	10822984_x1	19042701_x1	14461821_x1	10908861_x1	17868946_x1	14533159_x1
miRcandidate171	S2a	4AL	7140728	-1.3	2.1	0	1.1	92	AGGTATGGAGTTTAACACCCTCACTTGATCAATAAAATCTCATCTAAAAACGATTCACACAATGGCAAGCTTTTCCCCCCTCTTTACACAAA	.(((..(((((............((((.(((....((((............)))).......)))))))......................(	227	TCTAACACTTTGCACCACAACATA	......)))))..)))........	421	116	203	TATTGCCAGGACTATGTAACATGGCCAATCTAAGGCTTAATCTAAGTTCCTGTACAATTCTGCCATGAATAGAACTAATGCAAGTTGA	..((((.((..((((....((((((.......(((((((...))))..)))..........)))))).))))..))...))))...))	second	204	226	1845562_x304	CAATCTGCAGAAACTCCGACCTG	+	))).....))))..)))))))).	GGTTGGATATTCTTTTTTTTGTCTATTGCCAGGACTATGTAACATGGCCAATCTAAGGCTTAATCTAAGTTCCTGTACAATTCTGCCATGAATAGAACTAATGCAAGTTGACAATCTGCAGAAACTCCGACCTG	(((((((..((((.....(((((..((((.((..((((....((((((.......(((((((...))))..)))..........)))))).))))..))...))))...))))).....))))..)))))))).	1	250	IWGSC_CSS_4AL_scaff_7140728_1	-47.23	AGGTATGGAGTTTAACACCCTCACTTGATCAATAAAATCTCATCTAAAAACGATTCACACAATGGCAAGCTTTTCCCCCCTCTTTACACAAAGGTTGGATATTCTTTTTTTTGTCTATTGCCAGGACTATGTAACATGGCCAATCTAAGGCTTAATCTAAGTTCCTGTACAATTCTGCCATGAATAGAACTAATGCAAGTTGACAATCTGCAGAAACTCCGACCTGTCTAACACTTTGCACCACAACATA	.(((..(((((............((((.(((....((((............)))).......)))))))......................((((((((..((((.....(((((..((((.((..((((....((((((.......(((((((...))))..)))..........)))))).))))..))...))))...))))).....))))..)))))))).......)))))..)))........	first	93	115		GGTTGGATATTCTTTTTTTTGTC	(((((((..((((.....(((((	1845550_x8	1845554_x4	1845557_x8	1845562_x304	1845566_x78	6513953_x9	6513954_x1	1533394_x1	5270123_x1	6892188_x2
miRcandidate178	S2a	2BS	5240188	-1.3	2.1	0	1.1	148	AGCAAGGTAGTATGATAATAAAGGTAACGGTAGCAAAAGTAATATTTTTGGGTTTTGTAGTGATTGTAAAAGTAGCAGCGGAAAAGTAAATAAGCGAAACACAAGATGTGAAAAGCTCGTAGCCATTGGATCAGTGATGGATAATTAT	.........(((((((.(((......(((((.((((((.(..........).))))))....)))))...........(((((................(((.....)))....(((..((..(((((.((((((..((((.......	205	CAATTGATCAATGTAATGTAGGCATGTATTCCGAATATAGTCATAT	)))))))))))))...))..))).....)))))..))).)))))))	17	171	180	ATAGCTATAA	((....)).)	second	181	204	2035142_x17	CATAGGGTGACACAGAACTAGCTC	+	)))..))...))))...))..)))	GTCAGATGTGATTCCTCATGTAATAGCTATAACATAGGGTGACACAGAACTAGCTC	(..((.((((...((..((((.((....)).))))..))...))))...))..)))	1	250	IWGSC_CSS_2BS_scaff_5240188_1	-46.31	AGCAAGGTAGTATGATAATAAAGGTAACGGTAGCAAAAGTAATATTTTTGGGTTTTGTAGTGATTGTAAAAGTAGCAGCGGAAAAGTAAATAAGCGAAACACAAGATGTGAAAAGCTCGTAGCCATTGGATCAGTGATGGATAATTATGTCAGATGTGATTCCTCATGTAATAGCTATAACATAGGGTGACACAGAACTAGCTCCAATTGATCAATGTAATGTAGGCATGTATTCCGAATATAGTCATAT	.........(((((((.(((......(((((.((((((.(..........).))))))....)))))...........(((((................(((.....)))....(((..((..(((((.((((((..((((.......(..((.((((...((..((((.((....)).))))..))...))))...))..))))))))))))))))...))..))).....)))))..))).)))))))	first	149	170		GTCAGATGTGATTCCTCATGTA	(..((.((((...((..((((.	2035142_x17
miRcandidate184	S2a	5BL	10803669	-1.3	2.6	0	1.6	57	AATCTGAAGCAACAAAGAAATTTCATCTGCCATACTCCAAACTGCATTAGGACATGA	................((((...((((((((((((((......(((..((((((.((	104	CAGCTGACCATGAAATACTCCGACTTGCTTCGCAGTTTCATGGGTCTGTCCTTGCGAGTGTAGGTTTTAGATGCCCTGGTCCAAAGTAAGCAACGAGACACCACCACTGGTGGGCATGATCTCTCAGGACCTTTTCACCATCAAGTC	.......(((((((..(((.(((......))).))))))))))...))))))))))))))).)))...)))))....(((((...(....)...(((((((((((...)))))...)).))))...))))).))))...........	14	81	83	CAC	...	second	84	103	6927170_x10	AGACATTCTCCTTCGGACTC	+	.))).)))))...)).))))	GTGCACACGTGTGAGAAGTTGACCACAGACATTCTCCTTCGGACTC	((.....((...((((((((.......))).)))))...)).))))	1	250	IWGSC_CSS_5BL_scaff_10803669_1	-64.6	AATCTGAAGCAACAAAGAAATTTCATCTGCCATACTCCAAACTGCATTAGGACATGAGTGCACACGTGTGAGAAGTTGACCACAGACATTCTCCTTCGGACTCCAGCTGACCATGAAATACTCCGACTTGCTTCGCAGTTTCATGGGTCTGTCCTTGCGAGTGTAGGTTTTAGATGCCCTGGTCCAAAGTAAGCAACGAGACACCACCACTGGTGGGCATGATCTCTCAGGACCTTTTCACCATCAAGTC	................((((...((((((((((((((......(((..((((((.((((.....((...((((((((.......))).)))))...)).)))).......(((((((..(((.(((......))).))))))))))...))))))))))))))).)))...)))))....(((((...(....)...(((((((((((...)))))...)).))))...))))).))))...........	first	58	80		GTGCACACGTGTGAGAAGTTGAC	((.....((...((((((((...	6927170_x10	6927172_x3	7493016_x1
miRcandidate185	S2a	4AL	7119175	-1.3	2.4	0	1.4	158	GATAATGTGGACAATATATATTCTTGTTGACGGATTGGCCCAATGAGAAACAATGGAAATTTGAGAGGAAAGTGGGCTGCTGCATATCGAGCATCCATATGCCTGATTCTCTGATGCAAACCTAGCAAATGTTGAGCGTGATTCTGTCCCATGGAAAA	.....(((.(((((.........))))).)))....((((..(((...((((..........((((((...(((((.((((........)))))))))...))....))))...(((.......)))..))))...)))..((((((..(((((....	223	CTGTGAAAATAGAAATGGCCTGACCTAA	)))))...))))))..))))........	65	182	199	CATCTGTGTAGTATGTAA	(((((....)).))))).	first	159	181	4483420_x39	GTGCTAAGTTCGTTTGAAGTCTA	+	.(((..((.((((((((.((.((	GTGCTAAGTTCGTTTGAAGTCTACATCTGTGTAGTATGTAAAGCTCAAATGATCTGCTGCAAGC	.(((..((.((((((((.((.(((((((....)).)))))..)))))))))).))...)))...	1	250	IWGSC_CSS_4AL_scaff_7119175_3	-56.1	GATAATGTGGACAATATATATTCTTGTTGACGGATTGGCCCAATGAGAAACAATGGAAATTTGAGAGGAAAGTGGGCTGCTGCATATCGAGCATCCATATGCCTGATTCTCTGATGCAAACCTAGCAAATGTTGAGCGTGATTCTGTCCCATGGAAAAGTGCTAAGTTCGTTTGAAGTCTACATCTGTGTAGTATGTAAAGCTCAAATGATCTGCTGCAAGCCTGTGAAAATAGAAATGGCCTGACCTAA	.....(((.(((((.........))))).)))....((((..(((...((((..........((((((...(((((.((((........)))))))))...))....))))...(((.......)))..))))...)))..((((((..(((((.....(((..((.((((((((.((.(((((((....)).)))))..)))))))))).))...)))...)))))...))))))..))))........	second	200	222		AGCTCAAATGATCTGCTGCAAGC	.)))))))))).))...)))...	4483414_x20	4483418_x4	4483420_x39	11465722_x1	16258437_x1
miRcandidate195	S2a	2AL	6343510	-1.3	2.6	0	1.6	37	GTTTACCGGCACATGTACCATCCAAGTTCCTTCTTAT	........((.........((((.(((((((.....(	137	AATCATCGGGAACTCTAGGATTTGTATTGACTAAATACAAAGCGAACCCGCCGTTGGTGCATCACGTCATTACAGTGTGTCCGACAAAGATTAATTTTGTAGTTTGAGGGTATC	.......)))))))...))))(((((((.....))))))).))..((((...(((((.(((.(((.........)))))))))))..((((((......))))))..))))...	210	61	114	TGATATTTGGATGATCGACTCTCTGTGAGAAGATGATATAACATCCTAAATAAA	...(((((((((((((..(((.....)))..))).......))))).))))).)	first	38	60	18014451_x206	GTTGCATCGCCGGTGCCTCCCTA	+	.(((((((....((((((.(((.	GTTGCATCGCCGGTGCCTCCCTATGATATTTGGATGATCGACTCTCTGTGAGAAGATGATATAACATCCTAAATAAAGGTAGTGTACAAGATGCAAGGG	.(((((((....((((((.(((....(((((((((((((..(((.....)))..))).......))))).))))).))).)).))))..))))))).).	1	250	IWGSC_CSS_2AL_scaff_6343510_1	-66.03	GTTTACCGGCACATGTACCATCCAAGTTCCTTCTTATGTTGCATCGCCGGTGCCTCCCTATGATATTTGGATGATCGACTCTCTGTGAGAAGATGATATAACATCCTAAATAAAGGTAGTGTACAAGATGCAAGGGAATCATCGGGAACTCTAGGATTTGTATTGACTAAATACAAAGCGAACCCGCCGTTGGTGCATCACGTCATTACAGTGTGTCCGACAAAGATTAATTTTGTAGTTTGAGGGTATC	........((.........((((.(((((((.....(.(((((((....((((((.(((....(((((((((((((..(((.....)))..))).......))))).))))).))).)).))))..))))))).)........)))))))...))))(((((((.....))))))).))..((((...(((((.(((.(((.........)))))))))))..((((((......))))))..))))...	second	115	136		GGTAGTGTACAAGATGCAAGGG	)).)).))))..))))))).).	18014451_x206	18014452_x1	16573387_x1	15882306_x2
miRcandidate201	S2a	1AL	3529173	-1.3	2.5	0	1.5	72	CATGGGAGGAGTGCCAGGACCAAAACAATTGGAAGGAATTCATCGAAAAACCGAACGAGGGATTTGTCGGAT	..((((...((.((((..((((........(((((((((((.........((((.((((...))))))))..	139	ATTCTTTCTTACACTTTACTCAGATGGGAACGGTAAAAATAGCCAGATCGGTTTGGTGATTACCGAGAGTAAAACATGTGGTAAATGGCCTAAGCAAAGCACCTAGTTAACC	))))))))).....(((((((....(....)(((((.....((((((....))))))..)))))..))))))).....))))...))))))..((...)).)))).......	15	97	112	CACTTTTACTTGTAAT	.((........)).))	first	73	96	18122944_x6	TACAGAGATGGTTGTGAAGATGAT	+	.((((((((((((.(..(((((((	TACAGAGATGGTTGTGAAGATGATCACTTTTACTTGTAATTAATCTAAGGAACTATGTTTTGTCGA	.((((((((((((.(..(((((((.((........)).))).))))..).)))))).)))))).))	1	250	IWGSC_CSS_1AL_scaff_3529173_0	-62.4	CATGGGAGGAGTGCCAGGACCAAAACAATTGGAAGGAATTCATCGAAAAACCGAACGAGGGATTTGTCGGATTACAGAGATGGTTGTGAAGATGATCACTTTTACTTGTAATTAATCTAAGGAACTATGTTTTGTCGAATTCTTTCTTACACTTTACTCAGATGGGAACGGTAAAAATAGCCAGATCGGTTTGGTGATTACCGAGAGTAAAACATGTGGTAAATGGCCTAAGCAAAGCACCTAGTTAACC	..((((...((.((((..((((........(((((((((((.........((((.((((...))))))))...((((((((((((.(..(((((((.((........)).))).))))..).)))))).)))))).))))))))))).....(((((((....(....)(((((.....((((((....))))))..)))))..))))))).....))))...))))))..((...)).)))).......	second	113	138		TAATCTAAGGAACTATGTTTTGTCGA	).))))..).)))))).)))))).))	18122938_x4	18122943_x5	18122944_x6
miRcandidate202	S2a	7DS	3822765	-1.3	2.3	0	1.3	118	TCCCCCACCAATAATGAAGAGATTCTCTTTCCGACTACATGCACTAAGCATTTGCTAAACTGCAATATGAATGCAAGACTCGGACTAGAATTGAGGGCTATGTTGCAGGAATTTGATT	..............(((((.((((((...(((((...(.((((.....(((((((......)))).)))..)))).)..)))))..))))))..(((((..(..(.(((((((.(((.	173	CTCTATTCAGTTCCTTCTAAAATCTCAGCCCACACTAGCAAATAACATATAATCATGACCTTTAGCGCCAAGACATAC	....))).))))))).)......)..)))))............................)))))..............	28	143	148	ACCTGG	....))	first	119	142	18152534_x26	TACGGCCGAATTGTTGTTAAGTCC	+	...(((((..((((((((...(((	TACGGCCGAATTGTTGTTAAGTCCACCTGGAAGGGGCAACAAAATGGTCCACTT	...(((((..((((((((...(((....)))...))))))))..))))).....	1	250	IWGSC_CSS_7DS_scaff_3822765_0	-53.72	TCCCCCACCAATAATGAAGAGATTCTCTTTCCGACTACATGCACTAAGCATTTGCTAAACTGCAATATGAATGCAAGACTCGGACTAGAATTGAGGGCTATGTTGCAGGAATTTGATTTACGGCCGAATTGTTGTTAAGTCCACCTGGAAGGGGCAACAAAATGGTCCACTTCTCTATTCAGTTCCTTCTAAAATCTCAGCCCACACTAGCAAATAACATATAATCATGACCTTTAGCGCCAAGACATAC	..............(((((.((((((...(((((...(.((((.....(((((((......)))).)))..)))).)..)))))..))))))..(((((..(..(.(((((((.(((....(((((..((((((((...(((....)))...))))))))..))))).........))).))))))).)......)..)))))............................)))))..............	second	149	172		AAGGGGCAACAAAATGGTCCACTT	)...))))))))..))))).....	18152534_x26	9405347_x1	6272192_x1
miRcandidate205	S2a	7DS	3890252	-1.3	2.2	0	1.2	22	TAGTCTAGTCTGTGTAACATAT	..((..((((.(((((......	139	TACTAATTCGAACCATACCATACTAATTAAAAGAATGTTTGAATTCATATATCGACTCAACATACTCACATGTTTGAGAGCCATTCTTAGAAAGATTAAACAAAGTGAAATC	....(((((((((.......................)))))))))..))))).))))..))....((((.(((((((..................)))))))..))))....	675	47	109	ATGTAAGGCTTAATCTGAGTTACTGTACAAGTGCAATTCTCTCATTAAGTAAGCTAATGCATG	.((((.((((((...((((....((((....)))).....)))).....))))))..))))))	first	23	46	18177782_x636	TAGAACTGATATATCTCTTGGGCA	+	...(((.(((.(((((((((((((	TAGAACTGATATATCTCTTGGGCAATGTAAGGCTTAATCTGAGTTACTGTACAAGTGCAATTCTCTCATTAAGTAAGCTAATGCATGCTCACAGCTAGGAGGTAGTCCGTTATATC	...(((.(((.(((((((((((((.((((.((((((...((((....((((....)))).....)))).....))))))..))))))))))......)))))))))).))).....	1	250	IWGSC_CSS_7DS_scaff_3890252_4	-50.27	TAGTCTAGTCTGTGTAACATATTAGAACTGATATATCTCTTGGGCAATGTAAGGCTTAATCTGAGTTACTGTACAAGTGCAATTCTCTCATTAAGTAAGCTAATGCATGCTCACAGCTAGGAGGTAGTCCGTTATATCTACTAATTCGAACCATACCATACTAATTAAAAGAATGTTTGAATTCATATATCGACTCAACATACTCACATGTTTGAGAGCCATTCTTAGAAAGATTAAACAAAGTGAAATC	..((..((((.(((((.........(((.(((.(((((((((((((.((((.((((((...((((....((((....)))).....)))).....))))))..))))))))))......)))))))))).))).........(((((((((.......................)))))))))..))))).))))..))....((((.(((((((..................)))))))..))))....	second	110	138		CTCACAGCTAGGAGGTAGTCCGTTATATC	))))......)))))))))).))).....	3525447_x5	3525448_x1	3525449_x1	3525451_x8	15445056_x3	16500240_x2	18177751_x1	18177752_x1	18177782_x636	15293302_x1
miRcandidate208	S2a	7AL	4545108	-1.3	2.7	0	1.7	72	CGAGCAGCTCTGCTTGTCGACGTCCTAGGTCGTAAAACAAGGTAGTTGCTCTTCAAAGTTGCCGCCCTGCAA	.((((((((...(((((..(((.(....).)))...)))))..))))))))......((((..(((((....	163	GGGTTCTTCATGAGACAACAAAAGGGAGATTGCAATTGATATAACTTGAACTATAGGCTTCTCCTGCACTCCTGTGCTATTATGTTAG	))))((.....))..))))....((((((..((......((((........)))).)).))))))((((....))))...........	1705	97	143	GCTTCATCCACAAACACAATCACCAGGGCACCCTTCTGGATCGAGTA	((((.(((((..............(((....)))..))))).)))))	first	73	96	4813522_x847	TAGGATTTTGAACTCTGGCTCGTT	+	(((((((.....((((.(((..((	TAGGATTTTGAACTCTGGCTCGTTGCTTCATCCACAAACACAATCACCAGGGCACCCTTCTGGATCGAGTAAAGGTGGGAGGATTCTGAA	(((((((.....((((.(((..((((((.(((((..............(((....)))..))))).)))))).))).))))))))))).)	1	250	IWGSC_CSS_7AL_scaff_4545108_7	-67.69	CGAGCAGCTCTGCTTGTCGACGTCCTAGGTCGTAAAACAAGGTAGTTGCTCTTCAAAGTTGCCGCCCTGCAATAGGATTTTGAACTCTGGCTCGTTGCTTCATCCACAAACACAATCACCAGGGCACCCTTCTGGATCGAGTAAAGGTGGGAGGATTCTGAAGGGTTCTTCATGAGACAACAAAAGGGAGATTGCAATTGATATAACTTGAACTATAGGCTTCTCCTGCACTCCTGTGCTATTATGTTAG	.((((((((...(((((..(((.(....).)))...)))))..))))))))......((((..(((((....(((((((.....((((.(((..((((((.(((((..............(((....)))..))))).)))))).))).))))))))))).)))))((.....))..))))....((((((..((......((((........)))).)).))))))((((....))))...........	second	144	162		AAGGTGGGAGGATTCTGAA	).))).))))))))))).)	7121090_x2	2257097_x1	18805608_x6	9900881_x1	14874803_x13	15470474_x1	15470476_x2	1425761_x1	4813454_x3	4813479_x4
miRcandidate21	S2a	3B	10484978	-1.3	2.9	0	1.9	23	CGACCCTTTCAGTCGAGTGAGCC	.(((.......((((((.((((.	120	TGCTCCTCGGCCTCCATTCGAAGCCGCTCCCTAGAGGCTTCCACTTCAGCGTGTCGACTCTCCAGTTTTGGGCGGTCGCTTTTGACAGGCACGAGTTGTTCGGACACATAGGAATGGGCAGTCCCTAACCT	.)))))))))).(((((((((((((.((....)).)))))).........((((((((((.((.(((..((((....))))..))).))...))))).....)))))....)))))))..)))........	74	48	96	GCGTGGATGACGGCTTCTCCTGCACAACGAGTAGTAGCCTTGCATGTCC	(((((.(....((((....((((.......)))).)))).).))))).)	first	24	47	6857664_x70	ACTGCATGGTCATAAGCTTCAAGC	+	((.((.(((((((......((((.	ACTGCATGGTCATAAGCTTCAAGCGCGTGGATGACGGCTTCTCCTGCACAACGAGTAGTAGCCTTGCATGTCCTTGCCATGGCCACCAGCTTGTCA	((.((.(((((((......((((.(((((.(....((((....((((.......)))).)))).).))))).))))..)))))))...))..))..	1	250	IWGSC_CSS_3B_scaff_10484978_0	-77.3	CGACCCTTTCAGTCGAGTGAGCCACTGCATGGTCATAAGCTTCAAGCGCGTGGATGACGGCTTCTCCTGCACAACGAGTAGTAGCCTTGCATGTCCTTGCCATGGCCACCAGCTTGTCATGCTCCTCGGCCTCCATTCGAAGCCGCTCCCTAGAGGCTTCCACTTCAGCGTGTCGACTCTCCAGTTTTGGGCGGTCGCTTTTGACAGGCACGAGTTGTTCGGACACATAGGAATGGGCAGTCCCTAACCT	.(((.......((((((.((((.((.((.(((((((......((((.(((((.(....((((....((((.......)))).)))).).))))).))))..)))))))...))..))...)))))))))).(((((((((((((.((....)).)))))).........((((((((((.((.(((..((((....))))..))).))...))))).....)))))....)))))))..)))........	second	97	119		TTGCCATGGCCACCAGCTTGTCA	)))..)))))))...))..))..	9198974_x2	6857658_x1	6857664_x70	12410727_x1
miRcandidate219	S2a	2AS	5209985	-1.3	2.5	0	1.5	94	CACTCCGGTTTTATCCGAAACCACCCGGAACACTTCCAGTGTCCGAATACAGCCGTCCAATATATCAATCTTTATGTCTTGACCATTTCGAGAC	......((((((....))))))...((((.(((.....)))))))......((((....................(((((((.....)))))))	239	ATCTCCGGTCAA	.....))))...	12	114	216	CATATCCGGGACTTCAAACTACCTTCGGTACATCAAAACACATAAACTCATAATATCGATCGTCACCGAACGTTAAGCGTGCGGACCCTACGGATTCGAGAAC	(..(((((((.((.((..((((.(((((((((((.......................))).)).)))))).))..))..)).)).)))...))))..))....	second	217	238	10013896_x9	TATGTAGACATGACCGAGACTC	+	))))..))))))).))))....	TCCTCGTCATGTCCATGATCATATCCGGGACTTCAAACTACCTTCGGTACATCAAAACACATAAACTCATAATATCGATCGTCACCGAACGTTAAGCGTGCGGACCCTACGGATTCGAGAACTATGTAGACATGACCGAGACTC	..(((((((((((((((.((..(((((((.((.((..((((.(((((((((((.......................))).)).)))))).))..))..)).)).)))...))))..))....))))..))))))).))))....	1	250	IWGSC_CSS_2AS_scaff_5209985_1	-61.4	CACTCCGGTTTTATCCGAAACCACCCGGAACACTTCCAGTGTCCGAATACAGCCGTCCAATATATCAATCTTTATGTCTTGACCATTTCGAGACTCCTCGTCATGTCCATGATCATATCCGGGACTTCAAACTACCTTCGGTACATCAAAACACATAAACTCATAATATCGATCGTCACCGAACGTTAAGCGTGCGGACCCTACGGATTCGAGAACTATGTAGACATGACCGAGACTCATCTCCGGTCAA	......((((((....))))))...((((.(((.....)))))))......((((....................(((((((.....)))))))..(((((((((((((((.((..(((((((.((.((..((((.(((((((((((.......................))).)).)))))).))..))..)).)).)))...))))..))....))))..))))))).)))).........))))...	first	95	113		TCCTCGTCATGTCCATGAT	..(((((((((((((((.(	11283576_x1	9794833_x2	10013896_x9
miRcandidate220	S2a	3B	10398480	-1.3	4.4	0	3.4	46	ACACATGTTGTGGATCCGGCAATAAACTTGATCTACCTTGAAGACC	...(((((..((((((..((((((((.(((((((((((((((((((	177	TCTTCGGGGTAGATTAATTTTATTGTGTGATACCAACTTGCGTGCCCAGTTCCCTATTCATCTGGTCTATTACT	))))))))))))))))).))))))))..))).)))....))))).((((............)))).........	65	71	152	CTGGCCCGACAAGCTCGCTTGTTGGGGTCGTCTTGTCCATAGGTGGCGGAGACGACCCCAACGTAAGCTTGTCGAGGCCGAC	(.(((((((((((((..(..((((((((((((((..(((....)))..)))))))))))))))..))))))))).)))))))	second	153	176	8947844_x52	GATGAGCTCTTGACATTATCAAGG	+	))))))...))).))))))).)))	TCGATAATGCCAAAACCTCATTGTCTGGCCCGACAAGCTCGCTTGTTGGGGTCGTCTTGTCCATAGGTGGCGGAGACGACCCCAACGTAAGCTTGTCGAGGCCGACGATGAGCTCTTGACATTATCAAGG	(.(((((((.(((...(((((((((.(((((((((((((..(..((((((((((((((..(((....)))..)))))))))))))))..))))))))).)))))))))))))...))).))))))).)))	1	250	IWGSC_CSS_3B_scaff_10398480_2	-132.8	ACACATGTTGTGGATCCGGCAATAAACTTGATCTACCTTGAAGACCTCGATAATGCCAAAACCTCATTGTCTGGCCCGACAAGCTCGCTTGTTGGGGTCGTCTTGTCCATAGGTGGCGGAGACGACCCCAACGTAAGCTTGTCGAGGCCGACGATGAGCTCTTGACATTATCAAGGTCTTCGGGGTAGATTAATTTTATTGTGTGATACCAACTTGCGTGCCCAGTTCCCTATTCATCTGGTCTATTACT	...(((((..((((((..((((((((.((((((((((((((((((((.(((((((.(((...(((((((((.(((((((((((((..(..((((((((((((((..(((....)))..)))))))))))))))..))))))))).)))))))))))))...))).))))))).)))))))))))))))))))).))))))))..))).)))....))))).((((............)))).........	first	47	70		TCGATAATGCCAAAACCTCATTGT	(.(((((((.(((...((((((((	8714487_x1	8947843_x5	8947844_x52	8947846_x1	12046408_x1	268553_x3	6623428_x1	14660955_x1
miRcandidate222	S2a	3B	10652014	-1.3	2.9	0	1.9	167	GTAGGTGTCGTTTCCACCGACAATCACCTCAAGATAGTCTCCCGTCAACATGCCATTTCTGGCACCGTTGCCAGCGAGGATCACCTCAAGGTGATATGCACGAGTAGAACACAAAGAGTTGTGGGCGATACTTGTCATACTACTTACCACCAACTTCTTACTTTGAT	((.((((.......)))).)).(((((((..((....(((((.(.((((.(((((....)))))..)))).).).)))).....))..)))))))..(((((((((((((.((..((((.((((((((...))))).))).))))..........(((((...(((.	222	TGAGACTGGTTCTACTGACGTGCTTTGCA	))))).))))))))))..)))))......	12	192	199	GCACGGAC	(......)	first	168	191	18554789_x11	TCGGCGGTATTGTTGGATGAAGCG	+	...(((((..(((..((((...((	TCGGCGGTATTGTTGGATGAAGCGGCACGGACCGACATTACATCACCGCATTCA	...(((((..(((..((((...(((......))).)))))))..)))))..)))	1	250	IWGSC_CSS_3B_scaff_10652014_1	-74.9	GTAGGTGTCGTTTCCACCGACAATCACCTCAAGATAGTCTCCCGTCAACATGCCATTTCTGGCACCGTTGCCAGCGAGGATCACCTCAAGGTGATATGCACGAGTAGAACACAAAGAGTTGTGGGCGATACTTGTCATACTACTTACCACCAACTTCTTACTTTGATTCGGCGGTATTGTTGGATGAAGCGGCACGGACCGACATTACATCACCGCATTCATGAGACTGGTTCTACTGACGTGCTTTGCA	((.((((.......)))).)).(((((((..((....(((((.(.((((.(((((....)))))..)))).).).)))).....))..)))))))..(((((((((((((.((..((((.((((((((...))))).))).))))..........(((((...(((....(((((..(((..((((...(((......))).)))))))..)))))..)))))))).))))))))))..)))))......	second	200	221		CGACATTACATCACCGCATTCA	)).)))))))..)))))..)))	18554789_x11	12769959_x1
miRcandidate230	S2a	7BS	3138591	-1.3	2.2	0	1.2	152	GTGTAACGATGGGATTGGTTGAAGGATCTCACAACAAAATATCCAGATATAACCTATAAAAGAAAACACATTAAGACACTCGTAACTCCAATACCAAGAGGATATGCATGGATAAAATCAGGTTGATGCTTGAGTCTGAAGGAAAAATTATA	...........((((..((((...(....).)))).....)))).(((((..(((((....(......).......(((((((...(((....((....))........((((....((((((....))))))))))...))).......((	228	AATGAGTGGAATAGGCAATGTCA	.)))))))..)))))..))))).	13	177	206	CACATCCAGGAATAGATGGGCTAGTGGCAC	(((.((((........))))...)))....	second	207	227	8288785_x11	CGGTTTTCTTTGAGCGTCATG	+	..).))))).))))..)))))	TGATACTCATAACTAGAAACAACACACATCCAGGAATAGATGGGCTAGTGGCACCGGTTTTCTTTGAGCGTCATG	(((..((((.....((((((....(((.((((........))))...)))......).))))).))))..)))))	1	250	IWGSC_CSS_7BS_scaff_3138591_4	-49.8	GTGTAACGATGGGATTGGTTGAAGGATCTCACAACAAAATATCCAGATATAACCTATAAAAGAAAACACATTAAGACACTCGTAACTCCAATACCAAGAGGATATGCATGGATAAAATCAGGTTGATGCTTGAGTCTGAAGGAAAAATTATATGATACTCATAACTAGAAACAACACACATCCAGGAATAGATGGGCTAGTGGCACCGGTTTTCTTTGAGCGTCATGAATGAGTGGAATAGGCAATGTCA	...........((((..((((...(....).)))).....)))).(((((..(((((....(......).......(((((((...(((....((....))........((((....((((((....))))))))))...))).......(((((..((((.....((((((....(((.((((........))))...)))......).))))).))))..))))).)))))))..)))))..))))).	first	153	176		TGATACTCATAACTAGAAACAACA	(((..((((.....((((((....	6710438_x1	8288785_x11	9630613_x1
miRcandidate233	S2a	5AL	1630314	-1.3	2.8	0	1.8	130	AGACGAGAGGTGACCTGAATTTATAGGAGAGCTGCAATCTCCGGCTAGGGGAACTACATAGCCGCTTTACGACATCTATTGCTCTAAATTCATGCTCGGGAAAAGAAGGGAAAGAAAGAACATGTTGTGG	.......(((((.............(((((.......)))))(((((((....))...))))).........))))).((((((((..(((...(((..........)))...)))....((((..((((	180	ATGGTATGCTGGCACTAGAGCAGAACTGCTGGCCTTGTATCGTTAACTTCACGATATGTGGACACAATAGA	))..)))).......))))))))..(((.((.((.((((((((.......)))))))).))...)).))).	583	153	156	TCAC	...)	second	157	179	9771710_x464	GTGGCCTGATCAACGTCGGAGCC	+	)).)))))......))))).)))	TGCCGATTCCCGTAGGCAACGGTCACGTGGCCTGATCAACGTCGGAGCC	(.(((((.....(((((.(((....))).)))))......))))).)))	1	250	IWGSC_CSS_5AL_scaff_1630314_1	-72.9	AGACGAGAGGTGACCTGAATTTATAGGAGAGCTGCAATCTCCGGCTAGGGGAACTACATAGCCGCTTTACGACATCTATTGCTCTAAATTCATGCTCGGGAAAAGAAGGGAAAGAAAGAACATGTTGTGGTGCCGATTCCCGTAGGCAACGGTCACGTGGCCTGATCAACGTCGGAGCCATGGTATGCTGGCACTAGAGCAGAACTGCTGGCCTTGTATCGTTAACTTCACGATATGTGGACACAATAGA	.......(((((.............(((((.......)))))(((((((....))...))))).........))))).((((((((..(((...(((..........)))...)))....((((..(((((.(((((.....(((((.(((....))).)))))......))))).)))))..)))).......))))))))..(((.((.((.((((((((.......)))))))).))...)).))).	first	131	152		TGCCGATTCCCGTAGGCAACGG	(.(((((.....(((((.(((.	12534819_x1	11344925_x17	10889183_x2	9771700_x18	9771705_x61	9771710_x464	9771715_x8	14391045_x1	13370086_x2	12603661_x1
miRcandidate24	S2a	5AS	1551494	3.9	3	-4.9	2.2	117	TGCCATGGAACATATTCAAAAACTGTTAGACAAAAGCGATGGCCTGTTGGACGCGGAAATGACTCGAACTCAGTCCTTAATTGAAGACATTAAAAGTCTTCATGTTAAGTACGAGGA	.(((((.(.......((...........))......).))))).........(((((..(((((((..(((.((.(((((((((((((.......))))))).)))))).)))))..	234	AGAACGAGTCACTCCGT	....))))))).)))))	2	141	210	TCTCAACTACTCATGAAAAGCTCTCCTATGATTATCTTCAAAGGAAGCAAGAGCTTGAGAACTTGAGATC	((((((...((((.....(((((((((.(((......))).)))).....)))))))))...)))))).)	second	211	233	9457477_x1	GGCTCATGAAGATCTTCAAAAGG	+	)..)))))).))..)))))....	ACTTGAAAGTCGTCATGAAACGCTCTCAACTACTCATGAAAAGCTCTCCTATGATTATCTTCAAAGGAAGCAAGAGCTTGAGAACTTGAGATCGGCTCATGAAGATCTTCAAAAGG	..(((((..((.((((((..((.((((((...((((.....(((((((((.(((......))).)))).....)))))))))...)))))).))..)))))).))..)))))....	1	250	IWGSC_CSS_5AS_scaff_1551494_0	-80.22	TGCCATGGAACATATTCAAAAACTGTTAGACAAAAGCGATGGCCTGTTGGACGCGGAAATGACTCGAACTCAGTCCTTAATTGAAGACATTAAAAGTCTTCATGTTAAGTACGAGGAACTTGAAAGTCGTCATGAAACGCTCTCAACTACTCATGAAAAGCTCTCCTATGATTATCTTCAAAGGAAGCAAGAGCTTGAGAACTTGAGATCGGCTCATGAAGATCTTCAAAAGGAGAACGAGTCACTCCGT	.(((((.(.......((...........))......).))))).........(((((..(((((((..(((.((.(((((((((((((.......))))))).)))))).)))))....(((((..((.((((((..((.((((((...((((.....(((((((((.(((......))).)))).....)))))))))...)))))).))..)))))).))..)))))........))))))).)))))	first	118	140	1	ACTTGAAAGTCGTCATGAAACGC	..(((((..((.((((((..((.	860441_x1	9457477_x1
miRcandidate247	S2a	1DS	864007	-1.3	2.6	0	1.6	136	ATTCACGCGTCTAGCGGCGGCAAGCGTGTTCTGAAAGGGGTCGAAAGCATGGTAAATAGGCACTGGTGCGGTTGAACCGTGGTAAAACTCGTCTCCGTAGTTGACCGGGAGCGGCCAAAGAGTGTAGAATCGTGTG	((((((((.(((...(((.((...((.((((((...((((.(((.(.((((((.(((..(((....))).)))..)))))).).....))).)))).)))..)))))...)).)))..))))))).))))...(.(	220	G	.	24	164	190	ATGGGACGAAGACGGGGGTAACATGTC	(((..((..........))..))))).	second	191	219	9348518_x16	GGATGCGATCATACCAGCACTAAAGCACC	+	)..)))..))...))))).)))..)))))	TGTAGTGGAGCTGGGAGGGGCAAACATATGGGACGAAGACGGGGGTAACATGTCGGATGCGATCATACCAGCACTAAAGCACC	(((..(((.(((((..((.(((..((((((..((..........))..))))).)..)))..))...))))).)))..)))))	1	220	IWGSC_CSS_1DS_scaff_864007_1	-66	ATTCACGCGTCTAGCGGCGGCAAGCGTGTTCTGAAAGGGGTCGAAAGCATGGTAAATAGGCACTGGTGCGGTTGAACCGTGGTAAAACTCGTCTCCGTAGTTGACCGGGAGCGGCCAAAGAGTGTAGAATCGTGTGTGTAGTGGAGCTGGGAGGGGCAAACATATGGGACGAAGACGGGGGTAACATGTCGGATGCGATCATACCAGCACTAAAGCACCG	((((((((.(((...(((.((...((.((((((...((((.(((.(.((((((.(((..(((....))).)))..)))))).).....))).)))).)))..)))))...)).)))..))))))).))))...(.((((..(((.(((((..((.(((..((((((..((..........))..))))).)..)))..))...))))).)))..))))).	first	137	163		TGTAGTGGAGCTGGGAGGGGCAAACAT	(((..(((.(((((..((.(((..(((	13416560_x1	599553_x1	16631226_x3	9348518_x16	5510914_x1	12666426_x2
miRcandidate257	S2a	3B	10640121	-1.3	2.5	0	1.5	135	CTTTTTGCATTAGATCAATAGACAAATTTCCAAGGACTTCCTATTTTGGTAGGAGTTTTAGAGTTGCAGAAGTATTCGAAAGTTACAGATTGCTACAGTCTGTTCTGTTTTTAACAGATTCTGTTTTTCGTGTGT	................(((((((.........((((((.(((((....)))))))))))...((.((((..(((..(....).)))...)))).)).)))))))((((..(.(((..(((((..(((....((((	213	ACACCAATATAAATAAAGAATGAGTTCATTACAGTACC	))))......)))...)))))..))).)..))))....	17	159	188	ATGGCTAGTATCGGGGGGTATGAACCATAG	((((...(((((....)))))...))))))	second	189	212	11523721_x16	AGAAGTTGGAATACAGTAGGTTTA	+	)...))..))))).))))))..))	TGTTTGCTTATTTTGATGCATCTATGGCTAGTATCGGGGGGTATGAACCATAGAGAAGTTGGAATACAGTAGGTTTA	(((((((((((((..((...(((((((...(((((....)))))...)))))))...))..))))).))))))..))	1	250	IWGSC_CSS_3B_scaff_10640121_0	-60.5	CTTTTTGCATTAGATCAATAGACAAATTTCCAAGGACTTCCTATTTTGGTAGGAGTTTTAGAGTTGCAGAAGTATTCGAAAGTTACAGATTGCTACAGTCTGTTCTGTTTTTAACAGATTCTGTTTTTCGTGTGTTGTTTGCTTATTTTGATGCATCTATGGCTAGTATCGGGGGGTATGAACCATAGAGAAGTTGGAATACAGTAGGTTTAACACCAATATAAATAAAGAATGAGTTCATTACAGTACC	................(((((((.........((((((.(((((....)))))))))))...((.((((..(((..(....).)))...)))).)).)))))))((((..(.(((..(((((..(((....(((((((((((((((((..((...(((((((...(((((....)))))...)))))))...))..))))).))))))..))))))......)))...)))))..))).)..))))....	first	136	158		TGTTTGCTTATTTTGATGCATCT	(((((((((((((..((...(((	11523721_x16	2962419_x1
miRcandidate26	S2a	7AL	4502278	-1.3	2.7	0	1.7	23	CTAGAAAATAGCAGCAGGAGATT	.............(((((.((..	95	TGTGAGGCACAACGACACCTCATTCTGATAAGAAATTCCCAAGGGCTTACAGGTGCGGGGGCACGCACCTGCTCGGCACCGCCCGCCGGGAGCATTGCCCCACAATCCGCAAACTCATTTGATTCCATTTGATTCCTTGCAATTCCCTGTACAGTT	((((.((((.............((((....)))).(((((..((((...((((((((......))))))))...(....)))))...)))))...)))).))))....((((..(((..((....))..)))....))))...)))))))......	33	48	69	GAGATTGATCGAACAAAGCTCC	(((.(((......)))..))).	first	24	47	15302433_x28	AGAATAGATCTTGCGAAGGTAGAA	+	.((((((.(((.(((((.(((...	AGAATAGATCTTGCGAAGGTAGAAGAGATTGATCGAACAAAGCTCCATATAGATTCCGCAGATTGTTCCCA	.((((((.(((.(((((.(((...(((.(((......)))..)))..)))...)).))))))))))))...	1	250	IWGSC_CSS_7AL_scaff_4502278_0	-67.3	CTAGAAAATAGCAGCAGGAGATTAGAATAGATCTTGCGAAGGTAGAAGAGATTGATCGAACAAAGCTCCATATAGATTCCGCAGATTGTTCCCATGTGAGGCACAACGACACCTCATTCTGATAAGAAATTCCCAAGGGCTTACAGGTGCGGGGGCACGCACCTGCTCGGCACCGCCCGCCGGGAGCATTGCCCCACAATCCGCAAACTCATTTGATTCCATTTGATTCCTTGCAATTCCCTGTACAGTT	.............(((((.((...((((((.(((.(((((.(((...(((.(((......)))..)))..)))...)).))))))))))))...((((.((((.............((((....)))).(((((..((((...((((((((......))))))))...(....)))))...)))))...)))).))))....((((..(((..((....))..)))....))))...)))))))......	second	70	94		ATATAGATTCCGCAGATTGTTCCCA	.)))...)).))))))))))))...	10378113_x1	15302431_x1	15302432_x1	15302433_x28	17644541_x1	15598090_x1
miRcandidate262	S2a	1BL	3877656	-1.3	2.9	0	1.9	119	ATCTCCTGTAGTAGTACCGTGGCATGCCACAGTAGTACCATAGACCCCACTAGGAGTGGAGCTTGTGGCTTAATTTGACTCAACACGGGGAAACCTACCAGGTCCAGACATAACAAGGA	.....((((.(((.(((.((((....)))).))).))).))))...(((((((.(((..(((....((((................(((....)))...(((((..(...(((((.(((	205	CTGTTAACGAACGAGACCTCAGCCTGCTAACTAGCTATGTGGAGCC	)))))).....)..))))).)))).))).)))..))).))))....	458	142	180	TTGATTCTATGGGTGGTGGTGCATGGCCGTTCTAAGTTG	(..(((....(..((((.(....).))))..)..)))..	first	120	141	5965083_x293	TTGACAGACTGAGAGCTCTTTC	+	(((((((((.((..((((....	TTGACAGACTGAGAGCTCTTTCTTGATTCTATGGGTGGTGGTGCATGGCCGTTCTAAGTTGGTGTAGCGATTTGTCTGGTTAATT	(((((((((.((..((((....(..(((....(..((((.(....).))))..)..)))..).).)))..)).)))).)))))))	1	250	IWGSC_CSS_1BL_scaff_3877656_3	-74.3	ATCTCCTGTAGTAGTACCGTGGCATGCCACAGTAGTACCATAGACCCCACTAGGAGTGGAGCTTGTGGCTTAATTTGACTCAACACGGGGAAACCTACCAGGTCCAGACATAACAAGGATTGACAGACTGAGAGCTCTTTCTTGATTCTATGGGTGGTGGTGCATGGCCGTTCTAAGTTGGTGTAGCGATTTGTCTGGTTAATTCTGTTAACGAACGAGACCTCAGCCTGCTAACTAGCTATGTGGAGCC	.....((((.(((.(((.((((....)))).))).))).))))...(((((((.(((..(((....((((................(((....)))...(((((..(...(((((.((((((((((((.((..((((....(..(((....(..((((.(....).))))..)..)))..).).)))..)).)))).))))))))))))).....)..))))).)))).))).)))..))).))))....	second	181	204		GTGTAGCGATTTGTCTGGTTAATT	).).)))..)).)))).)))))))	15303247_x3	15937829_x1	1827290_x1	1208801_x3	5965083_x293	11272909_x130	3326826_x16	19311999_x4	19058011_x3	18113688_x1
miRcandidate32	S2a	1DL	19832	-1.3	2.8	0	1.8	74	AACTTTGTATGTATGTATATAACAAGACTGTGAGATAATTTCGGGTTCATTTGTTTGTATTGTGTTTGGAACCC	(((((..((.((((((......(((((...((((.......(((((...((((((.(((.((.(((((.(....	172	ACTGCAGACCCATTGCAGCAGAGCACCCGTTCATCTTGACGCCTAGCTGGTGCCCCACGCATACTTGAGGGGTTGTTGT	..).))))).)).)))))))))..)))))))))))))).((((.....))))......)))))).))..))))).....	39	100	150	ATGGTATTAGTACAAATTAATAGTAAGAGTGGCGTTGATCCGTGCTAGCCC	..(((..((((((..((((((.((.......))))))))..))))))))).	second	151	171	8914278_x32	GAGTTCTGTACTGCCTGCCCT	+	.))))))))))..)))))...	AGCAGGTGGTGCATTTTGAATTATCATGGTATTAGTACAAATTAATAGTAAGAGTGGCGTTGATCCGTGCTAGCCCGAGTTCTGTACTGCCTGCCCT	.(((((..(((((....(((((.....(((..((((((..((((((.((.......))))))))..)))))))))..))))))))))..)))))...	1	250	IWGSC_CSS_1DL_scaff_19832_0	-71.91	AACTTTGTATGTATGTATATAACAAGACTGTGAGATAATTTCGGGTTCATTTGTTTGTATTGTGTTTGGAACCCAGCAGGTGGTGCATTTTGAATTATCATGGTATTAGTACAAATTAATAGTAAGAGTGGCGTTGATCCGTGCTAGCCCGAGTTCTGTACTGCCTGCCCTACTGCAGACCCATTGCAGCAGAGCACCCGTTCATCTTGACGCCTAGCTGGTGCCCCACGCATACTTGAGGGGTTGTTGT	(((((..((.((((((......(((((...((((.......(((((...((((((.(((.((.(((((.(.....(((((..(((((....(((((.....(((..((((((..((((((.((.......))))))))..)))))))))..))))))))))..))))).....).))))).)).)))))))))..)))))))))))))).((((.....))))......)))))).))..))))).....	first	75	99		AGCAGGTGGTGCATTTTGAATTATC	.(((((..(((((....(((((...	8914277_x7	8914278_x32
miRcandidate37	S2a	5DS	2744980	3.9	3	524.7	532	153	TATTTCATTGTCAGAGGTGAAATTCTTGGATTTATGAAAGACGAACAACTGCGAAAGCATTTTCCAAGGATGTTTTCATTAATCAAGAATGAAAGTTGGGGGCCCGAAGACGGTCAGATACCGTCCTAGTCTCAACGATAAACGATGCCGACC	..((((((.(((.((((......)))).)))..))))))......((.((((((..((((.((((.......((((((((.......))))))))...(((((((((((((((((.(.((.(((....(((.....)))..))).))).))))	197	TGAGAAATCAAAGTCTTTGGGTTCCGGGGGGAGTATGCTCGCAAGGCTGAAACT	(((....)))..)))))))))))))....)))).)))))))).))..)).....	1041	175	176	AT	..	second	177	196	15436705_x775	AGGACTCCGCCGGCACCTTA	+	.))))))))))))..))...	AGGGATCGGCGGATGTTTCTTATAGGACTCCGCCGGCACCTTA	.((..((((((((.((((......))))))))))))..))...	1	250	IWGSC_CSS_5DS_scaff_2744980_5	-80.6	TATTTCATTGTCAGAGGTGAAATTCTTGGATTTATGAAAGACGAACAACTGCGAAAGCATTTTCCAAGGATGTTTTCATTAATCAAGAATGAAAGTTGGGGGCCCGAAGACGGTCAGATACCGTCCTAGTCTCAACGATAAACGATGCCGACCAGGGATCGGCGGATGTTTCTTATAGGACTCCGCCGGCACCTTATGAGAAATCAAAGTCTTTGGGTTCCGGGGGGAGTATGCTCGCAAGGCTGAAACT	..((((((.(((.((((......)))).)))..))))))......((.((((((..((((.((((.......((((((((.......))))))))...(((((((((((((((((.(.((.(((....(((.....)))..))).))).)))).((..((((((((.((((......))))))))))))..))...(((....)))..)))))))))))))....)))).)))))))).))..)).....	first	154	174	1	AGGGATCGGCGGATGTTTCTT	.((..((((((((.((((...	15131439_x3	16064562_x13	12523674_x1	8683451_x4	11307394_x3	7119504_x97	4189753_x35	4288755_x4	12736210_x1	10634558_x38
miRcandidate41	S2a	1AS	3316149	-1.3	2.2	0	1.2	22	TATCCAATGCTTTGTCATCCAA	.....(((((((((((......	80	CAAACCATGAAACTATAAGTACGCAATTGAAAAGGATAGTCGTTAACCTTTGGAAGTATGCCTCGAGATTGACCAGCTGCTAGCATCGACTATGGGATCTGGAATTCAGATAAAGCATTTAGATGTGAGTATCAAAGAGGACTGACCACTCTAGTTTCAATATCACAAGCT	....(((.((..(((((.((.((....((....((.((((.(((((.(((.((........)).))).)))))..))))))..)).)))))))))..)))))......)))))))))))....(((((.......((((.........))))..........)))))....	69	47	54	TGCAAAAT	........	first	23	46	1386816_x65	ATAATATCTCAGAGTTGCCGGTCC	+	...((((((.((((((((((((..	ATAATATCTCAGAGTTGCCGGTCCTGCAAAATATCGTGCAAGCTTTAGATATAATCG	...((((((.((((((((((((..........)))).)).)))))))))))).....	1	250	IWGSC_CSS_1AS_scaff_3316149_0	-51.83	TATCCAATGCTTTGTCATCCAAATAATATCTCAGAGTTGCCGGTCCTGCAAAATATCGTGCAAGCTTTAGATATAATCGCAAACCATGAAACTATAAGTACGCAATTGAAAAGGATAGTCGTTAACCTTTGGAAGTATGCCTCGAGATTGACCAGCTGCTAGCATCGACTATGGGATCTGGAATTCAGATAAAGCATTTAGATGTGAGTATCAAAGAGGACTGACCACTCTAGTTTCAATATCACAAGCT	.....(((((((((((.........((((((.((((((((((((..........)))).)).)))))))))))).........(((.((..(((((.((.((....((....((.((((.(((((.(((.((........)).))).)))))..))))))..)).)))))))))..)))))......)))))))))))....(((((.......((((.........))))..........)))))....	second	55	79		ATCGTGCAAGCTTTAGATATAATCG	)))).)).)))))))))))).....	17636806_x1	9368200_x1	1386816_x65	4665624_x1	1441251_x1
miRcandidate5	S2a	7BS	3076605	-1.3	2.2	0	1.2	28	TTGTTAAATATCTAAGTTATGTTATGCC	...............(((.((((.((((	120	TAAAATGCATCATCGAGGATAATTCTTGGATTAACAACCTGTTCAAATTTCATGAAAGCGGGCAACTATATTTTGACGAGATTCCTTTAGTGCAGACAGGACATCGACCCATAGGAGTGAAGGGACGAACC	))...(((((....(((((....(((((.........((((((((.......)))..)))))(((.......))).))))).)))))..))))))))).))).(((.(((...........))).)))...	14	51	95	AACTCAAGCGCTGTGTATATGAATATAGGTCAGTTGTATATTTTG	((..(((((.((((((......))))))))...)))....)))))	second	96	119	11469050_x7	ACTTGAGATGGCGTGATTTATTGG	+	....))))))))).)))...))))	AACCATCTGCTATTTCTTCCGAAACTCAAGCGCTGTGTATATGAATATAGGTCAGTTGTATATTTTGACTTGAGATGGCGTGATTTATTGG	((..((((((((((((...(((((..(((((.((((((......))))))))...)))....)))))....))))))))).)))...))))	1	250	IWGSC_CSS_7BS_scaff_3076605_1	-51.9	TTGTTAAATATCTAAGTTATGTTATGCCAACCATCTGCTATTTCTTCCGAAACTCAAGCGCTGTGTATATGAATATAGGTCAGTTGTATATTTTGACTTGAGATGGCGTGATTTATTGGTAAAATGCATCATCGAGGATAATTCTTGGATTAACAACCTGTTCAAATTTCATGAAAGCGGGCAACTATATTTTGACGAGATTCCTTTAGTGCAGACAGGACATCGACCCATAGGAGTGAAGGGACGAACC	...............(((.((((.((((((..((((((((((((...(((((..(((((.((((((......))))))))...)))....)))))....))))))))).)))...))))))...(((((....(((((....(((((.........((((((((.......)))..)))))(((.......))).))))).)))))..))))))))).))).(((.(((...........))).)))...	first	29	50		AACCATCTGCTATTTCTTCCGA	((..((((((((((((...(((	15949849_x6	3782199_x1	11469050_x7
miRcandidate50	S2a	1DS	1907281	-1.3	2.5	0	1.5	22	ACTCAGATGGAATAACGGCAAA	.....(((((......((((..	117	CCCATGTATGATATTTGTTTCACTCCAACATCCCATACTTGGTTAAGAATAAAAGAAATGGTTTGACGGCATGTTACTAACTATCGATCTTTAGCTAGCTAGGTTCACCATTTATACTGGGAGTTTGCAGCTAG	))..............((..((..((..((..((((.(((............)))..))))..))..))..))..))...)))))......(((((.((.(..(((.(((.......))))))..)))))))).	41	47	91	AGATGTGCGGGGCGTCCAAACTCCGCCCACTCGATTCCCACACTC	((.((((..(((((.........)))))..........)))))))	first	23	46	1518366_x23	ATCGGTTGGGCGACCTAGGCAGTG	+	...((..((((((...((.(((.(	ATCGGTTGGGCGACCTAGGCAGTGAGATGTGCGGGGCGTCCAAACTCCGCCCACTCGATTCCCACACTCTTGAAACTTTTTGCCCTTCCCAGTG	...((..((((((...((.(((.(((.((((..(((((.........)))))..........))))))))))...))..))))))..))...))	1	250	IWGSC_CSS_1DS_scaff_1907281_4	-61.5	ACTCAGATGGAATAACGGCAAAATCGGTTGGGCGACCTAGGCAGTGAGATGTGCGGGGCGTCCAAACTCCGCCCACTCGATTCCCACACTCTTGAAACTTTTTGCCCTTCCCAGTGCCCATGTATGATATTTGTTTCACTCCAACATCCCATACTTGGTTAAGAATAAAAGAAATGGTTTGACGGCATGTTACTAACTATCGATCTTTAGCTAGCTAGGTTCACCATTTATACTGGGAGTTTGCAGCTAG	.....(((((......((((.....((..((((((...((.(((.(((.((((..(((((.........)))))..........))))))))))...))..))))))..))...))))..............((..((..((..((..((((.(((............)))..))))..))..))..))..))...)))))......(((((.((.(..(((.(((.......))))))..)))))))).	second	92	116		TTGAAACTTTTTGCCCTTCCCAGTG	)))...))..))))))..))...))	14704655_x1	14704660_x1	18893830_x1	1518366_x23	11628950_x15
miRcandidate54	S2a	3AL	4321138	-1.3	2	0	1	169	CCTTTGTCCCTAAATAATACGAGTCTCTTTGGTTTCCTCCAATCTCTCAACACTTACTCTTGCATTCTGTTTTTTCGTATGACAGCTCCATGCCAGTAGTGGTCATAATTCTCCGCTGTTCATTGCTACCACTGCCTTATTTTGTCATATGGTTAAAAACGTAATAAAA	.........((((.......(((.....((((......))))...))).............((((...((((((((((((((((((.....))..((((((((..((((.(......)...))))..)))))))).......))))))))))..)))))).........	229	ATGCTATGCCTTAGTCCCTAAA	))))......))))........	17	195	204	GTAAAAACAA	((....))).	second	205	228	1583560_x16	ATGATGATCCGTCTGCCGTCACTC	+	))..)))).))))))..))))...	ATGATATGGATGTAGTCAGCAATCTGTAAAAACAAATGATGATCCGTCTGCCGTCACTC	.((((.((((((..((((...((.(((....))).))..)))).))))))..))))...	1	250	IWGSC_CSS_3AL_scaff_4321138_1	-46.1	CCTTTGTCCCTAAATAATACGAGTCTCTTTGGTTTCCTCCAATCTCTCAACACTTACTCTTGCATTCTGTTTTTTCGTATGACAGCTCCATGCCAGTAGTGGTCATAATTCTCCGCTGTTCATTGCTACCACTGCCTTATTTTGTCATATGGTTAAAAACGTAATAAAAATGATATGGATGTAGTCAGCAATCTGTAAAAACAAATGATGATCCGTCTGCCGTCACTCATGCTATGCCTTAGTCCCTAAA	.........((((.......(((.....((((......))))...))).............((((...((((((((((((((((((.....))..((((((((..((((.(......)...))))..)))))))).......))))))))))..))))))..........((((.((((((..((((...((.(((....))).))..)))).))))))..))))...))))......))))........	first	170	194		ATGATATGGATGTAGTCAGCAATCT	.((((.((((((..((((...((.(	1583560_x16	13000584_x1
miRcandidate58	S2a	5DS	2750822	-1.3	2.2	0	1.2	19	CATTGTTGGATCTGTGCTG	((((((((((((((((.((	135	ACTTGGATCTTTTTCTTGGGCGATGGCAGTGACGATTTGCAAATATTCAAGCTCAACAGACCAAATCACAGGTTTTCTCTCAGGAGTTGATTTGTATGCCGATTATCCCGCTGAAC	))..))))))........))))))).((((((..(((.(((.(((....(((((...(((..((((.....))))..)))...)))))....))).))).)))..))..))))...	26	48	110	AGATGATGATTCAATATTTTGCTGCACACTTATCCCTCCCAAATTTGTTTCCGTCACGTCTTC	(((((.((((..((((.((((..................))))..))))...))))))))).)	first	20	47	12160000_x8	ATTGACATACTTCTGAATCTGACTCGGT	+	...((((.((....(((.(..(((.((.	ATTGACATACTTCTGAATCTGACTCGGTAGATGATGATTCAATATTTTGCTGCACACTTATCCCTCCCAAATTTGTTTCCGTCACGTCTTCCAGTTGGTTCTGTTTTGTTTACAT	...((((.((....(((.(..(((.((.(((((.((((..((((.((((..................))))..))))...))))))))).)))))..)))).))..))))..)))	1	250	IWGSC_CSS_5DS_scaff_2750822_4	-51.17	CATTGTTGGATCTGTGCTGATTGACATACTTCTGAATCTGACTCGGTAGATGATGATTCAATATTTTGCTGCACACTTATCCCTCCCAAATTTGTTTCCGTCACGTCTTCCAGTTGGTTCTGTTTTGTTTACATACTTGGATCTTTTTCTTGGGCGATGGCAGTGACGATTTGCAAATATTCAAGCTCAACAGACCAAATCACAGGTTTTCTCTCAGGAGTTGATTTGTATGCCGATTATCCCGCTGAAC	((((((((((((((((.((...((((.((....(((.(..(((.((.(((((.((((..((((.((((..................))))..))))...))))))))).)))))..)))).))..))))..)))))..))))))........))))))).((((((..(((.(((.(((....(((((...(((..((((.....))))..)))...)))))....))).))).)))..))..))))...	second	111	134		CAGTTGGTTCTGTTTTGTTTACAT	))))..)))).))..))))..)))	17725991_x1	12160000_x8	13208279_x1	18716457_x8	11284424_x2	2031534_x5	15266095_x1
miRcandidate65	S2a	4AL	7173954	-1.3	3.6	0	2.6	171	CATTGATGATGACATCGGCGTAGATGCCGGCGCCGTCGATGCGGTGGAAGGCTAAGTGGTGCGGAATCATGTTGTGATTACAAAGTACATATTTGGCTGTTTGGATCACAGCCAAATATGTACTTTGTACTCACAACATGAATAATACAAAATACAACAAGCACATATCCA	((((((((.((...((((((....)))))))).))))))))((((((...(((.(((.((((....(((((((((((.((((((((((((((((((((((.......)))))))))))))))))))))).)))))))))))...((.....)).......)))).......	229	CTAGGCAGCCATCGGCAACTAG	)).)))..))))))........	28	195	204	GGCTAGGTAG	.........)	second	205	228	11200257_x19	AATCGGCAAGACTTGGAAGGTTTG	+	)).)))))..)).))))))....)	CAGCTTTCGCGTGTGCCGTTTCGGGCTAGGTAGAATCGGCAAGACTTGGAAGGTTTG	...((((((.((.(((((.(((..........))).)))))..)).))))))....)	1	250	IWGSC_CSS_4AL_scaff_7173954_1	-100.9	CATTGATGATGACATCGGCGTAGATGCCGGCGCCGTCGATGCGGTGGAAGGCTAAGTGGTGCGGAATCATGTTGTGATTACAAAGTACATATTTGGCTGTTTGGATCACAGCCAAATATGTACTTTGTACTCACAACATGAATAATACAAAATACAACAAGCACATATCCACAGCTTTCGCGTGTGCCGTTTCGGGCTAGGTAGAATCGGCAAGACTTGGAAGGTTTGCTAGGCAGCCATCGGCAACTAG	((((((((.((...((((((....)))))))).))))))))((((((...(((.(((.((((....(((((((((((.((((((((((((((((((((((.......)))))))))))))))))))))).)))))))))))...((.....)).......))))..........((((((.((.(((((.(((..........))).)))))..)).))))))....))).)))..))))))........	first	172	194		CAGCTTTCGCGTGTGCCGTTTCG	...((((((.((.(((((.(((.	11200256_x8	11200257_x19	2416607_x1
miRcandidate74	S2a	4AL	7158906	-1.3	2.9	-0.3	1.5	78	AAAATTTGCCAAATTTGACCAACATCTATTTTCTCGGTCGAAAGGTACTTTCCACCCCAGGCCGAGATGTCCGAAATC	................(((............((((((((....(((.......)))...)))))))).(((((((..(	126	TCTAATGGGGTTGGATGAAGAACTGCGTGTTGCTCACGCGGATGGGCAGGAAGTAATTCTTGTTGAAGTTGCTCTAGAACTTCATCTTGTTCGTGCAAACAGAAACATATGATTTGGACACGTCC	.......(..(.((((((((..(((((((.....))))))).(.((((((((....)))))))).).............)))))))).)..)....................)))))))..))).	11	97	106	AGCAAAACAC	..........	second	107	125	7077037_x8	AGGACTGAAGAGATGTGGT	+	..))))))))))).)))).	CATTTTCTTCAGTCGAAAAGCAAAACACAGGACTGAAGAGATGTGGT	((((((((((((((................))))))))))).)))).	1	250	IWGSC_CSS_4AL_scaff_7158906_0	-76.79	AAAATTTGCCAAATTTGACCAACATCTATTTTCTCGGTCGAAAGGTACTTTCCACCCCAGGCCGAGATGTCCGAAATCCATTTTCTTCAGTCGAAAAGCAAAACACAGGACTGAAGAGATGTGGTTCTAATGGGGTTGGATGAAGAACTGCGTGTTGCTCACGCGGATGGGCAGGAAGTAATTCTTGTTGAAGTTGCTCTAGAACTTCATCTTGTTCGTGCAAACAGAAACATATGATTTGGACACGTCC	................(((............((((((((....(((.......)))...)))))))).(((((((..(((((((((((((((................))))))))))).))))........(..(.((((((((..(((((((.....))))))).(.((((((((....)))))))).).............)))))))).)..)....................)))))))..))).	first	79	96		CATTTTCTTCAGTCGAAA	((((((((((((((....	7077037_x8	7077043_x3
miRcandidate75	S2a	1AS	3292508	-1.3	2.7	0	1.7	177	TCACTCTTTAGCTGCAGTCCATCTAAGATATTGGAGGAAAACAAAAAATGTGAGTGTCAAAGAGGTGAAGGGACGAGCATCTGAAAACAACTGACAATGTCGTGTCTTGCTTTCTCCATCTACAGAAGACACCCTCACATTCGACGGCGAGAGTACTGACATTACTGGAATCGGGAG	..((((((..(((((..(((.(((((....))))))))........((((((((((((....(((((..((((.(((((...((.....((.(((...))))).)).))))))))))))))......)))))..))))))).).))))))))))..........(((....)))..(	228	CATACTGCTTAAATTTCGTAGAT	....((((.........))))..	29	203	204	GA	..	second	205	227	3157783_x26	GAAGACCTACCATGCTGTCGGCA	+	).))).)))))))))))).))).	CCACAGCGACCTTGGTAGCTCTCAGGAGAAGACCTACCATGCTGTCGGCA	((((((((....((((((.((((....).))).)))))))))))).))).	1	250	IWGSC_CSS_1AS_scaff_3292508_1	-69.1	TCACTCTTTAGCTGCAGTCCATCTAAGATATTGGAGGAAAACAAAAAATGTGAGTGTCAAAGAGGTGAAGGGACGAGCATCTGAAAACAACTGACAATGTCGTGTCTTGCTTTCTCCATCTACAGAAGACACCCTCACATTCGACGGCGAGAGTACTGACATTACTGGAATCGGGAGCCACAGCGACCTTGGTAGCTCTCAGGAGAAGACCTACCATGCTGTCGGCACATACTGCTTAAATTTCGTAGAT	..((((((..(((((..(((.(((((....))))))))........((((((((((((....(((((..((((.(((((...((.....((.(((...))))).)).))))))))))))))......)))))..))))))).).))))))))))..........(((....)))..(((((((((....((((((.((((....).))).)))))))))))).))).....((((.........))))..	first	178	202		CCACAGCGACCTTGGTAGCTCTCAG	((((((((....((((((.((((..	3157777_x3	3157783_x26
miRcandidate88.1	S2a	4DS	2324713	3.9	1.7	30983.7	30989.6	6	TGCAGA	....((	99	CCTCCCCCACAACT	..............	60785	28	78	CATTGTAAGTGGCAGAGTGGCCTTGCTGCCACGATCCACTGAGATCCAGCC	((((...(((((.(..(((((......)))))..))))))..)))...)))	second	79	98	7850352_x52399	CCATGTCGCACGGATTCGTC	+	))..)))))...)).)))))	CGACTTAAATACGCGACGGGGCATTGTAAGTGGCAGAGTGGCCTTGCTGCCACGATCCACTGAGATCCAGCCCCATGTCGCACGGATTCGTC	(((.((......(((((((((((((...(((((.(..(((((......)))))..))))))..)))...)))))..)))))...)).)))))	1	112	IWGSC_CSS_4DS_scaff_2324713_6	-39.5	TGCAGACGACTTAAATACGCGACGGGGCATTGTAAGTGGCAGAGTGGCCTTGCTGCCACGATCCACTGAGATCCAGCCCCATGTCGCACGGATTCGTCCCTCCCCCACAACT	....(((((.((......(((((((((((((...(((((.(..(((((......)))))..))))))..)))...)))))..)))))...)).)))))..............	first	7	27	1	CGACTTAAATACGCGACGGGG	(((.((......(((((((((	10611129_x13	12643773_x1	8727373_x2	9753093_x1	2676807_x4	2083507_x1	7436115_x1	19012426_x4	12333735_x1	5240389_x2
miRcandidate94	S2a	6DL	3328922	-1.3	4	0	3	25	TCACGGGGGGCCATAGGCCGGCCCC	((((.((.(((....((..((((((	228	GGAGCCACCGCCACCGGTGAGCG	)).))).))))).)).))))...	19	54	203	GCCTCCTCGCGCGGTGTTGACCTGGGCACTGCCTCATGCTGGGTCCGTATCCACTCGATCTGGGCACCGCCTCACGCTGAGTCGGACTATAGGGAACCCTACATTTTGTGACGAAGACCGTGTCCACCATGGCACTGCGCGAGGAGGCCA	(((((((((((((((((((...(((((((.((.(((((..((((((.((((((((((.(.(((((...))).)).).))))).)))...)).)).))))..)))........)).).).)))))))...)))))))))))))))))))))	second	204	227	5385883_x19	TGACTGGATGAGACCGCCGCTGGA	+	))..))....)).)))))))))).	CGGCGCGATGGGGCTAAAAACGAACATGGCCTCCTCGCGCGGTGTTGACCTGGGCACTGCCTCATGCTGGGTCCGTATCCACTCGATCTGGGCACCGCCTCACGCTGAGTCGGACTATAGGGAACCCTACATTTTGTGACGAAGACCGTGTCCACCATGGCACTGCGCGAGGAGGCCATGACTGGATGAGACCGCCGCTGGA	(((((.(.(((..((.....((..(((((((((((((((((((((((...(((((((.((.(((((..((((((.((((((((((.(.(((((...))).)).).))))).)))...)).)).))))..)))........)).).).)))))))...)))))))))))))))))))))))..))....)).)))))))))).	1	250	IWGSC_CSS_6DL_scaff_3328922_1	-118.5	TCACGGGGGGCCATAGGCCGGCCCCCGGCGCGATGGGGCTAAAAACGAACATGGCCTCCTCGCGCGGTGTTGACCTGGGCACTGCCTCATGCTGGGTCCGTATCCACTCGATCTGGGCACCGCCTCACGCTGAGTCGGACTATAGGGAACCCTACATTTTGTGACGAAGACCGTGTCCACCATGGCACTGCGCGAGGAGGCCATGACTGGATGAGACCGCCGCTGGAGGAGCCACCGCCACCGGTGAGCG	((((.((.(((....((..(((((((((((.(.(((..((.....((..(((((((((((((((((((((((...(((((((.((.(((((..((((((.((((((((((.(.(((((...))).)).).))))).)))...)).)).))))..)))........)).).).)))))))...)))))))))))))))))))))))..))....)).)))))))))).)).))).))))).)).))))...	first	26	53		CGGCGCGATGGGGCTAAAAACGAACATG	(((((.(.(((..((.....((..((((	5385883_x19
miRcandidate108	S2b	7DL	3346129	-1.3	2.1	0	1.1	173	TGATTCCAATCAACTTGCTAAAAAAACTTTGTTCACATTATTAATGTAGATGGATGTTTTTGATCTAGACAGTGTCTTGCTCACCGGTATTATTTCTAATTTAATTTGCAATCTTGTTCTAAACACTATCTTGAGCTAACGATCAATCAATTTGACTTCCTTTTTTTAGATGT	.........((((.(((....((((((((..(..((((.....))))..)..)).))))))((((.((((...)))).(((((...(((..(((........))).))).....(((.....)))......)))))....))))...))).)))).....(((((((..((((	231	CATGAGAGAAATAACAATAG	))).))))))).........	17	196	206	AGGCCTCCTTA	(((...))).)	second	207	230	3522479_x16	GATAGATTTCTATGTCGTAGATGG	+	)))).))..)))))))...)).))	CTCGGGCGTGGTCATGTATCTCAGGCCTCCTTAGATAGATTTCTATGTCGTAGATGG	(((.(((((((..((.(((((.(((...))).))))).))..)))))))...)).))	1	250	IWGSC_CSS_7DL_scaff_3346129_22	-46.5	TGATTCCAATCAACTTGCTAAAAAAACTTTGTTCACATTATTAATGTAGATGGATGTTTTTGATCTAGACAGTGTCTTGCTCACCGGTATTATTTCTAATTTAATTTGCAATCTTGTTCTAAACACTATCTTGAGCTAACGATCAATCAATTTGACTTCCTTTTTTTAGATGTCTCGGGCGTGGTCATGTATCTCAGGCCTCCTTAGATAGATTTCTATGTCGTAGATGGCATGAGAGAAATAACAATAG	.........((((.(((....((((((((..(..((((.....))))..)..)).))))))((((.((((...)))).(((((...(((..(((........))).))).....(((.....)))......)))))....))))...))).)))).....(((((((..(((((((.(((((((..((.(((((.(((...))).))))).))..)))))))...)).))))).))))))).........	first	174	195		CTCGGGCGTGGTCATGTATCTC	(((.(((((((..((.(((((.	3522479_x16	15373960_x1
miRcandidate118	S2b	7AS	4256679	-1.3	3.7	0	2.7	20	TAGCCAGTCCAGCACAGAAA	.((((((((((((((((.((	138	CCTGTGCTGGACTTACTGGCTCCTCGATAATTGGGTTAGAGTTGTTAGTGTGAAAATCCTTTTCCTGTGTACTTTCCTCAAGCCACAAATCAGATAGTAGAATTTAGAGTGGG	.)))))))))))....))))).........(((((..(((((...(((...((((.....)))))))...))))).))))).((((...((((((......)))).)))))).	17	45	113	GCTGTTGAAGATTATGATCCATATACTGAGCATTTAACCCAGTATCTGGATCATAATCTTCAATATCAT	(.(((((((((((((((((((.((((((...........)))))).))))))))))))))))))).)))	second	114	137	19511317_x8	TTTCCAAAGTGTTTGAATGTTCTT	+	))))))).)).)))))))))))))	GAACATTCAGAAACATTGGAAAATGCTGTTGAAGATTATGATCCATATACTGAGCATTTAACCCAGTATCTGGATCATAATCTTCAATATCATTTTCCAAAGTGTTTGAATGTTCTT	(((((((((((.((.((((((((((.(((((((((((((((((((.((((((...........)))))).))))))))))))))))))).)))))))))).)).)))))))))))))	1	250	IWGSC_CSS_7AS_scaff_4256679_2	-105.6	TAGCCAGTCCAGCACAGAAAGAACATTCAGAAACATTGGAAAATGCTGTTGAAGATTATGATCCATATACTGAGCATTTAACCCAGTATCTGGATCATAATCTTCAATATCATTTTCCAAAGTGTTTGAATGTTCTTCCTGTGCTGGACTTACTGGCTCCTCGATAATTGGGTTAGAGTTGTTAGTGTGAAAATCCTTTTCCTGTGTACTTTCCTCAAGCCACAAATCAGATAGTAGAATTTAGAGTGGG	.((((((((((((((((.(((((((((((((.((.((((((((((.(((((((((((((((((((.((((((...........)))))).))))))))))))))))))).)))))))))).)).))))))))))))).)))))))))))....))))).........(((((..(((((...(((...((((.....)))))))...))))).))))).((((...((((((......)))).)))))).	first	21	44		GAACATTCAGAAACATTGGAAAAT	(((((((((((.((.(((((((((	19511314_x1	19511317_x8	19222069_x1	16195692_x3	8510779_x1	5535055_x2	10599107_x1
miRcandidate120	S2b	1DS	1894259	-1.3	2.8	0	1.8	118	GGTAAAGGCTGGATGACAGAGAAATTTAGTTCCCTGTAGTTCTTTCCACGCTTGTTGTTTGAATTAGAAATCTAATCAAATTCTGATGAGTGTGGCATGGAATGTGGTCACGATTAAC	.....((((......((((.(((......))).)))).(((((..(((((((..((((((((.((((....))))))))))...))..)))))))...)))))((((.((((((((..	201	AATAAAAAGGGATAATTAGATTTATGCCTCTAGTTGTGTCCCACTCGTCT	.......(((.((((......)))).))).))))))))..))))..))))	131	143	174	CTGAACCTTGCTTTCCAGAGTAAGACTTGACT	..((..(((((((....)))))))..))..))	first	119	142	8619490_x111	GAAGAAACTGGACCTAGACTACAG	+	((.((.((((((((((((...(((	GAAGAAACTGGACCTAGACTACAGCTGAACCTTGCTTTCCAGAGTAAGACTTGACTGAATTTGGTGGACTCCAGTGTCTCAA	((.((.((((((((((((...(((..((..(((((((....)))))))..))..)))..))))).)...)))))).))))..	1	250	IWGSC_CSS_1DS_scaff_1894259_0	-70.4	GGTAAAGGCTGGATGACAGAGAAATTTAGTTCCCTGTAGTTCTTTCCACGCTTGTTGTTTGAATTAGAAATCTAATCAAATTCTGATGAGTGTGGCATGGAATGTGGTCACGATTAACGAAGAAACTGGACCTAGACTACAGCTGAACCTTGCTTTCCAGAGTAAGACTTGACTGAATTTGGTGGACTCCAGTGTCTCAAAATAAAAAGGGATAATTAGATTTATGCCTCTAGTTGTGTCCCACTCGTCT	.....((((......((((.(((......))).)))).(((((..(((((((..((((((((.((((....))))))))))...))..)))))))...)))))((((.((((((((..((.((.((((((((((((...(((..((..(((((((....)))))))..))..)))..))))).)...)))))).)))).........(((.((((......)))).))).))))))))..))))..))))	second	175	200		GAATTTGGTGGACTCCAGTGTCTCAA	)..))))).)...)))))).))))..	8619487_x4	8619489_x13	8619490_x111	11061033_x1	11061034_x1	14107899_x1
[truncated: 226 more rows]
[truncated: 27 more columns]
